# Supplementary material for: A study of Mandelbrot and Julia Sets via Picard–Thakur iteration with s-convexity
Source: PLoS One. 2025 Mar 21;20(3):e0315271. doi: 10.1371/journal.pone.0315271 (PMC11927917; doi:10.1371/journal.pone.0315271)
Supplement: Data 1 — (ZIP) [file pone.0315271.s001.zip]

Archive with 94 entries (73 files):
- data/
- data/julia/
- data/julia/k1/
- data/julia/k1/heatmaps_data/
- data/julia/k1/heatmaps_data/0.1julia.tsv
- data/julia/k1/heatmaps_data/0.4julia.tsv
- data/julia/k1/heatmaps_data/0.7julia.tsv
- data/julia/k1/heatmaps_data/1.0julia.tsv
- data/julia/k1/varying_s/
- data/julia/k1/varying_s/linear_j_pt1.tsv
- data/julia/k1/varying_s/linear_j_pt2.tsv
- data/julia/k1/varying_s/linear_j_pt3.tsv
- data/julia/k1/varying_s/linear_j_pt4.tsv
- data/julia/k1/varying_s/linear_j_pt5.tsv
- data/julia/k1/varying_s/linear_j_pt6.tsv
- data/julia/k1/varying_s/linear_j_pt7.tsv
- data/julia/k1/varying_s/linear_j_pt8.tsv
- data/julia/k2/
- data/julia/k2/heatmaps_data/
- data/julia/k2/heatmaps_data/0.1julia3.tsv
- data/julia/k2/heatmaps_data/0.4julia3.tsv
- data/julia/k2/heatmaps_data/0.7julia3.tsv
- data/julia/k2/heatmaps_data/1.0julia3.tsv
- data/julia/k2/varying_s/
- data/julia/k2/varying_s/linear_j3_1.tsv
- data/julia/k2/varying_s/linear_j3_2.tsv
- data/julia/k2/varying_s/linear_j3_3.tsv
- data/julia/k2/varying_s/linear_j3_4.tsv
- data/julia/k2/varying_s/linear_j3_5.tsv
- data/julia/k2/varying_s/linear_j3_6.tsv
- data/julia/k2/varying_s/linear_j3_7.tsv
- data/julia/k2/varying_s/linear_j3_8.tsv
- data/julia/k3/
- data/julia/k3/heatmaps_data/
- data/julia/k3/heatmaps_data/0.1julia4.tsv
- data/julia/k3/heatmaps_data/0.4julia4.tsv
- data/julia/k3/heatmaps_data/0.7julia4.tsv
- data/julia/k3/heatmaps_data/1.0julia4.tsv
- data/julia/k3/varying_s/
- data/julia/k3/varying_s/linear_j4_pt1.tsv
- data/julia/k3/varying_s/linear_j4_pt11.tsv
- data/julia/k3/varying_s/linear_j4_pt2.tsv
- data/julia/k3/varying_s/linear_j4_pt3.tsv
- data/julia/k3/varying_s/linear_j4_pt4.tsv
- data/julia/k3/varying_s/linear_j4_pt5.tsv
- data/julia/k3/varying_s/linear_j4_pt6.tsv
- data/julia/k3/varying_s/linear_j4_pt7.tsv
- data/julia/k3/varying_s/linear_j4_pt8.tsv
- data/mandelbrot/
- data/mandelbrot/k1/
- data/mandelbrot/k1/heatmaps_data/
- data/mandelbrot/k1/heatmaps_data/results_0.1.tsv
- data/mandelbrot/k1/heatmaps_data/results_0.4.tsv
- data/mandelbrot/k1/heatmaps_data/results_0.7.tsv
- data/mandelbrot/k1/heatmaps_data/results_1.0.tsv
- data/mandelbrot/k1/varying_s/
- data/mandelbrot/k1/varying_s/linear_m_pt11.tsv
- data/mandelbrot/k1/varying_s/linear_m_pt2.tsv
- data/mandelbrot/k1/varying_s/linear_m_pt3.tsv
- data/mandelbrot/k1/varying_s/linear_m_pt4.tsv
- data/mandelbrot/k1/varying_s/linear_m_pt5.tsv
- data/mandelbrot/k1/varying_s/linear_m_pt6.tsv
- data/mandelbrot/k1/varying_s/linear_m_pt7.tsv
- data/mandelbrot/k1/varying_s/linear_m_pt81.tsv
- data/mandelbrot/k2/
- data/mandelbrot/k2/heatmaps_data/
- data/mandelbrot/k2/heatmaps_data/results3_0.1.tsv
- data/mandelbrot/k2/heatmaps_data/results3_0.4.tsv
- data/mandelbrot/k2/heatmaps_data/results3_0.7.tsv
- data/mandelbrot/k2/heatmaps_data/results3_1.0.tsv
- data/mandelbrot/k2/varying_s/
- data/mandelbrot/k2/varying_s/linear3_pt_1.tsv
- data/mandelbrot/k2/varying_s/linear3_pt_2.tsv
- data/mandelbrot/k2/varying_s/linear3_pt_3.tsv
- data/mandelbrot/k2/varying_s/linear3_pt_4.tsv
- data/mandelbrot/k2/varying_s/linear3_pt_5.tsv
- data/mandelbrot/k2/varying_s/linear3_pt_6.tsv
- data/mandelbrot/k2/varying_s/linear3_pt_7.tsv
- data/mandelbrot/k2/varying_s/linear3_pt_8.tsv
- data/mandelbrot/k3/
- data/mandelbrot/k3/heatmaps_data/
- data/mandelbrot/k3/heatmaps_data/results_0.1q.tsv
- data/mandelbrot/k3/heatmaps_data/results_0.4q.tsv
- data/mandelbrot/k3/heatmaps_data/results_0.7q.tsv
- data/mandelbrot/k3/heatmaps_data/results_1.0q.tsv
- data/mandelbrot/k3/varying_s/
- data/mandelbrot/k3/varying_s/linear_m4_pt11.tsv
- data/mandelbrot/k3/varying_s/linear_m4_pt2.tsv
- data/mandelbrot/k3/varying_s/linear_m4_pt3.tsv
- data/mandelbrot/k3/varying_s/linear_m4_pt4.tsv
- data/mandelbrot/k3/varying_s/linear_m4_pt5.tsv
- data/mandelbrot/k3/varying_s/linear_m4_pt6.tsv
- data/mandelbrot/k3/varying_s/linear_m4_pt7.tsv
- data/mandelbrot/k3/varying_s/linear_m4_pt81.tsv
