# Supplementary material for: A study of Mandelbrot and Julia Sets via Picard–Thakur iteration with s-convexity
Source: PLoS One. 2025 Mar 21;20(3):e0315271. doi: 10.1371/journal.pone.0315271 (PMC11927917; doi:10.1371/journal.pone.0315271)
Supplement: Data 1 — (ZIP) [file pone.0315271.s001.zip › data/julia/k1/heatmaps_data/0.1julia.tsv]

sigma	psi	rho	time	ANI	AET	NAI
0.01	0.01	0.10	0.582	5.038	2.708	0.13475
0.01	0.02	0.10	0.510	4.983	2.639	0.13501
0.01	0.03	0.10	0.763	4.935	2.580	0.13522
0.01	0.04	0.10	0.509	4.900	2.531	0.13562
0.01	0.05	0.10	0.645	4.871	2.494	0.13574
0.01	0.06	0.10	0.639	4.848	2.463	0.13603
0.01	0.07	0.10	0.662	4.832	2.437	0.13636
0.01	0.08	0.10	0.626	4.818	2.416	0.13659
0.01	0.09	0.10	0.631	4.809	2.398	0.13693
0.01	0.10	0.10	0.620	4.800	2.382	0.13727
0.01	0.11	0.10	0.618	4.807	2.384	0.13755
0.01	0.12	0.10	0.616	4.815	2.388	0.13782
0.01	0.13	0.10	0.657	4.823	2.390	0.13814
0.01	0.14	0.10	0.622	4.831	2.392	0.13852
0.01	0.15	0.10	0.616	4.839	2.395	0.13884
0.01	0.16	0.10	0.661	4.848	2.397	0.13924
0.01	0.17	0.10	0.650	4.856	2.399	0.13959
0.01	0.18	0.10	0.656	4.865	2.403	0.13989
0.01	0.19	0.10	0.615	4.872	2.406	0.14019
0.01	0.20	0.10	0.625	4.881	2.407	0.14063
0.01	0.21	0.10	0.628	4.890	2.409	0.14103
0.01	0.22	0.10	0.630	4.897	2.412	0.14130
0.01	0.23	0.10	0.660	4.906	2.413	0.14176
0.01	0.24	0.10	0.620	4.914	2.416	0.14208
0.01	0.25	0.10	0.657	4.923	2.418	0.14249
0.01	0.26	0.10	0.624	4.933	2.420	0.14295
0.01	0.27	0.10	0.621	4.941	2.422	0.14330
0.01	0.28	0.10	0.649	4.950	2.423	0.14374
0.01	0.29	0.10	0.674	4.958	2.425	0.14412
0.01	0.30	0.10	0.652	4.968	2.426	0.14463
0.01	0.31	0.10	0.636	4.978	2.424	0.14531
0.01	0.32	0.10	0.657	4.986	2.427	0.14565
0.01	0.33	0.10	0.662	4.996	2.426	0.14627
0.01	0.34	0.10	0.651	5.005	2.427	0.14675
0.01	0.35	0.10	0.629	5.016	2.426	0.14740
0.01	0.36	0.10	0.627	5.026	2.427	0.14791
0.01	0.37	0.10	0.658	5.036	2.427	0.14843
0.01	0.38	0.10	0.673	5.045	2.428	0.14893
0.01	0.39	0.10	0.662	5.055	2.427	0.14956
0.01	0.40	0.10	0.670	5.065	2.428	0.15008
0.01	0.41	0.10	0.634	5.076	2.427	0.15074
0.01	0.42	0.10	0.626	5.088	2.427	0.15141
0.01	0.43	0.10	0.665	5.098	2.428	0.15193
0.01	0.44	0.10	0.632	5.110	2.427	0.15264
0.01	0.45	0.10	0.658	5.119	2.428	0.15312
0.01	0.46	0.10	0.676	5.128	2.427	0.15375
0.01	0.47	0.10	0.663	5.138	2.427	0.15429
0.01	0.48	0.10	0.629	5.149	2.426	0.15495
0.01	0.49	0.10	0.654	5.159	2.425	0.15557
0.01	0.50	0.10	0.638	5.168	2.424	0.15613
0.01	0.51	0.10	0.629	5.178	2.423	0.15673
0.01	0.52	0.10	0.663	5.188	2.421	0.15738
0.01	0.53	0.10	0.651	5.198	2.422	0.15789
0.01	0.54	0.10	0.634	5.207	2.421	0.15853
0.01	0.55	0.10	0.666	5.216	2.420	0.15905
0.01	0.56	0.10	0.634	5.227	2.418	0.15976
0.01	0.57	0.10	0.664	5.236	2.418	0.16026
0.01	0.58	0.10	0.633	5.245	2.415	0.16094
0.01	0.59	0.10	0.667	5.255	2.414	0.16153
0.01	0.60	0.10	0.645	5.265	2.412	0.16222
0.01	0.61	0.10	0.629	5.273	2.413	0.16261
0.01	0.62	0.10	0.672	5.284	2.409	0.16343
0.01	0.63	0.10	0.681	5.292	2.409	0.16392
0.01	0.64	0.10	0.670	5.302	2.408	0.16448
0.01	0.65	0.10	0.672	5.312	2.406	0.16517
0.01	0.66	0.10	0.635	5.321	2.404	0.16577
0.01	0.67	0.10	0.631	5.330	2.403	0.16631
0.01	0.68	0.10	0.660	5.339	2.402	0.16693
0.01	0.69	0.10	0.637	5.349	2.401	0.16749
0.01	0.70	0.10	0.674	5.358	2.399	0.16809
0.01	0.71	0.10	0.672	5.367	2.397	0.16872
0.01	0.72	0.10	0.652	5.376	2.396	0.16930
0.01	0.73	0.10	0.675	5.385	2.393	0.16991
0.01	0.74	0.10	0.642	5.395	2.392	0.17057
0.01	0.75	0.10	0.662	5.404	2.390	0.17116
0.01	0.76	0.10	0.676	5.413	2.388	0.17175
0.01	0.77	0.10	0.670	5.421	2.387	0.17231
0.01	0.78	0.10	0.671	5.430	2.385	0.17288
0.01	0.79	0.10	0.668	5.438	2.385	0.17332
0.01	0.80	0.10	0.639	5.447	2.383	0.17396
0.01	0.81	0.10	0.650	5.456	2.380	0.17454
0.01	0.82	0.10	0.664	5.465	2.379	0.17511
0.01	0.83	0.10	0.679	5.474	2.376	0.17578
0.01	0.84	0.10	0.643	5.483	2.373	0.17641
0.01	0.85	0.10	0.637	5.491	2.372	0.17695
0.01	0.86	0.10	0.673	5.499	2.371	0.17746
0.01	0.87	0.10	0.677	5.508	2.369	0.17802
0.01	0.88	0.10	0.675	5.516	2.367	0.17856
0.01	0.89	0.10	0.694	5.525	2.365	0.17915
0.01	0.90	0.10	0.661	5.533	2.362	0.17977
0.01	0.91	0.10	0.642	5.542	2.360	0.18036
0.01	0.92	0.10	0.643	5.550	2.359	0.18085
0.01	0.93	0.10	0.681	5.558	2.357	0.18141
0.01	0.94	0.10	0.680	5.567	2.355	0.18199
0.01	0.95	0.10	0.678	5.576	2.352	0.18268
0.01	0.96	0.10	0.651	5.585	2.350	0.18330
0.01	0.97	0.10	0.675	5.595	2.349	0.18387
0.01	0.98	0.10	0.686	5.606	2.347	0.18459
0.01	0.99	0.10	0.683	5.619	2.345	0.18540
0.01	1.00	0.10	0.646	5.631	2.342	0.18626
0.02	0.01	0.10	0.629	4.771	2.725	0.11843
0.02	0.02	0.10	0.605	4.706	2.650	0.11847
0.02	0.03	0.10	0.613	4.656	2.589	0.11869
0.02	0.04	0.10	0.637	4.621	2.548	0.11879
0.02	0.05	0.10	0.662	4.596	2.520	0.11878
0.02	0.06	0.10	0.605	4.578	2.497	0.11889
0.02	0.07	0.10	0.607	4.564	2.478	0.11903
0.02	0.08	0.10	0.645	4.553	2.465	0.11908
0.02	0.09	0.10	0.632	4.544	2.454	0.11914
0.02	0.10	0.10	0.637	4.538	2.444	0.11927
0.02	0.11	0.10	0.626	4.545	2.455	0.11911
0.02	0.12	0.10	0.623	4.554	2.465	0.11914
0.02	0.13	0.10	0.606	4.562	2.478	0.11891
0.02	0.14	0.10	0.607	4.570	2.491	0.11876
0.02	0.15	0.10	0.622	4.578	2.507	0.11838
0.02	0.16	0.10	0.606	4.585	2.525	0.11789
0.02	0.17	0.10	0.647	4.593	2.545	0.11730
0.02	0.18	0.10	0.614	4.600	2.569	0.11653
0.02	0.19	0.10	0.609	4.607	2.600	0.11533
0.02	0.20	0.10	0.619	4.612	2.643	0.11345
0.02	0.21	0.10	0.634	4.615	2.713	0.11006
0.02	0.22	0.10	0.607	4.617	2.775	0.10693
0.02	0.23	0.10	0.607	4.620	2.828	0.10437
0.02	0.24	0.10	0.638	4.624	2.873	0.10227
0.02	0.25	0.10	0.643	4.625	2.933	0.09915
0.02	0.26	0.10	0.642	4.625	2.988	0.09624
0.02	0.27	0.10	0.611	4.625	3.046	0.09314
0.02	0.28	0.10	0.643	4.626	3.097	0.09043
0.02	0.29	0.10	0.641	4.630	3.122	0.08936
0.02	0.30	0.10	0.637	4.639	3.132	0.08938
0.02	0.31	0.10	0.617	4.650	3.132	0.09000
0.02	0.32	0.10	0.648	4.666	3.117	0.09174
0.02	0.33	0.10	0.639	4.682	3.093	0.09399
0.02	0.34	0.10	0.647	4.700	3.058	0.09695
0.02	0.35	0.10	0.640	4.717	3.012	0.10032
0.02	0.36	0.10	0.643	4.733	2.965	0.10377
0.02	0.37	0.10	0.642	4.748	2.936	0.10618
0.02	0.38	0.10	0.607	4.763	2.906	0.10863
0.02	0.39	0.10	0.639	4.781	2.875	0.11127
0.02	0.40	0.10	0.642	4.799	2.845	0.11391
0.02	0.41	0.10	0.610	4.820	2.809	0.11696
0.02	0.42	0.10	0.644	4.843	2.770	0.12031
0.02	0.43	0.10	0.654	4.863	2.741	0.12293
0.02	0.44	0.10	0.615	4.887	2.689	0.12699
0.02	0.45	0.10	0.643	4.908	2.648	0.13028
0.02	0.46	0.10	0.671	4.928	2.618	0.13288
0.02	0.47	0.10	0.644	4.946	2.596	0.13505
0.02	0.48	0.10	0.653	4.964	2.575	0.13713
0.02	0.49	0.10	0.660	4.983	2.557	0.13904
0.02	0.50	0.10	0.654	5.000	2.542	0.14076
0.02	0.51	0.10	0.615	5.017	2.529	0.14242
0.02	0.52	0.10	0.626	5.033	2.515	0.14399
0.02	0.53	0.10	0.623	5.048	2.505	0.14538
0.02	0.54	0.10	0.625	5.063	2.496	0.14665
0.02	0.55	0.10	0.655	5.078	2.486	0.14801
0.02	0.56	0.10	0.674	5.093	2.477	0.14928
0.02	0.57	0.10	0.625	5.107	2.472	0.15035
0.02	0.58	0.10	0.664	5.122	2.465	0.15148
0.02	0.59	0.10	0.668	5.135	2.460	0.15252
0.02	0.60	0.10	0.661	5.149	2.454	0.15364
0.02	0.61	0.10	0.630	5.164	2.449	0.15470
0.02	0.62	0.10	0.629	5.177	2.444	0.15569
0.02	0.63	0.10	0.664	5.192	2.437	0.15683
0.02	0.64	0.10	0.631	5.204	2.434	0.15772
0.02	0.65	0.10	0.686	5.218	2.430	0.15864
0.02	0.66	0.10	0.674	5.231	2.426	0.15963
0.02	0.67	0.10	0.674	5.245	2.420	0.16070
0.02	0.68	0.10	0.634	5.258	2.417	0.16160
0.02	0.69	0.10	0.670	5.271	2.413	0.16252
0.02	0.70	0.10	0.636	5.284	2.409	0.16348
0.02	0.71	0.10	0.636	5.297	2.405	0.16440
0.02	0.72	0.10	0.644	5.310	2.401	0.16532
0.02	0.73	0.10	0.673	5.323	2.398	0.16617
0.02	0.74	0.10	0.671	5.337	2.394	0.16715
0.02	0.75	0.10	0.659	5.351	2.390	0.16812
0.02	0.76	0.10	0.647	5.364	2.388	0.16901
0.02	0.77	0.10	0.672	5.378	2.384	0.16993
0.02	0.78	0.10	0.637	5.393	2.382	0.17090
0.02	0.79	0.10	0.638	5.406	2.379	0.17178
0.02	0.80	0.10	0.676	5.420	2.376	0.17274
0.02	0.81	0.10	0.673	5.435	2.374	0.17365
0.02	0.82	0.10	0.692	5.453	2.371	0.17481
0.02	0.83	0.10	0.673	5.469	2.368	0.17584
0.02	0.84	0.10	0.640	5.485	2.366	0.17690
0.02	0.85	0.10	0.678	5.502	2.364	0.17790
0.02	0.86	0.10	0.651	5.518	2.361	0.17899
0.02	0.87	0.10	0.666	5.535	2.358	0.18010
0.02	0.88	0.10	0.669	5.550	2.355	0.18108
0.02	0.89	0.10	0.680	5.565	2.352	0.18208
0.02	0.90	0.10	0.684	5.580	2.349	0.18305
0.02	0.91	0.10	0.675	5.594	2.347	0.18397
0.02	0.92	0.10	0.642	5.608	2.344	0.18485
0.02	0.93	0.10	0.672	5.622	2.340	0.18582
0.02	0.94	0.10	0.645	5.634	2.339	0.18661
0.02	0.95	0.10	0.681	5.648	2.334	0.18760
0.02	0.96	0.10	0.646	5.662	2.330	0.18857
0.02	0.97	0.10	0.654	5.673	2.327	0.18929
0.02	0.98	0.10	0.680	5.684	2.323	0.19013
0.02	0.99	0.10	0.679	5.697	2.317	0.19113
0.02	1.00	0.10	0.689	5.701	2.309	0.19173
0.03	0.01	0.10	0.591	4.582	2.725	0.10749
0.03	0.02	0.10	0.624	4.518	2.655	0.10739
0.03	0.03	0.10	0.615	4.468	2.602	0.10724
0.03	0.04	0.10	0.592	4.434	2.565	0.10720
0.03	0.05	0.10	0.585	4.411	2.540	0.10713
0.03	0.06	0.10	0.613	4.392	2.523	0.10698
0.03	0.07	0.10	0.641	4.378	2.511	0.10675
0.03	0.08	0.10	0.627	4.367	2.500	0.10668
0.03	0.09	0.10	0.601	4.358	2.495	0.10643
0.03	0.10	0.10	0.613	4.350	2.494	0.10604
0.03	0.11	0.10	0.589	4.358	2.509	0.10573
0.03	0.12	0.10	0.637	4.366	2.523	0.10545
0.03	0.13	0.10	0.624	4.372	2.543	0.10481
0.03	0.14	0.10	0.625	4.378	2.566	0.10397
0.03	0.15	0.10	0.627	4.385	2.586	0.10332
0.03	0.16	0.10	0.610	4.391	2.614	0.10219
0.03	0.17	0.10	0.630	4.397	2.642	0.10106
0.03	0.18	0.10	0.603	4.400	2.677	0.09943
0.03	0.19	0.10	0.630	4.403	2.716	0.09761
0.03	0.20	0.10	0.625	4.404	2.764	0.09515
0.03	0.21	0.10	0.598	4.403	2.819	0.09219
0.03	0.22	0.10	0.597	4.400	2.889	0.08828
0.03	0.23	0.10	0.586	4.387	2.991	0.08210
0.03	0.24	0.10	0.600	4.375	3.078	0.07664
0.03	0.25	0.10	0.625	4.366	3.141	0.07267
0.03	0.26	0.10	0.625	4.359	3.195	0.06927
0.03	0.27	0.10	0.592	4.357	3.238	0.06670
0.03	0.28	0.10	0.618	4.352	3.279	0.06422
0.03	0.29	0.10	0.615	4.347	3.325	0.06125
0.03	0.30	0.10	0.626	4.342	3.357	0.05917
0.03	0.31	0.10	0.604	4.344	3.368	0.05866
0.03	0.32	0.10	0.594	4.350	3.374	0.05872
0.03	0.33	0.10	0.622	4.360	3.371	0.05947
0.03	0.34	0.10	0.601	4.375	3.364	0.06074
0.03	0.35	0.10	0.586	4.389	3.355	0.06215
0.03	0.36	0.10	0.594	4.407	3.338	0.06418
0.03	0.37	0.10	0.610	4.427	3.321	0.06631
0.03	0.38	0.10	0.616	4.448	3.298	0.06884
0.03	0.39	0.10	0.605	4.470	3.269	0.07181
0.03	0.40	0.10	0.628	4.499	3.238	0.07527
0.03	0.41	0.10	0.624	4.530	3.195	0.07944
0.03	0.42	0.10	0.637	4.565	3.144	0.08427
0.03	0.43	0.10	0.636	4.598	3.083	0.08955
0.03	0.44	0.10	0.610	4.631	3.026	0.09458
0.03	0.45	0.10	0.640	4.665	2.962	0.09995
0.03	0.46	0.10	0.603	4.699	2.909	0.10474
0.03	0.47	0.10	0.639	4.732	2.863	0.10910
0.03	0.48	0.10	0.610	4.767	2.815	0.11360
0.03	0.49	0.10	0.609	4.800	2.770	0.11777
0.03	0.50	0.10	0.648	4.829	2.736	0.12128
0.03	0.51	0.10	0.636	4.859	2.694	0.12514
0.03	0.52	0.10	0.646	4.886	2.663	0.12822
0.03	0.53	0.10	0.672	4.913	2.635	0.13115
0.03	0.54	0.10	0.661	4.936	2.609	0.13379
0.03	0.55	0.10	0.652	4.959	2.585	0.13635
0.03	0.56	0.10	0.657	4.982	2.565	0.13862
0.03	0.57	0.10	0.651	5.003	2.548	0.14070
0.03	0.58	0.10	0.620	5.024	2.531	0.14271
0.03	0.59	0.10	0.655	5.044	2.518	0.14454
0.03	0.60	0.10	0.656	5.064	2.505	0.14628
0.03	0.61	0.10	0.666	5.082	2.496	0.14776
0.03	0.62	0.10	0.670	5.101	2.485	0.14940
0.03	0.63	0.10	0.661	5.119	2.476	0.15085
0.03	0.64	0.10	0.657	5.138	2.467	0.15236
0.03	0.65	0.10	0.649	5.156	2.458	0.15381
0.03	0.66	0.10	0.634	5.174	2.451	0.15517
0.03	0.67	0.10	0.651	5.192	2.446	0.15647
0.03	0.68	0.10	0.666	5.212	2.439	0.15789
0.03	0.69	0.10	0.667	5.232	2.433	0.15935
0.03	0.70	0.10	0.664	5.251	2.428	0.16068
0.03	0.71	0.10	0.685	5.270	2.422	0.16203
0.03	0.72	0.10	0.679	5.291	2.417	0.16347
0.03	0.73	0.10	0.640	5.311	2.414	0.16472
0.03	0.74	0.10	0.632	5.332	2.409	0.16614
0.03	0.75	0.10	0.668	5.353	2.405	0.16753
0.03	0.76	0.10	0.670	5.374	2.400	0.16900
0.03	0.77	0.10	0.627	5.395	2.395	0.17038
0.03	0.78	0.10	0.672	5.417	2.391	0.17184
0.03	0.79	0.10	0.641	5.436	2.388	0.17308
0.03	0.80	0.10	0.669	5.457	2.382	0.17455
0.03	0.81	0.10	0.642	5.475	2.379	0.17567
0.03	0.82	0.10	0.672	5.495	2.375	0.17703
0.03	0.83	0.10	0.684	5.512	2.371	0.17817
0.03	0.84	0.10	0.676	5.530	2.368	0.17934
0.03	0.85	0.10	0.637	5.547	2.364	0.18053
0.03	0.86	0.10	0.677	5.565	2.360	0.18165
0.03	0.87	0.10	0.651	5.583	2.356	0.18285
0.03	0.88	0.10	0.655	5.599	2.352	0.18400
0.03	0.89	0.10	0.671	5.616	2.348	0.18513
0.03	0.90	0.10	0.681	5.631	2.344	0.18621
0.03	0.91	0.10	0.675	5.645	2.341	0.18712
0.03	0.92	0.10	0.678	5.660	2.335	0.18823
0.03	0.93	0.10	0.653	5.676	2.332	0.18926
0.03	0.94	0.10	0.676	5.689	2.326	0.19030
0.03	0.95	0.10	0.676	5.703	2.322	0.19126
0.03	0.96	0.10	0.645	5.716	2.316	0.19225
0.03	0.97	0.10	0.677	5.729	2.311	0.19326
0.03	0.98	0.10	0.642	5.739	2.306	0.19404
0.03	0.99	0.10	0.683	5.750	2.298	0.19498
0.03	1.00	0.10	0.642	5.755	2.283	0.19598
0.04	0.01	0.10	0.612	4.444	2.727	0.09945
0.04	0.02	0.10	0.592	4.377	2.661	0.09901
0.04	0.03	0.10	0.615	4.327	2.608	0.09883
0.04	0.04	0.10	0.594	4.292	2.576	0.09846
0.04	0.05	0.10	0.611	4.268	2.552	0.09837
0.04	0.06	0.10	0.598	4.248	2.540	0.09783
0.04	0.07	0.10	0.592	4.235	2.529	0.09766
0.04	0.08	0.10	0.582	4.223	2.524	0.09721
0.04	0.09	0.10	0.592	4.212	2.522	0.09670
0.04	0.10	0.10	0.615	4.204	2.523	0.09616
0.04	0.11	0.10	0.618	4.211	2.542	0.09561
0.04	0.12	0.10	0.583	4.217	2.560	0.09503
0.04	0.13	0.10	0.612	4.223	2.582	0.09419
0.04	0.14	0.10	0.583	4.228	2.609	0.09305
0.04	0.15	0.10	0.609	4.232	2.634	0.09200
0.04	0.16	0.10	0.584	4.236	2.663	0.09074
0.04	0.17	0.10	0.613	4.238	2.695	0.08917
0.04	0.18	0.10	0.593	4.240	2.732	0.08728
0.04	0.19	0.10	0.618	4.240	2.773	0.08518
0.04	0.20	0.10	0.601	4.237	2.822	0.08236
0.04	0.21	0.10	0.580	4.233	2.879	0.07906
0.04	0.22	0.10	0.615	4.224	2.946	0.07493
0.04	0.23	0.10	0.584	4.207	3.046	0.06848
0.04	0.24	0.10	0.611	4.188	3.127	0.06293
0.04	0.25	0.10	0.607	4.172	3.188	0.05851
0.04	0.26	0.10	0.614	4.159	3.238	0.05497
0.04	0.27	0.10	0.601	4.148	3.289	0.05143
0.04	0.28	0.10	0.612	4.135	3.339	0.04780
0.04	0.29	0.10	0.576	4.129	3.365	0.04589
0.04	0.30	0.10	0.597	4.135	3.373	0.04584
0.04	0.31	0.10	0.572	4.146	3.374	0.04642
0.04	0.32	0.10	0.614	4.162	3.363	0.04801
0.04	0.33	0.10	0.580	4.181	3.343	0.05033
0.04	0.34	0.10	0.615	4.197	3.332	0.05190
0.04	0.35	0.10	0.597	4.202	3.344	0.05152
0.04	0.36	0.10	0.620	4.201	3.364	0.05036
0.04	0.37	0.10	0.609	4.207	3.363	0.05075
0.04	0.38	0.10	0.583	4.221	3.358	0.05188
0.04	0.39	0.10	0.615	4.238	3.348	0.05346
0.04	0.40	0.10	0.621	4.260	3.334	0.05556
0.04	0.41	0.10	0.620	4.286	3.313	0.05828
0.04	0.42	0.10	0.602	4.318	3.288	0.06164
0.04	0.43	0.10	0.598	4.353	3.253	0.06573
0.04	0.44	0.10	0.615	4.383	3.233	0.06861
0.04	0.45	0.10	0.593	4.429	3.173	0.07464
0.04	0.46	0.10	0.630	4.470	3.119	0.08008
0.04	0.47	0.10	0.637	4.512	3.072	0.08505
0.04	0.48	0.10	0.621	4.552	3.033	0.08952
0.04	0.49	0.10	0.632	4.589	2.997	0.09365
0.04	0.50	0.10	0.637	4.625	2.963	0.09753
0.04	0.51	0.10	0.638	4.662	2.929	0.10150
0.04	0.52	0.10	0.607	4.700	2.890	0.10581
0.04	0.53	0.10	0.615	4.742	2.849	0.11035
0.04	0.54	0.10	0.643	4.788	2.796	0.11575
0.04	0.55	0.10	0.645	4.825	2.757	0.11994
0.04	0.56	0.10	0.645	4.853	2.741	0.12233
0.04	0.57	0.10	0.646	4.882	2.722	0.12499
0.04	0.58	0.10	0.647	4.916	2.688	0.12868
0.04	0.59	0.10	0.637	4.953	2.649	0.13277
0.04	0.60	0.10	0.651	4.987	2.602	0.13708
0.04	0.61	0.10	0.652	5.015	2.576	0.13996
0.04	0.62	0.10	0.656	5.043	2.557	0.14255
0.04	0.63	0.10	0.628	5.071	2.538	0.14506
0.04	0.64	0.10	0.680	5.097	2.522	0.14732
0.04	0.65	0.10	0.657	5.125	2.509	0.14959
0.04	0.66	0.10	0.650	5.151	2.496	0.15170
0.04	0.67	0.10	0.667	5.178	2.485	0.15374
0.04	0.68	0.10	0.675	5.204	2.474	0.15577
0.04	0.69	0.10	0.628	5.232	2.465	0.15776
0.04	0.70	0.10	0.664	5.259	2.455	0.15985
0.04	0.71	0.10	0.630	5.284	2.448	0.16159
0.04	0.72	0.10	0.671	5.307	2.441	0.16321
0.04	0.73	0.10	0.625	5.333	2.434	0.16501
0.04	0.74	0.10	0.665	5.358	2.427	0.16679
0.04	0.75	0.10	0.634	5.382	2.421	0.16845
0.04	0.76	0.10	0.634	5.406	2.416	0.17006
0.04	0.77	0.10	0.668	5.430	2.411	0.17163
0.04	0.78	0.10	0.642	5.453	2.406	0.17317
0.04	0.79	0.10	0.635	5.477	2.400	0.17485
0.04	0.80	0.10	0.645	5.500	2.394	0.17640
0.04	0.81	0.10	0.675	5.522	2.390	0.17787
0.04	0.82	0.10	0.669	5.544	2.386	0.17926
0.04	0.83	0.10	0.642	5.566	2.380	0.18081
0.04	0.84	0.10	0.676	5.583	2.376	0.18197
0.04	0.85	0.10	0.638	5.602	2.372	0.18326
0.04	0.86	0.10	0.681	5.622	2.366	0.18465
0.04	0.87	0.10	0.650	5.639	2.361	0.18583
0.04	0.88	0.10	0.646	5.658	2.356	0.18718
0.04	0.89	0.10	0.644	5.676	2.349	0.18851
0.04	0.90	0.10	0.652	5.691	2.345	0.18953
0.04	0.91	0.10	0.672	5.709	2.340	0.19074
0.04	0.92	0.10	0.674	5.725	2.333	0.19200
0.04	0.93	0.10	0.651	5.741	2.328	0.19310
0.04	0.94	0.10	0.658	5.757	2.322	0.19428
0.04	0.95	0.10	0.676	5.769	2.317	0.19522
0.04	0.96	0.10	0.653	5.782	2.310	0.19630
0.04	0.97	0.10	0.676	5.793	2.303	0.19719
0.04	0.98	0.10	0.674	5.805	2.294	0.19826
0.04	0.99	0.10	0.674	5.812	2.285	0.19910
0.04	1.00	0.10	0.656	5.817	2.266	0.20026
0.05	0.01	0.10	0.618	4.335	2.726	0.09316
0.05	0.02	0.10	0.604	4.266	2.660	0.09260
0.05	0.03	0.10	0.574	4.213	2.613	0.09199
0.05	0.04	0.10	0.601	4.178	2.583	0.09157
0.05	0.05	0.10	0.612	4.153	2.563	0.09123
0.05	0.06	0.10	0.574	4.134	2.551	0.09073
0.05	0.07	0.10	0.600	4.119	2.545	0.09018
0.05	0.08	0.10	0.585	4.106	2.539	0.08973
0.05	0.09	0.10	0.605	4.096	2.539	0.08914
0.05	0.10	0.10	0.578	4.085	2.546	0.08821
0.05	0.11	0.10	0.576	4.091	2.564	0.08760
0.05	0.12	0.10	0.574	4.095	2.589	0.08652
0.05	0.13	0.10	0.575	4.098	2.615	0.08528
0.05	0.14	0.10	0.591	4.102	2.642	0.08415
0.05	0.15	0.10	0.606	4.103	2.672	0.08263
0.05	0.16	0.10	0.577	4.105	2.707	0.08079
0.05	0.17	0.10	0.587	4.105	2.747	0.07873
0.05	0.18	0.10	0.588	4.102	2.799	0.07574
0.05	0.19	0.10	0.581	4.095	2.855	0.07235
0.05	0.20	0.10	0.597	4.089	2.906	0.06917
0.05	0.21	0.10	0.571	4.078	2.969	0.06510
0.05	0.22	0.10	0.610	4.062	3.043	0.06006
0.05	0.23	0.10	0.604	4.035	3.134	0.05339
0.05	0.24	0.10	0.572	4.009	3.200	0.04812
0.05	0.25	0.10	0.577	3.984	3.262	0.04308
0.05	0.26	0.10	0.566	3.966	3.301	0.03984
0.05	0.27	0.10	0.566	3.955	3.328	0.03762
0.05	0.28	0.10	0.607	3.945	3.352	0.03558
0.05	0.29	0.10	0.605	3.936	3.375	0.03380
0.05	0.30	0.10	0.575	3.935	3.385	0.03308
0.05	0.31	0.10	0.569	3.940	3.396	0.03275
0.05	0.32	0.10	0.614	3.947	3.402	0.03287
0.05	0.33	0.10	0.599	3.958	3.404	0.03336
0.05	0.34	0.10	0.613	3.971	3.405	0.03414
0.05	0.35	0.10	0.591	3.985	3.406	0.03491
0.05	0.36	0.10	0.622	4.001	3.408	0.03579
0.05	0.37	0.10	0.570	4.021	3.406	0.03710
0.05	0.38	0.10	0.613	4.041	3.401	0.03857
0.05	0.39	0.10	0.578	4.063	3.397	0.04009
0.05	0.40	0.10	0.575	4.088	3.390	0.04207
0.05	0.41	0.10	0.614	4.113	3.383	0.04391
0.05	0.42	0.10	0.575	4.141	3.372	0.04629
0.05	0.43	0.10	0.589	4.171	3.360	0.04871
0.05	0.44	0.10	0.578	4.202	3.348	0.05132
0.05	0.45	0.10	0.611	4.237	3.329	0.05445
0.05	0.46	0.10	0.582	4.275	3.314	0.05763
0.05	0.47	0.10	0.619	4.317	3.295	0.06113
0.05	0.48	0.10	0.631	4.359	3.271	0.06505
0.05	0.49	0.10	0.621	4.403	3.243	0.06922
0.05	0.50	0.10	0.591	4.451	3.211	0.07388
0.05	0.51	0.10	0.609	4.499	3.176	0.07862
0.05	0.52	0.10	0.633	4.550	3.126	0.08440
0.05	0.53	0.10	0.595	4.599	3.082	0.08969
0.05	0.54	0.10	0.631	4.647	3.055	0.09392
0.05	0.55	0.10	0.633	4.692	3.027	0.09808
0.05	0.56	0.10	0.623	4.738	2.993	0.10258
0.05	0.57	0.10	0.655	4.789	2.941	0.10833
0.05	0.58	0.10	0.645	4.833	2.896	0.11324
0.05	0.59	0.10	0.669	4.875	2.837	0.11874
0.05	0.60	0.10	0.654	4.916	2.793	0.12338
0.05	0.61	0.10	0.613	4.957	2.756	0.12767
0.05	0.62	0.10	0.626	5.000	2.715	0.13221
0.05	0.63	0.10	0.654	5.041	2.666	0.13704
0.05	0.64	0.10	0.644	5.079	2.630	0.14098
0.05	0.65	0.10	0.674	5.116	2.585	0.14534
0.05	0.66	0.10	0.624	5.151	2.554	0.14886
0.05	0.67	0.10	0.624	5.183	2.531	0.15178
0.05	0.68	0.10	0.656	5.214	2.514	0.15440
0.05	0.69	0.10	0.667	5.243	2.501	0.15671
0.05	0.70	0.10	0.630	5.275	2.491	0.15898
0.05	0.71	0.10	0.654	5.305	2.479	0.16131
0.05	0.72	0.10	0.664	5.336	2.469	0.16354
0.05	0.73	0.10	0.665	5.367	2.461	0.16567
0.05	0.74	0.10	0.636	5.397	2.455	0.16765
0.05	0.75	0.10	0.634	5.427	2.449	0.16966
0.05	0.76	0.10	0.633	5.459	2.443	0.17177
0.05	0.77	0.10	0.633	5.496	2.439	0.17407
0.05	0.78	0.10	0.667	5.533	2.432	0.17650
0.05	0.79	0.10	0.634	5.559	2.428	0.17821
0.05	0.80	0.10	0.634	5.581	2.422	0.17968
0.05	0.81	0.10	0.635	5.603	2.416	0.18123
0.05	0.82	0.10	0.677	5.620	2.409	0.18253
0.05	0.83	0.10	0.637	5.640	2.403	0.18394
0.05	0.84	0.10	0.641	5.662	2.397	0.18550
0.05	0.85	0.10	0.649	5.681	2.390	0.18691
0.05	0.86	0.10	0.673	5.702	2.383	0.18839
0.05	0.87	0.10	0.653	5.722	2.376	0.18985
0.05	0.88	0.10	0.640	5.740	2.368	0.19125
0.05	0.89	0.10	0.648	5.760	2.362	0.19262
0.05	0.90	0.10	0.678	5.779	2.356	0.19401
0.05	0.91	0.10	0.689	5.801	2.348	0.19561
0.05	0.92	0.10	0.675	5.821	2.343	0.19698
0.05	0.93	0.10	0.652	5.845	2.336	0.19868
0.05	0.94	0.10	0.643	5.856	2.328	0.19963
0.05	0.95	0.10	0.696	5.864	2.321	0.20045
0.05	0.96	0.10	0.652	5.875	2.312	0.20142
0.05	0.97	0.10	0.675	5.881	2.305	0.20209
0.05	0.98	0.10	0.657	5.888	2.297	0.20285
0.05	0.99	0.10	0.655	5.891	2.287	0.20350
0.05	1.00	0.10	0.655	5.894	2.263	0.20471
0.06	0.01	0.10	0.589	4.244	2.727	0.08779
0.06	0.02	0.10	0.587	4.172	2.661	0.08717
0.06	0.03	0.10	0.569	4.121	2.613	0.08672
0.06	0.04	0.10	0.601	4.084	2.586	0.08602
0.06	0.05	0.10	0.574	4.058	2.569	0.08542
0.06	0.06	0.10	0.583	4.039	2.559	0.08483
0.06	0.07	0.10	0.580	4.021	2.554	0.08409
0.06	0.08	0.10	0.586	4.008	2.553	0.08336
0.06	0.09	0.10	0.598	3.995	2.557	0.08246
0.06	0.10	0.10	0.564	3.985	2.564	0.08150
0.06	0.11	0.10	0.598	3.988	2.588	0.08037
0.06	0.12	0.10	0.598	3.990	2.613	0.07920
0.06	0.13	0.10	0.583	3.993	2.642	0.07787
0.06	0.14	0.10	0.564	3.995	2.671	0.07637
0.06	0.15	0.10	0.599	3.994	2.706	0.07449
0.06	0.16	0.10	0.567	3.992	2.745	0.07228
0.06	0.17	0.10	0.587	3.990	2.786	0.06994
0.06	0.18	0.10	0.602	3.985	2.831	0.06720
0.06	0.19	0.10	0.579	3.978	2.879	0.06418
0.06	0.20	0.10	0.603	3.971	2.931	0.06089
0.06	0.21	0.10	0.599	3.958	2.993	0.05669
0.06	0.22	0.10	0.562	3.940	3.065	0.05168
0.06	0.23	0.10	0.598	3.918	3.135	0.04641
0.06	0.24	0.10	0.581	3.888	3.203	0.04075
0.06	0.25	0.10	0.589	3.845	3.272	0.03423
0.06	0.26	0.10	0.593	3.817	3.312	0.03028
0.06	0.27	0.10	0.561	3.799	3.339	0.02758
0.06	0.28	0.10	0.567	3.789	3.354	0.02618
0.06	0.29	0.10	0.554	3.786	3.368	0.02513
0.06	0.30	0.10	0.557	3.791	3.376	0.02495
0.06	0.31	0.10	0.590	3.800	3.383	0.02511
0.06	0.32	0.10	0.564	3.811	3.392	0.02523
0.06	0.33	0.10	0.559	3.826	3.395	0.02593
0.06	0.34	0.10	0.575	3.841	3.399	0.02663
0.06	0.35	0.10	0.568	3.861	3.401	0.02770
0.06	0.36	0.10	0.562	3.880	3.406	0.02859
0.06	0.37	0.10	0.594	3.902	3.407	0.02982
0.06	0.38	0.10	0.562	3.927	3.408	0.03129
0.06	0.39	0.10	0.595	3.953	3.407	0.03288
0.06	0.40	0.10	0.573	3.979	3.406	0.03457
0.06	0.41	0.10	0.570	4.007	3.401	0.03655
0.06	0.42	0.10	0.603	4.038	3.397	0.03858
0.06	0.43	0.10	0.593	4.070	3.390	0.04096
0.06	0.44	0.10	0.578	4.112	3.376	0.04427
0.06	0.45	0.10	0.603	4.158	3.360	0.04792
0.06	0.46	0.10	0.593	4.202	3.340	0.05176
0.06	0.47	0.10	0.610	4.252	3.312	0.05637
0.06	0.48	0.10	0.614	4.311	3.260	0.06278
0.06	0.49	0.10	0.628	4.360	3.227	0.06756
0.06	0.50	0.10	0.613	4.408	3.198	0.07198
0.06	0.51	0.10	0.621	4.458	3.167	0.07668
0.06	0.52	0.10	0.596	4.515	3.131	0.08204
0.06	0.53	0.10	0.592	4.575	3.075	0.08864
0.06	0.54	0.10	0.597	4.629	3.028	0.09434
0.06	0.55	0.10	0.599	4.682	2.979	0.10005
0.06	0.56	0.10	0.604	4.733	2.921	0.10606
0.06	0.57	0.10	0.605	4.783	2.873	0.11153
0.06	0.58	0.10	0.636	4.828	2.832	0.11630
0.06	0.59	0.10	0.615	4.874	2.793	0.12093
0.06	0.60	0.10	0.642	4.919	2.756	0.12540
0.06	0.61	0.10	0.650	4.961	2.727	0.12933
0.06	0.62	0.10	0.645	5.003	2.696	0.13334
0.06	0.63	0.10	0.663	5.044	2.665	0.13723
0.06	0.64	0.10	0.666	5.084	2.638	0.14090
0.06	0.65	0.10	0.622	5.122	2.614	0.14424
0.06	0.66	0.10	0.658	5.159	2.592	0.14747
0.06	0.67	0.10	0.636	5.197	2.572	0.15065
0.06	0.68	0.10	0.624	5.234	2.555	0.15357
0.06	0.69	0.10	0.624	5.269	2.543	0.15619
0.06	0.70	0.10	0.670	5.308	2.530	0.15902
0.06	0.71	0.10	0.626	5.346	2.520	0.16167
0.06	0.72	0.10	0.668	5.383	2.512	0.16416
0.06	0.73	0.10	0.671	5.422	2.504	0.16674
0.06	0.74	0.10	0.669	5.461	2.494	0.16946
0.06	0.75	0.10	0.669	5.497	2.488	0.17184
0.06	0.76	0.10	0.657	5.538	2.481	0.17448
0.06	0.77	0.10	0.673	5.576	2.475	0.17698
0.06	0.78	0.10	0.666	5.615	2.468	0.17952
0.06	0.79	0.10	0.685	5.652	2.465	0.18176
0.06	0.80	0.10	0.674	5.684	2.454	0.18405
0.06	0.81	0.10	0.679	5.704	2.444	0.18568
0.06	0.82	0.10	0.676	5.723	2.430	0.18740
0.06	0.83	0.10	0.647	5.741	2.422	0.18884
0.06	0.84	0.10	0.644	5.757	2.412	0.19018
0.06	0.85	0.10	0.638	5.775	2.400	0.19173
0.06	0.86	0.10	0.642	5.795	2.391	0.19328
0.06	0.87	0.10	0.674	5.817	2.382	0.19497
0.06	0.88	0.10	0.697	5.840	2.374	0.19663
0.06	0.89	0.10	0.678	5.866	2.366	0.19850
0.06	0.90	0.10	0.640	5.897	2.357	0.20061
0.06	0.91	0.10	0.681	5.935	2.343	0.20344
0.06	0.92	0.10	0.679	5.957	2.333	0.20513
0.06	0.93	0.10	0.687	5.971	2.325	0.20633
0.06	0.94	0.10	0.673	5.973	2.320	0.20666
0.06	0.95	0.10	0.680	5.966	2.311	0.20660
0.06	0.96	0.10	0.673	5.966	2.301	0.20709
0.06	0.97	0.10	0.651	5.971	2.291	0.20781
0.06	0.98	0.10	0.661	5.974	2.280	0.20849
0.06	0.99	0.10	0.685	5.975	2.268	0.20905
0.06	1.00	0.10	0.673	5.974	2.242	0.21013
0.07	0.01	0.10	0.590	4.167	2.727	0.08338
0.07	0.02	0.10	0.585	4.092	2.660	0.08260
0.07	0.03	0.10	0.602	4.038	2.616	0.08180
0.07	0.04	0.10	0.598	4.003	2.590	0.08114
0.07	0.05	0.10	0.590	3.977	2.576	0.08037
0.07	0.06	0.10	0.605	3.955	2.568	0.07955
0.07	0.07	0.10	0.574	3.937	2.564	0.07872
0.07	0.08	0.10	0.580	3.922	2.568	0.07770
0.07	0.09	0.10	0.574	3.908	2.572	0.07667
0.07	0.10	0.10	0.580	3.896	2.581	0.07552
0.07	0.11	0.10	0.576	3.897	2.611	0.07397
0.07	0.12	0.10	0.581	3.899	2.641	0.07244
0.07	0.13	0.10	0.574	3.898	2.675	0.07057
0.07	0.14	0.10	0.583	3.896	2.713	0.06843
0.07	0.15	0.10	0.590	3.893	2.755	0.06599
0.07	0.16	0.10	0.578	3.889	2.803	0.06318
0.07	0.17	0.10	0.576	3.883	2.854	0.06000
0.07	0.18	0.10	0.587	3.877	2.904	0.05691
0.07	0.19	0.10	0.592	3.869	2.945	0.05420
0.07	0.20	0.10	0.557	3.853	3.001	0.05013
0.07	0.21	0.10	0.606	3.821	3.083	0.04365
0.07	0.22	0.10	0.588	3.793	3.143	0.03853
0.07	0.23	0.10	0.588	3.748	3.227	0.03107
0.07	0.24	0.10	0.579	3.720	3.268	0.02704
0.07	0.25	0.10	0.580	3.702	3.293	0.02444
0.07	0.26	0.10	0.556	3.687	3.312	0.02252
0.07	0.27	0.10	0.578	3.679	3.328	0.02104
0.07	0.28	0.10	0.596	3.680	3.341	0.02037
0.07	0.29	0.10	0.550	3.687	3.349	0.02031
0.07	0.30	0.10	0.586	3.699	3.358	0.02054
0.07	0.31	0.10	0.564	3.714	3.367	0.02086
0.07	0.32	0.10	0.584	3.732	3.372	0.02167
0.07	0.33	0.10	0.596	3.752	3.379	0.02246
0.07	0.34	0.10	0.577	3.775	3.383	0.02356
0.07	0.35	0.10	0.556	3.800	3.389	0.02471
0.07	0.36	0.10	0.595	3.822	3.393	0.02583
0.07	0.37	0.10	0.590	3.844	3.396	0.02696
0.07	0.38	0.10	0.601	3.866	3.401	0.02802
0.07	0.39	0.10	0.568	3.889	3.403	0.02928
0.07	0.40	0.10	0.585	3.914	3.404	0.03071
0.07	0.41	0.10	0.601	3.942	3.403	0.03249
0.07	0.42	0.10	0.574	3.967	3.405	0.03386
0.07	0.43	0.10	0.606	3.997	3.398	0.03611
0.07	0.44	0.10	0.577	4.035	3.394	0.03860
0.07	0.45	0.10	0.602	4.079	3.374	0.04239
0.07	0.46	0.10	0.568	4.111	3.371	0.04448
0.07	0.47	0.10	0.605	4.160	3.347	0.04884
0.07	0.48	0.10	0.617	4.211	3.323	0.05321
0.07	0.49	0.10	0.577	4.255	3.312	0.05651
0.07	0.50	0.10	0.618	4.306	3.283	0.06115
0.07	0.51	0.10	0.621	4.354	3.255	0.06563
0.07	0.52	0.10	0.602	4.405	3.245	0.06923
0.07	0.53	0.10	0.593	4.450	3.251	0.07163
0.07	0.54	0.10	0.605	4.501	3.235	0.07547
0.07	0.55	0.10	0.637	4.559	3.203	0.08075
0.07	0.56	0.10	0.629	4.619	3.154	0.08694
0.07	0.57	0.10	0.623	4.685	3.073	0.09528
0.07	0.58	0.10	0.630	4.747	3.014	0.10202
0.07	0.59	0.10	0.608	4.809	2.958	0.10866
0.07	0.60	0.10	0.643	4.862	2.920	0.11373
0.07	0.61	0.10	0.644	4.916	2.884	0.11875
0.07	0.62	0.10	0.611	4.968	2.854	0.12328
0.07	0.63	0.10	0.626	5.017	2.820	0.12787
0.07	0.64	0.10	0.664	5.070	2.775	0.13322
0.07	0.65	0.10	0.656	5.125	2.710	0.13967
0.07	0.66	0.10	0.650	5.176	2.667	0.14479
0.07	0.67	0.10	0.652	5.228	2.635	0.14930
0.07	0.68	0.10	0.625	5.270	2.619	0.15254
0.07	0.69	0.10	0.665	5.313	2.601	0.15588
0.07	0.70	0.10	0.662	5.359	2.581	0.15949
0.07	0.71	0.10	0.638	5.400	2.567	0.16252
0.07	0.72	0.10	0.676	5.447	2.555	0.16577
0.07	0.73	0.10	0.664	5.503	2.546	0.16941
0.07	0.74	0.10	0.704	5.579	2.529	0.17458
0.07	0.75	0.10	0.653	5.635	2.517	0.17833
0.07	0.76	0.10	0.673	5.683	2.505	0.18162
0.07	0.77	0.10	0.664	5.726	2.496	0.18453
0.07	0.78	0.10	0.642	5.769	2.484	0.18752
0.07	0.79	0.10	0.647	5.810	2.478	0.19016
0.07	0.80	0.10	0.643	5.840	2.464	0.19250
0.07	0.81	0.10	0.677	5.838	2.453	0.19294
0.07	0.82	0.10	0.639	5.848	2.439	0.19413
0.07	0.83	0.10	0.674	5.860	2.421	0.19560
0.07	0.84	0.10	0.676	5.872	2.409	0.19687
0.07	0.85	0.10	0.683	5.884	2.402	0.19789
0.07	0.86	0.10	0.675	5.908	2.388	0.19985
0.07	0.87	0.10	0.662	5.937	2.372	0.20224
0.07	0.88	0.10	0.671	5.961	2.360	0.20413
0.07	0.89	0.10	0.667	5.986	2.348	0.20607
0.07	0.90	0.10	0.668	6.007	2.336	0.20784
0.07	0.91	0.10	0.677	6.027	2.327	0.20940
0.07	0.92	0.10	0.659	6.044	2.316	0.21079
0.07	0.93	0.10	0.682	6.049	2.314	0.21118
0.07	0.94	0.10	0.658	6.051	2.303	0.21176
0.07	0.95	0.10	0.676	6.056	2.295	0.21241
0.07	0.96	0.10	0.676	6.066	2.284	0.21346
0.07	0.97	0.10	0.686	6.072	2.272	0.21435
0.07	0.98	0.10	0.665	6.074	2.259	0.21506
0.07	0.99	0.10	0.678	6.070	2.245	0.21543
0.07	1.00	0.10	0.656	6.106	2.223	0.21846
0.08	0.01	0.10	0.581	4.099	2.723	0.07961
0.08	0.02	0.10	0.567	4.021	2.661	0.07841
0.08	0.03	0.10	0.588	3.968	2.618	0.07768
0.08	0.04	0.10	0.568	3.931	2.594	0.07678
0.08	0.05	0.10	0.571	3.904	2.582	0.07588
0.08	0.06	0.10	0.594	3.881	2.577	0.07486
0.08	0.07	0.10	0.562	3.863	2.576	0.07387
0.08	0.08	0.10	0.568	3.846	2.583	0.07252
0.08	0.09	0.10	0.578	3.831	2.590	0.07131
0.08	0.10	0.10	0.551	3.817	2.604	0.06972
0.08	0.11	0.10	0.584	3.816	2.638	0.06783
0.08	0.12	0.10	0.591	3.813	2.681	0.06538
0.08	0.13	0.10	0.585	3.807	2.735	0.06209
0.08	0.14	0.10	0.582	3.796	2.827	0.05643
0.08	0.15	0.10	0.551	3.781	2.914	0.05076
0.08	0.16	0.10	0.600	3.776	2.949	0.04853
0.08	0.17	0.10	0.590	3.774	2.954	0.04813
0.08	0.18	0.10	0.596	3.774	2.959	0.04780
0.08	0.19	0.10	0.574	3.761	2.999	0.04481
0.08	0.20	0.10	0.568	3.736	3.069	0.03939
0.08	0.21	0.10	0.564	3.708	3.122	0.03471
0.08	0.22	0.10	0.571	3.679	3.176	0.02990
0.08	0.23	0.10	0.579	3.648	3.219	0.02555
0.08	0.24	0.10	0.554	3.624	3.246	0.02260
0.08	0.25	0.10	0.543	3.597	3.273	0.01937
0.08	0.26	0.10	0.546	3.581	3.294	0.01720
0.08	0.27	0.10	0.546	3.584	3.302	0.01687
0.08	0.28	0.10	0.578	3.595	3.313	0.01692
0.08	0.29	0.10	0.562	3.616	3.319	0.01776
0.08	0.30	0.10	0.552	3.650	3.316	0.02001
0.08	0.31	0.10	0.584	3.668	3.330	0.02031
0.08	0.32	0.10	0.571	3.694	3.335	0.02157
0.08	0.33	0.10	0.590	3.729	3.334	0.02368
0.08	0.34	0.10	0.575	3.761	3.343	0.02505
0.08	0.35	0.10	0.574	3.798	3.338	0.02765
0.08	0.36	0.10	0.595	3.830	3.328	0.03012
0.08	0.37	0.10	0.568	3.843	3.341	0.03010
0.08	0.38	0.10	0.604	3.847	3.350	0.02988
0.08	0.39	0.10	0.565	3.853	3.358	0.02973
0.08	0.40	0.10	0.590	3.862	3.380	0.02900
0.08	0.41	0.10	0.558	3.873	3.394	0.02882
0.08	0.42	0.10	0.586	3.904	3.395	0.03065
0.08	0.43	0.10	0.595	3.929	3.400	0.03189
0.08	0.44	0.10	0.593	3.949	3.413	0.03230
0.08	0.45	0.10	0.564	3.969	3.417	0.03325
0.08	0.46	0.10	0.599	4.004	3.421	0.03518
0.08	0.47	0.10	0.602	4.051	3.414	0.03841
0.08	0.48	0.10	0.603	4.101	3.402	0.04212
0.08	0.49	0.10	0.603	4.142	3.410	0.04413
0.08	0.50	0.10	0.584	4.190	3.402	0.04749
0.08	0.51	0.10	0.610	4.243	3.389	0.05143
0.08	0.52	0.10	0.613	4.305	3.362	0.05665
0.08	0.53	0.10	0.598	4.379	3.319	0.06357
0.08	0.54	0.10	0.619	4.457	3.255	0.07177
0.08	0.55	0.10	0.596	4.539	3.201	0.07963
0.08	0.56	0.10	0.631	4.606	3.156	0.08606
0.08	0.57	0.10	0.640	4.659	3.129	0.09068
0.08	0.58	0.10	0.599	4.714	3.092	0.09593
0.08	0.59	0.10	0.635	4.774	3.056	0.10142
0.08	0.60	0.10	0.639	4.837	3.013	0.10734
0.08	0.61	0.10	0.647	4.903	2.963	0.11383
0.08	0.62	0.10	0.613	4.978	2.898	0.12164
0.08	0.63	0.10	0.614	5.043	2.849	0.12793
0.08	0.64	0.10	0.616	5.103	2.801	0.13384
0.08	0.65	0.10	0.666	5.159	2.763	0.13898
0.08	0.66	0.10	0.658	5.209	2.730	0.14354
0.08	0.67	0.10	0.652	5.259	2.700	0.14793
0.08	0.68	0.10	0.660	5.307	2.674	0.15198
0.08	0.69	0.10	0.628	5.356	2.649	0.15600
0.08	0.70	0.10	0.670	5.402	2.632	0.15948
0.08	0.71	0.10	0.638	5.451	2.614	0.16318
0.08	0.72	0.10	0.661	5.501	2.599	0.16676
0.08	0.73	0.10	0.680	5.553	2.589	0.17027
0.08	0.74	0.10	0.694	5.604	2.576	0.17377
0.08	0.75	0.10	0.638	5.653	2.566	0.17707
0.08	0.76	0.10	0.651	5.705	2.556	0.18052
0.08	0.77	0.10	0.671	5.758	2.546	0.18403
0.08	0.78	0.10	0.679	5.804	2.531	0.18740
0.08	0.79	0.10	0.677	5.841	2.508	0.19055
0.08	0.80	0.10	0.651	5.863	2.478	0.19319
0.08	0.81	0.10	0.681	5.883	2.456	0.19537
0.08	0.82	0.10	0.675	5.903	2.436	0.19738
0.08	0.83	0.10	0.674	5.922	2.417	0.19931
0.08	0.84	0.10	0.643	5.942	2.401	0.20116
0.08	0.85	0.10	0.652	5.965	2.386	0.20320
0.08	0.86	0.10	0.646	5.986	2.373	0.20499
0.08	0.87	0.10	0.678	6.008	2.360	0.20677
0.08	0.88	0.10	0.683	6.032	2.345	0.20882
0.08	0.89	0.10	0.678	6.053	2.334	0.21051
0.08	0.90	0.10	0.682	6.077	2.322	0.21243
0.08	0.91	0.10	0.676	6.099	2.310	0.21416
0.08	0.92	0.10	0.682	6.122	2.299	0.21599
0.08	0.93	0.10	0.683	6.140	2.289	0.21741
0.08	0.94	0.10	0.671	6.158	2.280	0.21883
0.08	0.95	0.10	0.680	6.170	2.273	0.21981
0.08	0.96	0.10	0.657	6.197	2.258	0.22204
0.08	0.97	0.10	0.683	6.209	2.251	0.22302
0.08	0.98	0.10	0.691	6.209	2.239	0.22352
0.08	0.99	0.10	0.680	6.191	2.225	0.22314
0.08	1.00	0.10	0.706	6.303	2.179	0.23143
0.09	0.01	0.10	0.587	4.038	2.725	0.07599
0.09	0.02	0.10	0.569	3.959	2.660	0.07492
0.09	0.03	0.10	0.570	3.905	2.620	0.07393
0.09	0.04	0.10	0.568	3.867	2.599	0.07284
0.09	0.05	0.10	0.572	3.838	2.587	0.07187
0.09	0.06	0.10	0.577	3.815	2.583	0.07074
0.09	0.07	0.10	0.565	3.797	2.586	0.06952
0.09	0.08	0.10	0.573	3.777	2.595	0.06790
0.09	0.09	0.10	0.580	3.761	2.608	0.06632
0.09	0.10	0.10	0.564	3.744	2.631	0.06408
0.09	0.11	0.10	0.563	3.738	2.679	0.06111
0.09	0.12	0.10	0.578	3.727	2.753	0.05646
0.09	0.13	0.10	0.582	3.704	2.870	0.04867
0.09	0.14	0.10	0.551	3.681	2.964	0.04204
0.09	0.15	0.10	0.568	3.669	3.000	0.03935
0.09	0.16	0.10	0.550	3.667	2.993	0.03960
0.09	0.17	0.10	0.579	3.666	3.008	0.03872
0.09	0.18	0.10	0.577	3.665	3.019	0.03808
0.09	0.19	0.10	0.549	3.651	3.050	0.03545
0.09	0.20	0.10	0.577	3.625	3.111	0.03042
0.09	0.21	0.10	0.543	3.580	3.173	0.02417
0.09	0.22	0.10	0.548	3.536	3.212	0.01933
0.09	0.23	0.10	0.543	3.514	3.232	0.01683
0.09	0.24	0.10	0.550	3.497	3.246	0.01496
0.09	0.25	0.10	0.555	3.489	3.257	0.01388
0.09	0.26	0.10	0.539	3.492	3.265	0.01352
0.09	0.27	0.10	0.570	3.500	3.276	0.01341
0.09	0.28	0.10	0.564	3.515	3.285	0.01379
0.09	0.29	0.10	0.542	3.544	3.291	0.01515
0.09	0.30	0.10	0.584	3.572	3.293	0.01671
0.09	0.31	0.10	0.574	3.599	3.292	0.01838
0.09	0.32	0.10	0.540	3.612	3.310	0.01811
0.09	0.33	0.10	0.544	3.623	3.322	0.01805
0.09	0.34	0.10	0.596	3.634	3.332	0.01812
0.09	0.35	0.10	0.578	3.650	3.342	0.01852
0.09	0.36	0.10	0.553	3.668	3.351	0.01902
0.09	0.37	0.10	0.549	3.681	3.362	0.01918
0.09	0.38	0.10	0.551	3.693	3.373	0.01924
0.09	0.39	0.10	0.584	3.712	3.382	0.01986
0.09	0.40	0.10	0.551	3.735	3.393	0.02061
0.09	0.41	0.10	0.595	3.760	3.405	0.02139
0.09	0.42	0.10	0.585	3.789	3.418	0.02241
0.09	0.43	0.10	0.570	3.818	3.426	0.02367
0.09	0.44	0.10	0.564	3.850	3.434	0.02509
0.09	0.45	0.10	0.602	3.885	3.436	0.02709
0.09	0.46	0.10	0.582	3.925	3.439	0.02932
0.09	0.47	0.10	0.561	3.972	3.441	0.03210
0.09	0.48	0.10	0.599	4.020	3.444	0.03480
0.09	0.49	0.10	0.599	4.068	3.442	0.03781
0.09	0.50	0.10	0.574	4.134	3.430	0.04251
0.09	0.51	0.10	0.583	4.211	3.401	0.04882
0.09	0.52	0.10	0.609	4.281	3.363	0.05520
0.09	0.53	0.10	0.624	4.350	3.325	0.06144
0.09	0.54	0.10	0.586	4.417	3.293	0.06729
0.09	0.55	0.10	0.618	4.487	3.261	0.07322
0.09	0.56	0.10	0.597	4.556	3.235	0.07882
0.09	0.57	0.10	0.598	4.623	3.204	0.08449
0.09	0.58	0.10	0.626	4.694	3.172	0.09043
0.09	0.59	0.10	0.599	4.778	3.125	0.09794
0.09	0.60	0.10	0.638	4.860	3.068	0.10583
0.09	0.61	0.10	0.630	4.935	3.012	0.11316
0.09	0.62	0.10	0.623	5.002	2.964	0.11960
0.09	0.63	0.10	0.648	5.065	2.920	0.12557
0.09	0.64	0.10	0.687	5.124	2.880	0.13106
0.09	0.65	0.10	0.646	5.181	2.845	0.13619
0.09	0.66	0.10	0.655	5.236	2.810	0.14110
0.09	0.67	0.10	0.653	5.290	2.778	0.14584
0.09	0.68	0.10	0.668	5.345	2.745	0.15067
0.09	0.69	0.10	0.623	5.400	2.719	0.15517
0.09	0.70	0.10	0.639	5.465	2.699	0.15988
0.09	0.71	0.10	0.636	5.556	2.678	0.16615
0.09	0.72	0.10	0.678	5.619	2.668	0.17024
0.09	0.73	0.10	0.663	5.644	2.659	0.17212
0.09	0.74	0.10	0.688	5.699	2.652	0.17562
0.09	0.75	0.10	0.681	5.782	2.606	0.18261
0.09	0.76	0.10	0.680	5.829	2.580	0.18649
0.09	0.77	0.10	0.720	5.846	2.578	0.18759
0.09	0.78	0.10	0.670	5.859	2.543	0.18994
0.09	0.79	0.10	0.682	5.887	2.512	0.19297
0.09	0.80	0.10	0.710	5.926	2.483	0.19656
0.09	0.81	0.10	0.709	5.948	2.463	0.19872
0.09	0.82	0.10	0.678	5.953	2.440	0.20006
0.09	0.83	0.10	0.676	5.969	2.418	0.20199
0.09	0.84	0.10	0.652	5.989	2.399	0.20396
0.09	0.85	0.10	0.646	6.012	2.382	0.20606
0.09	0.86	0.10	0.674	6.036	2.366	0.20813
0.09	0.87	0.10	0.673	6.061	2.351	0.21018
0.09	0.88	0.10	0.673	6.087	2.338	0.21226
0.09	0.89	0.10	0.651	6.113	2.323	0.21441
0.09	0.90	0.10	0.708	6.141	2.310	0.21657
0.09	0.91	0.10	0.678	6.170	2.297	0.21878
0.09	0.92	0.10	0.654	6.201	2.285	0.22105
0.09	0.93	0.10	0.681	6.236	2.273	0.22352
0.09	0.94	0.10	0.651	6.270	2.259	0.22608
0.09	0.95	0.10	0.703	6.306	2.244	0.22878
0.09	0.96	0.10	0.702	6.340	2.228	0.23138
0.09	0.97	0.10	0.676	6.368	2.216	0.23346
0.09	0.98	0.10	0.677	6.376	2.210	0.23416
0.09	0.99	0.10	0.694	6.384	2.191	0.23543
0.09	1.00	0.10	0.690	6.306	2.187	0.23126
0.10	0.01	0.10	0.575	3.984	2.724	0.07296
0.10	0.02	0.10	0.581	3.903	2.660	0.07172
0.10	0.03	0.10	0.574	3.847	2.621	0.07058
0.10	0.04	0.10	0.567	3.808	2.604	0.06925
0.10	0.05	0.10	0.575	3.780	2.594	0.06812
0.10	0.06	0.10	0.581	3.756	2.591	0.06690
0.10	0.07	0.10	0.581	3.735	2.596	0.06545
0.10	0.08	0.10	0.568	3.715	2.606	0.06378
0.10	0.09	0.10	0.575	3.696	2.626	0.06160
0.10	0.10	0.10	0.571	3.676	2.657	0.05873
0.10	0.11	0.10	0.581	3.663	2.740	0.05346
0.10	0.12	0.10	0.550	3.642	2.831	0.04722
0.10	0.13	0.10	0.550	3.615	2.912	0.04117
0.10	0.14	0.10	0.559	3.582	2.999	0.03433
0.10	0.15	0.10	0.562	3.560	3.048	0.03018
0.10	0.16	0.10	0.559	3.551	3.068	0.02852
0.10	0.17	0.10	0.540	3.535	3.094	0.02611
0.10	0.18	0.10	0.561	3.521	3.111	0.02427
0.10	0.19	0.10	0.540	3.490	3.150	0.02014
0.10	0.20	0.10	0.545	3.481	3.165	0.01879
0.10	0.21	0.10	0.557	3.442	3.188	0.01512
0.10	0.22	0.10	0.577	3.426	3.201	0.01343
0.10	0.23	0.10	0.566	3.414	3.213	0.01197
0.10	0.24	0.10	0.554	3.408	3.219	0.01128
0.10	0.25	0.10	0.550	3.408	3.227	0.01080
0.10	0.26	0.10	0.558	3.411	3.233	0.01061
0.10	0.27	0.10	0.548	3.418	3.245	0.01030
0.10	0.28	0.10	0.567	3.430	3.253	0.01057
0.10	0.29	0.10	0.534	3.443	3.260	0.01094
0.10	0.30	0.10	0.571	3.457	3.272	0.01108
0.10	0.31	0.10	0.572	3.473	3.280	0.01152
0.10	0.32	0.10	0.552	3.489	3.291	0.01189
0.10	0.33	0.10	0.570	3.507	3.302	0.01230
0.10	0.34	0.10	0.539	3.526	3.313	0.01276
0.10	0.35	0.10	0.570	3.545	3.326	0.01314
0.10	0.36	0.10	0.545	3.565	3.337	0.01370
0.10	0.37	0.10	0.572	3.586	3.348	0.01428
0.10	0.38	0.10	0.578	3.608	3.362	0.01478
0.10	0.39	0.10	0.557	3.631	3.376	0.01532
0.10	0.40	0.10	0.558	3.661	3.390	0.01633
0.10	0.41	0.10	0.593	3.690	3.404	0.01723
0.10	0.42	0.10	0.585	3.723	3.417	0.01841
0.10	0.43	0.10	0.556	3.756	3.432	0.01960
0.10	0.44	0.10	0.556	3.794	3.443	0.02119
0.10	0.45	0.10	0.589	3.839	3.453	0.02335
0.10	0.46	0.10	0.591	3.873	3.462	0.02487
0.10	0.47	0.10	0.586	3.916	3.471	0.02692
0.10	0.48	0.10	0.601	3.961	3.479	0.02917
0.10	0.49	0.10	0.567	4.012	3.482	0.03206
0.10	0.50	0.10	0.615	4.070	3.483	0.03554
0.10	0.51	0.10	0.601	4.136	3.476	0.03992
0.10	0.52	0.10	0.600	4.214	3.464	0.04539
0.10	0.53	0.10	0.613	4.311	3.429	0.05324
0.10	0.54	0.10	0.580	4.383	3.414	0.05842
0.10	0.55	0.10	0.615	4.442	3.400	0.06277
0.10	0.56	0.10	0.622	4.508	3.381	0.06781
0.10	0.57	0.10	0.630	4.576	3.361	0.07303
0.10	0.58	0.10	0.624	4.646	3.357	0.07745
0.10	0.59	0.10	0.630	4.725	3.331	0.08366
0.10	0.60	0.10	0.639	4.813	3.280	0.09169
0.10	0.61	0.10	0.610	4.901	3.217	0.10032
0.10	0.62	0.10	0.641	4.985	3.173	0.10768
0.10	0.63	0.10	0.622	5.058	3.126	0.11446
0.10	0.64	0.10	0.614	5.120	3.098	0.11966
0.10	0.65	0.10	0.625	5.191	3.031	0.12733
0.10	0.66	0.10	0.685	5.258	2.979	0.13388
0.10	0.67	0.10	0.656	5.327	2.912	0.14131
0.10	0.68	0.10	0.625	5.399	2.860	0.14816
0.10	0.69	0.10	0.627	5.474	2.823	0.15431
0.10	0.70	0.10	0.662	5.569	2.792	0.16137
0.10	0.71	0.10	0.672	5.674	2.766	0.16870
0.10	0.72	0.10	0.672	5.758	2.680	0.17772
0.10	0.73	0.10	0.683	5.804	2.646	0.18194
0.10	0.74	0.10	0.662	5.840	2.621	0.18523
0.10	0.75	0.10	0.680	5.867	2.602	0.18768
0.10	0.76	0.10	0.678	5.869	2.632	0.18637
0.10	0.77	0.10	0.641	5.869	2.612	0.18728
0.10	0.78	0.10	0.674	5.908	2.566	0.19167
0.10	0.79	0.10	0.646	5.970	2.509	0.19786
0.10	0.80	0.10	0.651	5.989	2.481	0.20021
0.10	0.81	0.10	0.669	5.976	2.464	0.20026
0.10	0.82	0.10	0.644	5.987	2.443	0.20188
0.10	0.83	0.10	0.674	6.009	2.420	0.20416
0.10	0.84	0.10	0.681	6.030	2.397	0.20639
0.10	0.85	0.10	0.644	6.056	2.379	0.20867
0.10	0.86	0.10	0.681	6.083	2.363	0.21096
0.10	0.87	0.10	0.670	6.111	2.348	0.21317
0.10	0.88	0.10	0.664	6.142	2.334	0.21555
0.10	0.89	0.10	0.681	6.174	2.321	0.21797
0.10	0.90	0.10	0.683	6.207	2.309	0.22034
0.10	0.91	0.10	0.669	6.243	2.293	0.22307
0.10	0.92	0.10	0.687	6.280	2.277	0.22587
0.10	0.93	0.10	0.678	6.324	2.258	0.22918
0.10	0.94	0.10	0.680	6.375	2.239	0.23289
0.10	0.95	0.10	0.696	6.445	2.216	0.23777
0.10	0.96	0.10	0.688	6.547	2.195	0.24445
0.10	0.97	0.10	0.702	6.618	2.174	0.24927
0.10	0.98	0.10	0.703	6.597	2.172	0.24823
0.10	0.99	0.10	0.697	6.588	2.143	0.24890
0.10	1.00	0.10	0.680	6.338	2.151	0.23458
0.11	0.01	0.10	0.575	3.934	2.725	0.07003
0.11	0.02	0.10	0.560	3.851	2.661	0.06863
0.11	0.03	0.10	0.582	3.795	2.625	0.06734
0.11	0.04	0.10	0.566	3.757	2.607	0.06610
0.11	0.05	0.10	0.586	3.727	2.600	0.06477
0.11	0.06	0.10	0.579	3.701	2.601	0.06319
0.11	0.07	0.10	0.575	3.681	2.604	0.06190
0.11	0.08	0.10	0.580	3.658	2.621	0.05970
0.11	0.09	0.10	0.541	3.639	2.636	0.05776
0.11	0.10	0.10	0.570	3.618	2.665	0.05499
0.11	0.11	0.10	0.545	3.607	2.714	0.05167
0.11	0.12	0.10	0.543	3.589	2.790	0.04645
0.11	0.13	0.10	0.552	3.557	2.888	0.03911
0.11	0.14	0.10	0.563	3.520	2.968	0.03242
0.11	0.15	0.10	0.551	3.485	3.033	0.02663
0.11	0.16	0.10	0.552	3.447	3.085	0.02143
0.11	0.17	0.10	0.561	3.423	3.113	0.01837
0.11	0.18	0.10	0.534	3.401	3.136	0.01576
0.11	0.19	0.10	0.537	3.382	3.149	0.01386
0.11	0.20	0.10	0.562	3.368	3.162	0.01226
0.11	0.21	0.10	0.531	3.357	3.172	0.01102
0.11	0.22	0.10	0.530	3.350	3.181	0.01008
0.11	0.23	0.10	0.569	3.343	3.185	0.00942
0.11	0.24	0.10	0.554	3.342	3.194	0.00882
0.11	0.25	0.10	0.526	3.344	3.202	0.00843
0.11	0.26	0.10	0.537	3.349	3.209	0.00833
0.11	0.27	0.10	0.552	3.359	3.220	0.00826
0.11	0.28	0.10	0.573	3.370	3.228	0.00848
0.11	0.29	0.10	0.543	3.384	3.240	0.00855
0.11	0.30	0.10	0.568	3.399	3.250	0.00888
0.11	0.31	0.10	0.548	3.415	3.264	0.00903
0.11	0.32	0.10	0.533	3.433	3.275	0.00943
0.11	0.33	0.10	0.567	3.451	3.287	0.00978
0.11	0.34	0.10	0.572	3.471	3.300	0.01023
0.11	0.35	0.10	0.571	3.491	3.314	0.01062
0.11	0.36	0.10	0.557	3.515	3.328	0.01124
0.11	0.37	0.10	0.545	3.539	3.343	0.01175
0.11	0.38	0.10	0.538	3.565	3.359	0.01238
0.11	0.39	0.10	0.551	3.595	3.378	0.01307
0.11	0.40	0.10	0.577	3.627	3.394	0.01403
0.11	0.41	0.10	0.583	3.657	3.412	0.01481
0.11	0.42	0.10	0.584	3.690	3.427	0.01588
0.11	0.43	0.10	0.561	3.723	3.443	0.01693
0.11	0.44	0.10	0.587	3.759	3.457	0.01828
0.11	0.45	0.10	0.552	3.798	3.469	0.01985
0.11	0.46	0.10	0.554	3.838	3.485	0.02135
0.11	0.47	0.10	0.591	3.881	3.500	0.02306
0.11	0.48	0.10	0.580	3.931	3.512	0.02543
0.11	0.49	0.10	0.580	3.986	3.524	0.02801
0.11	0.50	0.10	0.564	4.046	3.535	0.03099
0.11	0.51	0.10	0.583	4.117	3.534	0.03539
0.11	0.52	0.10	0.608	4.189	3.527	0.04018
0.11	0.53	0.10	0.603	4.250	3.530	0.04374
0.11	0.54	0.10	0.609	4.303	3.543	0.04616
0.11	0.55	0.10	0.620	4.366	3.540	0.05017
0.11	0.56	0.10	0.582	4.446	3.530	0.05560
0.11	0.57	0.10	0.586	4.534	3.502	0.06255
0.11	0.58	0.10	0.621	4.623	3.456	0.07055
0.11	0.59	0.10	0.596	4.710	3.433	0.07707
0.11	0.60	0.10	0.603	4.803	3.419	0.08347
0.11	0.61	0.10	0.655	4.917	3.420	0.09032
0.11	0.62	0.10	0.640	4.987	3.398	0.09575
0.11	0.63	0.10	0.607	5.046	3.345	0.10215
0.11	0.64	0.10	0.664	5.115	3.311	0.10807
0.11	0.65	0.10	0.624	5.197	3.242	0.11668
0.11	0.66	0.10	0.660	5.307	3.162	0.12737
0.11	0.67	0.10	0.654	5.404	3.109	0.13586
0.11	0.68	0.10	0.674	5.498	3.056	0.14413
0.11	0.69	0.10	0.634	5.602	2.947	0.15567
0.11	0.70	0.10	0.656	5.635	2.932	0.15838
0.11	0.71	0.10	0.716	5.744	2.796	0.17134
0.11	0.72	0.10	0.643	5.788	2.752	0.17606
0.11	0.73	0.10	0.685	5.820	2.725	0.17919
0.11	0.74	0.10	0.639	5.844	2.689	0.18228
0.11	0.75	0.10	0.674	5.853	2.687	0.18285
0.11	0.76	0.10	0.664	5.867	2.661	0.18493
0.11	0.77	0.10	0.677	5.893	2.604	0.18910
0.11	0.78	0.10	0.638	5.923	2.558	0.19294
0.11	0.79	0.10	0.663	5.945	2.524	0.19576
0.11	0.80	0.10	0.680	5.969	2.494	0.19850
0.11	0.81	0.10	0.678	5.995	2.467	0.20121
0.11	0.82	0.10	0.673	6.022	2.445	0.20374
0.11	0.83	0.10	0.671	6.048	2.423	0.20623
0.11	0.84	0.10	0.687	6.074	2.402	0.20870
0.11	0.85	0.10	0.680	6.105	2.384	0.21123
0.11	0.86	0.10	0.660	6.137	2.370	0.21366
0.11	0.87	0.10	0.664	6.169	2.355	0.21612
0.11	0.88	0.10	0.662	6.203	2.336	0.21890
0.11	0.89	0.10	0.658	6.236	2.321	0.22149
0.11	0.90	0.10	0.696	6.270	2.304	0.22412
0.11	0.91	0.10	0.681	6.308	2.286	0.22706
0.11	0.92	0.10	0.682	6.352	2.268	0.23032
0.11	0.93	0.10	0.684	6.405	2.248	0.23415
0.11	0.94	0.10	0.691	6.477	2.229	0.23906
0.11	0.95	0.10	0.665	6.587	2.194	0.24673
0.11	0.96	0.10	0.696	6.760	2.132	0.25902
0.11	0.97	0.10	0.702	6.906	2.077	0.26941
0.11	0.98	0.10	0.703	6.939	2.034	0.27303
0.11	0.99	0.10	0.687	6.808	2.063	0.26453
0.11	1.00	0.10	0.681	6.502	2.076	0.24696
0.12	0.01	0.10	0.582	3.890	2.723	0.06756
0.12	0.02	0.10	0.580	3.805	2.662	0.06589
0.12	0.03	0.10	0.570	3.747	2.629	0.06433
0.12	0.04	0.10	0.567	3.709	2.611	0.06309
0.12	0.05	0.10	0.569	3.677	2.606	0.06155
0.12	0.06	0.10	0.562	3.651	2.609	0.05990
0.12	0.07	0.10	0.575	3.629	2.616	0.05828
0.12	0.08	0.10	0.564	3.608	2.628	0.05640
0.12	0.09	0.10	0.551	3.586	2.647	0.05411
0.12	0.10	0.10	0.579	3.565	2.670	0.05164
0.12	0.11	0.10	0.545	3.555	2.716	0.04853
0.12	0.12	0.10	0.569	3.541	2.776	0.04443
0.12	0.13	0.10	0.537	3.516	2.857	0.03845
0.12	0.14	0.10	0.567	3.489	2.935	0.03245
0.12	0.15	0.10	0.557	3.449	3.000	0.02640
0.12	0.16	0.10	0.558	3.416	3.049	0.02162
0.12	0.17	0.10	0.552	3.376	3.098	0.01642
0.12	0.18	0.10	0.534	3.351	3.118	0.01379
0.12	0.19	0.10	0.527	3.333	3.131	0.01200
0.12	0.20	0.10	0.560	3.315	3.141	0.01033
0.12	0.21	0.10	0.537	3.304	3.146	0.00937
0.12	0.22	0.10	0.550	3.294	3.155	0.00830
0.12	0.23	0.10	0.530	3.290	3.160	0.00772
0.12	0.24	0.10	0.560	3.291	3.166	0.00737
0.12	0.25	0.10	0.528	3.295	3.176	0.00705
0.12	0.26	0.10	0.550	3.303	3.187	0.00693
0.12	0.27	0.10	0.535	3.314	3.198	0.00692
0.12	0.28	0.10	0.541	3.327	3.208	0.00711
0.12	0.29	0.10	0.528	3.341	3.220	0.00717
0.12	0.30	0.10	0.546	3.357	3.233	0.00738
0.12	0.31	0.10	0.548	3.374	3.244	0.00773
0.12	0.32	0.10	0.568	3.394	3.260	0.00797
0.12	0.33	0.10	0.564	3.414	3.275	0.00832
0.12	0.34	0.10	0.531	3.436	3.289	0.00878
0.12	0.35	0.10	0.582	3.458	3.306	0.00914
0.12	0.36	0.10	0.563	3.485	3.323	0.00968
0.12	0.37	0.10	0.568	3.512	3.342	0.01023
0.12	0.38	0.10	0.572	3.545	3.364	0.01084
0.12	0.39	0.10	0.563	3.578	3.386	0.01155
0.12	0.40	0.10	0.566	3.611	3.408	0.01227
0.12	0.41	0.10	0.559	3.644	3.427	0.01312
0.12	0.42	0.10	0.547	3.676	3.443	0.01404
0.12	0.43	0.10	0.566	3.713	3.461	0.01523
0.12	0.44	0.10	0.547	3.749	3.481	0.01622
0.12	0.45	0.10	0.559	3.789	3.499	0.01763
0.12	0.46	0.10	0.580	3.832	3.517	0.01907
0.12	0.47	0.10	0.568	3.876	3.535	0.02068
0.12	0.48	0.10	0.565	3.925	3.551	0.02271
0.12	0.49	0.10	0.559	3.978	3.569	0.02487
0.12	0.50	0.10	0.565	4.033	3.585	0.02729
0.12	0.51	0.10	0.564	4.089	3.594	0.03016
0.12	0.52	0.10	0.603	4.146	3.606	0.03293
0.12	0.53	0.10	0.605	4.206	3.615	0.03610
0.12	0.54	0.10	0.575	4.271	3.621	0.03967
0.12	0.55	0.10	0.589	4.340	3.621	0.04392
0.12	0.56	0.10	0.624	4.420	3.623	0.04868
0.12	0.57	0.10	0.625	4.506	3.621	0.05405
0.12	0.58	0.10	0.590	4.612	3.626	0.06024
0.12	0.59	0.10	0.634	4.704	3.630	0.06564
0.12	0.60	0.10	0.601	4.779	3.619	0.07080
0.12	0.61	0.10	0.641	4.863	3.602	0.07689
0.12	0.62	0.10	0.622	4.935	3.569	0.08313
0.12	0.63	0.10	0.644	5.011	3.545	0.08911
0.12	0.64	0.10	0.652	5.128	3.509	0.09820
0.12	0.65	0.10	0.659	5.261	3.416	0.11123
0.12	0.66	0.10	0.654	5.374	3.314	0.12344
0.12	0.67	0.10	0.642	5.433	3.234	0.13119
0.12	0.68	0.10	0.666	5.474	3.128	0.13906
0.12	0.69	0.10	0.636	5.523	3.070	0.14489
0.12	0.70	0.10	0.671	5.603	3.026	0.15183
0.12	0.71	0.10	0.676	5.648	3.014	0.15511
0.12	0.72	0.10	0.675	5.692	2.969	0.15989
0.12	0.73	0.10	0.674	5.729	2.898	0.16552
0.12	0.74	0.10	0.642	5.781	2.799	0.17333
0.12	0.75	0.10	0.672	5.828	2.722	0.17980
0.12	0.76	0.10	0.673	5.854	2.662	0.18410
0.12	0.77	0.10	0.642	5.886	2.607	0.18852
0.12	0.78	0.10	0.675	5.924	2.566	0.19263
0.12	0.79	0.10	0.667	5.960	2.530	0.19635
0.12	0.80	0.10	0.650	5.995	2.499	0.19978
0.12	0.81	0.10	0.679	6.028	2.475	0.20277
0.12	0.82	0.10	0.670	6.062	2.455	0.20560
0.12	0.83	0.10	0.658	6.097	2.435	0.20852
0.12	0.84	0.10	0.652	6.129	2.417	0.21116
0.12	0.85	0.10	0.665	6.161	2.397	0.21384
0.12	0.86	0.10	0.665	6.192	2.376	0.21655
0.12	0.87	0.10	0.684	6.225	2.357	0.21925
0.12	0.88	0.10	0.672	6.260	2.340	0.22200
0.12	0.89	0.10	0.693	6.295	2.322	0.22476
0.12	0.90	0.10	0.679	6.336	2.304	0.22785
0.12	0.91	0.10	0.684	6.380	2.287	0.23105
0.12	0.92	0.10	0.653	6.431	2.267	0.23484
0.12	0.93	0.10	0.693	6.493	2.241	0.23945
0.12	0.94	0.10	0.693	6.588	2.206	0.24626
0.12	0.95	0.10	0.698	6.805	2.137	0.26131
0.12	0.96	0.10	0.710	6.959	2.066	0.27282
0.12	0.97	0.10	0.739	7.093	1.975	0.28398
0.12	0.98	0.10	0.729	7.097	1.944	0.28540
0.12	0.99	0.10	0.700	7.009	1.949	0.28033
0.12	1.00	0.10	0.693	6.634	1.986	0.25799
0.13	0.01	0.10	0.578	3.849	2.724	0.06512
0.13	0.02	0.10	0.564	3.761	2.665	0.06326
0.13	0.03	0.10	0.582	3.704	2.632	0.06172
0.13	0.04	0.10	0.570	3.662	2.619	0.06003
0.13	0.05	0.10	0.559	3.631	2.614	0.05849
0.13	0.06	0.10	0.585	3.604	2.617	0.05680
0.13	0.07	0.10	0.557	3.581	2.624	0.05505
0.13	0.08	0.10	0.549	3.559	2.637	0.05310
0.13	0.09	0.10	0.561	3.538	2.656	0.05087
0.13	0.10	0.10	0.555	3.516	2.678	0.04838
0.13	0.11	0.10	0.568	3.505	2.724	0.04524
0.13	0.12	0.10	0.541	3.492	2.775	0.04163
0.13	0.13	0.10	0.540	3.477	2.831	0.03762
0.13	0.14	0.10	0.558	3.457	2.889	0.03319
0.13	0.15	0.10	0.539	3.425	2.972	0.02658
0.13	0.16	0.10	0.568	3.393	3.026	0.02162
0.13	0.17	0.10	0.532	3.372	3.063	0.01822
0.13	0.18	0.10	0.527	3.350	3.087	0.01553
0.13	0.19	0.10	0.531	3.330	3.095	0.01390
0.13	0.20	0.10	0.531	3.301	3.115	0.01103
0.13	0.21	0.10	0.543	3.275	3.127	0.00878
0.13	0.22	0.10	0.561	3.258	3.132	0.00749
0.13	0.23	0.10	0.554	3.248	3.138	0.00649
0.13	0.24	0.10	0.561	3.249	3.146	0.00614
0.13	0.25	0.10	0.557	3.255	3.155	0.00598
0.13	0.26	0.10	0.544	3.264	3.165	0.00586
0.13	0.27	0.10	0.581	3.276	3.175	0.00596
0.13	0.28	0.10	0.570	3.289	3.186	0.00608
0.13	0.29	0.10	0.559	3.304	3.199	0.00623
0.13	0.30	0.10	0.544	3.321	3.216	0.00626
0.13	0.31	0.10	0.563	3.340	3.229	0.00663
0.13	0.32	0.10	0.530	3.363	3.246	0.00694
0.13	0.33	0.10	0.564	3.385	3.264	0.00725
0.13	0.34	0.10	0.535	3.409	3.281	0.00765
0.13	0.35	0.10	0.542	3.436	3.303	0.00797
0.13	0.36	0.10	0.574	3.465	3.322	0.00858
0.13	0.37	0.10	0.570	3.502	3.350	0.00914
0.13	0.38	0.10	0.554	3.541	3.380	0.00973
0.13	0.39	0.10	0.569	3.577	3.403	0.01047
0.13	0.40	0.10	0.571	3.606	3.421	0.01117
0.13	0.41	0.10	0.574	3.642	3.442	0.01207
0.13	0.42	0.10	0.567	3.678	3.466	0.01288
0.13	0.43	0.10	0.594	3.715	3.486	0.01386
0.13	0.44	0.10	0.579	3.755	3.510	0.01483
0.13	0.45	0.10	0.556	3.796	3.529	0.01619
0.13	0.46	0.10	0.553	3.838	3.551	0.01748
0.13	0.47	0.10	0.585	3.884	3.572	0.01900
0.13	0.48	0.10	0.591	3.932	3.590	0.02084
0.13	0.49	0.10	0.570	3.982	3.607	0.02284
0.13	0.50	0.10	0.594	4.036	3.625	0.02507
0.13	0.51	0.10	0.574	4.092	3.643	0.02747
0.13	0.52	0.10	0.587	4.149	3.655	0.03024
0.13	0.53	0.10	0.606	4.212	3.666	0.03343
0.13	0.54	0.10	0.603	4.282	3.681	0.03679
0.13	0.55	0.10	0.617	4.364	3.696	0.04096
0.13	0.56	0.10	0.615	4.451	3.705	0.04574
0.13	0.57	0.10	0.617	4.543	3.712	0.05100
0.13	0.58	0.10	0.594	4.644	3.724	0.05658
0.13	0.59	0.10	0.593	4.703	3.732	0.05969
0.13	0.60	0.10	0.650	4.774	3.727	0.06437
0.13	0.61	0.10	0.601	4.853	3.721	0.06954
0.13	0.62	0.10	0.645	4.946	3.710	0.07587
0.13	0.63	0.10	0.643	5.043	3.677	0.08370
0.13	0.64	0.10	0.647	5.136	3.627	0.09216
0.13	0.65	0.10	0.619	5.214	3.566	0.10027
0.13	0.66	0.10	0.636	5.284	3.454	0.11055
0.13	0.67	0.10	0.655	5.329	3.341	0.11939
0.13	0.68	0.10	0.623	5.393	3.253	0.12779
0.13	0.69	0.10	0.626	5.444	3.202	0.13348
0.13	0.70	0.10	0.674	5.494	3.147	0.13925
0.13	0.71	0.10	0.659	5.539	3.106	0.14397
0.13	0.72	0.10	0.668	5.593	3.045	0.15030
0.13	0.73	0.10	0.635	5.651	2.981	0.15687
0.13	0.74	0.10	0.674	5.720	2.883	0.16573
0.13	0.75	0.10	0.637	5.786	2.795	0.17382
0.13	0.76	0.10	0.679	5.852	2.689	0.18275
0.13	0.77	0.10	0.706	5.906	2.626	0.18877
0.13	0.78	0.10	0.675	5.952	2.578	0.19365
0.13	0.79	0.10	0.645	5.995	2.541	0.19781
0.13	0.80	0.10	0.648	6.037	2.512	0.20152
0.13	0.81	0.10	0.672	6.075	2.487	0.20488
0.13	0.82	0.10	0.690	6.110	2.465	0.20790
0.13	0.83	0.10	0.656	6.146	2.442	0.21097
0.13	0.84	0.10	0.656	6.181	2.422	0.21383
0.13	0.85	0.10	0.688	6.216	2.403	0.21671
0.13	0.86	0.10	0.674	6.252	2.383	0.21962
0.13	0.87	0.10	0.647	6.290	2.363	0.22269
0.13	0.88	0.10	0.659	6.329	2.346	0.22565
0.13	0.89	0.10	0.653	6.373	2.324	0.22904
0.13	0.90	0.10	0.680	6.417	2.304	0.23245
0.13	0.91	0.10	0.685	6.460	2.282	0.23584
0.13	0.92	0.10	0.688	6.514	2.253	0.24008
0.13	0.93	0.10	0.697	6.582	2.221	0.24530
0.13	0.94	0.10	0.716	6.698	2.185	0.25329
0.13	0.95	0.10	0.686	6.909	2.112	0.26819
0.13	0.96	0.10	0.712	7.114	1.985	0.28470
0.13	0.97	0.10	0.758	7.172	1.924	0.29036
0.13	0.98	0.10	0.738	7.162	1.897	0.29083
0.13	0.99	0.10	0.734	7.075	1.893	0.28617
0.13	1.00	0.10	0.696	6.679	1.940	0.26238
0.14	0.01	0.10	0.553	3.810	2.726	0.06273
0.14	0.02	0.10	0.574	3.721	2.666	0.06083
0.14	0.03	0.10	0.570	3.662	2.639	0.05894
0.14	0.04	0.10	0.574	3.621	2.626	0.05730
0.14	0.05	0.10	0.560	3.589	2.622	0.05561
0.14	0.06	0.10	0.567	3.561	2.624	0.05393
0.14	0.07	0.10	0.541	3.537	2.632	0.05215
0.14	0.08	0.10	0.564	3.515	2.646	0.05008
0.14	0.09	0.10	0.561	3.492	2.664	0.04773
0.14	0.10	0.10	0.551	3.469	2.691	0.04499
0.14	0.11	0.10	0.534	3.453	2.764	0.04000
0.14	0.12	0.10	0.564	3.432	2.848	0.03402
0.14	0.13	0.10	0.565	3.414	2.908	0.02961
0.14	0.14	0.10	0.540	3.401	2.941	0.02692
0.14	0.15	0.10	0.545	3.383	2.984	0.02347
0.14	0.16	0.10	0.531	3.363	2.998	0.02152
0.14	0.17	0.10	0.535	3.323	3.056	0.01573
0.14	0.18	0.10	0.525	3.308	3.063	0.01443
0.14	0.19	0.10	0.525	3.267	3.090	0.01049
0.14	0.20	0.10	0.550	3.251	3.095	0.00922
0.14	0.21	0.10	0.523	3.228	3.106	0.00718
0.14	0.22	0.10	0.553	3.211	3.109	0.00599
0.14	0.23	0.10	0.566	3.207	3.114	0.00551
0.14	0.24	0.10	0.524	3.208	3.121	0.00516
0.14	0.25	0.10	0.548	3.215	3.129	0.00506
0.14	0.26	0.10	0.561	3.224	3.140	0.00498
0.14	0.27	0.10	0.526	3.236	3.150	0.00507
0.14	0.28	0.10	0.541	3.249	3.164	0.00505
0.14	0.29	0.10	0.560	3.265	3.177	0.00528
0.14	0.30	0.10	0.526	3.284	3.192	0.00547
0.14	0.31	0.10	0.543	3.307	3.210	0.00576
0.14	0.32	0.10	0.546	3.333	3.230	0.00611
0.14	0.33	0.10	0.528	3.360	3.251	0.00649
0.14	0.34	0.10	0.532	3.388	3.274	0.00678
0.14	0.35	0.10	0.552	3.419	3.298	0.00725
0.14	0.36	0.10	0.552	3.458	3.330	0.00767
0.14	0.37	0.10	0.533	3.500	3.361	0.00832
0.14	0.38	0.10	0.557	3.541	3.393	0.00889
0.14	0.39	0.10	0.581	3.575	3.413	0.00976
0.14	0.40	0.10	0.541	3.609	3.439	0.01025
0.14	0.41	0.10	0.541	3.648	3.465	0.01111
0.14	0.42	0.10	0.570	3.687	3.490	0.01199
0.14	0.43	0.10	0.565	3.731	3.518	0.01291
0.14	0.44	0.10	0.569	3.769	3.540	0.01393
0.14	0.45	0.10	0.551	3.810	3.561	0.01516
0.14	0.46	0.10	0.568	3.854	3.583	0.01650
0.14	0.47	0.10	0.563	3.901	3.605	0.01806
0.14	0.48	0.10	0.572	3.947	3.626	0.01963
0.14	0.49	0.10	0.570	4.000	3.644	0.02176
0.14	0.50	0.10	0.581	4.053	3.666	0.02369
0.14	0.51	0.10	0.567	4.114	3.684	0.02636
0.14	0.52	0.10	0.604	4.176	3.705	0.02892
0.14	0.53	0.10	0.605	4.249	3.723	0.03233
0.14	0.54	0.10	0.611	4.342	3.744	0.03675
0.14	0.55	0.10	0.580	4.460	3.751	0.04363
0.14	0.56	0.10	0.586	4.550	3.768	0.04819
0.14	0.57	0.10	0.624	4.623	3.794	0.05120
0.14	0.58	0.10	0.594	4.691	3.808	0.05455
0.14	0.59	0.10	0.599	4.779	3.807	0.06006
0.14	0.60	0.10	0.630	4.844	3.818	0.06338
0.14	0.61	0.10	0.640	4.907	3.813	0.06755
0.14	0.62	0.10	0.611	4.962	3.797	0.07189
0.14	0.63	0.10	0.611	5.022	3.771	0.07703
0.14	0.64	0.10	0.615	5.084	3.727	0.08338
0.14	0.65	0.10	0.652	5.152	3.663	0.09114
0.14	0.66	0.10	0.618	5.200	3.589	0.09812
0.14	0.67	0.10	0.623	5.268	3.485	0.10798
0.14	0.68	0.10	0.626	5.334	3.392	0.11692
0.14	0.69	0.10	0.623	5.394	3.343	0.12308
0.14	0.70	0.10	0.625	5.446	3.283	0.12940
0.14	0.71	0.10	0.637	5.506	3.214	0.13656
0.14	0.72	0.10	0.660	5.568	3.132	0.14445
0.14	0.73	0.10	0.689	5.631	3.047	0.15244
0.14	0.74	0.10	0.637	5.710	2.947	0.16200
0.14	0.75	0.10	0.667	5.802	2.814	0.17385
0.14	0.76	0.10	0.670	5.874	2.727	0.18219
0.14	0.77	0.10	0.640	5.942	2.654	0.18955
0.14	0.78	0.10	0.672	5.994	2.599	0.19513
0.14	0.79	0.10	0.644	6.038	2.560	0.19945
0.14	0.80	0.10	0.671	6.080	2.525	0.20345
0.14	0.81	0.10	0.652	6.119	2.495	0.20704
0.14	0.82	0.10	0.670	6.156	2.468	0.21038
0.14	0.83	0.10	0.683	6.194	2.445	0.21354
0.14	0.84	0.10	0.648	6.232	2.425	0.21659
0.14	0.85	0.10	0.657	6.275	2.403	0.22003
0.14	0.86	0.10	0.680	6.319	2.382	0.22346
0.14	0.87	0.10	0.686	6.368	2.362	0.22714
0.14	0.88	0.10	0.656	6.427	2.339	0.23151
0.14	0.89	0.10	0.688	6.513	2.313	0.23748
0.14	0.90	0.10	0.663	6.549	2.295	0.24029
0.14	0.91	0.10	0.709	6.574	2.275	0.24254
0.14	0.92	0.10	0.696	6.613	2.247	0.24590
0.14	0.93	0.10	0.672	6.689	2.208	0.25189
0.14	0.94	0.10	0.700	6.853	2.147	0.26358
0.14	0.95	0.10	0.697	7.102	2.010	0.28307
0.14	0.96	0.10	0.740	7.194	1.932	0.29121
0.14	0.97	0.10	0.717	7.219	1.884	0.29448
0.14	0.98	0.10	0.717	7.190	1.863	0.29369
0.14	0.99	0.10	0.713	7.097	1.858	0.28877
0.14	1.00	0.10	0.691	6.693	1.907	0.26451
0.15	0.01	0.10	0.565	3.775	2.727	0.06064
0.15	0.02	0.10	0.562	3.684	2.670	0.05851
0.15	0.03	0.10	0.559	3.623	2.644	0.05642
0.15	0.04	0.10	0.554	3.581	2.633	0.05460
0.15	0.05	0.10	0.571	3.549	2.630	0.05287
0.15	0.06	0.10	0.536	3.521	2.635	0.05099
0.15	0.07	0.10	0.548	3.496	2.642	0.04922
0.15	0.08	0.10	0.551	3.473	2.654	0.04719
0.15	0.09	0.10	0.564	3.449	2.674	0.04471
0.15	0.10	0.10	0.551	3.421	2.713	0.04092
0.15	0.11	0.10	0.553	3.395	2.810	0.03405
0.15	0.12	0.10	0.529	3.357	2.920	0.02561
0.15	0.13	0.10	0.560	3.342	2.957	0.02262
0.15	0.14	0.10	0.558	3.339	2.967	0.02188
0.15	0.15	0.10	0.560	3.318	2.980	0.01983
0.15	0.16	0.10	0.523	3.276	3.013	0.01549
0.15	0.17	0.10	0.540	3.238	3.048	0.01122
0.15	0.18	0.10	0.549	3.203	3.062	0.00834
0.15	0.19	0.10	0.543	3.188	3.068	0.00708
0.15	0.20	0.10	0.520	3.177	3.074	0.00608
0.15	0.21	0.10	0.531	3.167	3.078	0.00528
0.15	0.22	0.10	0.538	3.163	3.083	0.00472
0.15	0.23	0.10	0.522	3.165	3.092	0.00436
0.15	0.24	0.10	0.527	3.171	3.098	0.00430
0.15	0.25	0.10	0.530	3.180	3.106	0.00437
0.15	0.26	0.10	0.549	3.191	3.117	0.00439
0.15	0.27	0.10	0.549	3.205	3.131	0.00440
0.15	0.28	0.10	0.542	3.221	3.146	0.00449
0.15	0.29	0.10	0.559	3.240	3.162	0.00461
0.15	0.30	0.10	0.544	3.261	3.178	0.00493
0.15	0.31	0.10	0.555	3.285	3.199	0.00514
0.15	0.32	0.10	0.567	3.311	3.219	0.00544
0.15	0.33	0.10	0.528	3.341	3.247	0.00565
0.15	0.34	0.10	0.566	3.376	3.272	0.00621
0.15	0.35	0.10	0.557	3.416	3.304	0.00666
0.15	0.36	0.10	0.541	3.458	3.339	0.00713
0.15	0.37	0.10	0.534	3.501	3.372	0.00772
0.15	0.38	0.10	0.560	3.543	3.405	0.00831
0.15	0.39	0.10	0.546	3.585	3.435	0.00907
0.15	0.40	0.10	0.566	3.625	3.463	0.00977
0.15	0.41	0.10	0.538	3.665	3.490	0.01063
0.15	0.42	0.10	0.579	3.708	3.518	0.01151
0.15	0.43	0.10	0.545	3.754	3.551	0.01235
0.15	0.44	0.10	0.546	3.788	3.568	0.01337
0.15	0.45	0.10	0.559	3.833	3.591	0.01471
0.15	0.46	0.10	0.565	3.883	3.619	0.01611
0.15	0.47	0.10	0.555	3.932	3.642	0.01774
0.15	0.48	0.10	0.569	3.978	3.664	0.01923
0.15	0.49	0.10	0.571	4.029	3.684	0.02115
0.15	0.50	0.10	0.565	4.086	3.707	0.02328
0.15	0.51	0.10	0.581	4.151	3.728	0.02597
0.15	0.52	0.10	0.602	4.223	3.757	0.02873
0.15	0.53	0.10	0.596	4.325	3.787	0.03320
0.15	0.54	0.10	0.614	4.436	3.807	0.03882
0.15	0.55	0.10	0.632	4.538	3.808	0.04509
0.15	0.56	0.10	0.663	4.607	3.838	0.04758
0.15	0.57	0.10	0.609	4.692	3.834	0.05308
0.15	0.58	0.10	0.628	4.765	3.843	0.05706
0.15	0.59	0.10	0.599	4.832	3.839	0.06146
0.15	0.60	0.10	0.609	4.893	3.845	0.06484
0.15	0.61	0.10	0.640	4.948	3.846	0.06820
0.15	0.62	0.10	0.610	4.989	3.853	0.07037
0.15	0.63	0.10	0.671	5.037	3.825	0.07495
0.15	0.64	0.10	0.613	5.096	3.782	0.08103
0.15	0.65	0.10	0.615	5.156	3.719	0.08826
0.15	0.66	0.10	0.637	5.223	3.658	0.09581
0.15	0.67	0.10	0.669	5.293	3.577	0.10451
0.15	0.68	0.10	0.623	5.346	3.551	0.10916
0.15	0.69	0.10	0.630	5.397	3.507	0.11460
0.15	0.70	0.10	0.625	5.448	3.427	0.12190
0.15	0.71	0.10	0.628	5.516	3.300	0.13268
0.15	0.72	0.10	0.662	5.584	3.204	0.14172
0.15	0.73	0.10	0.636	5.651	3.120	0.14997
0.15	0.74	0.10	0.638	5.734	3.032	0.15920
0.15	0.75	0.10	0.667	5.830	2.918	0.17046
0.15	0.76	0.10	0.672	5.913	2.786	0.18170
0.15	0.77	0.10	0.642	5.978	2.693	0.18983
0.15	0.78	0.10	0.650	6.033	2.618	0.19645
0.15	0.79	0.10	0.648	6.081	2.568	0.20150
0.15	0.80	0.10	0.650	6.124	2.529	0.20581
0.15	0.81	0.10	0.662	6.165	2.497	0.20956
0.15	0.82	0.10	0.669	6.206	2.469	0.21319
0.15	0.83	0.10	0.687	6.249	2.443	0.21679
0.15	0.84	0.10	0.679	6.294	2.423	0.22025
0.15	0.85	0.10	0.694	6.347	2.399	0.22430
0.15	0.86	0.10	0.689	6.410	2.375	0.22892
0.15	0.87	0.10	0.683	6.497	2.351	0.23490
0.15	0.88	0.10	0.692	6.624	2.298	0.24438
0.15	0.89	0.10	0.710	6.711	2.260	0.25089
0.15	0.90	0.10	0.675	6.755	2.260	0.25339
0.15	0.91	0.10	0.703	6.734	2.266	0.25195
0.15	0.92	0.10	0.694	6.727	2.241	0.25262
0.15	0.93	0.10	0.704	6.811	2.190	0.25942
0.15	0.94	0.10	0.689	7.033	2.068	0.27688
0.15	0.95	0.10	0.713	7.204	1.941	0.29142
0.15	0.96	0.10	0.734	7.247	1.885	0.29599
0.15	0.97	0.10	0.742	7.243	1.854	0.29697
0.15	0.98	0.10	0.719	7.200	1.836	0.29530
0.15	0.99	0.10	0.715	7.099	1.833	0.28983
0.15	1.00	0.10	0.704	6.685	1.883	0.26506
0.16	0.01	0.10	0.576	3.742	2.727	0.05874
0.16	0.02	0.10	0.573	3.648	2.673	0.05630
0.16	0.03	0.10	0.577	3.586	2.651	0.05388
0.16	0.04	0.10	0.562	3.544	2.646	0.05175
0.16	0.05	0.10	0.541	3.510	2.644	0.04990
0.16	0.06	0.10	0.556	3.481	2.646	0.04813
0.16	0.07	0.10	0.565	3.457	2.651	0.04648
0.16	0.08	0.10	0.553	3.433	2.666	0.04425
0.16	0.09	0.10	0.533	3.405	2.692	0.04123
0.16	0.10	0.10	0.559	3.369	2.769	0.03483
0.16	0.11	0.10	0.544	3.321	2.901	0.02457
0.16	0.12	0.10	0.547	3.285	2.964	0.01885
0.16	0.13	0.10	0.524	3.267	2.984	0.01663
0.16	0.14	0.10	0.544	3.275	2.968	0.01802
0.16	0.15	0.10	0.563	3.241	2.994	0.01458
0.16	0.16	0.10	0.519	3.199	3.024	0.01028
0.16	0.17	0.10	0.544	3.162	3.036	0.00739
0.16	0.18	0.10	0.536	3.140	3.039	0.00593
0.16	0.19	0.10	0.536	3.130	3.042	0.00517
0.16	0.20	0.10	0.551	3.125	3.048	0.00458
0.16	0.21	0.10	0.533	3.126	3.054	0.00425
0.16	0.22	0.10	0.519	3.128	3.061	0.00396
0.16	0.23	0.10	0.536	3.133	3.067	0.00388
0.16	0.24	0.10	0.532	3.142	3.078	0.00377
0.16	0.25	0.10	0.516	3.153	3.090	0.00374
0.16	0.26	0.10	0.544	3.168	3.103	0.00386
0.16	0.27	0.10	0.537	3.185	3.118	0.00393
0.16	0.28	0.10	0.557	3.202	3.134	0.00401
0.16	0.29	0.10	0.522	3.224	3.151	0.00433
0.16	0.30	0.10	0.555	3.246	3.172	0.00443
0.16	0.31	0.10	0.539	3.272	3.193	0.00470
0.16	0.32	0.10	0.550	3.301	3.216	0.00506
0.16	0.33	0.10	0.542	3.335	3.245	0.00537
0.16	0.34	0.10	0.533	3.377	3.282	0.00569
0.16	0.35	0.10	0.564	3.424	3.320	0.00624
0.16	0.36	0.10	0.551	3.467	3.353	0.00687
0.16	0.37	0.10	0.532	3.516	3.392	0.00747
0.16	0.38	0.10	0.569	3.565	3.431	0.00810
0.16	0.39	0.10	0.536	3.619	3.473	0.00884
0.16	0.40	0.10	0.562	3.649	3.493	0.00946
0.16	0.41	0.10	0.572	3.684	3.515	0.01025
0.16	0.42	0.10	0.574	3.732	3.548	0.01118
0.16	0.43	0.10	0.559	3.772	3.575	0.01199
0.16	0.44	0.10	0.584	3.814	3.597	0.01321
0.16	0.45	0.10	0.566	3.865	3.627	0.01453
0.16	0.46	0.10	0.583	3.917	3.659	0.01580
0.16	0.47	0.10	0.597	3.966	3.681	0.01746
0.16	0.48	0.10	0.601	4.019	3.704	0.01930
0.16	0.49	0.10	0.620	4.079	3.729	0.02148
0.16	0.50	0.10	0.587	4.132	3.750	0.02349
0.16	0.51	0.10	0.567	4.198	3.773	0.02620
0.16	0.52	0.10	0.627	4.279	3.801	0.02951
0.16	0.53	0.10	0.608	4.377	3.831	0.03375
0.16	0.54	0.10	0.611	4.476	3.852	0.03864
0.16	0.55	0.10	0.616	4.574	3.868	0.04377
0.16	0.56	0.10	0.621	4.673	3.841	0.05148
0.16	0.57	0.10	0.602	4.757	3.826	0.05762
0.16	0.58	0.10	0.667	4.816	3.854	0.05959
0.16	0.59	0.10	0.623	4.873	3.872	0.06210
0.16	0.60	0.10	0.603	4.924	3.903	0.06348
0.16	0.61	0.10	0.642	4.974	3.919	0.06558
0.16	0.62	0.10	0.641	5.026	3.910	0.06934
0.16	0.63	0.10	0.659	5.083	3.852	0.07620
0.16	0.64	0.10	0.612	5.140	3.811	0.08211
0.16	0.65	0.10	0.620	5.230	3.677	0.09517
0.16	0.66	0.10	0.620	5.305	3.571	0.10556
0.16	0.67	0.10	0.628	5.350	3.593	0.10705
0.16	0.68	0.10	0.663	5.382	3.605	0.10835
0.16	0.69	0.10	0.628	5.425	3.567	0.11306
0.16	0.70	0.10	0.628	5.476	3.488	0.12040
0.16	0.71	0.10	0.654	5.554	3.363	0.13169
0.16	0.72	0.10	0.633	5.626	3.260	0.14133
0.16	0.73	0.10	0.633	5.704	3.169	0.15058
0.16	0.74	0.10	0.669	5.800	3.050	0.16221
0.16	0.75	0.10	0.681	5.874	2.969	0.17053
0.16	0.76	0.10	0.675	5.941	2.890	0.17832
0.16	0.77	0.10	0.686	6.010	2.769	0.18813
0.16	0.78	0.10	0.679	6.076	2.635	0.19819
0.16	0.79	0.10	0.648	6.125	2.574	0.20381
0.16	0.80	0.10	0.654	6.171	2.530	0.20843
0.16	0.81	0.10	0.669	6.215	2.497	0.21243
0.16	0.82	0.10	0.714	6.262	2.466	0.21652
0.16	0.83	0.10	0.682	6.310	2.443	0.22025
0.16	0.84	0.10	0.683	6.371	2.419	0.22480
0.16	0.85	0.10	0.692	6.461	2.397	0.23086
0.16	0.86	0.10	0.684	6.547	2.368	0.23705
0.16	0.87	0.10	0.691	6.682	2.303	0.24745
0.16	0.88	0.10	0.713	6.788	2.261	0.25518
0.16	0.89	0.10	0.689	6.900	2.219	0.26326
0.16	0.90	0.10	0.696	7.010	2.168	0.27157
0.16	0.91	0.10	0.697	6.927	2.247	0.26363
0.16	0.92	0.10	0.720	6.892	2.231	0.26234
0.16	0.93	0.10	0.686	6.987	2.148	0.27105
0.16	0.94	0.10	0.719	7.109	2.039	0.28229
0.16	0.95	0.10	0.761	7.246	1.911	0.29490
0.16	0.96	0.10	0.757	7.271	1.855	0.29850
0.16	0.97	0.10	0.718	7.252	1.829	0.29848
0.16	0.98	0.10	0.738	7.197	1.815	0.29599
0.16	0.99	0.10	0.728	7.085	1.815	0.28979
0.16	1.00	0.10	0.672	6.669	1.862	0.26499
0.17	0.01	0.10	0.590	3.709	2.731	0.05668
0.17	0.02	0.10	0.552	3.614	2.678	0.05407
0.17	0.03	0.10	0.539	3.551	2.661	0.05134
0.17	0.04	0.10	0.565	3.508	2.660	0.04886
0.17	0.05	0.10	0.550	3.474	2.656	0.04716
0.17	0.06	0.10	0.561	3.445	2.658	0.04539
0.17	0.07	0.10	0.572	3.420	2.662	0.04373
0.17	0.08	0.10	0.536	3.394	2.679	0.04129
0.17	0.09	0.10	0.554	3.365	2.708	0.03802
0.17	0.10	0.10	0.545	3.324	2.775	0.03188
0.17	0.11	0.10	0.533	3.265	2.917	0.02039
0.17	0.12	0.10	0.540	3.221	2.970	0.01478
0.17	0.13	0.10	0.529	3.202	2.987	0.01265
0.17	0.14	0.10	0.532	3.180	2.999	0.01066
0.17	0.15	0.10	0.538	3.163	3.003	0.00940
0.17	0.16	0.10	0.534	3.134	3.012	0.00717
0.17	0.17	0.10	0.549	3.107	3.015	0.00542
0.17	0.18	0.10	0.526	3.095	3.017	0.00458
0.17	0.19	0.10	0.520	3.091	3.020	0.00418
0.17	0.20	0.10	0.567	3.090	3.026	0.00377
0.17	0.21	0.10	0.538	3.093	3.033	0.00351
0.17	0.22	0.10	0.537	3.099	3.040	0.00346
0.17	0.23	0.10	0.517	3.108	3.052	0.00334
0.17	0.24	0.10	0.518	3.120	3.065	0.00326
0.17	0.25	0.10	0.516	3.135	3.078	0.00335
0.17	0.26	0.10	0.534	3.150	3.093	0.00337
0.17	0.27	0.10	0.546	3.169	3.108	0.00362
0.17	0.28	0.10	0.521	3.189	3.126	0.00375
0.17	0.29	0.10	0.521	3.213	3.146	0.00395
0.17	0.30	0.10	0.528	3.237	3.167	0.00414
0.17	0.31	0.10	0.556	3.266	3.191	0.00441
0.17	0.32	0.10	0.543	3.297	3.220	0.00460
0.17	0.33	0.10	0.547	3.338	3.253	0.00502
0.17	0.34	0.10	0.554	3.390	3.297	0.00556
0.17	0.35	0.10	0.534	3.438	3.339	0.00593
0.17	0.36	0.10	0.565	3.490	3.380	0.00661
0.17	0.37	0.10	0.568	3.552	3.428	0.00748
0.17	0.38	0.10	0.550	3.599	3.467	0.00800
0.17	0.39	0.10	0.571	3.633	3.492	0.00856
0.17	0.40	0.10	0.571	3.666	3.514	0.00918
0.17	0.41	0.10	0.556	3.706	3.540	0.01010
0.17	0.42	0.10	0.582	3.756	3.575	0.01098
0.17	0.43	0.10	0.577	3.796	3.603	0.01178
0.17	0.44	0.10	0.572	3.848	3.631	0.01322
0.17	0.45	0.10	0.565	3.900	3.661	0.01457
0.17	0.46	0.10	0.584	3.954	3.691	0.01615
0.17	0.47	0.10	0.568	4.016	3.725	0.01789
0.17	0.48	0.10	0.566	4.072	3.750	0.01986
0.17	0.49	0.10	0.564	4.125	3.768	0.02195
0.17	0.50	0.10	0.605	4.178	3.789	0.02399
0.17	0.51	0.10	0.608	4.255	3.814	0.02720
0.17	0.52	0.10	0.589	4.337	3.841	0.03070
0.17	0.53	0.10	0.581	4.432	3.864	0.03525
0.17	0.54	0.10	0.591	4.534	3.883	0.04040
0.17	0.55	0.10	0.591	4.647	3.855	0.04907
0.17	0.56	0.10	0.604	4.732	3.845	0.05486
0.17	0.57	0.10	0.599	4.790	3.876	0.05667
0.17	0.58	0.10	0.637	4.852	3.905	0.05887
0.17	0.59	0.10	0.599	4.894	3.954	0.05860
0.17	0.60	0.10	0.603	4.942	3.967	0.06085
0.17	0.61	0.10	0.638	4.995	3.951	0.06500
0.17	0.62	0.10	0.640	5.041	3.921	0.06967
0.17	0.63	0.10	0.608	5.092	3.897	0.07422
0.17	0.64	0.10	0.616	5.173	3.813	0.08404
0.17	0.65	0.10	0.630	5.261	3.682	0.09673
0.17	0.66	0.10	0.659	5.322	3.658	0.10186
0.17	0.67	0.10	0.659	5.361	3.650	0.10466
0.17	0.68	0.10	0.625	5.411	3.619	0.10941
0.17	0.69	0.10	0.626	5.471	3.549	0.11685
0.17	0.70	0.10	0.679	5.541	3.435	0.12715
0.17	0.71	0.10	0.666	5.608	3.346	0.13586
0.17	0.72	0.10	0.660	5.685	3.255	0.14513
0.17	0.73	0.10	0.664	5.785	3.128	0.15746
0.17	0.74	0.10	0.649	5.863	3.045	0.16618
0.17	0.75	0.10	0.645	5.930	2.973	0.17367
0.17	0.76	0.10	0.673	5.998	2.870	0.18260
0.17	0.77	0.10	0.668	6.065	2.759	0.19175
0.17	0.78	0.10	0.673	6.125	2.639	0.20079
0.17	0.79	0.10	0.652	6.177	2.567	0.20706
0.17	0.80	0.10	0.682	6.224	2.526	0.21159
0.17	0.81	0.10	0.657	6.271	2.492	0.21585
0.17	0.82	0.10	0.677	6.323	2.465	0.22002
0.17	0.83	0.10	0.690	6.385	2.443	0.22453
0.17	0.84	0.10	0.698	6.463	2.420	0.23001
0.17	0.85	0.10	0.695	6.586	2.372	0.23903
0.17	0.86	0.10	0.686	6.689	2.327	0.24682
0.17	0.87	0.10	0.693	6.788	2.310	0.25314
0.17	0.88	0.10	0.717	6.939	2.257	0.26390
0.17	0.89	0.10	0.736	7.054	2.217	0.27196
0.17	0.90	0.10	0.708	7.137	2.131	0.28011
0.17	0.91	0.10	0.744	7.110	2.176	0.27682
0.17	0.92	0.10	0.721	7.136	2.132	0.28007
0.17	0.93	0.10	0.718	7.094	2.148	0.27708
0.17	0.94	0.10	0.731	7.208	1.986	0.28988
0.17	0.95	0.10	0.739	7.264	1.896	0.29652
0.17	0.96	0.10	0.720	7.285	1.829	0.30025
0.17	0.97	0.10	0.728	7.250	1.809	0.29908
0.17	0.98	0.10	0.741	7.186	1.798	0.29601
0.17	0.99	0.10	0.744	7.068	1.799	0.28948
0.17	1.00	0.10	0.692	6.645	1.845	0.26440
0.18	0.01	0.10	0.563	3.680	2.733	0.05486
0.18	0.02	0.10	0.568	3.582	2.683	0.05193
0.18	0.03	0.10	0.561	3.517	2.677	0.04848
0.18	0.04	0.10	0.551	3.470	2.695	0.04479
0.18	0.05	0.10	0.559	3.439	2.671	0.04430
0.18	0.06	0.10	0.570	3.410	2.668	0.04281
0.18	0.07	0.10	0.550	3.383	2.676	0.04082
0.18	0.08	0.10	0.534	3.356	2.690	0.03847
0.18	0.09	0.10	0.544	3.325	2.724	0.03481
0.18	0.10	0.10	0.536	3.281	2.798	0.02809
0.18	0.11	0.10	0.541	3.232	2.892	0.01985
0.18	0.12	0.10	0.539	3.170	2.964	0.01208
0.18	0.13	0.10	0.529	3.147	2.982	0.00972
0.18	0.14	0.10	0.537	3.124	2.991	0.00786
0.18	0.15	0.10	0.530	3.101	2.992	0.00642
0.18	0.16	0.10	0.540	3.083	2.994	0.00522
0.18	0.17	0.10	0.537	3.067	2.993	0.00435
0.18	0.18	0.10	0.532	3.061	2.997	0.00377
0.18	0.19	0.10	0.538	3.061	3.002	0.00350
0.18	0.20	0.10	0.525	3.062	3.008	0.00319
0.18	0.21	0.10	0.516	3.069	3.017	0.00305
0.18	0.22	0.10	0.529	3.077	3.028	0.00289
0.18	0.23	0.10	0.541	3.089	3.039	0.00294
0.18	0.24	0.10	0.550	3.103	3.053	0.00293
0.18	0.25	0.10	0.551	3.119	3.067	0.00308
0.18	0.26	0.10	0.526	3.137	3.085	0.00309
0.18	0.27	0.10	0.522	3.157	3.101	0.00335
0.18	0.28	0.10	0.542	3.180	3.121	0.00348
0.18	0.29	0.10	0.558	3.206	3.143	0.00370
0.18	0.30	0.10	0.540	3.233	3.167	0.00391
0.18	0.31	0.10	0.524	3.266	3.194	0.00428
0.18	0.32	0.10	0.560	3.304	3.229	0.00446
0.18	0.33	0.10	0.558	3.355	3.273	0.00493
0.18	0.34	0.10	0.541	3.409	3.321	0.00527
0.18	0.35	0.10	0.531	3.474	3.374	0.00599
0.18	0.36	0.10	0.562	3.522	3.415	0.00648
0.18	0.37	0.10	0.532	3.565	3.447	0.00711
0.18	0.38	0.10	0.552	3.606	3.480	0.00766
0.18	0.39	0.10	0.552	3.648	3.511	0.00833
0.18	0.40	0.10	0.553	3.690	3.540	0.00916
0.18	0.41	0.10	0.572	3.737	3.572	0.01001
0.18	0.42	0.10	0.549	3.786	3.605	0.01104
0.18	0.43	0.10	0.585	3.841	3.639	0.01238
0.18	0.44	0.10	0.588	3.896	3.671	0.01373
0.18	0.45	0.10	0.557	3.951	3.701	0.01536
0.18	0.46	0.10	0.590	4.014	3.735	0.01710
0.18	0.47	0.10	0.577	4.065	3.759	0.01881
0.18	0.48	0.10	0.574	4.111	3.779	0.02043
0.18	0.49	0.10	0.595	4.164	3.796	0.02273
0.18	0.50	0.10	0.587	4.221	3.814	0.02515
0.18	0.51	0.10	0.606	4.311	3.840	0.02914
0.18	0.52	0.10	0.579	4.420	3.869	0.03416
0.18	0.53	0.10	0.632	4.507	3.891	0.03825
0.18	0.54	0.10	0.622	4.604	3.888	0.04443
0.18	0.55	0.10	0.612	4.688	3.882	0.05001
0.18	0.56	0.10	0.600	4.762	3.890	0.05413
0.18	0.57	0.10	0.599	4.816	3.947	0.05415
0.18	0.58	0.10	0.636	4.856	3.980	0.05467
0.18	0.59	0.10	0.605	4.908	3.997	0.05691
0.18	0.60	0.10	0.684	4.953	3.996	0.05980
0.18	0.61	0.10	0.637	4.986	3.973	0.06316
0.18	0.62	0.10	0.643	5.038	3.949	0.06784
0.18	0.63	0.10	0.643	5.096	3.903	0.07415
0.18	0.64	0.10	0.612	5.160	3.841	0.08163
0.18	0.65	0.10	0.626	5.239	3.772	0.09044
0.18	0.66	0.10	0.655	5.324	3.676	0.10096
0.18	0.67	0.10	0.623	5.398	3.619	0.10863
0.18	0.68	0.10	0.653	5.479	3.553	0.11710
0.18	0.69	0.10	0.634	5.536	3.475	0.12470
0.18	0.70	0.10	0.668	5.607	3.379	0.13406
0.18	0.71	0.10	0.635	5.692	3.270	0.14480
0.18	0.72	0.10	0.671	5.771	3.193	0.15337
0.18	0.73	0.10	0.641	5.852	3.093	0.16315
0.18	0.74	0.10	0.645	5.934	2.969	0.17413
0.18	0.75	0.10	0.649	6.002	2.879	0.18243
0.18	0.76	0.10	0.672	6.067	2.758	0.19195
0.18	0.77	0.10	0.695	6.127	2.667	0.19961
0.18	0.78	0.10	0.691	6.182	2.605	0.20562
0.18	0.79	0.10	0.668	6.234	2.558	0.21076
0.18	0.80	0.10	0.705	6.282	2.520	0.21523
0.18	0.81	0.10	0.680	6.333	2.489	0.21953
0.18	0.82	0.10	0.691	6.390	2.465	0.22388
0.18	0.83	0.10	0.673	6.457	2.442	0.22867
0.18	0.84	0.10	0.678	6.554	2.409	0.23563
0.18	0.85	0.10	0.722	6.621	2.389	0.24028
0.18	0.86	0.10	0.703	6.681	2.386	0.24381
0.18	0.87	0.10	0.710	6.823	2.359	0.25302
0.18	0.88	0.10	0.723	6.964	2.314	0.26292
0.18	0.89	0.10	0.703	7.135	2.182	0.27800
0.18	0.90	0.10	0.746	7.230	2.067	0.28788
0.18	0.91	0.10	0.756	7.267	2.009	0.29225
0.18	0.92	0.10	0.735	7.271	2.052	0.29076
0.18	0.93	0.10	0.729	7.299	1.926	0.29726
0.18	0.94	0.10	0.735	7.318	1.863	0.30077
0.18	0.95	0.10	0.741	7.312	1.832	0.30165
0.18	0.96	0.10	0.753	7.290	1.807	0.30138
0.18	0.97	0.10	0.749	7.243	1.792	0.29939
0.18	0.98	0.10	0.755	7.170	1.783	0.29572
0.18	0.99	0.10	0.707	7.044	1.786	0.28868
0.18	1.00	0.10	0.673	6.615	1.831	0.26333
0.19	0.01	0.10	0.544	3.653	2.734	0.05322
0.19	0.02	0.10	0.560	3.552	2.691	0.04977
0.19	0.03	0.10	0.571	3.483	2.704	0.04505
0.19	0.04	0.10	0.569	3.430	2.756	0.03907
0.19	0.05	0.10	0.564	3.403	2.689	0.04124
0.19	0.06	0.10	0.531	3.375	2.683	0.04000
0.19	0.07	0.10	0.555	3.349	2.688	0.03820
0.19	0.08	0.10	0.534	3.320	2.706	0.03551
0.19	0.09	0.10	0.551	3.286	2.742	0.03151
0.19	0.10	0.10	0.533	3.241	2.802	0.02555
0.19	0.11	0.10	0.552	3.184	2.906	0.01628
0.19	0.12	0.10	0.548	3.127	2.955	0.01008
0.19	0.13	0.10	0.539	3.102	2.968	0.00789
0.19	0.14	0.10	0.520	3.079	2.973	0.00625
0.19	0.15	0.10	0.535	3.066	2.976	0.00525
0.19	0.16	0.10	0.520	3.046	2.974	0.00421
0.19	0.17	0.10	0.543	3.037	2.976	0.00357
0.19	0.18	0.10	0.533	3.035	2.981	0.00320
0.19	0.19	0.10	0.517	3.035	2.985	0.00296
0.19	0.20	0.10	0.545	3.041	2.993	0.00280
0.19	0.21	0.10	0.533	3.050	3.003	0.00275
0.19	0.22	0.10	0.539	3.061	3.016	0.00265
0.19	0.23	0.10	0.520	3.074	3.029	0.00269
0.19	0.24	0.10	0.531	3.091	3.043	0.00282
0.19	0.25	0.10	0.529	3.106	3.060	0.00273
0.19	0.26	0.10	0.552	3.126	3.077	0.00289
0.19	0.27	0.10	0.520	3.149	3.096	0.00309
0.19	0.28	0.10	0.537	3.174	3.120	0.00321
0.19	0.29	0.10	0.517	3.200	3.144	0.00334
0.19	0.30	0.10	0.534	3.232	3.171	0.00367
0.19	0.31	0.10	0.535	3.269	3.203	0.00395
0.19	0.32	0.10	0.560	3.323	3.249	0.00441
0.19	0.33	0.10	0.535	3.386	3.303	0.00495
0.19	0.34	0.10	0.562	3.455	3.362	0.00558
0.19	0.35	0.10	0.547	3.507	3.406	0.00608
0.19	0.36	0.10	0.540	3.540	3.436	0.00633
0.19	0.37	0.10	0.559	3.584	3.469	0.00696
0.19	0.38	0.10	0.570	3.636	3.508	0.00773
0.19	0.39	0.10	0.575	3.687	3.546	0.00859
0.19	0.40	0.10	0.571	3.732	3.577	0.00943
0.19	0.41	0.10	0.549	3.786	3.611	0.01066
0.19	0.42	0.10	0.550	3.840	3.647	0.01181
0.19	0.43	0.10	0.581	3.896	3.678	0.01336
0.19	0.44	0.10	0.566	3.949	3.705	0.01494
0.19	0.45	0.10	0.585	4.010	3.737	0.01679
0.19	0.46	0.10	0.558	4.066	3.755	0.01915
0.19	0.47	0.10	0.565	4.104	3.781	0.01986
0.19	0.48	0.10	0.602	4.148	3.801	0.02142
0.19	0.49	0.10	0.573	4.200	3.814	0.02386
0.19	0.50	0.10	0.576	4.293	3.835	0.02834
0.19	0.51	0.10	0.578	4.399	3.843	0.03439
0.19	0.52	0.10	0.577	4.490	3.868	0.03853
0.19	0.53	0.10	0.621	4.568	3.881	0.04262
0.19	0.54	0.10	0.617	4.629	3.912	0.04452
0.19	0.55	0.10	0.616	4.708	3.906	0.04983
0.19	0.56	0.10	0.590	4.763	3.948	0.05074
0.19	0.57	0.10	0.598	4.811	3.995	0.05100
0.19	0.58	0.10	0.605	4.864	4.013	0.05321
0.19	0.59	0.10	0.636	4.916	4.015	0.05635
0.19	0.60	0.10	0.607	4.964	3.988	0.06096
0.19	0.61	0.10	0.637	5.001	3.983	0.06359
0.19	0.62	0.10	0.647	5.045	3.945	0.06847
0.19	0.63	0.10	0.610	5.115	3.890	0.07605
0.19	0.64	0.10	0.645	5.203	3.816	0.08573
0.19	0.65	0.10	0.626	5.291	3.742	0.09530
0.19	0.66	0.10	0.657	5.363	3.656	0.10442
0.19	0.67	0.10	0.623	5.440	3.590	0.11270
0.19	0.68	0.10	0.661	5.532	3.487	0.12386
0.19	0.69	0.10	0.632	5.620	3.369	0.13537
0.19	0.70	0.10	0.637	5.702	3.248	0.14645
0.19	0.71	0.10	0.637	5.785	3.158	0.15595
0.19	0.72	0.10	0.663	5.864	3.064	0.16536
0.19	0.73	0.10	0.666	5.940	2.952	0.17528
0.19	0.74	0.10	0.680	6.008	2.861	0.18364
0.19	0.75	0.10	0.672	6.073	2.775	0.19150
0.19	0.76	0.10	0.655	6.132	2.705	0.19815
0.19	0.77	0.10	0.651	6.188	2.643	0.20424
0.19	0.78	0.10	0.661	6.244	2.592	0.20980
0.19	0.79	0.10	0.658	6.296	2.552	0.21461
0.19	0.80	0.10	0.661	6.347	2.519	0.21895
0.19	0.81	0.10	0.664	6.396	2.491	0.22303
0.19	0.82	0.10	0.667	6.451	2.468	0.22718
0.19	0.83	0.10	0.674	6.504	2.446	0.23120
0.19	0.84	0.10	0.700	6.563	2.422	0.23558
0.19	0.85	0.10	0.693	6.636	2.404	0.24050
0.19	0.86	0.10	0.727	6.761	2.363	0.24936
0.19	0.87	0.10	0.724	6.892	2.321	0.25858
0.19	0.88	0.10	0.726	7.034	2.314	0.26689
0.19	0.89	0.10	0.715	7.168	2.239	0.27753
0.19	0.90	0.10	0.733	7.249	2.195	0.28384
0.19	0.91	0.10	0.761	7.334	1.938	0.29873
0.19	0.92	0.10	0.752	7.351	1.888	0.30166
0.19	0.93	0.10	0.771	7.357	1.848	0.30345
0.19	0.94	0.10	0.741	7.347	1.823	0.30390
0.19	0.95	0.10	0.752	7.321	1.805	0.30319
0.19	0.96	0.10	0.742	7.286	1.788	0.30186
0.19	0.97	0.10	0.753	7.230	1.778	0.29918
0.19	0.98	0.10	0.712	7.152	1.771	0.29519
0.19	0.99	0.10	0.712	7.015	1.776	0.28746
0.19	1.00	0.10	0.711	6.582	1.819	0.26199
0.20	0.01	0.10	0.582	3.626	2.738	0.05145
0.20	0.02	0.10	0.551	3.523	2.698	0.04768
0.20	0.03	0.10	0.554	3.445	2.752	0.04013
0.20	0.04	0.10	0.546	3.395	2.783	0.03556
0.20	0.05	0.10	0.566	3.371	2.708	0.03837
0.20	0.06	0.10	0.545	3.342	2.700	0.03714
0.20	0.07	0.10	0.536	3.316	2.702	0.03553
0.20	0.08	0.10	0.546	3.284	2.724	0.03243
0.20	0.09	0.10	0.560	3.238	2.790	0.02605
0.20	0.10	0.10	0.534	3.196	2.834	0.02112
0.20	0.11	0.10	0.543	3.154	2.889	0.01549
0.20	0.12	0.10	0.528	3.086	2.943	0.00838
0.20	0.13	0.10	0.547	3.060	2.952	0.00632
0.20	0.14	0.10	0.546	3.051	2.956	0.00556
0.20	0.15	0.10	0.511	3.027	2.957	0.00412
0.20	0.16	0.10	0.534	3.017	2.959	0.00340
0.20	0.17	0.10	0.513	3.012	2.960	0.00306
0.20	0.18	0.10	0.515	3.011	2.963	0.00280
0.20	0.19	0.10	0.520	3.015	2.969	0.00272
0.20	0.20	0.10	0.533	3.022	2.981	0.00244
0.20	0.21	0.10	0.535	3.033	2.992	0.00238
0.20	0.22	0.10	0.552	3.046	3.004	0.00245
0.20	0.23	0.10	0.518	3.061	3.019	0.00245
0.20	0.24	0.10	0.537	3.079	3.036	0.00250
0.20	0.25	0.10	0.527	3.098	3.053	0.00260
0.20	0.26	0.10	0.524	3.119	3.073	0.00271
0.20	0.27	0.10	0.545	3.143	3.095	0.00287
0.20	0.28	0.10	0.537	3.171	3.118	0.00311
0.20	0.29	0.10	0.552	3.202	3.146	0.00332
0.20	0.30	0.10	0.548	3.237	3.177	0.00358
0.20	0.31	0.10	0.541	3.284	3.221	0.00379
0.20	0.32	0.10	0.530	3.358	3.282	0.00452
0.20	0.33	0.10	0.527	3.426	3.342	0.00505
0.20	0.34	0.10	0.575	3.490	3.395	0.00574
0.20	0.35	0.10	0.570	3.524	3.423	0.00606
0.20	0.36	0.10	0.547	3.569	3.461	0.00653
0.20	0.37	0.10	0.572	3.631	3.509	0.00739
0.20	0.38	0.10	0.552	3.691	3.550	0.00854
0.20	0.39	0.10	0.587	3.723	3.579	0.00880
0.20	0.40	0.10	0.577	3.763	3.604	0.00966
0.20	0.41	0.10	0.593	3.809	3.635	0.01061
0.20	0.42	0.10	0.551	3.866	3.671	0.01195
0.20	0.43	0.10	0.558	3.921	3.695	0.01383
0.20	0.44	0.10	0.594	3.993	3.729	0.01622
0.20	0.45	0.10	0.560	4.054	3.756	0.01838
0.20	0.46	0.10	0.588	4.092	3.784	0.01902
0.20	0.47	0.10	0.595	4.135	3.801	0.02060
0.20	0.48	0.10	0.604	4.181	3.813	0.02272
0.20	0.49	0.10	0.565	4.246	3.826	0.02594
0.20	0.50	0.10	0.576	4.347	3.842	0.03125
0.20	0.51	0.10	0.614	4.443	3.848	0.03685
0.20	0.52	0.10	0.613	4.511	3.872	0.03962
0.20	0.53	0.10	0.584	4.563	3.900	0.04119
0.20	0.54	0.10	0.586	4.622	3.924	0.04340
0.20	0.55	0.10	0.598	4.688	3.948	0.04610
0.20	0.56	0.10	0.600	4.755	3.986	0.04802
0.20	0.57	0.10	0.640	4.803	4.017	0.04915
0.20	0.58	0.10	0.623	4.862	4.024	0.05247
0.20	0.59	0.10	0.598	4.913	4.020	0.05588
0.20	0.60	0.10	0.606	4.959	4.019	0.05883
0.20	0.61	0.10	0.635	5.022	3.981	0.06498
0.20	0.62	0.10	0.630	5.082	3.932	0.07157
0.20	0.63	0.10	0.613	5.189	3.835	0.08374
0.20	0.64	0.10	0.650	5.285	3.779	0.09285
0.20	0.65	0.10	0.620	5.347	3.717	0.10011
0.20	0.66	0.10	0.659	5.409	3.661	0.10700
0.20	0.67	0.10	0.622	5.487	3.593	0.11543
0.20	0.68	0.10	0.634	5.596	3.425	0.13099
0.20	0.69	0.10	0.668	5.687	3.287	0.14363
0.20	0.70	0.10	0.633	5.779	3.172	0.15492
0.20	0.71	0.10	0.640	5.861	3.069	0.16489
0.20	0.72	0.10	0.644	5.937	2.978	0.17383
0.20	0.73	0.10	0.674	6.012	2.891	0.18239
0.20	0.74	0.10	0.676	6.077	2.816	0.18977
0.20	0.75	0.10	0.648	6.139	2.746	0.19665
0.20	0.76	0.10	0.681	6.199	2.685	0.20296
0.20	0.77	0.10	0.659	6.260	2.632	0.20893
0.20	0.78	0.10	0.694	6.322	2.586	0.21453
0.20	0.79	0.10	0.673	6.378	2.549	0.21938
0.20	0.80	0.10	0.666	6.422	2.518	0.22330
0.20	0.81	0.10	0.657	6.464	2.497	0.22665
0.20	0.82	0.10	0.694	6.509	2.472	0.23033
0.20	0.83	0.10	0.671	6.561	2.444	0.23452
0.20	0.84	0.10	0.709	6.620	2.416	0.23910
0.20	0.85	0.10	0.695	6.699	2.389	0.24473
0.20	0.86	0.10	0.685	6.809	2.350	0.25268
0.20	0.87	0.10	0.714	6.913	2.327	0.25948
0.20	0.88	0.10	0.721	7.082	2.255	0.27201
0.20	0.89	0.10	0.734	7.197	2.195	0.28091
0.20	0.90	0.10	0.738	7.325	1.992	0.29614
0.20	0.91	0.10	0.716	7.372	1.884	0.30296
0.20	0.92	0.10	0.743	7.381	1.844	0.30499
0.20	0.93	0.10	0.759	7.373	1.819	0.30547
0.20	0.94	0.10	0.761	7.353	1.800	0.30508
0.20	0.95	0.10	0.749	7.321	1.785	0.30392
0.20	0.96	0.10	0.716	7.277	1.774	0.30193
0.20	0.97	0.10	0.759	7.215	1.765	0.29886
0.20	0.98	0.10	0.744	7.128	1.760	0.29428
0.20	0.99	0.10	0.703	6.985	1.767	0.28619
[truncated: 8,001 more rows]
