# Supplementary material for: A study of Mandelbrot and Julia Sets via Picard–Thakur iteration with s-convexity
Source: PLoS One. 2025 Mar 21;20(3):e0315271. doi: 10.1371/journal.pone.0315271 (PMC11927917; doi:10.1371/journal.pone.0315271)
Supplement: Data 1 — (ZIP) [file pone.0315271.s001.zip › data/julia/k1/heatmaps_data/0.4julia.tsv]

sigma	psi	rho	time	ANI	AET	NAI
0.01	0.01	0.40	0.750	5.852	2.341	0.19881
0.01	0.02	0.40	0.683	5.766	2.253	0.19793
0.01	0.03	0.40	0.682	5.711	2.202	0.19720
0.01	0.04	0.40	0.575	5.670	2.164	0.19660
0.01	0.05	0.40	0.575	5.639	2.130	0.19635
0.01	0.06	0.40	0.572	5.611	2.104	0.19596
0.01	0.07	0.40	0.549	5.585	2.079	0.19561
0.01	0.08	0.40	0.574	5.562	2.054	0.19551
0.01	0.09	0.40	0.576	5.543	2.034	0.19533
0.01	0.10	0.40	0.575	5.527	2.015	0.19526
0.01	0.11	0.40	0.608	5.512	1.998	0.19518
0.01	0.12	0.40	0.703	5.500	1.985	0.19514
0.01	0.13	0.40	0.685	5.490	1.971	0.19518
0.01	0.14	0.40	0.770	5.481	1.961	0.19513
0.01	0.15	0.40	0.707	5.473	1.948	0.19526
0.01	0.16	0.40	0.687	5.466	1.939	0.19532
0.01	0.17	0.40	0.700	5.461	1.930	0.19545
0.01	0.18	0.40	0.710	5.458	1.918	0.19578
0.01	0.19	0.40	0.711	5.454	1.910	0.19591
0.01	0.20	0.40	0.686	5.451	1.900	0.19619
0.01	0.21	0.40	0.679	5.448	1.892	0.19638
0.01	0.22	0.40	0.689	5.448	1.883	0.19674
0.01	0.23	0.40	0.686	5.447	1.877	0.19701
0.01	0.24	0.40	0.675	5.446	1.869	0.19730
0.01	0.25	0.40	0.727	5.447	1.862	0.19764
0.01	0.26	0.40	0.674	5.447	1.855	0.19794
0.01	0.27	0.40	0.702	5.449	1.846	0.19850
0.01	0.28	0.40	0.672	5.451	1.840	0.19882
0.01	0.29	0.40	0.668	5.453	1.835	0.19917
0.01	0.30	0.40	0.709	5.454	1.830	0.19949
0.01	0.31	0.40	0.678	5.457	1.827	0.19974
0.01	0.32	0.40	0.689	5.456	1.824	0.19980
0.01	0.33	0.40	0.695	5.457	1.822	0.19998
0.01	0.34	0.40	0.707	5.458	1.821	0.20005
0.01	0.35	0.40	0.677	5.459	1.816	0.20037
0.01	0.36	0.40	0.682	5.459	1.816	0.20033
0.01	0.37	0.40	0.677	5.460	1.813	0.20051
0.01	0.38	0.40	0.731	5.463	1.806	0.20101
0.01	0.39	0.40	0.714	5.467	1.800	0.20150
0.01	0.40	0.40	0.713	5.472	1.792	0.20213
0.01	0.41	0.40	0.672	5.482	1.789	0.20279
0.01	0.42	0.40	0.674	5.494	1.783	0.20371
0.01	0.43	0.40	0.671	5.508	1.776	0.20477
0.01	0.44	0.40	0.679	5.520	1.767	0.20587
0.01	0.45	0.40	0.691	5.533	1.760	0.20686
0.01	0.46	0.40	0.679	5.543	1.758	0.20748
0.01	0.47	0.40	0.706	5.551	1.758	0.20793
0.01	0.48	0.40	0.717	5.565	1.753	0.20893
0.01	0.49	0.40	0.688	5.577	1.750	0.20972
0.01	0.50	0.40	0.709	5.595	1.740	0.21110
0.01	0.51	0.40	0.697	5.611	1.728	0.21252
0.01	0.52	0.40	0.705	5.625	1.721	0.21354
0.01	0.53	0.40	0.704	5.639	1.715	0.21458
0.01	0.54	0.40	0.707	5.651	1.710	0.21546
0.01	0.55	0.40	0.684	5.664	1.708	0.21627
0.01	0.56	0.40	0.696	5.678	1.703	0.21723
0.01	0.57	0.40	0.749	5.691	1.699	0.21810
0.01	0.58	0.40	0.693	5.703	1.696	0.21892
0.01	0.59	0.40	0.719	5.716	1.692	0.21979
0.01	0.60	0.40	0.690	5.730	1.688	0.22076
0.01	0.61	0.40	0.677	5.742	1.687	0.22143
0.01	0.62	0.40	0.676	5.756	1.684	0.22231
0.01	0.63	0.40	0.683	5.768	1.681	0.22311
0.01	0.64	0.40	0.678	5.780	1.679	0.22385
0.01	0.65	0.40	0.715	5.793	1.681	0.22451
0.01	0.66	0.40	0.712	5.806	1.680	0.22522
0.01	0.67	0.40	0.717	5.819	1.677	0.22608
0.01	0.68	0.40	0.739	5.834	1.667	0.22733
0.01	0.69	0.40	0.718	5.850	1.659	0.22852
0.01	0.70	0.40	0.696	5.864	1.651	0.22963
0.01	0.71	0.40	0.712	5.879	1.644	0.23075
0.01	0.72	0.40	0.717	5.894	1.639	0.23174
0.01	0.73	0.40	0.726	5.908	1.635	0.23266
0.01	0.74	0.40	0.703	5.923	1.630	0.23369
0.01	0.75	0.40	0.727	5.935	1.626	0.23450
0.01	0.76	0.40	0.683	5.948	1.624	0.23528
0.01	0.77	0.40	0.713	5.961	1.622	0.23613
0.01	0.78	0.40	0.711	5.975	1.620	0.23692
0.01	0.79	0.40	0.683	5.989	1.618	0.23781
0.01	0.80	0.40	0.712	6.003	1.617	0.23860
0.01	0.81	0.40	0.707	6.017	1.619	0.23928
0.01	0.82	0.40	0.682	6.031	1.619	0.24006
0.01	0.83	0.40	0.678	6.044	1.617	0.24082
0.01	0.84	0.40	0.705	6.057	1.616	0.24158
0.01	0.85	0.40	0.691	6.069	1.613	0.24235
0.01	0.86	0.40	0.705	6.081	1.612	0.24304
0.01	0.87	0.40	0.719	6.093	1.610	0.24378
0.01	0.88	0.40	0.699	6.105	1.607	0.24456
0.01	0.89	0.40	0.680	6.117	1.604	0.24532
0.01	0.90	0.40	0.690	6.126	1.603	0.24588
0.01	0.91	0.40	0.719	6.137	1.599	0.24662
0.01	0.92	0.40	0.698	6.148	1.597	0.24731
0.01	0.93	0.40	0.691	6.159	1.593	0.24807
0.01	0.94	0.40	0.695	6.170	1.590	0.24882
0.01	0.95	0.40	0.682	6.181	1.586	0.24952
0.01	0.96	0.40	0.715	6.192	1.582	0.25030
0.01	0.97	0.40	0.730	6.202	1.578	0.25098
0.01	0.98	0.40	0.708	6.214	1.573	0.25183
0.01	0.99	0.40	0.693	6.226	1.567	0.25277
0.01	1.00	0.40	0.716	6.244	1.555	0.25421
0.02	0.01	0.40	0.674	5.599	2.420	0.18080
0.02	0.02	0.40	0.708	5.497	2.348	0.17837
0.02	0.03	0.40	0.674	5.431	2.311	0.17636
0.02	0.04	0.40	0.696	5.379	2.285	0.17466
0.02	0.05	0.40	0.663	5.334	2.275	0.17260
0.02	0.06	0.40	0.704	5.289	2.268	0.17039
0.02	0.07	0.40	0.693	5.251	2.251	0.16900
0.02	0.08	0.40	0.700	5.220	2.232	0.16814
0.02	0.09	0.40	0.659	5.182	2.230	0.16612
0.02	0.10	0.40	0.699	5.153	2.218	0.16508
0.02	0.11	0.40	0.680	5.131	2.214	0.16397
0.02	0.12	0.40	0.688	5.111	2.210	0.16308
0.02	0.13	0.40	0.696	5.096	2.203	0.16257
0.02	0.14	0.40	0.661	5.083	2.197	0.16213
0.02	0.15	0.40	0.680	5.073	2.193	0.16170
0.02	0.16	0.40	0.689	5.065	2.188	0.16153
0.02	0.17	0.40	0.669	5.058	2.183	0.16137
0.02	0.18	0.40	0.692	5.054	2.180	0.16129
0.02	0.19	0.40	0.691	5.051	2.175	0.16133
0.02	0.20	0.40	0.694	5.050	2.175	0.16128
0.02	0.21	0.40	0.664	5.052	2.174	0.16146
0.02	0.22	0.40	0.695	5.055	2.165	0.16201
0.02	0.23	0.40	0.659	5.059	2.156	0.16268
0.02	0.24	0.40	0.688	5.063	2.151	0.16318
0.02	0.25	0.40	0.670	5.070	2.140	0.16403
0.02	0.26	0.40	0.664	5.077	2.136	0.16465
0.02	0.27	0.40	0.660	5.089	2.128	0.16569
0.02	0.28	0.40	0.662	5.101	2.121	0.16665
0.02	0.29	0.40	0.660	5.105	2.127	0.16663
0.02	0.30	0.40	0.666	5.115	2.107	0.16812
0.02	0.31	0.40	0.654	5.121	2.099	0.16881
0.02	0.32	0.40	0.673	5.122	2.104	0.16868
0.02	0.33	0.40	0.690	5.124	2.099	0.16897
0.02	0.34	0.40	0.657	5.131	2.091	0.16972
0.02	0.35	0.40	0.668	5.138	2.081	0.17061
0.02	0.36	0.40	0.681	5.148	2.071	0.17159
0.02	0.37	0.40	0.659	5.161	2.056	0.17308
0.02	0.38	0.40	0.708	5.176	2.040	0.17460
0.02	0.39	0.40	0.695	5.190	2.019	0.17637
0.02	0.40	0.40	0.703	5.205	1.995	0.17833
0.02	0.41	0.40	0.667	5.222	1.975	0.18018
0.02	0.42	0.40	0.695	5.235	1.963	0.18139
0.02	0.43	0.40	0.682	5.248	1.954	0.18252
0.02	0.44	0.40	0.710	5.265	1.943	0.18394
0.02	0.45	0.40	0.699	5.283	1.935	0.18532
0.02	0.46	0.40	0.692	5.301	1.928	0.18665
0.02	0.47	0.40	0.681	5.317	1.919	0.18794
0.02	0.48	0.40	0.687	5.337	1.911	0.18937
0.02	0.49	0.40	0.670	5.358	1.901	0.19100
0.02	0.50	0.40	0.667	5.376	1.896	0.19224
0.02	0.51	0.40	0.692	5.397	1.889	0.19368
0.02	0.52	0.40	0.704	5.417	1.884	0.19498
0.02	0.53	0.40	0.691	5.439	1.877	0.19654
0.02	0.54	0.40	0.673	5.459	1.872	0.19791
0.02	0.55	0.40	0.700	5.481	1.867	0.19929
0.02	0.56	0.40	0.672	5.504	1.861	0.20083
0.02	0.57	0.40	0.706	5.525	1.856	0.20225
0.02	0.58	0.40	0.671	5.549	1.851	0.20377
0.02	0.59	0.40	0.680	5.573	1.848	0.20520
0.02	0.60	0.40	0.672	5.597	1.847	0.20659
0.02	0.61	0.40	0.700	5.620	1.843	0.20805
0.02	0.62	0.40	0.672	5.644	1.838	0.20958
0.02	0.63	0.40	0.685	5.667	1.832	0.21111
0.02	0.64	0.40	0.718	5.689	1.827	0.21254
0.02	0.65	0.40	0.688	5.712	1.819	0.21415
0.02	0.66	0.40	0.678	5.735	1.814	0.21562
0.02	0.67	0.40	0.690	5.759	1.803	0.21738
0.02	0.68	0.40	0.680	5.780	1.796	0.21887
0.02	0.69	0.40	0.708	5.803	1.787	0.22049
0.02	0.70	0.40	0.675	5.826	1.778	0.22215
0.02	0.71	0.40	0.708	5.851	1.768	0.22395
0.02	0.72	0.40	0.706	5.877	1.755	0.22591
0.02	0.73	0.40	0.710	5.903	1.739	0.22806
0.02	0.74	0.40	0.698	5.933	1.717	0.23058
0.02	0.75	0.40	0.699	5.957	1.701	0.23259
0.02	0.76	0.40	0.684	5.977	1.690	0.23413
0.02	0.77	0.40	0.687	5.999	1.679	0.23580
0.02	0.78	0.40	0.681	6.016	1.670	0.23712
0.02	0.79	0.40	0.715	6.033	1.663	0.23834
0.02	0.80	0.40	0.697	6.051	1.654	0.23968
0.02	0.81	0.40	0.683	6.068	1.649	0.24080
0.02	0.82	0.40	0.715	6.084	1.641	0.24200
0.02	0.83	0.40	0.687	6.099	1.636	0.24301
0.02	0.84	0.40	0.683	6.115	1.629	0.24418
0.02	0.85	0.40	0.702	6.129	1.623	0.24523
0.02	0.86	0.40	0.732	6.143	1.618	0.24615
0.02	0.87	0.40	0.685	6.157	1.613	0.24713
0.02	0.88	0.40	0.714	6.172	1.607	0.24817
0.02	0.89	0.40	0.718	6.187	1.602	0.24920
0.02	0.90	0.40	0.718	6.200	1.596	0.25018
0.02	0.91	0.40	0.720	6.213	1.591	0.25109
0.02	0.92	0.40	0.689	6.227	1.585	0.25208
0.02	0.93	0.40	0.710	6.240	1.580	0.25296
0.02	0.94	0.40	0.687	6.254	1.574	0.25397
0.02	0.95	0.40	0.693	6.266	1.569	0.25483
0.02	0.96	0.40	0.698	6.279	1.563	0.25580
0.02	0.97	0.40	0.697	6.293	1.556	0.25681
0.02	0.98	0.40	0.684	6.306	1.549	0.25782
0.02	0.99	0.40	0.730	6.322	1.541	0.25898
0.02	1.00	0.40	0.713	6.342	1.525	0.26073
0.03	0.01	0.40	0.662	5.381	2.514	0.16397
0.03	0.02	0.40	0.658	5.253	2.470	0.15877
0.03	0.03	0.40	0.692	5.155	2.462	0.15357
0.03	0.04	0.40	0.665	5.084	2.451	0.15003
0.03	0.05	0.40	0.685	5.029	2.445	0.14723
0.03	0.06	0.40	0.708	4.983	2.436	0.14499
0.03	0.07	0.40	0.650	4.941	2.428	0.14302
0.03	0.08	0.40	0.704	4.903	2.419	0.14132
0.03	0.09	0.40	0.669	4.869	2.414	0.13961
0.03	0.10	0.40	0.685	4.842	2.411	0.13823
0.03	0.11	0.40	0.681	4.816	2.411	0.13677
0.03	0.12	0.40	0.661	4.791	2.419	0.13493
0.03	0.13	0.40	0.657	4.766	2.434	0.13274
0.03	0.14	0.40	0.674	4.749	2.434	0.13179
0.03	0.15	0.40	0.646	4.737	2.429	0.13134
0.03	0.16	0.40	0.645	4.720	2.429	0.13036
0.03	0.17	0.40	0.645	4.707	2.424	0.12989
0.03	0.18	0.40	0.673	4.702	2.421	0.12976
0.03	0.19	0.40	0.665	4.700	2.412	0.13010
0.03	0.20	0.40	0.654	4.699	2.405	0.13041
0.03	0.21	0.40	0.640	4.702	2.398	0.13093
0.03	0.22	0.40	0.669	4.708	2.388	0.13172
0.03	0.23	0.40	0.642	4.714	2.381	0.13245
0.03	0.24	0.40	0.653	4.724	2.371	0.13348
0.03	0.25	0.40	0.668	4.737	2.362	0.13463
0.03	0.26	0.40	0.662	4.751	2.350	0.13603
0.03	0.27	0.40	0.651	4.766	2.327	0.13803
0.03	0.28	0.40	0.704	4.779	2.311	0.13954
0.03	0.29	0.40	0.678	4.790	2.299	0.14069
0.03	0.30	0.40	0.652	4.800	2.288	0.14186
0.03	0.31	0.40	0.680	4.812	2.279	0.14296
0.03	0.32	0.40	0.654	4.824	2.270	0.14406
0.03	0.33	0.40	0.646	4.838	2.260	0.14533
0.03	0.34	0.40	0.694	4.852	2.254	0.14643
0.03	0.35	0.40	0.666	4.865	2.245	0.14757
0.03	0.36	0.40	0.658	4.879	2.236	0.14883
0.03	0.37	0.40	0.656	4.890	2.226	0.14985
0.03	0.38	0.40	0.680	4.906	2.212	0.15142
0.03	0.39	0.40	0.667	4.919	2.202	0.15267
0.03	0.40	0.40	0.660	4.936	2.191	0.15413
0.03	0.41	0.40	0.656	4.960	2.185	0.15580
0.03	0.42	0.40	0.692	4.988	2.173	0.15788
0.03	0.43	0.40	0.666	5.017	2.164	0.15999
0.03	0.44	0.40	0.676	5.049	2.153	0.16231
0.03	0.45	0.40	0.665	5.083	2.138	0.16484
0.03	0.46	0.40	0.667	5.118	2.115	0.16793
0.03	0.47	0.40	0.695	5.151	2.101	0.17040
0.03	0.48	0.40	0.670	5.182	2.095	0.17240
0.03	0.49	0.40	0.672	5.215	2.073	0.17524
0.03	0.50	0.40	0.661	5.247	2.057	0.17782
0.03	0.51	0.40	0.695	5.280	2.050	0.17996
0.03	0.52	0.40	0.696	5.313	2.036	0.18244
0.03	0.53	0.40	0.667	5.344	2.023	0.18470
0.03	0.54	0.40	0.694	5.374	2.003	0.18730
0.03	0.55	0.40	0.687	5.405	1.985	0.18983
0.03	0.56	0.40	0.703	5.434	1.970	0.19211
0.03	0.57	0.40	0.675	5.465	1.954	0.19455
0.03	0.58	0.40	0.672	5.495	1.941	0.19680
0.03	0.59	0.40	0.669	5.527	1.927	0.19918
0.03	0.60	0.40	0.686	5.559	1.912	0.20164
0.03	0.61	0.40	0.700	5.591	1.900	0.20392
0.03	0.62	0.40	0.710	5.622	1.886	0.20626
0.03	0.63	0.40	0.706	5.652	1.874	0.20839
0.03	0.64	0.40	0.695	5.683	1.853	0.21104
0.03	0.65	0.40	0.711	5.710	1.841	0.21306
0.03	0.66	0.40	0.685	5.735	1.829	0.21495
0.03	0.67	0.40	0.673	5.762	1.816	0.21700
0.03	0.68	0.40	0.681	5.787	1.805	0.21887
0.03	0.69	0.40	0.673	5.812	1.794	0.22072
0.03	0.70	0.40	0.673	5.837	1.783	0.22251
0.03	0.71	0.40	0.712	5.858	1.780	0.22379
0.03	0.72	0.40	0.692	5.882	1.771	0.22555
0.03	0.73	0.40	0.709	5.911	1.749	0.22801
0.03	0.74	0.40	0.715	5.934	1.738	0.22976
0.03	0.75	0.40	0.688	5.955	1.733	0.23112
0.03	0.76	0.40	0.682	5.978	1.725	0.23273
0.03	0.77	0.40	0.681	6.005	1.691	0.23564
0.03	0.78	0.40	0.699	6.027	1.675	0.23746
0.03	0.79	0.40	0.714	6.049	1.662	0.23924
0.03	0.80	0.40	0.681	6.069	1.653	0.24067
0.03	0.81	0.40	0.684	6.089	1.644	0.24213
0.03	0.82	0.40	0.684	6.107	1.636	0.24345
0.03	0.83	0.40	0.713	6.126	1.628	0.24482
0.03	0.84	0.40	0.690	6.143	1.621	0.24602
0.03	0.85	0.40	0.693	6.161	1.614	0.24731
0.03	0.86	0.40	0.715	6.178	1.607	0.24854
0.03	0.87	0.40	0.718	6.196	1.600	0.24980
0.03	0.88	0.40	0.693	6.214	1.593	0.25106
0.03	0.89	0.40	0.724	6.229	1.587	0.25211
0.03	0.90	0.40	0.704	6.246	1.580	0.25329
0.03	0.91	0.40	0.686	6.261	1.575	0.25436
0.03	0.92	0.40	0.683	6.278	1.568	0.25553
0.03	0.93	0.40	0.689	6.294	1.561	0.25672
0.03	0.94	0.40	0.729	6.308	1.555	0.25768
0.03	0.95	0.40	0.699	6.324	1.548	0.25880
0.03	0.96	0.40	0.718	6.341	1.540	0.26011
0.03	0.97	0.40	0.726	6.356	1.533	0.26115
0.03	0.98	0.40	0.719	6.371	1.526	0.26226
0.03	0.99	0.40	0.685	6.391	1.516	0.26371
0.03	1.00	0.40	0.703	6.416	1.499	0.26575
0.04	0.01	0.40	0.680	5.163	2.638	0.14543
0.04	0.02	0.40	0.685	5.006	2.625	0.13702
0.04	0.03	0.40	0.671	4.904	2.619	0.13148
0.04	0.04	0.40	0.644	4.824	2.638	0.12594
0.04	0.05	0.40	0.653	4.754	2.649	0.12133
0.04	0.06	0.40	0.640	4.701	2.654	0.11802
0.04	0.07	0.40	0.653	4.661	2.647	0.11607
0.04	0.08	0.40	0.675	4.617	2.625	0.11464
0.04	0.09	0.40	0.681	4.581	2.614	0.11314
0.04	0.10	0.40	0.651	4.552	2.605	0.11192
0.04	0.11	0.40	0.633	4.532	2.599	0.11111
0.04	0.12	0.40	0.635	4.515	2.589	0.11062
0.04	0.13	0.40	0.668	4.502	2.582	0.11021
0.04	0.14	0.40	0.643	4.491	2.573	0.11005
0.04	0.15	0.40	0.643	4.481	2.566	0.10982
0.04	0.16	0.40	0.644	4.473	2.558	0.10983
0.04	0.17	0.40	0.664	4.468	2.553	0.10979
0.04	0.18	0.40	0.662	4.465	2.546	0.10996
0.04	0.19	0.40	0.634	4.464	2.539	0.11024
0.04	0.20	0.40	0.651	4.464	2.535	0.11045
0.04	0.21	0.40	0.633	4.466	2.525	0.11106
0.04	0.22	0.40	0.673	4.471	2.518	0.11175
0.04	0.23	0.40	0.662	4.478	2.511	0.11247
0.04	0.24	0.40	0.672	4.486	2.496	0.11367
0.04	0.25	0.40	0.667	4.496	2.484	0.11485
0.04	0.26	0.40	0.665	4.507	2.470	0.11618
0.04	0.27	0.40	0.671	4.520	2.454	0.11776
0.04	0.28	0.40	0.675	4.534	2.442	0.11916
0.04	0.29	0.40	0.638	4.551	2.427	0.12087
0.04	0.30	0.40	0.640	4.568	2.418	0.12225
0.04	0.31	0.40	0.650	4.586	2.406	0.12393
0.04	0.32	0.40	0.638	4.605	2.393	0.12565
0.04	0.33	0.40	0.642	4.623	2.383	0.12717
0.04	0.34	0.40	0.684	4.644	2.372	0.12888
0.04	0.35	0.40	0.673	4.664	2.363	0.13043
0.04	0.36	0.40	0.646	4.684	2.354	0.13206
0.04	0.37	0.40	0.679	4.704	2.345	0.13360
0.04	0.38	0.40	0.692	4.727	2.336	0.13538
0.04	0.39	0.40	0.682	4.749	2.329	0.13698
0.04	0.40	0.40	0.649	4.772	2.316	0.13889
0.04	0.41	0.40	0.698	4.801	2.313	0.14067
0.04	0.42	0.40	0.684	4.833	2.310	0.14262
0.04	0.43	0.40	0.683	4.864	2.307	0.14448
0.04	0.44	0.40	0.683	4.897	2.310	0.14624
0.04	0.45	0.40	0.668	4.932	2.309	0.14825
0.04	0.46	0.40	0.691	4.968	2.308	0.15035
0.04	0.47	0.40	0.680	5.007	2.298	0.15303
0.04	0.48	0.40	0.681	5.050	2.281	0.15624
0.04	0.49	0.40	0.694	5.081	2.278	0.15820
0.04	0.50	0.40	0.699	5.117	2.267	0.16076
0.04	0.51	0.40	0.679	5.153	2.250	0.16353
0.04	0.52	0.40	0.672	5.192	2.228	0.16675
0.04	0.53	0.40	0.691	5.235	2.186	0.17117
0.04	0.54	0.40	0.709	5.272	2.163	0.17432
0.04	0.55	0.40	0.706	5.311	2.122	0.17838
0.04	0.56	0.40	0.679	5.349	2.074	0.18272
0.04	0.57	0.40	0.675	5.387	2.019	0.18731
0.04	0.58	0.40	0.673	5.422	1.989	0.19058
0.04	0.59	0.40	0.675	5.456	1.967	0.19346
0.04	0.60	0.40	0.672	5.488	1.947	0.19613
0.04	0.61	0.40	0.692	5.520	1.931	0.19866
0.04	0.62	0.40	0.709	5.555	1.913	0.20136
0.04	0.63	0.40	0.702	5.587	1.898	0.20379
0.04	0.64	0.40	0.701	5.620	1.883	0.20626
0.04	0.65	0.40	0.669	5.650	1.870	0.20848
0.04	0.66	0.40	0.709	5.682	1.857	0.21081
0.04	0.67	0.40	0.696	5.715	1.843	0.21324
0.04	0.68	0.40	0.670	5.740	1.835	0.21500
0.04	0.69	0.40	0.711	5.768	1.823	0.21704
0.04	0.70	0.40	0.679	5.797	1.811	0.21913
0.04	0.71	0.40	0.703	5.826	1.800	0.22119
0.04	0.72	0.40	0.700	5.857	1.784	0.22359
0.04	0.73	0.40	0.674	5.894	1.761	0.22657
0.04	0.74	0.40	0.706	5.929	1.738	0.22948
0.04	0.75	0.40	0.707	5.960	1.715	0.23218
0.04	0.76	0.40	0.675	5.988	1.696	0.23448
0.04	0.77	0.40	0.706	6.014	1.682	0.23647
0.04	0.78	0.40	0.676	6.040	1.669	0.23843
0.04	0.79	0.40	0.715	6.064	1.658	0.24020
0.04	0.80	0.40	0.703	6.086	1.649	0.24178
0.04	0.81	0.40	0.680	6.109	1.640	0.24342
0.04	0.82	0.40	0.691	6.131	1.630	0.24505
0.04	0.83	0.40	0.722	6.153	1.621	0.24659
0.04	0.84	0.40	0.681	6.174	1.614	0.24803
0.04	0.85	0.40	0.707	6.195	1.605	0.24953
0.04	0.86	0.40	0.703	6.214	1.598	0.25084
0.04	0.87	0.40	0.708	6.234	1.590	0.25225
0.04	0.88	0.40	0.701	6.252	1.583	0.25352
0.04	0.89	0.40	0.701	6.272	1.575	0.25494
0.04	0.90	0.40	0.688	6.290	1.568	0.25621
0.04	0.91	0.40	0.696	6.307	1.561	0.25739
0.04	0.92	0.40	0.703	6.324	1.554	0.25862
0.04	0.93	0.40	0.707	6.342	1.546	0.25991
0.04	0.94	0.40	0.713	6.358	1.539	0.26103
0.04	0.95	0.40	0.681	6.375	1.531	0.26230
0.04	0.96	0.40	0.701	6.391	1.524	0.26346
0.04	0.97	0.40	0.720	6.407	1.515	0.26463
0.04	0.98	0.40	0.716	6.425	1.506	0.26599
0.04	0.99	0.40	0.686	6.444	1.496	0.26737
0.04	1.00	0.40	0.715	6.477	1.478	0.26989
0.05	0.01	0.40	0.643	4.952	2.776	0.12632
0.05	0.02	0.40	0.655	4.776	2.806	0.11460
0.05	0.03	0.40	0.647	4.659	2.825	0.10678
0.05	0.04	0.40	0.658	4.572	2.829	0.10155
0.05	0.05	0.40	0.645	4.505	2.829	0.09758
0.05	0.06	0.40	0.643	4.461	2.811	0.09600
0.05	0.07	0.40	0.661	4.430	2.772	0.09628
0.05	0.08	0.40	0.623	4.404	2.745	0.09614
0.05	0.09	0.40	0.625	4.388	2.722	0.09641
0.05	0.10	0.40	0.643	4.382	2.699	0.09727
0.05	0.11	0.40	0.657	4.376	2.676	0.09811
0.05	0.12	0.40	0.627	4.368	2.660	0.09849
0.05	0.13	0.40	0.629	4.352	2.659	0.09762
0.05	0.14	0.40	0.651	4.330	2.665	0.09608
0.05	0.15	0.40	0.619	4.316	2.663	0.09537
0.05	0.16	0.40	0.637	4.302	2.665	0.09443
0.05	0.17	0.40	0.652	4.291	2.668	0.09363
0.05	0.18	0.40	0.651	4.285	2.670	0.09315
0.05	0.19	0.40	0.622	4.283	2.665	0.09333
0.05	0.20	0.40	0.616	4.284	2.665	0.09344
0.05	0.21	0.40	0.628	4.285	2.677	0.09283
0.05	0.22	0.40	0.639	4.290	2.679	0.09303
0.05	0.23	0.40	0.655	4.301	2.657	0.09478
0.05	0.24	0.40	0.625	4.317	2.632	0.09702
0.05	0.25	0.40	0.624	4.334	2.605	0.09938
0.05	0.26	0.40	0.669	4.356	2.579	0.10199
0.05	0.27	0.40	0.627	4.381	2.554	0.10471
0.05	0.28	0.40	0.629	4.409	2.530	0.10753
0.05	0.29	0.40	0.647	4.440	2.505	0.11061
0.05	0.30	0.40	0.636	4.470	2.472	0.11397
0.05	0.31	0.40	0.663	4.493	2.448	0.11653
0.05	0.32	0.40	0.640	4.515	2.433	0.11853
0.05	0.33	0.40	0.636	4.534	2.425	0.11997
0.05	0.34	0.40	0.667	4.552	2.418	0.12137
0.05	0.35	0.40	0.669	4.561	2.425	0.12156
0.05	0.36	0.40	0.671	4.574	2.423	0.12235
0.05	0.37	0.40	0.654	4.592	2.415	0.12378
0.05	0.38	0.40	0.648	4.612	2.409	0.12522
0.05	0.39	0.40	0.672	4.635	2.406	0.12671
0.05	0.40	0.40	0.644	4.662	2.402	0.12840
0.05	0.41	0.40	0.685	4.698	2.397	0.13070
0.05	0.42	0.40	0.655	4.737	2.398	0.13288
0.05	0.43	0.40	0.646	4.775	2.393	0.13528
0.05	0.44	0.40	0.682	4.818	2.385	0.13813
0.05	0.45	0.40	0.644	4.865	2.362	0.14187
0.05	0.46	0.40	0.648	4.906	2.349	0.14490
0.05	0.47	0.40	0.649	4.943	2.344	0.14722
0.05	0.48	0.40	0.671	4.980	2.330	0.14996
0.05	0.49	0.40	0.652	5.023	2.303	0.15370
0.05	0.50	0.40	0.689	5.070	2.249	0.15893
0.05	0.51	0.40	0.677	5.112	2.210	0.16313
0.05	0.52	0.40	0.654	5.151	2.180	0.16674
0.05	0.53	0.40	0.689	5.193	2.137	0.17103
0.05	0.54	0.40	0.662	5.230	2.100	0.17489
0.05	0.55	0.40	0.695	5.265	2.068	0.17826
0.05	0.56	0.40	0.666	5.301	2.040	0.18153
0.05	0.57	0.40	0.668	5.336	2.016	0.18460
0.05	0.58	0.40	0.683	5.371	1.995	0.18751
0.05	0.59	0.40	0.693	5.406	1.976	0.19033
0.05	0.60	0.40	0.691	5.441	1.957	0.19310
0.05	0.61	0.40	0.684	5.475	1.943	0.19559
0.05	0.62	0.40	0.665	5.511	1.928	0.19830
0.05	0.63	0.40	0.721	5.546	1.913	0.20087
0.05	0.64	0.40	0.664	5.582	1.898	0.20350
0.05	0.65	0.40	0.706	5.617	1.884	0.20608
0.05	0.66	0.40	0.665	5.654	1.869	0.20877
0.05	0.67	0.40	0.666	5.694	1.852	0.21173
0.05	0.68	0.40	0.665	5.727	1.842	0.21393
0.05	0.69	0.40	0.681	5.755	1.833	0.21587
0.05	0.70	0.40	0.702	5.785	1.819	0.21814
0.05	0.71	0.40	0.710	5.817	1.804	0.22056
0.05	0.72	0.40	0.677	5.850	1.789	0.22303
0.05	0.73	0.40	0.677	5.886	1.770	0.22578
0.05	0.74	0.40	0.664	5.923	1.752	0.22855
0.05	0.75	0.40	0.717	5.959	1.733	0.23136
0.05	0.76	0.40	0.716	5.998	1.707	0.23455
0.05	0.77	0.40	0.675	6.032	1.684	0.23737
0.05	0.78	0.40	0.675	6.060	1.670	0.23953
0.05	0.79	0.40	0.686	6.088	1.658	0.24151
0.05	0.80	0.40	0.714	6.116	1.647	0.24348
0.05	0.81	0.40	0.714	6.145	1.637	0.24549
0.05	0.82	0.40	0.676	6.178	1.629	0.24763
0.05	0.83	0.40	0.676	6.210	1.621	0.24973
0.05	0.84	0.40	0.676	6.238	1.611	0.25163
0.05	0.85	0.40	0.720	6.252	1.604	0.25267
0.05	0.86	0.40	0.687	6.271	1.595	0.25405
0.05	0.87	0.40	0.712	6.290	1.586	0.25545
0.05	0.88	0.40	0.710	6.311	1.578	0.25689
0.05	0.89	0.40	0.676	6.330	1.570	0.25827
0.05	0.90	0.40	0.717	6.349	1.563	0.25958
0.05	0.91	0.40	0.702	6.367	1.554	0.26093
0.05	0.92	0.40	0.695	6.386	1.547	0.26223
0.05	0.93	0.40	0.713	6.403	1.539	0.26349
0.05	0.94	0.40	0.727	6.418	1.531	0.26463
0.05	0.95	0.40	0.679	6.432	1.522	0.26575
0.05	0.96	0.40	0.715	6.444	1.513	0.26675
0.05	0.97	0.40	0.697	6.458	1.503	0.26789
0.05	0.98	0.40	0.699	6.473	1.493	0.26907
0.05	0.99	0.40	0.685	6.492	1.481	0.27057
0.05	1.00	0.40	0.704	6.531	1.461	0.27346
0.06	0.01	0.40	0.644	4.754	2.906	0.10811
0.06	0.02	0.40	0.661	4.558	2.933	0.09521
0.06	0.03	0.40	0.661	4.450	2.942	0.08843
0.06	0.04	0.40	0.635	4.381	2.928	0.08512
0.06	0.05	0.40	0.661	4.338	2.899	0.08413
0.06	0.06	0.40	0.614	4.307	2.889	0.08284
0.06	0.07	0.40	0.614	4.287	2.852	0.08368
0.06	0.08	0.40	0.633	4.275	2.832	0.08404
0.06	0.09	0.40	0.630	4.268	2.782	0.08630
0.06	0.10	0.40	0.621	4.251	2.761	0.08643
0.06	0.11	0.40	0.610	4.235	2.751	0.08608
0.06	0.12	0.40	0.647	4.216	2.752	0.08488
0.06	0.13	0.40	0.642	4.189	2.771	0.08231
0.06	0.14	0.40	0.614	4.162	2.785	0.07994
0.06	0.15	0.40	0.666	4.144	2.794	0.07845
0.06	0.16	0.40	0.623	4.131	2.804	0.07718
0.06	0.17	0.40	0.612	4.123	2.813	0.07620
0.06	0.18	0.40	0.643	4.119	2.818	0.07572
0.06	0.19	0.40	0.609	4.121	2.814	0.07602
0.06	0.20	0.40	0.618	4.125	2.809	0.07657
0.06	0.21	0.40	0.610	4.134	2.795	0.07781
0.06	0.22	0.40	0.646	4.148	2.770	0.07994
0.06	0.23	0.40	0.647	4.161	2.754	0.08160
0.06	0.24	0.40	0.621	4.177	2.740	0.08327
0.06	0.25	0.40	0.615	4.199	2.714	0.08595
0.06	0.26	0.40	0.648	4.226	2.672	0.08964
0.06	0.27	0.40	0.653	4.252	2.641	0.09284
0.06	0.28	0.40	0.643	4.279	2.639	0.09447
0.06	0.29	0.40	0.657	4.310	2.611	0.09771
0.06	0.30	0.40	0.630	4.329	2.583	0.10025
0.06	0.31	0.40	0.643	4.352	2.543	0.10364
0.06	0.32	0.40	0.637	4.375	2.524	0.10594
0.06	0.33	0.40	0.659	4.397	2.511	0.10783
0.06	0.34	0.40	0.638	4.422	2.497	0.10995
0.06	0.35	0.40	0.633	4.448	2.493	0.11169
0.06	0.36	0.40	0.652	4.476	2.481	0.11392
0.06	0.37	0.40	0.634	4.505	2.471	0.11603
0.06	0.38	0.40	0.641	4.533	2.463	0.11804
0.06	0.39	0.40	0.649	4.566	2.453	0.12043
0.06	0.40	0.40	0.643	4.599	2.439	0.12301
0.06	0.41	0.40	0.648	4.644	2.429	0.12606
0.06	0.42	0.40	0.642	4.693	2.406	0.12998
0.06	0.43	0.40	0.652	4.747	2.364	0.13516
0.06	0.44	0.40	0.647	4.795	2.332	0.13940
0.06	0.45	0.40	0.649	4.837	2.308	0.14294
0.06	0.46	0.40	0.654	4.879	2.281	0.14664
0.06	0.47	0.40	0.684	4.920	2.260	0.14992
0.06	0.48	0.40	0.669	4.959	2.231	0.15356
0.06	0.49	0.40	0.663	4.999	2.204	0.15706
0.06	0.50	0.40	0.669	5.037	2.179	0.16037
0.06	0.51	0.40	0.730	5.076	2.153	0.16379
0.06	0.52	0.40	0.680	5.112	2.129	0.16690
0.06	0.53	0.40	0.684	5.149	2.106	0.17008
0.06	0.54	0.40	0.656	5.186	2.087	0.17304
0.06	0.55	0.40	0.661	5.222	2.066	0.17600
0.06	0.56	0.40	0.692	5.260	2.044	0.17910
0.06	0.57	0.40	0.662	5.296	2.027	0.18190
0.06	0.58	0.40	0.693	5.334	2.009	0.18480
0.06	0.59	0.40	0.657	5.372	1.991	0.18774
0.06	0.60	0.40	0.677	5.413	1.974	0.19077
0.06	0.61	0.40	0.694	5.453	1.957	0.19378
0.06	0.62	0.40	0.670	5.498	1.936	0.19719
0.06	0.63	0.40	0.682	5.550	1.911	0.20118
0.06	0.64	0.40	0.662	5.594	1.891	0.20450
0.06	0.65	0.40	0.663	5.634	1.875	0.20740
0.06	0.66	0.40	0.698	5.674	1.858	0.21034
0.06	0.67	0.40	0.674	5.712	1.841	0.21317
0.06	0.68	0.40	0.670	5.749	1.822	0.21600
0.06	0.69	0.40	0.700	5.784	1.810	0.21845
0.06	0.70	0.40	0.675	5.819	1.798	0.22089
0.06	0.71	0.40	0.706	5.851	1.787	0.22314
0.06	0.72	0.40	0.705	5.889	1.763	0.22624
0.06	0.73	0.40	0.713	5.925	1.743	0.22908
0.06	0.74	0.40	0.668	5.959	1.727	0.23159
0.06	0.75	0.40	0.703	5.993	1.710	0.23415
0.06	0.76	0.40	0.702	6.027	1.695	0.23666
0.06	0.77	0.40	0.704	6.060	1.683	0.23894
0.06	0.78	0.40	0.675	6.094	1.670	0.24134
0.06	0.79	0.40	0.704	6.126	1.660	0.24354
0.06	0.80	0.40	0.675	6.160	1.649	0.24578
0.06	0.81	0.40	0.703	6.192	1.639	0.24798
0.06	0.82	0.40	0.714	6.226	1.631	0.25015
0.06	0.83	0.40	0.679	6.264	1.621	0.25263
0.06	0.84	0.40	0.692	6.298	1.613	0.25481
0.06	0.85	0.40	0.688	6.327	1.602	0.25685
0.06	0.86	0.40	0.690	6.356	1.591	0.25884
0.06	0.87	0.40	0.706	6.373	1.582	0.26010
0.06	0.88	0.40	0.708	6.394	1.573	0.26163
0.06	0.89	0.40	0.692	6.415	1.566	0.26305
0.06	0.90	0.40	0.694	6.435	1.558	0.26448
0.06	0.91	0.40	0.687	6.459	1.548	0.26612
0.06	0.92	0.40	0.712	6.487	1.535	0.26816
0.06	0.93	0.40	0.749	6.498	1.527	0.26910
0.06	0.94	0.40	0.706	6.494	1.522	0.26910
0.06	0.95	0.40	0.678	6.494	1.512	0.26945
0.06	0.96	0.40	0.712	6.498	1.504	0.27001
0.06	0.97	0.40	0.695	6.511	1.495	0.27106
0.06	0.98	0.40	0.719	6.524	1.485	0.27217
0.06	0.99	0.40	0.714	6.544	1.472	0.27373
0.06	1.00	0.40	0.716	6.585	1.450	0.27682
0.07	0.01	0.40	0.653	4.568	3.006	0.09192
0.07	0.02	0.40	0.636	4.402	3.010	0.08193
0.07	0.03	0.40	0.625	4.306	3.001	0.07676
0.07	0.04	0.40	0.629	4.243	2.987	0.07384
0.07	0.05	0.40	0.610	4.209	2.953	0.07372
0.07	0.06	0.40	0.610	4.182	2.931	0.07328
0.07	0.07	0.40	0.619	4.157	2.930	0.07191
0.07	0.08	0.40	0.611	4.136	2.908	0.07187
0.07	0.09	0.40	0.623	4.109	2.897	0.07088
0.07	0.10	0.40	0.648	4.084	2.897	0.06941
0.07	0.11	0.40	0.602	4.058	2.897	0.06789
0.07	0.12	0.40	0.606	4.032	2.897	0.06640
0.07	0.13	0.40	0.614	4.017	2.887	0.06605
0.07	0.14	0.40	0.647	4.010	2.877	0.06615
0.07	0.15	0.40	0.607	4.005	2.863	0.06662
0.07	0.16	0.40	0.630	3.997	2.874	0.06560
0.07	0.17	0.40	0.623	3.991	2.880	0.06489
0.07	0.18	0.40	0.632	3.993	2.877	0.06519
0.07	0.19	0.40	0.606	4.000	2.866	0.06616
0.07	0.20	0.40	0.642	4.014	2.837	0.06857
0.07	0.21	0.40	0.627	4.026	2.820	0.07018
0.07	0.22	0.40	0.611	4.041	2.808	0.07171
0.07	0.23	0.40	0.610	4.053	2.800	0.07288
0.07	0.24	0.40	0.645	4.071	2.786	0.07462
0.07	0.25	0.40	0.645	4.093	2.771	0.07674
0.07	0.26	0.40	0.621	4.119	2.752	0.07921
0.07	0.27	0.40	0.647	4.146	2.734	0.08178
0.07	0.28	0.40	0.619	4.174	2.707	0.08484
0.07	0.29	0.40	0.637	4.206	2.656	0.08936
0.07	0.30	0.40	0.623	4.239	2.622	0.09307
0.07	0.31	0.40	0.622	4.272	2.594	0.09641
0.07	0.32	0.40	0.625	4.307	2.569	0.09969
0.07	0.33	0.40	0.633	4.343	2.552	0.10264
0.07	0.34	0.40	0.653	4.373	2.542	0.10484
0.07	0.35	0.40	0.656	4.399	2.529	0.10701
0.07	0.36	0.40	0.628	4.426	2.518	0.10915
0.07	0.37	0.40	0.638	4.457	2.506	0.11148
0.07	0.38	0.40	0.655	4.491	2.489	0.11430
0.07	0.39	0.40	0.667	4.526	2.473	0.11717
0.07	0.40	0.40	0.670	4.566	2.453	0.12038
0.07	0.41	0.40	0.638	4.612	2.433	0.12403
0.07	0.42	0.40	0.642	4.658	2.413	0.12764
0.07	0.43	0.40	0.641	4.703	2.383	0.13167
0.07	0.44	0.40	0.648	4.749	2.352	0.13585
0.07	0.45	0.40	0.655	4.793	2.317	0.14001
0.07	0.46	0.40	0.656	4.833	2.278	0.14422
0.07	0.47	0.40	0.683	4.874	2.249	0.14790
0.07	0.48	0.40	0.652	4.913	2.225	0.15121
0.07	0.49	0.40	0.686	4.951	2.204	0.15432
0.07	0.50	0.40	0.653	4.990	2.183	0.15751
0.07	0.51	0.40	0.654	5.029	2.163	0.16065
0.07	0.52	0.40	0.662	5.066	2.146	0.16357
0.07	0.53	0.40	0.655	5.104	2.127	0.16653
0.07	0.54	0.40	0.689	5.142	2.109	0.16955
0.07	0.55	0.40	0.657	5.180	2.092	0.17243
0.07	0.56	0.40	0.688	5.218	2.075	0.17531
0.07	0.57	0.40	0.670	5.256	2.062	0.17804
0.07	0.58	0.40	0.662	5.295	2.045	0.18099
0.07	0.59	0.40	0.688	5.336	2.030	0.18394
0.07	0.60	0.40	0.693	5.378	2.009	0.18724
0.07	0.61	0.40	0.696	5.421	1.986	0.19067
0.07	0.62	0.40	0.671	5.466	1.964	0.19418
0.07	0.63	0.40	0.686	5.515	1.940	0.19794
0.07	0.64	0.40	0.667	5.567	1.917	0.20185
0.07	0.65	0.40	0.701	5.623	1.889	0.20614
0.07	0.66	0.40	0.695	5.672	1.862	0.21008
0.07	0.67	0.40	0.666	5.716	1.840	0.21343
0.07	0.68	0.40	0.671	5.757	1.820	0.21653
0.07	0.69	0.40	0.696	5.797	1.803	0.21949
0.07	0.70	0.40	0.703	5.836	1.785	0.22241
0.07	0.71	0.40	0.677	5.874	1.768	0.22520
0.07	0.72	0.40	0.667	5.913	1.752	0.22802
0.07	0.73	0.40	0.686	5.949	1.740	0.23055
0.07	0.74	0.40	0.675	5.986	1.724	0.23319
0.07	0.75	0.40	0.687	6.024	1.710	0.23586
0.07	0.76	0.40	0.670	6.061	1.697	0.23843
0.07	0.77	0.40	0.672	6.099	1.687	0.24091
0.07	0.78	0.40	0.734	6.136	1.674	0.24348
0.07	0.79	0.40	0.676	6.174	1.664	0.24593
0.07	0.80	0.40	0.676	6.215	1.654	0.24861
0.07	0.81	0.40	0.681	6.261	1.644	0.25153
0.07	0.82	0.40	0.717	6.309	1.633	0.25456
0.07	0.83	0.40	0.676	6.364	1.620	0.25810
0.07	0.84	0.40	0.683	6.407	1.606	0.26101
0.07	0.85	0.40	0.726	6.441	1.594	0.26335
0.07	0.86	0.40	0.709	6.472	1.582	0.26547
0.07	0.87	0.40	0.690	6.511	1.571	0.26809
0.07	0.88	0.40	0.705	6.530	1.562	0.26944
0.07	0.89	0.40	0.711	6.534	1.554	0.27000
0.07	0.90	0.40	0.679	6.538	1.545	0.27056
0.07	0.91	0.40	0.710	6.542	1.538	0.27107
0.07	0.92	0.40	0.682	6.545	1.533	0.27141
0.07	0.93	0.40	0.690	6.540	1.528	0.27133
0.07	0.94	0.40	0.714	6.545	1.519	0.27196
0.07	0.95	0.40	0.714	6.549	1.508	0.27260
0.07	0.96	0.40	0.716	6.556	1.498	0.27336
0.07	0.97	0.40	0.708	6.567	1.489	0.27431
0.07	0.98	0.40	0.700	6.582	1.478	0.27555
0.07	0.99	0.40	0.693	6.602	1.467	0.27710
0.07	1.00	0.40	0.689	6.645	1.445	0.28025
0.08	0.01	0.40	0.651	4.437	3.067	0.08088
0.08	0.02	0.40	0.630	4.284	3.043	0.07318
0.08	0.03	0.40	0.609	4.187	3.037	0.06777
0.08	0.04	0.40	0.640	4.125	3.023	0.06490
0.08	0.05	0.40	0.619	4.083	3.006	0.06340
0.08	0.06	0.40	0.612	4.048	2.993	0.06201
0.08	0.07	0.40	0.618	4.014	2.982	0.06064
0.08	0.08	0.40	0.630	3.983	2.973	0.05933
0.08	0.09	0.40	0.611	3.955	2.964	0.05816
0.08	0.10	0.40	0.629	3.934	2.954	0.05749
0.08	0.11	0.40	0.634	3.917	2.947	0.05688
0.08	0.12	0.40	0.600	3.909	2.934	0.05711
0.08	0.13	0.40	0.607	3.910	2.907	0.05864
0.08	0.14	0.40	0.615	3.909	2.884	0.05986
0.08	0.15	0.40	0.635	3.902	2.894	0.05895
0.08	0.16	0.40	0.595	3.891	2.919	0.05693
0.08	0.17	0.40	0.607	3.891	2.920	0.05687
0.08	0.18	0.40	0.600	3.896	2.910	0.05774
0.08	0.19	0.40	0.609	3.910	2.887	0.05981
0.08	0.20	0.40	0.613	3.928	2.849	0.06293
0.08	0.21	0.40	0.607	3.941	2.846	0.06386
0.08	0.22	0.40	0.621	3.952	2.847	0.06439
0.08	0.23	0.40	0.646	3.974	2.830	0.06662
0.08	0.24	0.40	0.608	3.993	2.814	0.06863
0.08	0.25	0.40	0.641	4.021	2.799	0.07102
0.08	0.26	0.40	0.616	4.050	2.782	0.07368
0.08	0.27	0.40	0.647	4.083	2.763	0.07659
0.08	0.28	0.40	0.612	4.119	2.737	0.08003
0.08	0.29	0.40	0.657	4.160	2.681	0.08540
0.08	0.30	0.40	0.624	4.202	2.638	0.09008
0.08	0.31	0.40	0.628	4.235	2.615	0.09318
0.08	0.32	0.40	0.627	4.270	2.598	0.09604
0.08	0.33	0.40	0.652	4.301	2.582	0.09869
0.08	0.34	0.40	0.683	4.331	2.564	0.10137
0.08	0.35	0.40	0.646	4.364	2.546	0.10414
0.08	0.36	0.40	0.651	4.398	2.523	0.10730
0.08	0.37	0.40	0.636	4.438	2.501	0.11068
0.08	0.38	0.40	0.671	4.476	2.481	0.11386
0.08	0.39	0.40	0.674	4.508	2.466	0.11642
0.08	0.40	0.40	0.666	4.540	2.450	0.11911
0.08	0.41	0.40	0.658	4.582	2.431	0.12243
0.08	0.42	0.40	0.650	4.628	2.394	0.12687
0.08	0.43	0.40	0.646	4.670	2.360	0.13093
0.08	0.44	0.40	0.655	4.711	2.335	0.13450
0.08	0.45	0.40	0.655	4.751	2.308	0.13810
0.08	0.46	0.40	0.648	4.788	2.289	0.14113
0.08	0.47	0.40	0.653	4.826	2.268	0.14425
0.08	0.48	0.40	0.682	4.865	2.250	0.14734
0.08	0.49	0.40	0.681	4.901	2.231	0.15024
0.08	0.50	0.40	0.656	4.940	2.216	0.15317
0.08	0.51	0.40	0.651	4.976	2.202	0.15590
0.08	0.52	0.40	0.681	5.014	2.187	0.15870
0.08	0.53	0.40	0.650	5.054	2.175	0.16148
0.08	0.54	0.40	0.683	5.092	2.165	0.16412
0.08	0.55	0.40	0.652	5.128	2.162	0.16628
0.08	0.56	0.40	0.676	5.166	2.165	0.16825
0.08	0.57	0.40	0.661	5.199	2.188	0.16906
0.08	0.58	0.40	0.695	5.236	2.193	0.17086
0.08	0.59	0.40	0.668	5.286	2.129	0.17663
0.08	0.60	0.40	0.688	5.336	2.076	0.18188
0.08	0.61	0.40	0.662	5.387	2.031	0.18676
0.08	0.62	0.40	0.681	5.435	1.998	0.19093
0.08	0.63	0.40	0.688	5.488	1.969	0.19520
0.08	0.64	0.40	0.699	5.541	1.940	0.19939
0.08	0.65	0.40	0.691	5.602	1.912	0.20401
0.08	0.66	0.40	0.668	5.660	1.880	0.20861
0.08	0.67	0.40	0.704	5.710	1.856	0.21246
0.08	0.68	0.40	0.696	5.757	1.833	0.21603
0.08	0.69	0.40	0.666	5.801	1.816	0.21916
0.08	0.70	0.40	0.694	5.847	1.795	0.22258
0.08	0.71	0.40	0.668	5.887	1.779	0.22548
0.08	0.72	0.40	0.677	5.929	1.762	0.22849
0.08	0.73	0.40	0.665	5.972	1.746	0.23152
0.08	0.74	0.40	0.668	6.013	1.733	0.23429
0.08	0.75	0.40	0.708	6.055	1.720	0.23715
0.08	0.76	0.40	0.673	6.097	1.708	0.23991
0.08	0.77	0.40	0.665	6.143	1.695	0.24298
0.08	0.78	0.40	0.671	6.189	1.684	0.24597
0.08	0.79	0.40	0.672	6.240	1.672	0.24921
0.08	0.80	0.40	0.678	6.307	1.656	0.25356
0.08	0.81	0.40	0.680	6.379	1.638	0.25822
0.08	0.82	0.40	0.709	6.433	1.621	0.26185
0.08	0.83	0.40	0.703	6.473	1.608	0.26452
0.08	0.84	0.40	0.712	6.504	1.598	0.26663
0.08	0.85	0.40	0.712	6.534	1.587	0.26870
0.08	0.86	0.40	0.717	6.561	1.574	0.27064
0.08	0.87	0.40	0.695	6.579	1.563	0.27210
0.08	0.88	0.40	0.700	6.578	1.558	0.27218
0.08	0.89	0.40	0.714	6.574	1.549	0.27235
0.08	0.90	0.40	0.712	6.576	1.538	0.27290
0.08	0.91	0.40	0.684	6.583	1.528	0.27367
0.08	0.92	0.40	0.707	6.590	1.521	0.27431
0.08	0.93	0.40	0.695	6.598	1.512	0.27511
0.08	0.94	0.40	0.713	6.599	1.506	0.27539
0.08	0.95	0.40	0.699	6.598	1.498	0.27566
0.08	0.96	0.40	0.696	6.609	1.488	0.27660
0.08	0.97	0.40	0.705	6.629	1.476	0.27817
0.08	0.98	0.40	0.682	6.645	1.465	0.27948
0.08	0.99	0.40	0.712	6.658	1.453	0.28066
0.08	1.00	0.40	0.724	6.705	1.429	0.28414
0.09	0.01	0.40	0.650	4.331	3.099	0.07286
0.09	0.02	0.40	0.622	4.185	3.064	0.06621
0.09	0.03	0.40	0.638	4.086	3.062	0.06047
0.09	0.04	0.40	0.599	4.020	3.050	0.05721
0.09	0.05	0.40	0.597	3.972	3.035	0.05525
0.09	0.06	0.40	0.634	3.932	3.022	0.05364
0.09	0.07	0.40	0.597	3.902	3.013	0.05230
0.09	0.08	0.40	0.608	3.875	3.000	0.05150
0.09	0.09	0.40	0.591	3.854	2.987	0.05093
0.09	0.10	0.40	0.601	3.837	2.981	0.05032
0.09	0.11	0.40	0.605	3.825	2.970	0.05022
0.09	0.12	0.40	0.588	3.816	2.963	0.05009
0.09	0.13	0.40	0.620	3.814	2.950	0.05073
0.09	0.14	0.40	0.637	3.811	2.946	0.05071
0.09	0.15	0.40	0.595	3.805	2.950	0.05018
0.09	0.16	0.40	0.599	3.806	2.944	0.05054
0.09	0.17	0.40	0.609	3.811	2.940	0.05106
0.09	0.18	0.40	0.628	3.822	2.930	0.05225
0.09	0.19	0.40	0.629	3.833	2.919	0.05348
0.09	0.20	0.40	0.625	3.849	2.902	0.05539
0.09	0.21	0.40	0.646	3.872	2.876	0.05817
0.09	0.22	0.40	0.626	3.892	2.857	0.06040
0.09	0.23	0.40	0.604	3.916	2.834	0.06304
0.09	0.24	0.40	0.621	3.945	2.804	0.06638
0.09	0.25	0.40	0.650	3.975	2.792	0.06876
0.09	0.26	0.40	0.623	4.007	2.796	0.07040
0.09	0.27	0.40	0.613	4.043	2.775	0.07358
0.09	0.28	0.40	0.648	4.091	2.728	0.07892
0.09	0.29	0.40	0.623	4.141	2.674	0.08465
0.09	0.30	0.40	0.618	4.174	2.657	0.08749
0.09	0.31	0.40	0.645	4.210	2.627	0.09115
0.09	0.32	0.40	0.633	4.244	2.609	0.09398
0.09	0.33	0.40	0.651	4.278	2.585	0.09718
0.09	0.34	0.40	0.703	4.317	2.543	0.10162
0.09	0.35	0.40	0.685	4.356	2.511	0.10547
0.09	0.36	0.40	0.632	4.388	2.488	0.10851
0.09	0.37	0.40	0.652	4.421	2.469	0.11133
0.09	0.38	0.40	0.648	4.454	2.452	0.11409
0.09	0.39	0.40	0.652	4.484	2.444	0.11623
0.09	0.40	0.40	0.646	4.516	2.430	0.11875
0.09	0.41	0.40	0.667	4.554	2.409	0.12192
0.09	0.42	0.40	0.670	4.592	2.385	0.12526
0.09	0.43	0.40	0.684	4.628	2.367	0.12827
0.09	0.44	0.40	0.638	4.665	2.352	0.13106
0.09	0.45	0.40	0.645	4.702	2.338	0.13385
0.09	0.46	0.40	0.641	4.737	2.326	0.13639
0.09	0.47	0.40	0.648	4.774	2.312	0.13920
0.09	0.48	0.40	0.661	4.810	2.299	0.14186
0.09	0.49	0.40	0.682	4.847	2.288	0.14450
0.09	0.50	0.40	0.673	4.885	2.272	0.14735
0.09	0.51	0.40	0.680	4.922	2.265	0.14981
0.09	0.52	0.40	0.658	4.957	2.259	0.15208
0.09	0.53	0.40	0.646	4.991	2.280	0.15300
0.09	0.54	0.40	0.690	5.025	2.287	0.15459
0.09	0.55	0.40	0.655	5.053	2.312	0.15497
0.09	0.56	0.40	0.683	5.086	2.309	0.15695
0.09	0.57	0.40	0.682	5.130	2.287	0.16047
0.09	0.58	0.40	0.654	5.183	2.249	0.16530
0.09	0.59	0.40	0.655	5.244	2.187	0.17161
0.09	0.60	0.40	0.691	5.303	2.111	0.17845
0.09	0.61	0.40	0.665	5.359	2.061	0.18385
0.09	0.62	0.40	0.661	5.414	2.026	0.18847
0.09	0.63	0.40	0.659	5.471	1.995	0.19305
0.09	0.64	0.40	0.662	5.530	1.969	0.19751
0.09	0.65	0.40	0.674	5.587	1.945	0.20170
0.09	0.66	0.40	0.669	5.646	1.910	0.20653
0.09	0.67	0.40	0.694	5.704	1.884	0.21087
0.09	0.68	0.40	0.672	5.757	1.854	0.21512
0.09	0.69	0.40	0.667	5.807	1.833	0.21874
0.09	0.70	0.40	0.695	5.856	1.812	0.22233
0.09	0.71	0.40	0.711	5.904	1.795	0.22571
0.09	0.72	0.40	0.664	5.950	1.780	0.22889
0.09	0.73	0.40	0.671	5.997	1.763	0.23215
0.09	0.74	0.40	0.671	6.042	1.751	0.23514
0.09	0.75	0.40	0.703	6.089	1.737	0.23831
0.09	0.76	0.40	0.705	6.140	1.722	0.24170
0.09	0.77	0.40	0.670	6.199	1.705	0.24564
0.09	0.78	0.40	0.678	6.253	1.690	0.24919
0.09	0.79	0.40	0.674	6.303	1.674	0.25258
0.09	0.80	0.40	0.705	6.352	1.660	0.25581
0.09	0.81	0.40	0.685	6.395	1.649	0.25863
0.09	0.82	0.40	0.673	6.435	1.637	0.26131
0.09	0.83	0.40	0.707	6.473	1.626	0.26380
0.09	0.84	0.40	0.708	6.507	1.615	0.26610
0.09	0.85	0.40	0.689	6.542	1.603	0.26845
0.09	0.86	0.40	0.692	6.562	1.590	0.27009
0.09	0.87	0.40	0.713	6.572	1.572	0.27134
0.09	0.88	0.40	0.720	6.581	1.558	0.27239
0.09	0.89	0.40	0.673	6.587	1.544	0.27324
0.09	0.90	0.40	0.712	6.598	1.531	0.27436
0.09	0.91	0.40	0.727	6.609	1.520	0.27537
0.09	0.92	0.40	0.712	6.619	1.509	0.27634
0.09	0.93	0.40	0.715	6.630	1.500	0.27734
0.09	0.94	0.40	0.694	6.641	1.490	0.27828
0.09	0.95	0.40	0.716	6.657	1.479	0.27954
0.09	0.96	0.40	0.686	6.674	1.468	0.28092
0.09	0.97	0.40	0.756	6.692	1.457	0.28229
0.09	0.98	0.40	0.689	6.710	1.446	0.28373
0.09	0.99	0.40	0.720	6.724	1.436	0.28486
0.09	1.00	0.40	0.700	6.771	1.410	0.28839
0.10	0.01	0.40	0.609	4.245	3.121	0.06660
0.10	0.02	0.40	0.600	4.091	3.100	0.05864
0.10	0.03	0.40	0.591	3.998	3.082	0.05416
0.10	0.04	0.40	0.622	3.936	3.064	0.05145
0.10	0.05	0.40	0.612	3.888	3.050	0.04940
0.10	0.06	0.40	0.590	3.851	3.038	0.04794
0.10	0.07	0.40	0.586	3.821	3.027	0.04680
0.10	0.08	0.40	0.600	3.796	3.015	0.04600
0.10	0.09	0.40	0.604	3.776	3.005	0.04542
0.10	0.10	0.40	0.583	3.763	2.994	0.04522
0.10	0.11	0.40	0.592	3.752	2.988	0.04494
0.10	0.12	0.40	0.629	3.745	2.978	0.04503
0.10	0.13	0.40	0.585	3.741	2.973	0.04513
0.10	0.14	0.40	0.619	3.738	2.968	0.04521
0.10	0.15	0.40	0.587	3.739	2.964	0.04552
0.10	0.16	0.40	0.626	3.741	2.959	0.04592
0.10	0.17	0.40	0.620	3.749	2.950	0.04690
0.10	0.18	0.40	0.622	3.758	2.940	0.04793
0.10	0.19	0.40	0.613	3.775	2.926	0.04972
0.10	0.20	0.40	0.608	3.801	2.894	0.05303
0.10	0.21	0.40	0.594	3.825	2.867	0.05589
0.10	0.22	0.40	0.636	3.850	2.837	0.05905
0.10	0.23	0.40	0.640	3.877	2.814	0.06187
0.10	0.24	0.40	0.634	3.906	2.809	0.06378
0.10	0.25	0.40	0.613	3.931	2.819	0.06475
0.10	0.26	0.40	0.622	3.961	2.818	0.06652
0.10	0.27	0.40	0.608	3.999	2.800	0.06970
0.10	0.28	0.40	0.623	4.038	2.772	0.07349
0.10	0.29	0.40	0.623	4.081	2.732	0.07810
0.10	0.30	0.40	0.645	4.134	2.682	0.08385
0.10	0.31	0.40	0.612	4.178	2.634	0.08889
0.10	0.32	0.40	0.634	4.217	2.595	0.09321
0.10	0.33	0.40	0.639	4.253	2.561	0.09706
0.10	0.34	0.40	0.648	4.289	2.531	0.10063
0.10	0.35	0.40	0.619	4.321	2.506	0.10375
0.10	0.36	0.40	0.640	4.354	2.485	0.10671
0.10	0.37	0.40	0.640	4.386	2.466	0.10947
0.10	0.38	0.40	0.644	4.417	2.449	0.11211
0.10	0.39	0.40	0.643	4.447	2.434	0.11463
0.10	0.40	0.40	0.630	4.478	2.418	0.11718
0.10	0.41	0.40	0.661	4.512	2.414	0.11929
0.10	0.42	0.40	0.636	4.547	2.409	0.12156
0.10	0.43	0.40	0.637	4.578	2.413	0.12311
0.10	0.44	0.40	0.647	4.611	2.404	0.12540
0.10	0.45	0.40	0.660	4.642	2.404	0.12721
0.10	0.46	0.40	0.638	4.673	2.404	0.12896
0.10	0.47	0.40	0.639	4.707	2.404	0.13085
0.10	0.48	0.40	0.648	4.750	2.369	0.13500
0.10	0.49	0.40	0.642	4.787	2.352	0.13801
0.10	0.50	0.40	0.643	4.822	2.342	0.14048
0.10	0.51	0.40	0.645	4.856	2.342	0.14241
0.10	0.52	0.40	0.671	4.888	2.358	0.14339
0.10	0.53	0.40	0.651	4.913	2.384	0.14353
0.10	0.54	0.40	0.684	4.952	2.371	0.14645
0.10	0.55	0.40	0.678	4.987	2.360	0.14892
0.10	0.56	0.40	0.678	5.031	2.339	0.15246
0.10	0.57	0.40	0.687	5.092	2.293	0.15805
0.10	0.58	0.40	0.652	5.158	2.226	0.16493
0.10	0.59	0.40	0.684	5.215	2.183	0.17018
0.10	0.60	0.40	0.655	5.276	2.128	0.17617
0.10	0.61	0.40	0.670	5.333	2.091	0.18106
0.10	0.62	0.40	0.693	5.391	2.056	0.18587
0.10	0.63	0.40	0.669	5.451	2.026	0.19054
0.10	0.64	0.40	0.665	5.509	1.997	0.19509
0.10	0.65	0.40	0.666	5.568	1.972	0.19947
0.10	0.66	0.40	0.694	5.631	1.948	0.20406
0.10	0.67	0.40	0.663	5.693	1.924	0.20851
0.10	0.68	0.40	0.665	5.758	1.892	0.21352
0.10	0.69	0.40	0.669	5.818	1.861	0.21814
0.10	0.70	0.40	0.700	5.872	1.839	0.22208
0.10	0.71	0.40	0.670	5.923	1.818	0.22574
0.10	0.72	0.40	0.701	5.972	1.800	0.22919
0.10	0.73	0.40	0.701	6.018	1.784	0.23242
0.10	0.74	0.40	0.703	6.068	1.767	0.23585
0.10	0.75	0.40	0.701	6.117	1.753	0.23916
0.10	0.76	0.40	0.698	6.173	1.736	0.24295
0.10	0.77	0.40	0.699	6.226	1.723	0.24638
0.10	0.78	0.40	0.692	6.287	1.705	0.25046
0.10	0.79	0.40	0.673	6.360	1.685	0.25523
0.10	0.80	0.40	0.672	6.405	1.675	0.25811
0.10	0.81	0.40	0.676	6.433	1.669	0.25990
0.10	0.82	0.40	0.711	6.476	1.662	0.26251
0.10	0.83	0.40	0.714	6.529	1.635	0.26647
0.10	0.84	0.40	0.713	6.559	1.612	0.26904
0.10	0.85	0.40	0.712	6.567	1.616	0.26928
0.10	0.86	0.40	0.678	6.573	1.591	0.27062
0.10	0.87	0.40	0.708	6.582	1.571	0.27193
0.10	0.88	0.40	0.679	6.603	1.554	0.27372
0.10	0.89	0.40	0.707	6.615	1.538	0.27503
0.10	0.90	0.40	0.701	6.618	1.525	0.27568
0.10	0.91	0.40	0.707	6.628	1.511	0.27674
0.10	0.92	0.40	0.715	6.640	1.499	0.27786
0.10	0.93	0.40	0.715	6.654	1.488	0.27908
0.10	0.94	0.40	0.683	6.670	1.477	0.28035
0.10	0.95	0.40	0.724	6.688	1.465	0.28177
0.10	0.96	0.40	0.713	6.708	1.453	0.28330
0.10	0.97	0.40	0.710	6.731	1.441	0.28501
0.10	0.98	0.40	0.729	6.761	1.428	0.28713
0.10	0.99	0.40	0.710	6.801	1.414	0.28988
0.10	1.00	0.40	0.722	6.846	1.394	0.29304
0.11	0.01	0.40	0.642	4.167	3.146	0.06060
0.11	0.02	0.40	0.600	4.015	3.117	0.05318
0.11	0.03	0.40	0.607	3.926	3.093	0.04926
0.11	0.04	0.40	0.625	3.865	3.073	0.04681
0.11	0.05	0.40	0.621	3.819	3.058	0.04495
0.11	0.06	0.40	0.600	3.785	3.047	0.04350
0.11	0.07	0.40	0.612	3.757	3.036	0.04253
0.11	0.08	0.40	0.579	3.733	3.026	0.04166
0.11	0.09	0.40	0.596	3.714	3.011	0.04138
0.11	0.10	0.40	0.620	3.700	3.004	0.04097
0.11	0.11	0.40	0.598	3.694	2.994	0.04118
0.11	0.12	0.40	0.584	3.688	2.988	0.04116
0.11	0.13	0.40	0.613	3.684	2.980	0.04133
0.11	0.14	0.40	0.622	3.682	2.975	0.04156
0.11	0.15	0.40	0.606	3.684	2.970	0.04191
0.11	0.16	0.40	0.622	3.688	2.964	0.04253
0.11	0.17	0.40	0.599	3.697	2.954	0.04356
0.11	0.18	0.40	0.613	3.709	2.944	0.04483
0.11	0.19	0.40	0.599	3.731	2.925	0.04720
0.11	0.20	0.40	0.612	3.758	2.883	0.05110
0.11	0.21	0.40	0.616	3.784	2.852	0.05439
0.11	0.22	0.40	0.597	3.814	2.833	0.05712
0.11	0.23	0.40	0.632	3.839	2.828	0.05887
0.11	0.24	0.40	0.660	3.865	2.837	0.05987
0.11	0.25	0.40	0.605	3.889	2.845	0.06083
0.11	0.26	0.40	0.607	3.919	2.839	0.06291
0.11	0.27	0.40	0.613	3.952	2.822	0.06581
0.11	0.28	0.40	0.630	3.991	2.797	0.06943
0.11	0.29	0.40	0.625	4.037	2.758	0.07415
0.11	0.30	0.40	0.641	4.086	2.722	0.07896
0.11	0.31	0.40	0.643	4.135	2.667	0.08467
0.11	0.32	0.40	0.617	4.176	2.607	0.09019
0.11	0.33	0.40	0.615	4.213	2.569	0.09431
0.11	0.34	0.40	0.632	4.249	2.539	0.09791
0.11	0.35	0.40	0.619	4.282	2.514	0.10108
0.11	0.36	0.40	0.664	4.314	2.494	0.10396
0.11	0.37	0.40	0.622	4.345	2.478	0.10657
0.11	0.38	0.40	0.660	4.375	2.461	0.10915
0.11	0.39	0.40	0.626	4.404	2.450	0.11136
0.11	0.40	0.40	0.637	4.432	2.443	0.11329
0.11	0.41	0.40	0.663	4.463	2.447	0.11482
0.11	0.42	0.40	0.658	4.489	2.457	0.11586
0.11	0.43	0.40	0.629	4.514	2.470	0.11664
0.11	0.44	0.40	0.643	4.542	2.473	0.11803
0.11	0.45	0.40	0.633	4.572	2.471	0.11984
0.11	0.46	0.40	0.679	4.604	2.466	0.12193
0.11	0.47	0.40	0.667	4.645	2.444	0.12538
0.11	0.48	0.40	0.640	4.679	2.435	0.12777
0.11	0.49	0.40	0.636	4.712	2.440	0.12937
0.11	0.50	0.40	0.668	4.740	2.440	0.13101
0.11	0.51	0.40	0.643	4.773	2.443	0.13274
0.11	0.52	0.40	0.652	4.819	2.427	0.13611
0.11	0.53	0.40	0.688	4.849	2.431	0.13765
0.11	0.54	0.40	0.653	4.893	2.414	0.14098
0.11	0.55	0.40	0.683	4.950	2.389	0.14540
0.11	0.56	0.40	0.686	5.003	2.364	0.14965
0.11	0.57	0.40	0.649	5.058	2.330	0.15437
0.11	0.58	0.40	0.685	5.116	2.295	0.15933
0.11	0.59	0.40	0.653	5.177	2.251	0.16483
0.11	0.60	0.40	0.687	5.246	2.199	0.17117
0.11	0.61	0.40	0.687	5.317	2.140	0.17787
0.11	0.62	0.40	0.661	5.379	2.097	0.18329
0.11	0.63	0.40	0.661	5.441	2.060	0.18843
0.11	0.64	0.40	0.672	5.503	2.029	0.19334
0.11	0.65	0.40	0.664	5.569	2.003	0.19814
0.11	0.66	0.40	0.697	5.638	1.974	0.20327
0.11	0.67	0.40	0.665	5.706	1.947	0.20822
0.11	0.68	0.40	0.675	5.774	1.912	0.21347
0.11	0.69	0.40	0.715	5.834	1.886	0.21795
0.11	0.70	0.40	0.674	5.890	1.862	0.22207
0.11	0.71	0.40	0.695	5.943	1.842	0.22584
0.11	0.72	0.40	0.701	5.993	1.822	0.22944
0.11	0.73	0.40	0.672	6.043	1.804	0.23297
0.11	0.74	0.40	0.738	6.093	1.786	0.23646
0.11	0.75	0.40	0.674	6.142	1.772	0.23976
0.11	0.76	0.40	0.706	6.197	1.760	0.24326
0.11	0.77	0.40	0.678	6.246	1.748	0.24644
0.11	0.78	0.40	0.665	6.307	1.737	0.25028
0.11	0.79	0.40	0.680	6.383	1.738	0.25431
0.11	0.80	0.40	0.684	6.478	1.655	0.26292
0.11	0.81	0.40	0.681	6.523	1.628	0.26641
0.11	0.82	0.40	0.706	6.553	1.613	0.26863
0.11	0.83	0.40	0.681	6.575	1.602	0.27028
0.11	0.84	0.40	0.710	6.583	1.611	0.27035
0.11	0.85	0.40	0.675	6.575	1.623	0.26950
0.11	0.86	0.40	0.711	6.579	1.595	0.27082
0.11	0.87	0.40	0.716	6.604	1.570	0.27314
0.11	0.88	0.40	0.711	6.636	1.542	0.27601
0.11	0.89	0.40	0.715	6.639	1.529	0.27662
0.11	0.90	0.40	0.695	6.630	1.519	0.27657
0.11	0.91	0.40	0.687	6.640	1.504	0.27769
0.11	0.92	0.40	0.701	6.653	1.490	0.27894
0.11	0.93	0.40	0.707	6.670	1.477	0.28038
0.11	0.94	0.40	0.708	6.688	1.465	0.28181
0.11	0.95	0.40	0.680	6.708	1.453	0.28333
0.11	0.96	0.40	0.719	6.732	1.441	0.28509
0.11	0.97	0.40	0.702	6.762	1.427	0.28724
0.11	0.98	0.40	0.685	6.800	1.413	0.28984
0.11	0.99	0.40	0.741	6.880	1.393	0.29490
0.11	1.00	0.40	0.722	6.937	1.368	0.29889
0.12	0.01	0.40	0.624	4.097	3.164	0.05542
0.12	0.02	0.40	0.612	3.951	3.126	0.04885
0.12	0.03	0.40	0.614	3.864	3.098	0.04532
0.12	0.04	0.40	0.617	3.806	3.079	0.04297
0.12	0.05	0.40	0.601	3.763	3.064	0.04127
0.12	0.06	0.40	0.600	3.730	3.052	0.04003
0.12	0.07	0.40	0.597	3.704	3.039	0.03919
0.12	0.08	0.40	0.618	3.680	3.028	0.03845
0.12	0.09	0.40	0.595	3.663	3.016	0.03813
0.12	0.10	0.40	0.617	3.650	3.008	0.03782
0.12	0.11	0.40	0.619	3.642	2.999	0.03782
0.12	0.12	0.40	0.586	3.638	2.992	0.03800
0.12	0.13	0.40	0.609	3.636	2.984	0.03831
0.12	0.14	0.40	0.616	3.636	2.979	0.03857
0.12	0.15	0.40	0.612	3.639	2.971	0.03925
0.12	0.16	0.40	0.588	3.645	2.964	0.03997
0.12	0.17	0.40	0.600	3.654	2.956	0.04091
0.12	0.18	0.40	0.584	3.668	2.944	0.04243
0.12	0.19	0.40	0.627	3.689	2.929	0.04447
0.12	0.20	0.40	0.608	3.721	2.895	0.04826
0.12	0.21	0.40	0.612	3.751	2.864	0.05173
0.12	0.22	0.40	0.627	3.777	2.848	0.05415
0.12	0.23	0.40	0.611	3.803	2.851	0.05549
0.12	0.24	0.40	0.610	3.825	2.871	0.05573
0.12	0.25	0.40	0.605	3.852	2.866	0.05755
0.12	0.26	0.40	0.630	3.881	2.856	0.05979
0.12	0.27	0.40	0.626	3.915	2.836	0.06290
0.12	0.28	0.40	0.638	3.952	2.812	0.06630
0.12	0.29	0.40	0.622	3.995	2.783	0.07040
0.12	0.30	0.40	0.647	4.038	2.743	0.07507
0.12	0.31	0.40	0.629	4.080	2.679	0.08088
0.12	0.32	0.40	0.614	4.124	2.635	0.08579
0.12	0.33	0.40	0.638	4.170	2.587	0.09091
0.12	0.34	0.40	0.616	4.207	2.555	0.09471
0.12	0.35	0.40	0.616	4.240	2.529	0.09790
0.12	0.36	0.40	0.645	4.271	2.509	0.10073
0.12	0.37	0.40	0.636	4.301	2.492	0.10335
0.12	0.38	0.40	0.629	4.329	2.480	0.10554
0.12	0.39	0.40	0.623	4.357	2.472	0.10756
0.12	0.40	0.40	0.655	4.384	2.466	0.10935
0.12	0.41	0.40	0.654	4.413	2.470	0.11085
0.12	0.42	0.40	0.670	4.436	2.485	0.11137
0.12	0.43	0.40	0.673	4.455	2.505	0.11144
0.12	0.44	0.40	0.654	4.478	2.509	0.11254
0.12	0.45	0.40	0.674	4.506	2.512	0.11402
0.12	0.46	0.40	0.629	4.538	2.508	0.11605
0.12	0.47	0.40	0.668	4.571	2.503	0.11820
0.12	0.48	0.40	0.633	4.607	2.500	0.12041
0.12	0.49	0.40	0.646	4.640	2.494	0.12258
0.12	0.50	0.40	0.668	4.675	2.485	0.12506
0.12	0.51	0.40	0.674	4.715	2.476	0.12777
0.12	0.52	0.40	0.647	4.759	2.466	0.13080
0.12	0.53	0.40	0.656	4.810	2.450	0.13443
0.12	0.54	0.40	0.658	4.863	2.433	0.13833
0.12	0.55	0.40	0.677	4.914	2.415	0.14212
0.12	0.56	0.40	0.679	4.970	2.389	0.14651
0.12	0.57	0.40	0.659	5.032	2.357	0.15164
0.12	0.58	0.40	0.657	5.099	2.319	0.15726
0.12	0.59	0.40	0.656	5.168	2.282	0.16292
0.12	0.60	0.40	0.685	5.234	2.257	0.16778
0.12	0.61	0.40	0.656	5.305	2.216	0.17369
0.12	0.62	0.40	0.665	5.383	2.153	0.18095
0.12	0.63	0.40	0.705	5.451	2.088	0.18774
0.12	0.64	0.40	0.665	5.518	2.051	0.19314
0.12	0.65	0.40	0.702	5.579	2.022	0.19782
0.12	0.66	0.40	0.663	5.645	1.997	0.20263
0.12	0.67	0.40	0.700	5.718	1.969	0.20789
0.12	0.68	0.40	0.691	5.791	1.942	0.21314
0.12	0.69	0.40	0.701	5.868	1.926	0.21809
0.12	0.70	0.40	0.661	5.936	1.897	0.22311
0.12	0.71	0.40	0.677	5.972	1.873	0.22612
0.12	0.72	0.40	0.669	6.034	1.851	0.23045
0.12	0.73	0.40	0.701	6.095	1.828	0.23479
0.12	0.74	0.40	0.702	6.154	1.811	0.23881
0.12	0.75	0.40	0.698	6.205	1.793	0.24232
0.12	0.76	0.40	0.667	6.236	1.785	0.24437
0.12	0.77	0.40	0.686	6.285	1.774	0.24751
0.12	0.78	0.40	0.705	6.346	1.769	0.25107
0.12	0.79	0.40	0.706	6.458	1.673	0.26109
0.12	0.80	0.40	0.688	6.501	1.647	0.26451
0.12	0.81	0.40	0.676	6.533	1.628	0.26696
0.12	0.82	0.40	0.678	6.558	1.614	0.26891
0.12	0.83	0.40	0.669	6.575	1.604	0.27020
0.12	0.84	0.40	0.706	6.579	1.625	0.26960
0.12	0.85	0.40	0.676	6.576	1.623	0.26951
0.12	0.86	0.40	0.687	6.585	1.593	0.27120
0.12	0.87	0.40	0.693	6.616	1.558	0.27428
0.12	0.88	0.40	0.707	6.624	1.543	0.27529
0.12	0.89	0.40	0.691	6.631	1.526	0.27633
0.12	0.90	0.40	0.751	6.632	1.513	0.27689
0.12	0.91	0.40	0.703	6.645	1.497	0.27823
0.12	0.92	0.40	0.701	6.661	1.482	0.27969
0.12	0.93	0.40	0.694	6.681	1.469	0.28127
0.12	0.94	0.40	0.695	6.702	1.455	0.28294
0.12	0.95	0.40	0.706	6.725	1.442	0.28466
0.12	0.96	0.40	0.726	6.754	1.429	0.28673
0.12	0.97	0.40	0.703	6.787	1.415	0.28907
0.12	0.98	0.40	0.711	6.838	1.401	0.29232
0.12	0.99	0.40	0.720	6.945	1.367	0.29933
0.12	1.00	0.40	0.720	7.018	1.332	0.30460
0.13	0.01	0.40	0.613	4.036	3.177	0.05104
0.13	0.02	0.40	0.609	3.895	3.131	0.04529
0.13	0.03	0.40	0.595	3.813	3.101	0.04210
0.13	0.04	0.40	0.605	3.756	3.080	0.03997
0.13	0.05	0.40	0.611	3.716	3.064	0.03848
0.13	0.06	0.40	0.595	3.684	3.050	0.03741
0.13	0.07	0.40	0.616	3.658	3.039	0.03650
0.13	0.08	0.40	0.585	3.636	3.028	0.03585
0.13	0.09	0.40	0.607	3.619	3.017	0.03548
0.13	0.10	0.40	0.589	3.607	3.005	0.03539
0.13	0.11	0.40	0.598	3.600	2.998	0.03540
0.13	0.12	0.40	0.586	3.596	2.991	0.03560
0.13	0.13	0.40	0.610	3.596	2.984	0.03597
0.13	0.14	0.40	0.610	3.597	2.979	0.03628
0.13	0.15	0.40	0.619	3.601	2.971	0.03695
0.13	0.16	0.40	0.588	3.606	2.966	0.03761
0.13	0.17	0.40	0.592	3.617	2.956	0.03882
0.13	0.18	0.40	0.615	3.633	2.949	0.04010
0.13	0.19	0.40	0.617	3.656	2.933	0.04235
0.13	0.20	0.40	0.606	3.689	2.910	0.04564
0.13	0.21	0.40	0.607	3.717	2.882	0.04876
0.13	0.22	0.40	0.607	3.745	2.880	0.05052
0.13	0.23	0.40	0.592	3.764	2.892	0.05101
0.13	0.24	0.40	0.597	3.789	2.887	0.05271
0.13	0.25	0.40	0.612	3.817	2.881	0.05465
0.13	0.26	0.40	0.640	3.847	2.866	0.05726
0.13	0.27	0.40	0.603	3.881	2.847	0.06030
0.13	0.28	0.40	0.617	3.919	2.818	0.06407
0.13	0.29	0.40	0.610	3.958	2.787	0.06804
0.13	0.30	0.40	0.615	3.999	2.737	0.07306
0.13	0.31	0.40	0.621	4.043	2.678	0.07878
0.13	0.32	0.40	0.622	4.081	2.645	0.08277
0.13	0.33	0.40	0.631	4.124	2.612	0.08696
0.13	0.34	0.40	0.634	4.163	2.574	0.09118
0.13	0.35	0.40	0.652	4.197	2.546	0.09460
0.13	0.36	0.40	0.637	4.227	2.529	0.09719
0.13	0.37	0.40	0.622	4.256	2.515	0.09956
0.13	0.38	0.40	0.655	4.284	2.505	0.10168
0.13	0.39	0.40	0.655	4.307	2.503	0.10311
0.13	0.40	0.40	0.653	4.332	2.501	0.10465
0.13	0.41	0.40	0.660	4.356	2.510	0.10556
0.13	0.42	0.40	0.646	4.370	2.534	0.10508
0.13	0.43	0.40	0.640	4.393	2.538	0.10620
0.13	0.44	0.40	0.627	4.421	2.538	0.10786
0.13	0.45	0.40	0.658	4.455	2.538	0.10978
0.13	0.46	0.40	0.663	4.490	2.536	0.11185
0.13	0.47	0.40	0.647	4.526	2.532	0.11415
0.13	0.48	0.40	0.633	4.563	2.525	0.11660
0.13	0.49	0.40	0.632	4.599	2.518	0.11899
0.13	0.50	0.40	0.667	4.639	2.509	0.12181
0.13	0.51	0.40	0.651	4.683	2.497	0.12489
0.13	0.52	0.40	0.676	4.729	2.482	0.12827
0.13	0.53	0.40	0.640	4.779	2.471	0.13165
0.13	0.54	0.40	0.642	4.836	2.454	0.13575
0.13	0.55	0.40	0.676	4.894	2.434	0.14001
0.13	0.56	0.40	0.675	4.954	2.408	0.14472
0.13	0.57	0.40	0.681	5.019	2.380	0.14975
0.13	0.58	0.40	0.658	5.092	2.347	0.15549
0.13	0.59	0.40	0.655	5.171	2.308	0.16184
0.13	0.60	0.40	0.651	5.251	2.262	0.16848
0.13	0.61	0.40	0.669	5.335	2.184	0.17690
0.13	0.62	0.40	0.661	5.413	2.138	0.18338
0.13	0.63	0.40	0.686	5.487	2.101	0.18915
0.13	0.64	0.40	0.660	5.558	2.068	0.19460
0.13	0.65	0.40	0.697	5.623	2.045	0.19931
0.13	0.66	0.40	0.662	5.688	2.019	0.20404
0.13	0.67	0.40	0.694	5.759	1.987	0.20937
0.13	0.68	0.40	0.660	5.818	1.969	0.21344
0.13	0.69	0.40	0.692	5.871	1.960	0.21681
0.13	0.70	0.40	0.716	5.910	1.955	0.21919
0.13	0.71	0.40	0.721	5.960	1.932	0.22297
0.13	0.72	0.40	0.668	6.048	1.894	0.22941
0.13	0.73	0.40	0.666	6.131	1.855	0.23564
0.13	0.74	0.40	0.709	6.177	1.840	0.23880
0.13	0.75	0.40	0.668	6.196	1.843	0.23971
0.13	0.76	0.40	0.700	6.231	1.833	0.24208
0.13	0.77	0.40	0.717	6.312	1.814	0.24732
0.13	0.78	0.40	0.674	6.399	1.719	0.25602
0.13	0.79	0.40	0.703	6.447	1.683	0.26008
0.13	0.80	0.40	0.676	6.482	1.661	0.26288
0.13	0.81	0.40	0.706	6.511	1.643	0.26517
0.13	0.82	0.40	0.683	6.529	1.636	0.26645
0.13	0.83	0.40	0.707	6.530	1.667	0.26529
0.13	0.84	0.40	0.710	6.542	1.642	0.26690
0.13	0.85	0.40	0.717	6.555	1.608	0.26897
0.13	0.86	0.40	0.692	6.564	1.582	0.27050
0.13	0.87	0.40	0.709	6.580	1.559	0.27229
0.13	0.88	0.40	0.691	6.593	1.540	0.27373
0.13	0.89	0.40	0.711	6.611	1.524	0.27533
0.13	0.90	0.40	0.702	6.630	1.508	0.27700
0.13	0.91	0.40	0.711	6.648	1.493	0.27856
0.13	0.92	0.40	0.713	6.669	1.476	0.28035
0.13	0.93	0.40	0.729	6.692	1.460	0.28216
0.13	0.94	0.40	0.680	6.716	1.447	0.28399
0.13	0.95	0.40	0.721	6.740	1.433	0.28583
0.13	0.96	0.40	0.723	6.772	1.419	0.28809
0.13	0.97	0.40	0.719	6.811	1.406	0.29066
0.13	0.98	0.40	0.725	6.867	1.388	0.29438
0.13	0.99	0.40	0.731	6.975	1.350	0.30164
0.13	1.00	0.40	0.703	7.039	1.316	0.30628
0.14	0.01	0.40	0.632	3.984	3.186	0.04746
0.14	0.02	0.40	0.612	3.846	3.134	0.04222
0.14	0.03	0.40	0.625	3.769	3.099	0.03963
0.14	0.04	0.40	0.598	3.713	3.078	0.03754
0.14	0.05	0.40	0.616	3.673	3.062	0.03603
0.14	0.06	0.40	0.581	3.642	3.048	0.03503
0.14	0.07	0.40	0.611	3.617	3.039	0.03408
0.14	0.08	0.40	0.606	3.596	3.026	0.03360
0.14	0.09	0.40	0.611	3.581	3.015	0.03332
0.14	0.10	0.40	0.579	3.569	3.006	0.03317
0.14	0.11	0.40	0.586	3.562	2.995	0.03335
0.14	0.12	0.40	0.611	3.560	2.989	0.03358
0.14	0.13	0.40	0.576	3.560	2.983	0.03392
0.14	0.14	0.40	0.622	3.561	2.977	0.03434
0.14	0.15	0.40	0.582	3.566	2.971	0.03495
0.14	0.16	0.40	0.573	3.575	2.963	0.03589
0.14	0.17	0.40	0.613	3.587	2.957	0.03698
0.14	0.18	0.40	0.584	3.604	2.954	0.03818
0.14	0.19	0.40	0.607	3.628	2.942	0.04023
0.14	0.20	0.40	0.589	3.655	2.929	0.04255
0.14	0.21	0.40	0.608	3.684	2.917	0.04485
0.14	0.22	0.40	0.602	3.707	2.918	0.04619
0.14	0.23	0.40	0.633	3.732	2.908	0.04821
0.14	0.24	0.40	0.619	3.758	2.893	0.05059
0.14	0.25	0.40	0.614	3.784	2.895	0.05197
0.14	0.26	0.40	0.599	3.816	2.872	0.05515
0.14	0.27	0.40	0.608	3.850	2.849	0.05836
0.14	0.28	0.40	0.619	3.885	2.819	0.06202
0.14	0.29	0.40	0.635	3.923	2.784	0.06613
0.14	0.30	0.40	0.636	3.972	2.721	0.07240
0.14	0.31	0.40	0.615	4.013	2.678	0.07707
0.14	0.32	0.40	0.611	4.049	2.647	0.08078
0.14	0.33	0.40	0.651	4.088	2.613	0.08482
0.14	0.34	0.40	0.620	4.121	2.583	0.08832
0.14	0.35	0.40	0.630	4.153	2.567	0.09097
0.14	0.36	0.40	0.628	4.180	2.554	0.09321
0.14	0.37	0.40	0.633	4.208	2.546	0.09523
0.14	0.38	0.40	0.629	4.231	2.550	0.09632
0.14	0.39	0.40	0.650	4.252	2.551	0.09746
0.14	0.40	0.40	0.617	4.267	2.554	0.09818
0.14	0.41	0.40	0.675	4.290	2.559	0.09922
0.14	0.42	0.40	0.638	4.314	2.562	0.10047
0.14	0.43	0.40	0.654	4.348	2.559	0.10257
0.14	0.44	0.40	0.649	4.383	2.561	0.10446
0.14	0.45	0.40	0.626	4.427	2.563	0.10691
0.14	0.46	0.40	0.658	4.466	2.560	0.10928
0.14	0.47	0.40	0.680	4.499	2.552	0.11162
0.14	0.48	0.40	0.670	4.534	2.547	0.11384
0.14	0.49	0.40	0.674	4.575	2.537	0.11672
0.14	0.50	0.40	0.631	4.619	2.527	0.11968
0.14	0.51	0.40	0.641	4.667	2.517	0.12299
0.14	0.52	0.40	0.654	4.719	2.505	0.12656
0.14	0.53	0.40	0.653	4.775	2.492	0.13040
0.14	0.54	0.40	0.646	4.842	2.478	0.13492
0.14	0.55	0.40	0.644	4.894	2.454	0.13902
0.14	0.56	0.40	0.681	4.960	2.423	0.14433
0.14	0.57	0.40	0.676	5.038	2.373	0.15116
0.14	0.58	0.40	0.676	5.116	2.329	0.15771
0.14	0.59	0.40	0.686	5.203	2.282	0.16488
0.14	0.60	0.40	0.661	5.283	2.236	0.17157
0.14	0.61	0.40	0.660	5.367	2.177	0.17901
0.14	0.62	0.40	0.676	5.450	2.140	0.18535
0.14	0.63	0.40	0.672	5.540	2.103	0.19205
0.14	0.64	0.40	0.649	5.605	2.080	0.19670
0.14	0.65	0.40	0.694	5.656	2.056	0.20062
0.14	0.66	0.40	0.664	5.705	2.028	0.20462
0.14	0.67	0.40	0.695	5.758	2.008	0.20842
0.14	0.68	0.40	0.671	5.805	1.994	0.21165
0.14	0.69	0.40	0.674	5.846	1.994	0.21395
0.14	0.70	0.40	0.663	5.885	1.980	0.21669
0.14	0.71	0.40	0.676	5.927	1.967	0.21956
0.14	0.72	0.40	0.660	5.988	1.944	0.22398
0.14	0.73	0.40	0.710	6.030	1.926	0.22708
0.14	0.74	0.40	0.696	6.096	1.896	0.23197
0.14	0.75	0.40	0.670	6.152	1.872	0.23611
0.14	0.76	0.40	0.675	6.211	1.860	0.23984
0.14	0.77	0.40	0.702	6.279	1.833	0.24470
0.14	0.78	0.40	0.708	6.331	1.805	0.24872
0.14	0.79	0.40	0.671	6.389	1.753	0.25409
0.14	0.80	0.40	0.680	6.427	1.713	0.25779
0.14	0.81	0.40	0.683	6.443	1.721	0.25835
0.14	0.82	0.40	0.676	6.454	1.700	0.25975
0.14	0.83	0.40	0.686	6.479	1.665	0.26257
0.14	0.84	0.40	0.705	6.514	1.624	0.26612
0.14	0.85	0.40	0.726	6.531	1.597	0.26810
0.14	0.86	0.40	0.682	6.539	1.575	0.26942
0.14	0.87	0.40	0.687	6.561	1.554	0.27144
0.14	0.88	0.40	0.689	6.584	1.535	0.27342
0.14	0.89	0.40	0.717	6.605	1.519	0.27522
0.14	0.90	0.40	0.688	6.627	1.503	0.27702
0.14	0.91	0.40	0.695	6.652	1.486	0.27904
0.14	0.92	0.40	0.703	6.676	1.471	0.28091
0.14	0.93	0.40	0.705	6.701	1.456	0.28281
0.14	0.94	0.40	0.681	6.727	1.442	0.28476
0.14	0.95	0.40	0.705	6.756	1.428	0.28690
0.14	0.96	0.40	0.713	6.791	1.412	0.28938
0.14	0.97	0.40	0.697	6.835	1.395	0.29237
0.14	0.98	0.40	0.711	6.917	1.367	0.29785
0.14	0.99	0.40	0.717	6.999	1.332	0.30356
0.14	1.00	0.40	0.718	7.042	1.305	0.30690
0.15	0.01	0.40	0.630	3.938	3.190	0.04451
0.15	0.02	0.40	0.585	3.805	3.133	0.03983
0.15	0.03	0.40	0.581	3.729	3.098	0.03735
0.15	0.04	0.40	0.608	3.676	3.074	0.03555
0.15	0.05	0.40	0.596	3.635	3.060	0.03397
0.15	0.06	0.40	0.584	3.605	3.044	0.03306
0.15	0.07	0.40	0.570	3.581	3.034	0.03223
0.15	0.08	0.40	0.601	3.560	3.024	0.03163
0.15	0.09	0.40	0.575	3.545	3.013	0.03135
0.15	0.10	0.40	0.591	3.535	3.000	0.03148
0.15	0.11	0.40	0.609	3.529	2.993	0.03150
0.15	0.12	0.40	0.573	3.527	2.987	0.03176
0.15	0.13	0.40	0.590	3.530	2.979	0.03237
0.15	0.14	0.40	0.589	3.531	2.975	0.03265
0.15	0.15	0.40	0.615	3.536	2.968	0.03334
0.15	0.16	0.40	0.613	3.547	2.964	0.03424
0.15	0.17	0.40	0.620	3.560	2.961	0.03516
0.15	0.18	0.40	0.580	3.580	2.959	0.03642
0.15	0.19	0.40	0.595	3.601	2.952	0.03812
0.15	0.20	0.40	0.581	3.629	2.942	0.04026
0.15	0.21	0.40	0.611	3.655	2.934	0.04225
0.15	0.22	0.40	0.623	3.676	2.933	0.04354
0.15	0.23	0.40	0.628	3.704	2.909	0.04653
0.15	0.24	0.40	0.607	3.725	2.916	0.04735
0.15	0.25	0.40	0.629	3.756	2.894	0.05042
0.15	0.26	0.40	0.610	3.790	2.868	0.05379
0.15	0.27	0.40	0.638	3.820	2.846	0.05680
0.15	0.28	0.40	0.635	3.856	2.815	0.06057
0.15	0.29	0.40	0.636	3.892	2.770	0.06515
0.15	0.30	0.40	0.630	3.934	2.711	0.07073
0.15	0.31	0.40	0.607	3.966	2.683	0.07412
0.15	0.32	0.40	0.617	4.003	2.655	0.07771
0.15	0.33	0.40	0.609	4.035	2.632	0.08078
0.15	0.34	0.40	0.625	4.068	2.618	0.08343
0.15	0.35	0.40	0.616	4.099	2.602	0.08608
0.15	0.36	0.40	0.616	4.128	2.587	0.08851
0.15	0.37	0.40	0.615	4.148	2.589	0.08953
0.15	0.38	0.40	0.632	4.175	2.580	0.09155
0.15	0.39	0.40	0.631	4.193	2.581	0.09257
0.15	0.40	0.40	0.627	4.214	2.579	0.09387
0.15	0.41	0.40	0.617	4.245	2.579	0.09562
0.15	0.42	0.40	0.647	4.278	2.580	0.09752
0.15	0.43	0.40	0.663	4.319	2.580	0.09983
0.15	0.44	0.40	0.632	4.360	2.581	0.10210
0.15	0.45	0.40	0.633	4.405	2.576	0.10500
0.15	0.46	0.40	0.664	4.442	2.572	0.10733
0.15	0.47	0.40	0.639	4.477	2.570	0.10939
0.15	0.48	0.40	0.658	4.513	2.564	0.11177
0.15	0.49	0.40	0.664	4.559	2.553	0.11497
0.15	0.50	0.40	0.635	4.612	2.544	0.11845
0.15	0.51	0.40	0.635	4.662	2.535	0.12181
0.15	0.52	0.40	0.650	4.715	2.524	0.12539
0.15	0.53	0.40	0.646	4.775	2.512	0.12937
0.15	0.54	0.40	0.648	4.844	2.493	0.13429
0.15	0.55	0.40	0.649	4.899	2.466	0.13880
0.15	0.56	0.40	0.643	4.975	2.414	0.14564
0.15	0.57	0.40	0.678	5.054	2.358	0.15283
0.15	0.58	0.40	0.688	5.133	2.316	0.15929
0.15	0.59	0.40	0.688	5.205	2.274	0.16539
0.15	0.60	0.40	0.654	5.286	2.227	0.17213
0.15	0.61	0.40	0.685	5.374	2.187	0.17891
0.15	0.62	0.40	0.718	5.469	2.149	0.18597
0.15	0.63	0.40	0.682	5.542	2.114	0.19168
0.15	0.64	0.40	0.693	5.589	2.091	0.19529
0.15	0.65	0.40	0.698	5.637	2.067	0.19909
0.15	0.66	0.40	0.700	5.686	2.047	0.20272
0.15	0.67	0.40	0.667	5.732	2.031	0.20598
0.15	0.68	0.40	0.664	5.772	2.018	0.20875
0.15	0.69	0.40	0.701	5.808	2.009	0.21117
0.15	0.70	0.40	0.694	5.841	2.000	0.21337
0.15	0.71	0.40	0.663	5.883	1.985	0.21638
0.15	0.72	0.40	0.700	5.943	1.968	0.22047
0.15	0.73	0.40	0.670	5.998	1.937	0.22484
0.15	0.74	0.40	0.672	6.055	1.913	0.22901
0.15	0.75	0.40	0.701	6.111	1.889	0.23311
0.15	0.76	0.40	0.712	6.151	1.869	0.23620
0.15	0.77	0.40	0.683	6.211	1.846	0.24044
0.15	0.78	0.40	0.678	6.248	1.830	0.24312
0.15	0.79	0.40	0.699	6.296	1.800	0.24705
0.15	0.80	0.40	0.706	6.347	1.760	0.25147
0.15	0.81	0.40	0.707	6.383	1.731	0.25464
0.15	0.82	0.40	0.679	6.410	1.704	0.25722
0.15	0.83	0.40	0.683	6.441	1.672	0.26020
0.15	0.84	0.40	0.701	6.463	1.640	0.26268
0.15	0.85	0.40	0.691	6.493	1.597	0.26603
0.15	0.86	0.40	0.715	6.519	1.572	0.26843
0.15	0.87	0.40	0.712	6.547	1.551	0.27080
0.15	0.88	0.40	0.695	6.574	1.531	0.27305
0.15	0.89	0.40	0.710	6.600	1.513	0.27515
0.15	0.90	0.40	0.689	6.626	1.496	0.27724
0.15	0.91	0.40	0.711	6.654	1.480	0.27937
0.15	0.92	0.40	0.734	6.680	1.464	0.28137
0.15	0.93	0.40	0.727	6.709	1.448	0.28356
0.15	0.94	0.40	0.700	6.739	1.433	0.28575
0.15	0.95	0.40	0.685	6.770	1.418	0.28804
0.15	0.96	0.40	0.718	6.809	1.401	0.29076
0.15	0.97	0.40	0.719	6.860	1.381	0.29428
0.15	0.98	0.40	0.714	6.956	1.344	0.30080
0.15	0.99	0.40	0.742	7.009	1.319	0.30462
0.15	1.00	0.40	0.721	7.039	1.296	0.30703
0.16	0.01	0.40	0.586	3.899	3.189	0.04220
0.16	0.02	0.40	0.578	3.768	3.128	0.03790
0.16	0.03	0.40	0.589	3.694	3.093	0.03552
0.16	0.04	0.40	0.604	3.641	3.073	0.03353
0.16	0.05	0.40	0.589	3.600	3.056	0.03210
0.16	0.06	0.40	0.615	3.571	3.042	0.03116
0.16	0.07	0.40	0.579	3.548	3.030	0.03054
0.16	0.08	0.40	0.588	3.532	3.017	0.03030
0.16	0.09	0.40	0.591	3.515	3.008	0.02983
0.16	0.10	0.40	0.606	3.506	2.998	0.02991
0.16	0.11	0.40	0.604	3.500	2.989	0.03003
0.16	0.12	0.40	0.572	3.498	2.982	0.03033
0.16	0.13	0.40	0.616	3.501	2.977	0.03076
0.16	0.14	0.40	0.572	3.504	2.971	0.03130
0.16	0.15	0.40	0.597	3.510	2.966	0.03194
0.16	0.16	0.40	0.571	3.522	2.966	0.03265
0.16	0.17	0.40	0.593	3.540	2.964	0.03382
0.16	0.18	0.40	0.577	3.557	2.960	0.03506
0.16	0.19	0.40	0.612	3.579	2.957	0.03651
0.16	0.20	0.40	0.615	3.608	2.937	0.03934
0.16	0.21	0.40	0.615	3.626	2.947	0.03980
0.16	0.22	0.40	0.588	3.646	2.942	0.04127
0.16	0.23	0.40	0.615	3.670	2.935	0.04308
0.16	0.24	0.40	0.592	3.698	2.923	0.04536
0.16	0.25	0.40	0.594	3.732	2.893	0.04905
0.16	0.26	0.40	0.598	3.763	2.868	0.05228
0.16	0.27	0.40	0.627	3.795	2.840	0.05569
0.16	0.28	0.40	0.598	3.829	2.793	0.06022
0.16	0.29	0.40	0.618	3.862	2.744	0.06474
0.16	0.30	0.40	0.603	3.893	2.712	0.06829
0.16	0.31	0.40	0.613	3.926	2.685	0.07166
0.16	0.32	0.40	0.636	3.957	2.663	0.07462
0.16	0.33	0.40	0.624	3.987	2.648	0.07719
0.16	0.34	0.40	0.624	4.017	2.634	0.07965
0.16	0.35	0.40	0.630	4.046	2.623	0.08188
0.16	0.36	0.40	0.627	4.073	2.616	0.08381
0.16	0.37	0.40	0.630	4.098	2.610	0.08555
0.16	0.38	0.40	0.615	4.125	2.604	0.08744
0.16	0.39	0.40	0.636	4.151	2.598	0.08922
0.16	0.40	0.40	0.633	4.180	2.595	0.09107
0.16	0.41	0.40	0.650	4.217	2.595	0.09317
0.16	0.42	0.40	0.655	4.257	2.595	0.09554
0.16	0.43	0.40	0.635	4.301	2.596	0.09795
0.16	0.44	0.40	0.657	4.355	2.586	0.10155
0.16	0.45	0.40	0.635	4.398	2.583	0.10420
0.16	0.46	0.40	0.660	4.427	2.585	0.10577
0.16	0.47	0.40	0.654	4.460	2.580	0.10788
0.16	0.48	0.40	0.629	4.503	2.577	0.11057
0.16	0.49	0.40	0.638	4.548	2.569	0.11354
0.16	0.50	0.40	0.638	4.606	2.558	0.11740
0.16	0.51	0.40	0.643	4.665	2.533	0.12202
0.16	0.52	0.40	0.654	4.709	2.537	0.12441
0.16	0.53	0.40	0.674	4.765	2.529	0.12800
0.16	0.54	0.40	0.640	4.837	2.509	0.13309
0.16	0.55	0.40	0.644	4.902	2.469	0.13881
0.16	0.56	0.40	0.654	4.975	2.437	0.14448
0.16	0.57	0.40	0.685	5.050	2.394	0.15085
0.16	0.58	0.40	0.654	5.130	2.328	0.15858
0.16	0.59	0.40	0.658	5.203	2.276	0.16511
0.16	0.60	0.40	0.656	5.274	2.241	0.17078
0.16	0.61	0.40	0.707	5.354	2.207	0.17688
0.16	0.62	0.40	0.686	5.443	2.172	0.18352
0.16	0.63	0.40	0.660	5.507	2.135	0.18875
0.16	0.64	0.40	0.687	5.556	2.107	0.19273
0.16	0.65	0.40	0.675	5.604	2.086	0.19636
0.16	0.66	0.40	0.695	5.649	2.065	0.19981
0.16	0.67	0.40	0.712	5.686	2.056	0.20227
0.16	0.68	0.40	0.672	5.712	2.050	0.20401
0.16	0.69	0.40	0.700	5.741	2.032	0.20641
0.16	0.70	0.40	0.662	5.786	2.014	0.20977
0.16	0.71	0.40	0.664	5.843	1.990	0.21394
0.16	0.72	0.40	0.694	5.918	1.962	0.21935
0.16	0.73	0.40	0.694	5.984	1.922	0.22467
0.16	0.74	0.40	0.665	6.037	1.893	0.22884
0.16	0.75	0.40	0.671	6.069	1.883	0.23107
0.16	0.76	0.40	0.696	6.103	1.863	0.23379
0.16	0.77	0.40	0.680	6.145	1.843	0.23693
0.16	0.78	0.40	0.691	6.185	1.823	0.23999
0.16	0.79	0.40	0.698	6.226	1.796	0.24339
0.16	0.80	0.40	0.707	6.282	1.756	0.24806
0.16	0.81	0.40	0.706	6.319	1.731	0.25113
0.16	0.82	0.40	0.714	6.342	1.713	0.25313
0.16	0.83	0.40	0.703	6.375	1.687	0.25598
0.16	0.84	0.40	0.678	6.426	1.635	0.26090
0.16	0.85	0.40	0.716	6.468	1.596	0.26473
0.16	0.86	0.40	0.681	6.502	1.569	0.26769
0.16	0.87	0.40	0.693	6.533	1.547	0.27023
0.16	0.88	0.40	0.696	6.565	1.526	0.27275
0.16	0.89	0.40	0.677	6.596	1.508	0.27515
0.16	0.90	0.40	0.705	6.626	1.489	0.27750
0.16	0.91	0.40	0.698	6.654	1.473	0.27965
0.16	0.92	0.40	0.712	6.685	1.456	0.28196
0.16	0.93	0.40	0.770	6.715	1.441	0.28419
0.16	0.94	0.40	0.713	6.748	1.424	0.28663
0.16	0.95	0.40	0.723	6.785	1.407	0.28923
0.16	0.96	0.40	0.735	6.826	1.389	0.29215
0.16	0.97	0.40	0.720	6.903	1.362	0.29730
0.16	0.98	0.40	0.714	6.974	1.328	0.30239
0.16	0.99	0.40	0.726	7.010	1.308	0.30505
0.16	1.00	0.40	0.705	7.028	1.289	0.30669
0.17	0.01	0.40	0.613	3.863	3.187	0.04018
0.17	0.02	0.40	0.591	3.736	3.125	0.03622
0.17	0.03	0.40	0.606	3.663	3.089	0.03398
0.17	0.04	0.40	0.574	3.607	3.070	0.03177
0.17	0.05	0.40	0.592	3.569	3.052	0.03051
0.17	0.06	0.40	0.613	3.543	3.037	0.02980
0.17	0.07	0.40	0.601	3.521	3.025	0.02920
0.17	0.08	0.40	0.602	3.504	3.014	0.02883
0.17	0.09	0.40	0.564	3.490	3.002	0.02873
0.17	0.10	0.40	0.569	3.481	2.993	0.02867
0.17	0.11	0.40	0.602	3.474	2.985	0.02879
0.17	0.12	0.40	0.583	3.472	2.977	0.02905
0.17	0.13	0.40	0.601	3.475	2.974	0.02944
0.17	0.14	0.40	0.586	3.480	2.970	0.02993
0.17	0.15	0.40	0.578	3.487	2.967	0.03049
0.17	0.16	0.40	0.577	3.502	2.968	0.03136
0.17	0.17	0.40	0.598	3.517	2.966	0.03238
0.17	0.18	0.40	0.596	3.537	2.968	0.03344
0.17	0.19	0.40	0.573	3.558	2.960	0.03506
0.17	0.20	0.40	0.599	3.581	2.950	0.03703
0.17	0.21	0.40	0.613	3.599	2.953	0.03789
0.17	0.22	0.40	0.618	3.619	2.946	0.03945
0.17	0.23	0.40	0.611	3.645	2.938	0.04143
0.17	0.24	0.40	0.587	3.676	2.920	0.04423
0.17	0.25	0.40	0.608	3.709	2.887	0.04803
0.17	0.26	0.40	0.621	3.740	2.863	0.05117
0.17	0.27	0.40	0.627	3.772	2.829	0.05492
0.17	0.28	0.40	0.607	3.803	2.776	0.05966
0.17	0.29	0.40	0.630	3.834	2.737	0.06355
0.17	0.30	0.40	0.597	3.863	2.709	0.06677
0.17	0.31	0.40	0.607	3.893	2.688	0.06960
0.17	0.32	0.40	0.639	3.923	2.671	0.07229
0.17	0.33	0.40	0.634	3.951	2.659	0.07455
0.17	0.34	0.40	0.634	3.982	2.644	0.07709
0.17	0.35	0.40	0.648	4.010	2.636	0.07917
0.17	0.36	0.40	0.631	4.038	2.629	0.08109
0.17	0.37	0.40	0.618	4.066	2.621	0.08314
0.17	0.38	0.40	0.617	4.093	2.615	0.08505
0.17	0.39	0.40	0.617	4.122	2.610	0.08694
0.17	0.40	0.40	0.618	4.156	2.608	0.08900
0.17	0.41	0.40	0.660	4.205	2.606	0.09196
0.17	0.42	0.40	0.621	4.245	2.608	0.09414
0.17	0.43	0.40	0.623	4.300	2.605	0.09746
0.17	0.44	0.40	0.653	4.352	2.585	0.10145
0.17	0.45	0.40	0.658	4.387	2.595	0.10295
0.17	0.46	0.40	0.620	4.411	2.601	0.10405
0.17	0.47	0.40	0.633	4.448	2.599	0.10625
0.17	0.48	0.40	0.629	4.496	2.596	0.10922
0.17	0.49	0.40	0.640	4.542	2.590	0.11215
0.17	0.50	0.40	0.667	4.592	2.576	0.11572
0.17	0.51	0.40	0.646	4.641	2.566	0.11901
0.17	0.52	0.40	0.631	4.700	2.559	0.12278
0.17	0.53	0.40	0.666	4.761	2.541	0.12719
0.17	0.54	0.40	0.677	4.830	2.519	0.13219
0.17	0.55	0.40	0.638	4.903	2.487	0.13800
0.17	0.56	0.40	0.673	4.980	2.447	0.14431
0.17	0.57	0.40	0.651	5.066	2.384	0.15225
0.17	0.58	0.40	0.692	5.124	2.329	0.15818
0.17	0.59	0.40	0.642	5.186	2.288	0.16363
0.17	0.60	0.40	0.646	5.253	2.252	0.16909
0.17	0.61	0.40	0.654	5.326	2.224	0.17449
0.17	0.62	0.40	0.683	5.399	2.186	0.18036
0.17	0.63	0.40	0.686	5.458	2.166	0.18459
0.17	0.64	0.40	0.688	5.514	2.131	0.18931
0.17	0.65	0.40	0.690	5.558	2.115	0.19251
0.17	0.66	0.40	0.659	5.593	2.101	0.19507
0.17	0.67	0.40	0.702	5.618	2.081	0.19740
0.17	0.68	0.40	0.669	5.655	2.063	0.20028
0.17	0.69	0.40	0.692	5.699	2.040	0.20374
0.17	0.70	0.40	0.655	5.749	2.018	0.20750
0.17	0.71	0.40	0.713	5.811	1.991	0.21212
0.17	0.72	0.40	0.690	5.889	1.955	0.21801
0.17	0.73	0.40	0.667	5.951	1.917	0.22308
0.17	0.74	0.40	0.701	5.997	1.889	0.22683
0.17	0.75	0.40	0.696	6.026	1.875	0.22906
0.17	0.76	0.40	0.695	6.054	1.858	0.23126
0.17	0.77	0.40	0.669	6.095	1.838	0.23438
0.17	0.78	0.40	0.692	6.136	1.819	0.23745
0.17	0.79	0.40	0.700	6.180	1.792	0.24096
0.17	0.80	0.40	0.709	6.230	1.752	0.24539
0.17	0.81	0.40	0.679	6.260	1.732	0.24790
0.17	0.82	0.40	0.680	6.291	1.712	0.25040
0.17	0.83	0.40	0.665	6.336	1.684	0.25398
0.17	0.84	0.40	0.679	6.392	1.641	0.25879
0.17	0.85	0.40	0.691	6.443	1.599	0.26323
0.17	0.86	0.40	0.684	6.484	1.569	0.26670
0.17	0.87	0.40	0.700	6.521	1.544	0.26970
0.17	0.88	0.40	0.676	6.556	1.523	0.27239
0.17	0.89	0.40	0.717	6.589	1.503	0.27498
0.17	0.90	0.40	0.707	6.623	1.484	0.27751
0.17	0.91	0.40	0.718	6.656	1.466	0.28001
0.17	0.92	0.40	0.713	6.689	1.449	0.28244
0.17	0.93	0.40	0.712	6.724	1.431	0.28505
0.17	0.94	0.40	0.705	6.763	1.413	0.28783
0.17	0.95	0.40	0.717	6.801	1.395	0.29053
0.17	0.96	0.40	0.716	6.848	1.376	0.29383
0.17	0.97	0.40	0.703	6.936	1.340	0.29990
0.17	0.98	0.40	0.698	6.982	1.316	0.30324
0.17	0.99	0.40	0.725	7.007	1.300	0.30517
0.17	1.00	0.40	0.718	7.015	1.283	0.30626
0.18	0.01	0.40	0.602	3.829	3.186	0.03825
0.18	0.02	0.40	0.608	3.708	3.119	0.03488
0.18	0.03	0.40	0.608	3.633	3.085	0.03236
0.18	0.04	0.40	0.594	3.579	3.065	0.03036
0.18	0.05	0.40	0.592	3.543	3.046	0.02931
0.18	0.06	0.40	0.622	3.517	3.031	0.02861
0.18	0.07	0.40	0.603	3.497	3.021	0.02803
0.18	0.08	0.40	0.602	3.481	3.010	0.02773
0.18	0.09	0.40	0.604	3.466	2.998	0.02754
0.18	0.10	0.40	0.625	3.459	2.988	0.02765
0.18	0.11	0.40	0.564	3.453	2.982	0.02767
0.18	0.12	0.40	0.576	3.450	2.975	0.02788
0.18	0.13	0.40	0.579	3.451	2.971	0.02819
0.18	0.14	0.40	0.580	3.457	2.967	0.02878
0.18	0.15	0.40	0.577	3.469	2.967	0.02945
0.18	0.16	0.40	0.605	3.481	2.967	0.03019
0.18	0.17	0.40	0.610	3.498	2.971	0.03092
0.18	0.18	0.40	0.592	3.517	2.968	0.03221
0.18	0.19	0.40	0.599	3.536	2.963	0.03361
0.18	0.20	0.40	0.593	3.554	2.960	0.03485
0.18	0.21	0.40	0.609	3.574	2.955	0.03635
0.18	0.22	0.40	0.589	3.596	2.952	0.03780
0.18	0.23	0.40	0.602	3.623	2.939	0.04013
0.18	0.24	0.40	0.584	3.658	2.907	0.04391
0.18	0.25	0.40	0.618	3.690	2.882	0.04719
0.18	0.26	0.40	0.625	3.719	2.852	0.05051
0.18	0.27	0.40	0.612	3.750	2.806	0.05491
0.18	0.28	0.40	0.629	3.779	2.764	0.05887
0.18	0.29	0.40	0.611	3.809	2.733	0.06233
0.18	0.30	0.40	0.599	3.837	2.710	0.06518
0.18	0.31	0.40	0.636	3.868	2.691	0.06795
0.18	0.32	0.40	0.613	3.898	2.675	0.07058
0.18	0.33	0.40	0.606	3.928	2.664	0.07294
0.18	0.34	0.40	0.615	3.957	2.654	0.07510
0.18	0.35	0.40	0.609	3.985	2.645	0.07720
0.18	0.36	0.40	0.625	4.013	2.636	0.07928
0.18	0.37	0.40	0.614	4.040	2.631	0.08110
0.18	0.38	0.40	0.615	4.068	2.626	0.08297
0.18	0.39	0.40	0.621	4.100	2.622	0.08508
0.18	0.40	0.40	0.612	4.140	2.618	0.08755
0.18	0.41	0.40	0.644	4.189	2.621	0.09019
0.18	0.42	0.40	0.623	4.241	2.620	0.09324
0.18	0.43	0.40	0.622	4.300	2.609	0.09724
0.18	0.44	0.40	0.647	4.346	2.621	0.09930
0.18	0.45	0.40	0.657	4.371	2.626	0.10044
0.18	0.46	0.40	0.652	4.416	2.628	0.10292
0.18	0.47	0.40	0.652	4.456	2.628	0.10522
0.18	0.48	0.40	0.634	4.500	2.617	0.10833
0.18	0.49	0.40	0.684	4.528	2.607	0.11047
0.18	0.50	0.40	0.653	4.579	2.598	0.11382
0.18	0.51	0.40	0.637	4.644	2.583	0.11835
0.18	0.52	0.40	0.662	4.704	2.575	0.12219
0.18	0.53	0.40	0.677	4.772	2.558	0.12694
0.18	0.54	0.40	0.638	4.847	2.525	0.13288
0.18	0.55	0.40	0.642	4.915	2.477	0.13914
0.18	0.56	0.40	0.697	4.990	2.425	0.14599
0.18	0.57	0.40	0.638	5.047	2.382	0.15124
0.18	0.58	0.40	0.660	5.108	2.339	0.15675
0.18	0.59	0.40	0.672	5.160	2.302	0.16150
0.18	0.60	0.40	0.688	5.220	2.269	0.16640
0.18	0.61	0.40	0.659	5.281	2.242	0.17110
0.18	0.62	0.40	0.634	5.342	2.215	0.17583
0.18	0.63	0.40	0.723	5.413	2.184	0.18124
0.18	0.64	0.40	0.660	5.469	2.158	0.18557
0.18	0.65	0.40	0.671	5.501	2.145	0.18796
0.18	0.66	0.40	0.662	5.534	2.118	0.19103
0.18	0.67	0.40	0.671	5.574	2.092	0.19447
0.18	0.68	0.40	0.672	5.620	2.066	0.19815
0.18	0.69	0.40	0.670	5.671	2.045	0.20191
0.18	0.70	0.40	0.638	5.721	2.024	0.20568
0.18	0.71	0.40	0.668	5.775	1.997	0.20984
0.18	0.72	0.40	0.646	5.839	1.955	0.21526
0.18	0.73	0.40	0.647	5.891	1.925	0.21946
0.18	0.74	0.40	0.638	5.943	1.895	0.22359
0.18	0.75	0.40	0.675	5.971	1.876	0.22595
0.18	0.76	0.40	0.681	6.007	1.853	0.22891
0.18	0.77	0.40	0.672	6.046	1.830	0.23203
0.18	0.78	0.40	0.677	6.088	1.808	0.23527
0.18	0.79	0.40	0.688	6.126	1.783	0.23839
0.18	0.80	0.40	0.667	6.165	1.759	0.24155
0.18	0.81	0.40	0.645	6.203	1.733	0.24472
0.18	0.82	0.40	0.650	6.246	1.706	0.24814
0.18	0.83	0.40	0.674	6.295	1.677	0.25205
0.18	0.84	0.40	0.660	6.356	1.647	0.25659
0.18	0.85	0.40	0.666	6.420	1.600	0.26197
0.18	0.86	0.40	0.683	6.466	1.566	0.26583
0.18	0.87	0.40	0.659	6.507	1.541	0.26902
0.18	0.88	0.40	0.658	6.545	1.520	0.27196
0.18	0.89	0.40	0.748	6.583	1.498	0.27481
0.18	0.90	0.40	0.687	6.619	1.479	0.27755
0.18	0.91	0.40	0.662	6.657	1.459	0.28038
0.18	0.92	0.40	0.699	6.697	1.440	0.28327
0.18	0.93	0.40	0.683	6.740	1.420	0.28632
0.18	0.94	0.40	0.672	6.789	1.399	0.28976
0.18	0.95	0.40	0.682	6.826	1.382	0.29236
0.18	0.96	0.40	0.693	6.871	1.363	0.29558
0.18	0.97	0.40	0.673	6.948	1.326	0.30106
0.18	0.98	0.40	0.682	6.981	1.306	0.30354
0.18	0.99	0.40	0.734	6.997	1.293	0.30494
0.18	1.00	0.40	0.696	6.999	1.278	0.30559
0.19	0.01	0.40	0.585	3.801	3.183	0.03676
0.19	0.02	0.40	0.575	3.683	3.115	0.03363
0.19	0.03	0.40	0.558	3.605	3.083	0.03084
0.19	0.04	0.40	0.582	3.554	3.060	0.02914
0.19	0.05	0.40	0.557	3.519	3.043	0.02809
0.19	0.06	0.40	0.572	3.494	3.029	0.02738
0.19	0.07	0.40	0.562	3.474	3.018	0.02683
0.19	0.08	0.40	0.548	3.460	3.005	0.02679
0.19	0.09	0.40	0.559	3.447	2.995	0.02659
0.19	0.10	0.40	0.563	3.438	2.985	0.02663
0.19	0.11	0.40	0.552	3.433	2.978	0.02674
0.19	0.12	0.40	0.557	3.430	2.971	0.02694
0.19	0.13	0.40	0.545	3.432	2.968	0.02724
0.19	0.14	0.40	0.575	3.436	2.966	0.02761
0.19	0.15	0.40	0.556	3.448	2.969	0.02813
0.19	0.16	0.40	0.587	3.462	2.969	0.02895
0.19	0.17	0.40	0.570	3.479	2.969	0.02990
0.19	0.18	0.40	0.563	3.496	2.969	0.03095
0.19	0.19	0.40	0.554	3.514	2.965	0.03223
0.19	0.20	0.40	0.553	3.533	2.961	0.03356
0.19	0.21	0.40	0.591	3.553	2.958	0.03495
0.19	0.22	0.40	0.571	3.576	2.950	0.03668
0.19	0.23	0.40	0.564	3.604	2.937	0.03909
0.19	0.24	0.40	0.576	3.640	2.894	0.04359
0.19	0.25	0.40	0.563	3.670	2.876	0.04639
0.19	0.26	0.40	0.601	3.700	2.831	0.05065
0.19	0.27	0.40	0.583	3.730	2.791	0.05456
0.19	0.28	0.40	0.602	3.758	2.759	0.05792
0.19	0.29	0.40	0.587	3.786	2.733	0.06098
0.19	0.30	0.40	0.603	3.815	2.712	0.06379
0.19	0.31	0.40	0.615	3.847	2.695	0.06662
0.19	0.32	0.40	0.606	3.883	2.680	0.06945
0.19	0.33	0.40	0.599	3.908	2.669	0.07151
0.19	0.34	0.40	0.589	3.942	2.658	0.07402
0.19	0.35	0.40	0.618	3.969	2.649	0.07606
0.19	0.36	0.40	0.618	3.991	2.645	0.07756
0.19	0.37	0.40	0.617	4.017	2.638	0.07943
0.19	0.38	0.40	0.605	4.047	2.636	0.08125
0.19	0.39	0.40	0.620	4.082	2.635	0.08331
0.19	0.40	0.40	0.612	4.123	2.632	0.08588
0.19	0.41	0.40	0.588	4.183	2.635	0.08915
0.19	0.42	0.40	0.623	4.242	2.636	0.09249
0.19	0.43	0.40	0.626	4.291	2.645	0.09479
0.19	0.44	0.40	0.632	4.342	2.642	0.09794
0.19	0.45	0.40	0.636	4.380	2.644	0.10005
0.19	0.46	0.40	0.600	4.405	2.655	0.10090
0.19	0.47	0.40	0.641	4.434	2.648	0.10293
0.19	0.48	0.40	0.600	4.474	2.638	0.10574
0.19	0.49	0.40	0.634	4.520	2.626	0.10898
0.19	0.50	0.40	0.609	4.585	2.613	0.11342
0.19	0.51	0.40	0.655	4.665	2.603	0.11852
0.19	0.52	0.40	0.615	4.737	2.580	0.12386
0.19	0.53	0.40	0.630	4.785	2.554	0.12784
0.19	0.54	0.40	0.618	4.854	2.513	0.13389
0.19	0.55	0.40	0.673	4.911	2.487	0.13836
0.19	0.56	0.40	0.632	4.971	2.438	0.14425
0.19	0.57	0.40	0.639	5.022	2.396	0.14920
0.19	0.58	0.40	0.661	5.075	2.355	0.15414
0.19	0.59	0.40	0.661	5.133	2.320	0.15906
0.19	0.60	0.40	0.628	5.189	2.287	0.16386
0.19	0.61	0.40	0.657	5.246	2.258	0.16844
0.19	0.62	0.40	0.630	5.304	2.232	0.17291
0.19	0.63	0.40	0.640	5.361	2.206	0.17732
0.19	0.64	0.40	0.663	5.415	2.182	0.18141
0.19	0.65	0.40	0.638	5.455	2.157	0.18484
0.19	0.66	0.40	0.700	5.505	2.127	0.18898
0.19	0.67	0.40	0.644	5.549	2.099	0.19270
0.19	0.68	0.40	0.674	5.593	2.077	0.19618
0.19	0.69	0.40	0.641	5.643	2.053	0.20005
0.19	0.70	0.40	0.672	5.693	2.025	0.20410
0.19	0.71	0.40	0.640	5.752	1.986	0.20901
0.19	0.72	0.40	0.664	5.802	1.954	0.21322
0.19	0.73	0.40	0.685	5.847	1.926	0.21697
0.19	0.74	0.40	0.639	5.891	1.899	0.22052
0.19	0.75	0.40	0.639	5.929	1.874	0.22374
0.19	0.76	0.40	0.678	5.967	1.851	0.22677
0.19	0.77	0.40	0.678	6.006	1.827	0.22998
0.19	0.78	0.40	0.696	6.044	1.803	0.23304
0.19	0.79	0.40	0.642	6.083	1.778	0.23626
0.19	0.80	0.40	0.646	6.120	1.754	0.23930
0.19	0.81	0.40	0.688	6.163	1.727	0.24277
0.19	0.82	0.40	0.650	6.210	1.703	0.24635
0.19	0.83	0.40	0.677	6.269	1.671	0.25088
0.19	0.84	0.40	0.648	6.344	1.629	0.25666
0.19	0.85	0.40	0.661	6.399	1.595	0.26098
0.19	0.86	0.40	0.650	6.447	1.566	0.26476
0.19	0.87	0.40	0.683	6.493	1.540	0.26829
0.19	0.88	0.40	0.653	6.536	1.516	0.27159
0.19	0.89	0.40	0.658	6.577	1.494	0.27464
0.19	0.90	0.40	0.681	6.618	1.473	0.27767
0.19	0.91	0.40	0.684	6.659	1.452	0.28072
0.19	0.92	0.40	0.685	6.705	1.432	0.28399
0.19	0.93	0.40	0.672	6.762	1.408	0.28797
0.19	0.94	0.40	0.703	6.833	1.377	0.29295
0.19	0.95	0.40	0.681	6.873	1.357	0.29589
0.19	0.96	0.40	0.693	6.911	1.338	0.29865
0.19	0.97	0.40	0.661	6.952	1.314	0.30175
0.19	0.98	0.40	0.707	6.974	1.299	0.30344
0.19	0.99	0.40	0.691	6.985	1.287	0.30451
0.19	1.00	0.40	0.710	6.983	1.273	0.30489
0.20	0.01	0.40	0.557	3.775	3.178	0.03552
0.20	0.02	0.40	0.598	3.657	3.107	0.03257
0.20	0.03	0.40	0.552	3.582	3.078	0.02975
0.20	0.04	0.40	0.568	3.531	3.056	0.02802
0.20	0.05	0.40	0.582	3.497	3.040	0.02696
0.20	0.06	0.40	0.546	3.473	3.026	0.02636
0.20	0.07	0.40	0.553	3.455	3.013	0.02601
0.20	0.08	0.40	0.563	3.440	3.002	0.02579
0.20	0.09	0.40	0.564	3.428	2.992	0.02563
0.20	0.10	0.40	0.590	3.419	2.983	0.02565
0.20	0.11	0.40	0.562	3.413	2.975	0.02576
0.20	0.12	0.40	0.544	3.412	2.968	0.02604
0.20	0.13	0.40	0.585	3.413	2.966	0.02624
0.20	0.14	0.40	0.545	3.422	2.967	0.02673
0.20	0.15	0.40	0.558	3.432	2.967	0.02726
0.20	0.16	0.40	0.582	3.446	2.971	0.02790
0.20	0.17	0.40	0.582	3.461	2.969	0.02889
0.20	0.18	0.40	0.568	3.475	2.967	0.02982
0.20	0.19	0.40	0.590	3.494	2.965	0.03102
0.20	0.20	0.40	0.573	3.513	2.964	0.03224
0.20	0.21	0.40	0.586	3.532	2.957	0.03373
0.20	0.22	0.40	0.588	3.558	2.948	0.03577
0.20	0.23	0.40	0.574	3.587	2.931	0.03845
0.20	0.24	0.40	0.580	3.622	2.891	0.04276
0.20	0.25	0.40	0.562	3.652	2.869	0.04570
0.20	0.26	0.40	0.575	3.683	2.817	0.05038
0.20	0.27	0.40	0.571	3.711	2.782	0.05400
0.20	0.28	0.40	0.591	3.738	2.753	0.05713
0.20	0.29	0.40	0.610	3.766	2.733	0.05980
0.20	0.30	0.40	0.606	3.797	2.713	0.06267
0.20	0.31	0.40	0.583	3.833	2.696	0.06570
0.20	0.32	0.40	0.590	3.863	2.683	0.06812
0.20	0.33	0.40	0.591	3.899	2.671	0.07087
0.20	0.34	0.40	0.593	3.933	2.655	0.07367
0.20	0.35	0.40	0.588	3.954	2.655	0.07493
0.20	0.36	0.40	0.581	3.970	2.651	0.07603
0.20	0.37	0.40	0.615	3.996	2.650	0.07755
0.20	0.38	0.40	0.598	4.030	2.645	0.07982
0.20	0.39	0.40	0.590	4.071	2.647	0.08208
0.20	0.40	0.40	0.592	4.119	2.647	0.08481
0.20	0.41	0.40	0.594	4.179	2.654	0.08793
0.20	0.42	0.40	0.620	4.243	2.665	0.09106
0.20	0.43	0.40	0.624	4.295	2.653	0.09468
0.20	0.44	0.40	0.592	4.331	2.662	0.09625
0.20	0.45	0.40	0.602	4.352	2.671	0.09699
0.20	0.46	0.40	0.600	4.377	2.668	0.09863
0.20	0.47	0.40	0.597	4.416	2.661	0.10119
0.20	0.48	0.40	0.622	4.466	2.654	0.10445
0.20	0.49	0.40	0.610	4.519	2.640	0.10825
0.20	0.50	0.40	0.623	4.599	2.620	0.11387
0.20	0.51	0.40	0.625	4.676	2.601	0.11925
0.20	0.52	0.40	0.642	4.716	2.581	0.12258
0.20	0.53	0.40	0.644	4.767	2.569	0.12611
0.20	0.54	0.40	0.616	4.820	2.553	0.12990
0.20	0.55	0.40	0.648	4.867	2.524	0.13407
0.20	0.56	0.40	0.651	4.928	2.474	0.14003
0.20	0.57	0.40	0.624	4.992	2.411	0.14673
0.20	0.58	0.40	0.623	5.048	2.370	0.15190
0.20	0.59	0.40	0.625	5.104	2.339	0.15655
0.20	0.60	0.40	0.621	5.162	2.307	0.16136
0.20	0.61	0.40	0.640	5.218	2.276	0.16599
0.20	0.62	0.40	0.669	5.282	2.248	0.17091
0.20	0.63	0.40	0.636	5.340	2.217	0.17561
0.20	0.64	0.40	0.659	5.382	2.196	0.17894
0.20	0.65	0.40	0.632	5.432	2.169	0.18300
0.20	0.66	0.40	0.633	5.482	2.135	0.18731
0.20	0.67	0.40	0.641	5.530	2.103	0.19147
0.20	0.68	0.40	0.654	5.574	2.081	0.19495
0.20	0.69	0.40	0.656	5.620	2.058	0.19850
0.20	0.70	0.40	0.636	5.671	2.018	0.20317
0.20	0.71	0.40	0.669	5.721	1.982	0.20754
0.20	0.72	0.40	0.635	5.767	1.952	0.21137
0.20	0.73	0.40	0.698	5.813	1.923	0.21516
0.20	0.74	0.40	0.668	5.855	1.898	0.21859
0.20	0.75	0.40	0.639	5.893	1.874	0.22175
0.20	0.76	0.40	0.656	5.932	1.848	0.22500
0.20	0.77	0.40	0.645	5.970	1.825	0.22805
0.20	0.78	0.40	0.648	6.006	1.801	0.23108
0.20	0.79	0.40	0.647	6.045	1.777	0.23422
0.20	0.80	0.40	0.660	6.085	1.750	0.23752
0.20	0.81	0.40	0.673	6.130	1.725	0.24103
0.20	0.82	0.40	0.649	6.177	1.700	0.24466
0.20	0.83	0.40	0.657	6.242	1.669	0.24943
0.20	0.84	0.40	0.679	6.318	1.627	0.25533
0.20	0.85	0.40	0.659	6.375	1.594	0.25976
0.20	0.86	0.40	0.684	6.427	1.566	0.26368
0.20	0.87	0.40	0.662	6.475	1.539	0.26737
0.20	0.88	0.40	0.668	6.522	1.515	0.27091
0.20	0.89	0.40	0.717	6.569	1.491	0.27437
0.20	0.90	0.40	0.667	6.615	1.468	0.27773
0.20	0.91	0.40	0.687	6.663	1.446	0.28117
0.20	0.92	0.40	0.658	6.722	1.422	0.28526
0.20	0.93	0.40	0.695	6.792	1.393	0.29015
0.20	0.94	0.40	0.688	6.856	1.360	0.29484
0.20	0.95	0.40	0.726	6.893	1.339	0.29760
0.20	0.96	0.40	0.663	6.925	1.321	0.29998
0.20	0.97	0.40	0.668	6.951	1.305	0.30198
0.20	0.98	0.40	0.694	6.964	1.293	0.30318
0.20	0.99	0.40	0.688	6.973	1.282	0.30403
[truncated: 8,001 more rows]
