# Supplementary material for: A study of Mandelbrot and Julia Sets via Picard–Thakur iteration with s-convexity
Source: PLoS One. 2025 Mar 21;20(3):e0315271. doi: 10.1371/journal.pone.0315271 (PMC11927917; doi:10.1371/journal.pone.0315271)
Supplement: Data 1 — (ZIP) [file pone.0315271.s001.zip › data/julia/k1/heatmaps_data/0.7julia.tsv]

sigma	psi	rho	time	ANI	AET	NAI
0.01	0.01	0.70	0.474	4.568	2.185	0.13375
0.01	0.02	0.70	0.473	4.465	2.081	0.13307
0.01	0.03	0.70	0.497	4.398	2.011	0.13274
0.01	0.04	0.70	0.505	4.347	1.956	0.13255
0.01	0.05	0.70	0.496	4.310	1.917	0.13234
0.01	0.06	0.70	0.482	4.282	1.882	0.13247
0.01	0.07	0.70	0.467	4.258	1.857	0.13237
0.01	0.08	0.70	0.466	4.240	1.833	0.13248
0.01	0.09	0.70	0.466	4.223	1.814	0.13249
0.01	0.10	0.70	0.443	4.211	1.795	0.13274
0.01	0.11	0.70	0.462	4.199	1.778	0.13286
0.01	0.12	0.70	0.568	4.190	1.764	0.13306
0.01	0.13	0.70	0.590	4.182	1.750	0.13330
0.01	0.14	0.70	0.579	4.177	1.735	0.13371
0.01	0.15	0.70	0.597	4.172	1.722	0.13403
0.01	0.16	0.70	0.591	4.168	1.710	0.13435
0.01	0.17	0.70	0.586	4.164	1.700	0.13468
0.01	0.18	0.70	0.613	4.162	1.689	0.13506
0.01	0.19	0.70	0.620	4.162	1.678	0.13558
0.01	0.20	0.70	0.607	4.161	1.669	0.13594
0.01	0.21	0.70	0.627	4.162	1.659	0.13647
0.01	0.22	0.70	0.582	4.163	1.650	0.13697
0.01	0.23	0.70	0.579	4.167	1.639	0.13767
0.01	0.24	0.70	0.592	4.171	1.628	0.13843
0.01	0.25	0.70	0.604	4.173	1.621	0.13886
0.01	0.26	0.70	0.614	4.176	1.611	0.13949
0.01	0.27	0.70	0.589	4.180	1.602	0.14012
0.01	0.28	0.70	0.609	4.182	1.595	0.14058
0.01	0.29	0.70	0.596	4.186	1.587	0.14111
0.01	0.30	0.70	0.577	4.188	1.581	0.14152
0.01	0.31	0.70	0.582	4.191	1.574	0.14205
0.01	0.32	0.70	0.618	4.196	1.568	0.14258
0.01	0.33	0.70	0.625	4.201	1.562	0.14312
0.01	0.34	0.70	0.605	4.204	1.556	0.14352
0.01	0.35	0.70	0.619	4.207	1.551	0.14395
0.01	0.36	0.70	0.613	4.212	1.544	0.14454
0.01	0.37	0.70	0.593	4.216	1.538	0.14505
0.01	0.38	0.70	0.609	4.220	1.533	0.14551
0.01	0.39	0.70	0.577	4.225	1.529	0.14595
0.01	0.40	0.70	0.617	4.230	1.524	0.14647
0.01	0.41	0.70	0.612	4.235	1.519	0.14693
0.01	0.42	0.70	0.611	4.239	1.514	0.14741
0.01	0.43	0.70	0.633	4.243	1.511	0.14780
0.01	0.44	0.70	0.616	4.249	1.504	0.14842
0.01	0.45	0.70	0.598	4.254	1.498	0.14896
0.01	0.46	0.70	0.577	4.259	1.495	0.14940
0.01	0.47	0.70	0.585	4.264	1.490	0.14985
0.01	0.48	0.70	0.611	4.269	1.486	0.15030
0.01	0.49	0.70	0.587	4.275	1.481	0.15088
0.01	0.50	0.70	0.634	4.280	1.476	0.15137
0.01	0.51	0.70	0.620	4.286	1.471	0.15190
0.01	0.52	0.70	0.594	4.290	1.467	0.15232
0.01	0.53	0.70	0.613	4.296	1.464	0.15278
0.01	0.54	0.70	0.593	4.302	1.459	0.15336
0.01	0.55	0.70	0.613	4.307	1.455	0.15378
0.01	0.56	0.70	0.592	4.313	1.450	0.15434
0.01	0.57	0.70	0.596	4.320	1.446	0.15492
0.01	0.58	0.70	0.585	4.327	1.441	0.15552
0.01	0.59	0.70	0.600	4.332	1.438	0.15593
0.01	0.60	0.70	0.585	4.339	1.433	0.15651
0.01	0.61	0.70	0.605	4.345	1.429	0.15704
0.01	0.62	0.70	0.612	4.352	1.424	0.15762
0.01	0.63	0.70	0.582	4.358	1.421	0.15812
0.01	0.64	0.70	0.621	4.364	1.417	0.15859
0.01	0.65	0.70	0.620	4.372	1.413	0.15920
0.01	0.66	0.70	0.622	4.379	1.409	0.15973
0.01	0.67	0.70	0.589	4.387	1.404	0.16043
0.01	0.68	0.70	0.602	4.393	1.400	0.16094
0.01	0.69	0.70	0.592	4.401	1.396	0.16155
0.01	0.70	0.70	0.592	4.409	1.392	0.16214
0.01	0.71	0.70	0.625	4.417	1.390	0.16269
0.01	0.72	0.70	0.601	4.427	1.388	0.16325
0.01	0.73	0.70	0.592	4.437	1.386	0.16393
0.01	0.74	0.70	0.600	4.447	1.384	0.16455
0.01	0.75	0.70	0.599	4.456	1.382	0.16515
0.01	0.76	0.70	0.592	4.466	1.380	0.16575
0.01	0.77	0.70	0.591	4.477	1.377	0.16643
0.01	0.78	0.70	0.626	4.486	1.376	0.16698
0.01	0.79	0.70	0.603	4.497	1.374	0.16768
0.01	0.80	0.70	0.625	4.507	1.371	0.16836
0.01	0.81	0.70	0.608	4.516	1.370	0.16888
0.01	0.82	0.70	0.595	4.526	1.368	0.16952
0.01	0.83	0.70	0.632	4.537	1.366	0.17021
0.01	0.84	0.70	0.629	4.547	1.364	0.17080
0.01	0.85	0.70	0.608	4.559	1.361	0.17155
0.01	0.86	0.70	0.626	4.568	1.360	0.17212
0.01	0.87	0.70	0.636	4.580	1.358	0.17286
0.01	0.88	0.70	0.623	4.590	1.356	0.17347
0.01	0.89	0.70	0.603	4.602	1.354	0.17418
0.01	0.90	0.70	0.629	4.611	1.353	0.17472
0.01	0.91	0.70	0.597	4.623	1.352	0.17540
0.01	0.92	0.70	0.615	4.634	1.350	0.17604
0.01	0.93	0.70	0.597	4.645	1.348	0.17679
0.01	0.94	0.70	0.617	4.657	1.346	0.17748
0.01	0.95	0.70	0.605	4.669	1.345	0.17818
0.01	0.96	0.70	0.616	4.680	1.344	0.17884
0.01	0.97	0.70	0.648	4.694	1.342	0.17966
0.01	0.98	0.70	0.600	4.707	1.340	0.18043
0.01	0.99	0.70	0.604	4.722	1.338	0.18135
0.01	1.00	0.70	0.617	4.747	1.333	0.18290
0.02	0.01	0.70	0.591	4.402	2.201	0.12364
0.02	0.02	0.70	0.591	4.296	2.105	0.12246
0.02	0.03	0.70	0.620	4.225	2.040	0.12168
0.02	0.04	0.70	0.616	4.173	1.990	0.12120
0.02	0.05	0.70	0.594	4.134	1.952	0.12093
0.02	0.06	0.70	0.593	4.105	1.921	0.12077
0.02	0.07	0.70	0.593	4.081	1.896	0.12069
0.02	0.08	0.70	0.579	4.061	1.873	0.12074
0.02	0.09	0.70	0.582	4.046	1.851	0.12094
0.02	0.10	0.70	0.613	4.034	1.832	0.12119
0.02	0.11	0.70	0.584	4.023	1.812	0.12157
0.02	0.12	0.70	0.584	4.013	1.798	0.12170
0.02	0.13	0.70	0.583	4.006	1.782	0.12211
0.02	0.14	0.70	0.608	4.000	1.768	0.12241
0.02	0.15	0.70	0.614	3.994	1.756	0.12270
0.02	0.16	0.70	0.580	3.991	1.744	0.12312
0.02	0.17	0.70	0.618	3.988	1.733	0.12345
0.02	0.18	0.70	0.600	3.986	1.723	0.12381
0.02	0.19	0.70	0.596	3.984	1.712	0.12422
0.02	0.20	0.70	0.584	3.983	1.704	0.12459
0.02	0.21	0.70	0.601	3.984	1.695	0.12503
0.02	0.22	0.70	0.597	3.983	1.688	0.12535
0.02	0.23	0.70	0.611	3.984	1.680	0.12580
0.02	0.24	0.70	0.589	3.987	1.672	0.12631
0.02	0.25	0.70	0.612	3.989	1.665	0.12679
0.02	0.26	0.70	0.609	3.994	1.658	0.12734
0.02	0.27	0.70	0.579	3.999	1.651	0.12798
0.02	0.28	0.70	0.616	4.003	1.646	0.12842
0.02	0.29	0.70	0.584	4.007	1.641	0.12888
0.02	0.30	0.70	0.591	4.013	1.633	0.12955
0.02	0.31	0.70	0.585	4.019	1.627	0.13016
0.02	0.32	0.70	0.583	4.025	1.622	0.13073
0.02	0.33	0.70	0.614	4.032	1.616	0.13140
0.02	0.34	0.70	0.613	4.038	1.611	0.13197
0.02	0.35	0.70	0.611	4.044	1.605	0.13260
0.02	0.36	0.70	0.598	4.051	1.600	0.13321
0.02	0.37	0.70	0.627	4.057	1.595	0.13376
0.02	0.38	0.70	0.619	4.064	1.589	0.13442
0.02	0.39	0.70	0.605	4.072	1.583	0.13514
0.02	0.40	0.70	0.627	4.078	1.578	0.13571
0.02	0.41	0.70	0.588	4.086	1.572	0.13642
0.02	0.42	0.70	0.625	4.094	1.568	0.13702
0.02	0.43	0.70	0.594	4.102	1.563	0.13770
0.02	0.44	0.70	0.617	4.110	1.559	0.13834
0.02	0.45	0.70	0.585	4.118	1.554	0.13903
0.02	0.46	0.70	0.606	4.127	1.549	0.13973
0.02	0.47	0.70	0.596	4.136	1.544	0.14047
0.02	0.48	0.70	0.606	4.146	1.539	0.14121
0.02	0.49	0.70	0.619	4.157	1.533	0.14208
0.02	0.50	0.70	0.615	4.168	1.526	0.14304
0.02	0.51	0.70	0.592	4.177	1.521	0.14375
0.02	0.52	0.70	0.597	4.187	1.517	0.14442
0.02	0.53	0.70	0.588	4.194	1.516	0.14489
0.02	0.54	0.70	0.625	4.201	1.512	0.14544
0.02	0.55	0.70	0.592	4.208	1.508	0.14598
0.02	0.56	0.70	0.622	4.215	1.505	0.14656
0.02	0.57	0.70	0.585	4.223	1.502	0.14710
0.02	0.58	0.70	0.616	4.231	1.497	0.14778
0.02	0.59	0.70	0.619	4.241	1.494	0.14846
0.02	0.60	0.70	0.619	4.251	1.489	0.14923
0.02	0.61	0.70	0.593	4.262	1.484	0.15003
0.02	0.62	0.70	0.586	4.272	1.480	0.15078
0.02	0.63	0.70	0.589	4.284	1.475	0.15162
0.02	0.64	0.70	0.597	4.296	1.471	0.15248
0.02	0.65	0.70	0.600	4.310	1.465	0.15353
0.02	0.66	0.70	0.592	4.322	1.460	0.15434
0.02	0.67	0.70	0.589	4.335	1.455	0.15533
0.02	0.68	0.70	0.627	4.347	1.449	0.15624
0.02	0.69	0.70	0.603	4.359	1.445	0.15701
0.02	0.70	0.70	0.598	4.368	1.443	0.15763
0.02	0.71	0.70	0.588	4.379	1.442	0.15825
0.02	0.72	0.70	0.624	4.392	1.441	0.15900
0.02	0.73	0.70	0.590	4.405	1.440	0.15977
0.02	0.74	0.70	0.590	4.420	1.440	0.16053
0.02	0.75	0.70	0.625	4.436	1.438	0.16151
0.02	0.76	0.70	0.623	4.452	1.436	0.16246
0.02	0.77	0.70	0.624	4.472	1.437	0.16348
0.02	0.78	0.70	0.600	4.491	1.433	0.16472
0.02	0.79	0.70	0.613	4.509	1.429	0.16584
0.02	0.80	0.70	0.593	4.530	1.420	0.16741
0.02	0.81	0.70	0.592	4.548	1.413	0.16868
0.02	0.82	0.70	0.627	4.565	1.407	0.16986
0.02	0.83	0.70	0.615	4.580	1.404	0.17082
0.02	0.84	0.70	0.622	4.595	1.401	0.17174
0.02	0.85	0.70	0.627	4.610	1.396	0.17275
0.02	0.86	0.70	0.635	4.626	1.393	0.17374
0.02	0.87	0.70	0.631	4.640	1.390	0.17461
0.02	0.88	0.70	0.609	4.655	1.387	0.17558
0.02	0.89	0.70	0.597	4.669	1.384	0.17648
0.02	0.90	0.70	0.606	4.684	1.381	0.17741
0.02	0.91	0.70	0.620	4.699	1.377	0.17839
0.02	0.92	0.70	0.615	4.714	1.374	0.17934
0.02	0.93	0.70	0.631	4.728	1.372	0.18016
0.02	0.94	0.70	0.631	4.741	1.369	0.18100
0.02	0.95	0.70	0.611	4.756	1.365	0.18198
0.02	0.96	0.70	0.612	4.772	1.362	0.18295
0.02	0.97	0.70	0.623	4.788	1.358	0.18395
0.02	0.98	0.70	0.619	4.804	1.354	0.18505
0.02	0.99	0.70	0.622	4.824	1.349	0.18631
0.02	1.00	0.70	0.631	4.857	1.342	0.18837
0.03	0.01	0.70	0.615	4.286	2.225	0.11591
0.03	0.02	0.70	0.599	4.175	2.136	0.11415
0.03	0.03	0.70	0.582	4.107	2.066	0.11379
0.03	0.04	0.70	0.599	4.057	2.010	0.11377
0.03	0.05	0.70	0.600	4.020	1.966	0.11388
0.03	0.06	0.70	0.592	3.989	1.940	0.11347
0.03	0.07	0.70	0.589	3.965	1.919	0.11315
0.03	0.08	0.70	0.593	3.946	1.895	0.11325
0.03	0.09	0.70	0.577	3.930	1.872	0.11353
0.03	0.10	0.70	0.609	3.918	1.847	0.11410
0.03	0.11	0.70	0.607	3.908	1.828	0.11443
0.03	0.12	0.70	0.577	3.898	1.812	0.11467
0.03	0.13	0.70	0.589	3.889	1.800	0.11477
0.03	0.14	0.70	0.584	3.882	1.788	0.11499
0.03	0.15	0.70	0.589	3.877	1.777	0.11520
0.03	0.16	0.70	0.577	3.873	1.767	0.11554
0.03	0.17	0.70	0.612	3.869	1.758	0.11573
0.03	0.18	0.70	0.585	3.866	1.750	0.11595
0.03	0.19	0.70	0.577	3.865	1.740	0.11633
0.03	0.20	0.70	0.592	3.866	1.731	0.11686
0.03	0.21	0.70	0.578	3.866	1.721	0.11735
0.03	0.22	0.70	0.583	3.869	1.715	0.11781
0.03	0.23	0.70	0.580	3.872	1.707	0.11832
0.03	0.24	0.70	0.586	3.876	1.699	0.11898
0.03	0.25	0.70	0.578	3.879	1.693	0.11943
0.03	0.26	0.70	0.585	3.884	1.686	0.12000
0.03	0.27	0.70	0.578	3.889	1.680	0.12061
0.03	0.28	0.70	0.575	3.894	1.675	0.12111
0.03	0.29	0.70	0.602	3.899	1.668	0.12172
0.03	0.30	0.70	0.594	3.906	1.662	0.12237
0.03	0.31	0.70	0.581	3.910	1.657	0.12287
0.03	0.32	0.70	0.585	3.916	1.652	0.12342
0.03	0.33	0.70	0.601	3.924	1.645	0.12416
0.03	0.34	0.70	0.613	3.931	1.638	0.12483
0.03	0.35	0.70	0.592	3.938	1.634	0.12542
0.03	0.36	0.70	0.588	3.944	1.629	0.12603
0.03	0.37	0.70	0.614	3.953	1.623	0.12677
0.03	0.38	0.70	0.585	3.961	1.619	0.12742
0.03	0.39	0.70	0.588	3.969	1.613	0.12811
0.03	0.40	0.70	0.581	3.978	1.608	0.12886
0.03	0.41	0.70	0.582	3.988	1.603	0.12963
0.03	0.42	0.70	0.602	3.997	1.598	0.13037
0.03	0.43	0.70	0.586	4.007	1.594	0.13108
0.03	0.44	0.70	0.581	4.018	1.590	0.13192
0.03	0.45	0.70	0.583	4.032	1.583	0.13298
0.03	0.46	0.70	0.638	4.045	1.579	0.13385
0.03	0.47	0.70	0.594	4.057	1.575	0.13468
0.03	0.48	0.70	0.596	4.069	1.570	0.13557
0.03	0.49	0.70	0.619	4.083	1.564	0.13663
0.03	0.50	0.70	0.613	4.096	1.557	0.13764
0.03	0.51	0.70	0.600	4.108	1.552	0.13859
0.03	0.52	0.70	0.617	4.120	1.546	0.13947
0.03	0.53	0.70	0.593	4.131	1.542	0.14025
0.03	0.54	0.70	0.603	4.141	1.539	0.14094
0.03	0.55	0.70	0.602	4.148	1.539	0.14132
0.03	0.56	0.70	0.593	4.156	1.537	0.14183
0.03	0.57	0.70	0.595	4.167	1.534	0.14260
0.03	0.58	0.70	0.586	4.178	1.531	0.14333
0.03	0.59	0.70	0.617	4.189	1.528	0.14406
0.03	0.60	0.70	0.596	4.202	1.526	0.14484
0.03	0.61	0.70	0.586	4.216	1.522	0.14582
0.03	0.62	0.70	0.586	4.230	1.519	0.14669
0.03	0.63	0.70	0.597	4.244	1.515	0.14760
0.03	0.64	0.70	0.594	4.258	1.510	0.14861
0.03	0.65	0.70	0.622	4.275	1.505	0.14977
0.03	0.66	0.70	0.606	4.294	1.497	0.15116
0.03	0.67	0.70	0.600	4.307	1.491	0.15216
0.03	0.68	0.70	0.587	4.323	1.485	0.15326
0.03	0.69	0.70	0.588	4.335	1.481	0.15412
0.03	0.70	0.70	0.622	4.346	1.479	0.15483
0.03	0.71	0.70	0.593	4.359	1.479	0.15552
0.03	0.72	0.70	0.600	4.374	1.476	0.15647
0.03	0.73	0.70	0.597	4.391	1.473	0.15747
0.03	0.74	0.70	0.593	4.409	1.469	0.15866
0.03	0.75	0.70	0.609	4.429	1.465	0.15992
0.03	0.76	0.70	0.621	4.450	1.459	0.16134
0.03	0.77	0.70	0.598	4.472	1.452	0.16281
0.03	0.78	0.70	0.599	4.491	1.448	0.16401
0.03	0.79	0.70	0.604	4.510	1.444	0.16521
0.03	0.80	0.70	0.606	4.529	1.439	0.16644
0.03	0.81	0.70	0.600	4.550	1.431	0.16796
0.03	0.82	0.70	0.624	4.574	1.417	0.16990
0.03	0.83	0.70	0.601	4.592	1.411	0.17113
0.03	0.84	0.70	0.612	4.611	1.405	0.17240
0.03	0.85	0.70	0.619	4.630	1.399	0.17371
0.03	0.86	0.70	0.628	4.646	1.394	0.17478
0.03	0.87	0.70	0.612	4.664	1.390	0.17593
0.03	0.88	0.70	0.602	4.682	1.385	0.17710
0.03	0.89	0.70	0.603	4.698	1.380	0.17817
0.03	0.90	0.70	0.615	4.716	1.376	0.17932
0.03	0.91	0.70	0.628	4.733	1.371	0.18051
0.03	0.92	0.70	0.600	4.750	1.367	0.18155
0.03	0.93	0.70	0.615	4.767	1.362	0.18269
0.03	0.94	0.70	0.611	4.783	1.359	0.18371
0.03	0.95	0.70	0.626	4.800	1.355	0.18478
0.03	0.96	0.70	0.615	4.818	1.350	0.18592
0.03	0.97	0.70	0.628	4.838	1.344	0.18728
0.03	0.98	0.70	0.638	4.856	1.341	0.18837
0.03	0.99	0.70	0.620	4.878	1.335	0.18982
0.03	1.00	0.70	0.632	4.919	1.326	0.19240
0.04	0.01	0.70	0.615	4.204	2.227	0.11123
0.04	0.02	0.70	0.616	4.094	2.136	0.10957
0.04	0.03	0.70	0.582	4.023	2.070	0.10891
0.04	0.04	0.70	0.578	3.971	2.015	0.10875
0.04	0.05	0.70	0.594	3.934	1.971	0.10888
0.04	0.06	0.70	0.594	3.903	1.938	0.10878
0.04	0.07	0.70	0.579	3.878	1.914	0.10857
0.04	0.08	0.70	0.608	3.856	1.894	0.10837
0.04	0.09	0.70	0.594	3.836	1.880	0.10794
0.04	0.10	0.70	0.574	3.818	1.869	0.10747
0.04	0.11	0.70	0.585	3.804	1.855	0.10741
0.04	0.12	0.70	0.606	3.793	1.842	0.10741
0.04	0.13	0.70	0.607	3.785	1.829	0.10761
0.04	0.14	0.70	0.610	3.776	1.819	0.10763
0.04	0.15	0.70	0.585	3.772	1.807	0.10799
0.04	0.16	0.70	0.604	3.769	1.796	0.10837
0.04	0.17	0.70	0.573	3.766	1.785	0.10874
0.04	0.18	0.70	0.579	3.767	1.775	0.10930
0.04	0.19	0.70	0.575	3.767	1.766	0.10978
0.04	0.20	0.70	0.611	3.770	1.754	0.11050
0.04	0.21	0.70	0.610	3.771	1.749	0.11078
0.04	0.22	0.70	0.593	3.774	1.743	0.11122
0.04	0.23	0.70	0.576	3.778	1.735	0.11185
0.04	0.24	0.70	0.603	3.782	1.726	0.11250
0.04	0.25	0.70	0.612	3.786	1.719	0.11310
0.04	0.26	0.70	0.607	3.794	1.712	0.11383
0.04	0.27	0.70	0.589	3.799	1.705	0.11446
0.04	0.28	0.70	0.583	3.805	1.699	0.11506
0.04	0.29	0.70	0.583	3.812	1.692	0.11578
0.04	0.30	0.70	0.587	3.819	1.687	0.11640
0.04	0.31	0.70	0.585	3.826	1.681	0.11709
0.04	0.32	0.70	0.615	3.834	1.675	0.11786
0.04	0.33	0.70	0.604	3.843	1.668	0.11863
0.04	0.34	0.70	0.579	3.851	1.663	0.11932
0.04	0.35	0.70	0.579	3.859	1.658	0.12004
0.04	0.36	0.70	0.617	3.868	1.653	0.12071
0.04	0.37	0.70	0.584	3.879	1.647	0.12162
0.04	0.38	0.70	0.600	3.889	1.642	0.12239
0.04	0.39	0.70	0.579	3.900	1.636	0.12326
0.04	0.40	0.70	0.594	3.910	1.631	0.12407
0.04	0.41	0.70	0.617	3.920	1.628	0.12480
0.04	0.42	0.70	0.589	3.932	1.623	0.12564
0.04	0.43	0.70	0.583	3.943	1.619	0.12648
0.04	0.44	0.70	0.608	3.955	1.614	0.12735
0.04	0.45	0.70	0.616	3.968	1.610	0.12819
0.04	0.46	0.70	0.577	3.980	1.607	0.12902
0.04	0.47	0.70	0.619	3.995	1.604	0.12999
0.04	0.48	0.70	0.626	4.010	1.600	0.13095
0.04	0.49	0.70	0.581	4.024	1.596	0.13193
0.04	0.50	0.70	0.601	4.040	1.592	0.13300
0.04	0.51	0.70	0.582	4.056	1.589	0.13397
0.04	0.52	0.70	0.589	4.071	1.584	0.13504
0.04	0.53	0.70	0.590	4.086	1.579	0.13610
0.04	0.54	0.70	0.589	4.099	1.574	0.13703
0.04	0.55	0.70	0.614	4.107	1.572	0.13758
0.04	0.56	0.70	0.591	4.116	1.568	0.13825
0.04	0.57	0.70	0.580	4.127	1.563	0.13905
0.04	0.58	0.70	0.589	4.138	1.560	0.13982
0.04	0.59	0.70	0.590	4.152	1.553	0.14089
0.04	0.60	0.70	0.583	4.164	1.549	0.14173
0.04	0.61	0.70	0.602	4.177	1.544	0.14268
0.04	0.62	0.70	0.599	4.191	1.538	0.14371
0.04	0.63	0.70	0.585	4.206	1.533	0.14473
0.04	0.64	0.70	0.594	4.219	1.527	0.14574
0.04	0.65	0.70	0.585	4.234	1.520	0.14683
0.04	0.66	0.70	0.626	4.247	1.515	0.14779
0.04	0.67	0.70	0.618	4.262	1.510	0.14886
0.04	0.68	0.70	0.583	4.277	1.505	0.14990
0.04	0.69	0.70	0.587	4.293	1.498	0.15107
0.04	0.70	0.70	0.627	4.309	1.492	0.15218
0.04	0.71	0.70	0.624	4.325	1.489	0.15317
0.04	0.72	0.70	0.594	4.345	1.484	0.15448
0.04	0.73	0.70	0.591	4.364	1.479	0.15579
0.04	0.74	0.70	0.586	4.385	1.476	0.15705
0.04	0.75	0.70	0.623	4.406	1.471	0.15840
0.04	0.76	0.70	0.618	4.429	1.464	0.15995
0.04	0.77	0.70	0.598	4.454	1.458	0.16160
0.04	0.78	0.70	0.625	4.482	1.448	0.16354
0.04	0.79	0.70	0.591	4.508	1.439	0.16535
0.04	0.80	0.70	0.613	4.532	1.432	0.16699
0.04	0.81	0.70	0.619	4.556	1.423	0.16861
0.04	0.82	0.70	0.615	4.577	1.417	0.17006
0.04	0.83	0.70	0.591	4.599	1.411	0.17148
0.04	0.84	0.70	0.632	4.620	1.404	0.17293
0.04	0.85	0.70	0.637	4.641	1.399	0.17430
0.04	0.86	0.70	0.629	4.663	1.392	0.17579
0.04	0.87	0.70	0.599	4.683	1.386	0.17710
0.04	0.88	0.70	0.617	4.703	1.381	0.17842
0.04	0.89	0.70	0.620	4.724	1.376	0.17981
0.04	0.90	0.70	0.610	4.745	1.370	0.18115
0.04	0.91	0.70	0.619	4.763	1.365	0.18239
0.04	0.92	0.70	0.634	4.783	1.359	0.18364
0.04	0.93	0.70	0.623	4.802	1.354	0.18490
0.04	0.94	0.70	0.623	4.822	1.349	0.18619
0.04	0.95	0.70	0.628	4.840	1.344	0.18739
0.04	0.96	0.70	0.627	4.858	1.339	0.18860
0.04	0.97	0.70	0.623	4.878	1.334	0.18987
0.04	0.98	0.70	0.629	4.899	1.328	0.19122
0.04	0.99	0.70	0.609	4.923	1.322	0.19278
0.04	1.00	0.70	0.634	4.969	1.312	0.19572
0.05	0.01	0.70	0.587	4.137	2.223	0.10767
0.05	0.02	0.70	0.614	4.029	2.125	0.10650
0.05	0.03	0.70	0.577	3.953	2.066	0.10522
0.05	0.04	0.70	0.604	3.896	2.019	0.10443
0.05	0.05	0.70	0.606	3.854	1.983	0.10383
0.05	0.06	0.70	0.603	3.820	1.954	0.10341
0.05	0.07	0.70	0.607	3.793	1.929	0.10318
0.05	0.08	0.70	0.571	3.771	1.908	0.10300
0.05	0.09	0.70	0.590	3.752	1.889	0.10283
0.05	0.10	0.70	0.629	3.736	1.873	0.10278
0.05	0.11	0.70	0.601	3.724	1.857	0.10288
0.05	0.12	0.70	0.604	3.714	1.843	0.10302
0.05	0.13	0.70	0.593	3.705	1.831	0.10313
0.05	0.14	0.70	0.602	3.699	1.820	0.10338
0.05	0.15	0.70	0.606	3.693	1.808	0.10361
0.05	0.16	0.70	0.571	3.688	1.798	0.10384
0.05	0.17	0.70	0.581	3.686	1.790	0.10410
0.05	0.18	0.70	0.583	3.683	1.782	0.10436
0.05	0.19	0.70	0.606	3.683	1.775	0.10465
0.05	0.20	0.70	0.586	3.684	1.770	0.10499
0.05	0.21	0.70	0.571	3.686	1.766	0.10531
0.05	0.22	0.70	0.581	3.689	1.759	0.10580
0.05	0.23	0.70	0.603	3.695	1.754	0.10635
0.05	0.24	0.70	0.579	3.699	1.749	0.10686
0.05	0.25	0.70	0.589	3.706	1.744	0.10748
0.05	0.26	0.70	0.577	3.713	1.739	0.10809
0.05	0.27	0.70	0.583	3.724	1.731	0.10907
0.05	0.28	0.70	0.583	3.728	1.729	0.10941
0.05	0.29	0.70	0.608	3.737	1.723	0.11018
0.05	0.30	0.70	0.612	3.745	1.719	0.11087
0.05	0.31	0.70	0.616	3.758	1.711	0.11193
0.05	0.32	0.70	0.567	3.769	1.700	0.11308
0.05	0.33	0.70	0.575	3.779	1.693	0.11393
0.05	0.34	0.70	0.588	3.790	1.685	0.11492
0.05	0.35	0.70	0.628	3.801	1.679	0.11579
0.05	0.36	0.70	0.611	3.811	1.676	0.11649
0.05	0.37	0.70	0.578	3.821	1.671	0.11732
0.05	0.38	0.70	0.585	3.833	1.667	0.11813
0.05	0.39	0.70	0.578	3.846	1.663	0.11904
0.05	0.40	0.70	0.591	3.860	1.658	0.12001
0.05	0.41	0.70	0.594	3.872	1.656	0.12080
0.05	0.42	0.70	0.587	3.885	1.652	0.12171
0.05	0.43	0.70	0.615	3.899	1.648	0.12269
0.05	0.44	0.70	0.590	3.913	1.644	0.12363
0.05	0.45	0.70	0.586	3.927	1.639	0.12458
0.05	0.46	0.70	0.576	3.940	1.634	0.12553
0.05	0.47	0.70	0.616	3.953	1.629	0.12650
0.05	0.48	0.70	0.585	3.966	1.625	0.12742
0.05	0.49	0.70	0.581	3.979	1.619	0.12840
0.05	0.50	0.70	0.583	3.994	1.613	0.12949
0.05	0.51	0.70	0.612	4.007	1.608	0.13047
0.05	0.52	0.70	0.598	4.020	1.602	0.13138
0.05	0.53	0.70	0.593	4.033	1.597	0.13238
0.05	0.54	0.70	0.614	4.047	1.591	0.13336
0.05	0.55	0.70	0.621	4.059	1.587	0.13427
0.05	0.56	0.70	0.602	4.074	1.580	0.13537
0.05	0.57	0.70	0.581	4.088	1.574	0.13640
0.05	0.58	0.70	0.584	4.101	1.570	0.13733
0.05	0.59	0.70	0.587	4.115	1.563	0.13842
0.05	0.60	0.70	0.614	4.129	1.558	0.13938
0.05	0.61	0.70	0.586	4.143	1.552	0.14046
0.05	0.62	0.70	0.600	4.158	1.546	0.14152
0.05	0.63	0.70	0.589	4.173	1.540	0.14262
0.05	0.64	0.70	0.585	4.187	1.534	0.14370
0.05	0.65	0.70	0.619	4.202	1.529	0.14469
0.05	0.66	0.70	0.596	4.218	1.522	0.14588
0.05	0.67	0.70	0.598	4.234	1.517	0.14702
0.05	0.68	0.70	0.592	4.250	1.511	0.14816
0.05	0.69	0.70	0.592	4.266	1.505	0.14929
0.05	0.70	0.70	0.627	4.284	1.498	0.15054
0.05	0.71	0.70	0.619	4.303	1.494	0.15181
0.05	0.72	0.70	0.588	4.323	1.489	0.15310
0.05	0.73	0.70	0.594	4.343	1.485	0.15439
0.05	0.74	0.70	0.604	4.366	1.479	0.15585
0.05	0.75	0.70	0.585	4.387	1.476	0.15717
0.05	0.76	0.70	0.593	4.411	1.471	0.15866
0.05	0.77	0.70	0.630	4.436	1.464	0.16037
0.05	0.78	0.70	0.590	4.466	1.457	0.16227
0.05	0.79	0.70	0.629	4.497	1.446	0.16441
0.05	0.80	0.70	0.625	4.524	1.437	0.16628
0.05	0.81	0.70	0.596	4.550	1.430	0.16802
0.05	0.82	0.70	0.612	4.576	1.424	0.16970
0.05	0.83	0.70	0.623	4.602	1.417	0.17136
0.05	0.84	0.70	0.600	4.632	1.410	0.17331
0.05	0.85	0.70	0.609	4.663	1.403	0.17528
0.05	0.86	0.70	0.614	4.693	1.395	0.17728
0.05	0.87	0.70	0.609	4.710	1.389	0.17843
0.05	0.88	0.70	0.624	4.734	1.381	0.18011
0.05	0.89	0.70	0.637	4.757	1.374	0.18166
0.05	0.90	0.70	0.627	4.780	1.367	0.18315
0.05	0.91	0.70	0.627	4.802	1.361	0.18466
0.05	0.92	0.70	0.639	4.824	1.355	0.18605
0.05	0.93	0.70	0.600	4.846	1.349	0.18750
0.05	0.94	0.70	0.610	4.865	1.343	0.18880
0.05	0.95	0.70	0.617	4.884	1.336	0.19006
0.05	0.96	0.70	0.604	4.899	1.331	0.19116
0.05	0.97	0.70	0.625	4.918	1.324	0.19244
0.05	0.98	0.70	0.633	4.938	1.318	0.19376
0.05	0.99	0.70	0.634	4.963	1.311	0.19540
0.05	1.00	0.70	0.637	5.016	1.299	0.19875
0.06	0.01	0.70	0.612	4.070	2.233	0.10343
0.06	0.02	0.70	0.585	3.956	2.135	0.10194
0.06	0.03	0.70	0.582	3.881	2.071	0.10098
0.06	0.04	0.70	0.595	3.828	2.019	0.10058
0.06	0.05	0.70	0.588	3.785	1.982	0.10010
0.06	0.06	0.70	0.604	3.753	1.953	0.09973
0.06	0.07	0.70	0.588	3.725	1.928	0.09941
0.06	0.08	0.70	0.579	3.703	1.907	0.09929
0.06	0.09	0.70	0.580	3.684	1.887	0.09922
0.06	0.10	0.70	0.596	3.670	1.870	0.09927
0.06	0.11	0.70	0.581	3.658	1.855	0.09940
0.06	0.12	0.70	0.570	3.647	1.843	0.09937
0.06	0.13	0.70	0.571	3.640	1.832	0.09953
0.06	0.14	0.70	0.598	3.634	1.821	0.09973
0.06	0.15	0.70	0.609	3.628	1.810	0.09995
0.06	0.16	0.70	0.576	3.625	1.802	0.10019
0.06	0.17	0.70	0.567	3.623	1.795	0.10040
0.06	0.18	0.70	0.580	3.623	1.789	0.10069
0.06	0.19	0.70	0.589	3.624	1.784	0.10104
0.06	0.20	0.70	0.582	3.628	1.779	0.10149
0.06	0.21	0.70	0.604	3.631	1.774	0.10187
0.06	0.22	0.70	0.581	3.636	1.769	0.10244
0.06	0.23	0.70	0.564	3.642	1.764	0.10300
0.06	0.24	0.70	0.601	3.646	1.761	0.10334
0.06	0.25	0.70	0.584	3.654	1.755	0.10408
0.06	0.26	0.70	0.576	3.660	1.753	0.10453
0.06	0.27	0.70	0.586	3.668	1.747	0.10521
0.06	0.28	0.70	0.585	3.678	1.741	0.10610
0.06	0.29	0.70	0.589	3.685	1.739	0.10658
0.06	0.30	0.70	0.577	3.691	1.736	0.10708
0.06	0.31	0.70	0.594	3.700	1.730	0.10784
0.06	0.32	0.70	0.581	3.709	1.727	0.10847
0.06	0.33	0.70	0.604	3.719	1.723	0.10926
0.06	0.34	0.70	0.604	3.731	1.719	0.11002
0.06	0.35	0.70	0.573	3.746	1.716	0.11099
0.06	0.36	0.70	0.575	3.758	1.715	0.11174
0.06	0.37	0.70	0.570	3.775	1.710	0.11292
0.06	0.38	0.70	0.599	3.792	1.700	0.11430
0.06	0.39	0.70	0.604	3.808	1.691	0.11558
0.06	0.40	0.70	0.576	3.820	1.687	0.11648
0.06	0.41	0.70	0.588	3.834	1.681	0.11753
0.06	0.42	0.70	0.575	3.847	1.675	0.11855
0.06	0.43	0.70	0.576	3.861	1.669	0.11959
0.06	0.44	0.70	0.596	3.874	1.662	0.12062
0.06	0.45	0.70	0.595	3.886	1.656	0.12158
0.06	0.46	0.70	0.604	3.900	1.648	0.12271
0.06	0.47	0.70	0.576	3.914	1.643	0.12373
0.06	0.48	0.70	0.615	3.929	1.636	0.12487
0.06	0.49	0.70	0.582	3.943	1.628	0.12602
0.06	0.50	0.70	0.588	3.956	1.623	0.12695
0.06	0.51	0.70	0.606	3.969	1.618	0.12794
0.06	0.52	0.70	0.608	3.984	1.610	0.12910
0.06	0.53	0.70	0.584	3.998	1.604	0.13013
0.06	0.54	0.70	0.589	4.012	1.598	0.13117
0.06	0.55	0.70	0.578	4.026	1.591	0.13224
0.06	0.56	0.70	0.607	4.041	1.586	0.13333
0.06	0.57	0.70	0.599	4.055	1.580	0.13434
0.06	0.58	0.70	0.579	4.069	1.575	0.13534
0.06	0.59	0.70	0.576	4.085	1.568	0.13655
0.06	0.60	0.70	0.610	4.100	1.562	0.13762
0.06	0.61	0.70	0.597	4.115	1.558	0.13865
0.06	0.62	0.70	0.592	4.130	1.551	0.13981
0.06	0.63	0.70	0.611	4.147	1.544	0.14102
0.06	0.64	0.70	0.600	4.162	1.539	0.14209
0.06	0.65	0.70	0.610	4.178	1.534	0.14322
0.06	0.66	0.70	0.583	4.196	1.527	0.14447
0.06	0.67	0.70	0.583	4.212	1.521	0.14562
0.06	0.68	0.70	0.585	4.230	1.515	0.14686
0.06	0.69	0.70	0.583	4.247	1.509	0.14807
0.06	0.70	0.70	0.583	4.266	1.502	0.14941
0.06	0.71	0.70	0.602	4.285	1.499	0.15060
0.06	0.72	0.70	0.583	4.307	1.494	0.15200
0.06	0.73	0.70	0.599	4.327	1.490	0.15328
0.06	0.74	0.70	0.590	4.350	1.485	0.15471
0.06	0.75	0.70	0.622	4.373	1.481	0.15615
0.06	0.76	0.70	0.589	4.397	1.475	0.15772
0.06	0.77	0.70	0.598	4.420	1.470	0.15921
0.06	0.78	0.70	0.623	4.445	1.464	0.16083
0.06	0.79	0.70	0.637	4.473	1.458	0.16260
0.06	0.80	0.70	0.606	4.503	1.452	0.16448
0.06	0.81	0.70	0.589	4.533	1.445	0.16645
0.06	0.82	0.70	0.625	4.562	1.441	0.16816
0.06	0.83	0.70	0.626	4.591	1.435	0.16997
0.06	0.84	0.70	0.622	4.625	1.427	0.17216
0.06	0.85	0.70	0.623	4.670	1.414	0.17518
0.06	0.86	0.70	0.617	4.718	1.401	0.17834
0.06	0.87	0.70	0.595	4.755	1.390	0.18083
0.06	0.88	0.70	0.629	4.785	1.380	0.18288
0.06	0.89	0.70	0.629	4.812	1.372	0.18468
0.06	0.90	0.70	0.595	4.837	1.364	0.18632
0.06	0.91	0.70	0.623	4.863	1.358	0.18800
0.06	0.92	0.70	0.604	4.890	1.349	0.18986
0.06	0.93	0.70	0.590	4.906	1.343	0.19097
0.06	0.94	0.70	0.611	4.912	1.339	0.19148
0.06	0.95	0.70	0.629	4.925	1.331	0.19251
0.06	0.96	0.70	0.603	4.939	1.325	0.19350
0.06	0.97	0.70	0.627	4.955	1.318	0.19471
0.06	0.98	0.70	0.609	4.975	1.310	0.19609
0.06	0.99	0.70	0.641	5.001	1.302	0.19779
0.06	1.00	0.70	0.639	5.059	1.290	0.20146
0.07	0.01	0.70	0.611	4.009	2.231	0.10003
0.07	0.02	0.70	0.591	3.898	2.130	0.09892
0.07	0.03	0.70	0.614	3.824	2.066	0.09799
0.07	0.04	0.70	0.585	3.769	2.016	0.09744
0.07	0.05	0.70	0.569	3.727	1.980	0.09698
0.07	0.06	0.70	0.574	3.697	1.948	0.09686
0.07	0.07	0.70	0.618	3.671	1.925	0.09660
0.07	0.08	0.70	0.567	3.650	1.903	0.09657
0.07	0.09	0.70	0.579	3.634	1.884	0.09660
0.07	0.10	0.70	0.611	3.619	1.870	0.09649
0.07	0.11	0.70	0.567	3.608	1.855	0.09660
0.07	0.12	0.70	0.624	3.599	1.842	0.09673
0.07	0.13	0.70	0.602	3.591	1.832	0.09683
0.07	0.14	0.70	0.569	3.585	1.822	0.09700
0.07	0.15	0.70	0.572	3.582	1.812	0.09728
0.07	0.16	0.70	0.585	3.579	1.806	0.09744
0.07	0.17	0.70	0.583	3.578	1.799	0.09777
0.07	0.18	0.70	0.570	3.580	1.795	0.09804
0.07	0.19	0.70	0.601	3.583	1.790	0.09848
0.07	0.20	0.70	0.608	3.585	1.786	0.09879
0.07	0.21	0.70	0.578	3.589	1.781	0.09926
0.07	0.22	0.70	0.600	3.594	1.777	0.09968
0.07	0.23	0.70	0.576	3.600	1.775	0.10016
0.07	0.24	0.70	0.579	3.604	1.770	0.10063
0.07	0.25	0.70	0.579	3.611	1.765	0.10122
0.07	0.26	0.70	0.574	3.618	1.761	0.10183
0.07	0.27	0.70	0.621	3.624	1.759	0.10225
0.07	0.28	0.70	0.578	3.632	1.756	0.10284
0.07	0.29	0.70	0.578	3.641	1.752	0.10351
0.07	0.30	0.70	0.589	3.650	1.751	0.10410
0.07	0.31	0.70	0.609	3.662	1.750	0.10474
0.07	0.32	0.70	0.609	3.674	1.747	0.10554
0.07	0.33	0.70	0.586	3.684	1.745	0.10621
0.07	0.34	0.70	0.580	3.696	1.743	0.10696
0.07	0.35	0.70	0.604	3.710	1.740	0.10791
0.07	0.36	0.70	0.589	3.723	1.736	0.10877
0.07	0.37	0.70	0.603	3.736	1.731	0.10974
0.07	0.38	0.70	0.608	3.749	1.726	0.11072
0.07	0.39	0.70	0.575	3.764	1.720	0.11181
0.07	0.40	0.70	0.575	3.779	1.713	0.11298
0.07	0.41	0.70	0.575	3.796	1.703	0.11437
0.07	0.42	0.70	0.612	3.811	1.693	0.11570
0.07	0.43	0.70	0.574	3.826	1.681	0.11709
0.07	0.44	0.70	0.576	3.841	1.673	0.11828
0.07	0.45	0.70	0.628	3.855	1.666	0.11943
0.07	0.46	0.70	0.613	3.870	1.657	0.12060
0.07	0.47	0.70	0.586	3.883	1.650	0.12166
0.07	0.48	0.70	0.596	3.898	1.643	0.12283
0.07	0.49	0.70	0.569	3.912	1.637	0.12390
0.07	0.50	0.70	0.577	3.926	1.629	0.12504
0.07	0.51	0.70	0.575	3.940	1.622	0.12610
0.07	0.52	0.70	0.610	3.955	1.616	0.12723
0.07	0.53	0.70	0.582	3.970	1.608	0.12841
0.07	0.54	0.70	0.584	3.984	1.602	0.12945
0.07	0.55	0.70	0.582	3.998	1.597	0.13048
0.07	0.56	0.70	0.587	4.014	1.589	0.13174
0.07	0.57	0.70	0.583	4.029	1.583	0.13282
0.07	0.58	0.70	0.580	4.044	1.577	0.13390
0.07	0.59	0.70	0.583	4.060	1.571	0.13506
0.07	0.60	0.70	0.611	4.075	1.565	0.13617
0.07	0.61	0.70	0.585	4.091	1.559	0.13733
0.07	0.62	0.70	0.615	4.109	1.553	0.13857
0.07	0.63	0.70	0.590	4.125	1.547	0.13969
0.07	0.64	0.70	0.613	4.140	1.542	0.14078
0.07	0.65	0.70	0.609	4.158	1.535	0.14207
0.07	0.66	0.70	0.581	4.177	1.530	0.14331
0.07	0.67	0.70	0.582	4.194	1.524	0.14449
0.07	0.68	0.70	0.618	4.213	1.519	0.14578
0.07	0.69	0.70	0.613	4.232	1.513	0.14709
0.07	0.70	0.70	0.613	4.251	1.508	0.14835
0.07	0.71	0.70	0.620	4.273	1.503	0.14976
0.07	0.72	0.70	0.581	4.294	1.499	0.15109
0.07	0.73	0.70	0.601	4.316	1.495	0.15248
0.07	0.74	0.70	0.593	4.340	1.490	0.15402
0.07	0.75	0.70	0.591	4.364	1.486	0.15544
0.07	0.76	0.70	0.590	4.390	1.480	0.15710
0.07	0.77	0.70	0.589	4.414	1.475	0.15866
0.07	0.78	0.70	0.598	4.441	1.469	0.16038
0.07	0.79	0.70	0.592	4.470	1.464	0.16215
0.07	0.80	0.70	0.593	4.499	1.460	0.16389
0.07	0.81	0.70	0.601	4.529	1.454	0.16578
0.07	0.82	0.70	0.591	4.564	1.447	0.16800
0.07	0.83	0.70	0.596	4.602	1.441	0.17032
0.07	0.84	0.70	0.600	4.646	1.434	0.17303
0.07	0.85	0.70	0.601	4.695	1.422	0.17615
0.07	0.86	0.70	0.592	4.738	1.413	0.17893
0.07	0.87	0.70	0.621	4.784	1.402	0.18184
0.07	0.88	0.70	0.594	4.833	1.384	0.18528
0.07	0.89	0.70	0.629	4.868	1.373	0.18766
0.07	0.90	0.70	0.626	4.902	1.363	0.18993
0.07	0.91	0.70	0.618	4.938	1.352	0.19230
0.07	0.92	0.70	0.621	4.946	1.347	0.19294
0.07	0.93	0.70	0.621	4.954	1.341	0.19361
0.07	0.94	0.70	0.635	4.957	1.335	0.19402
0.07	0.95	0.70	0.625	4.961	1.329	0.19452
0.07	0.96	0.70	0.615	4.976	1.321	0.19566
0.07	0.97	0.70	0.659	4.992	1.313	0.19687
0.07	0.98	0.70	0.633	5.013	1.305	0.19832
0.07	0.99	0.70	0.642	5.039	1.298	0.20006
0.07	1.00	0.70	0.633	5.108	1.285	0.20429
0.08	0.01	0.70	0.629	3.958	2.225	0.09745
0.08	0.02	0.70	0.568	3.847	2.126	0.09625
0.08	0.03	0.70	0.617	3.775	2.062	0.09550
0.08	0.04	0.70	0.583	3.721	2.012	0.09504
0.08	0.05	0.70	0.606	3.683	1.976	0.09472
0.08	0.06	0.70	0.570	3.652	1.947	0.09447
0.08	0.07	0.70	0.574	3.627	1.924	0.09425
0.08	0.08	0.70	0.609	3.608	1.901	0.09431
0.08	0.09	0.70	0.576	3.591	1.884	0.09425
0.08	0.10	0.70	0.574	3.578	1.869	0.09426
0.08	0.11	0.70	0.610	3.567	1.856	0.09428
0.08	0.12	0.70	0.608	3.559	1.844	0.09446
0.08	0.13	0.70	0.570	3.551	1.833	0.09459
0.08	0.14	0.70	0.583	3.546	1.823	0.09477
0.08	0.15	0.70	0.604	3.542	1.816	0.09492
0.08	0.16	0.70	0.578	3.542	1.807	0.09535
0.08	0.17	0.70	0.605	3.542	1.804	0.09554
0.08	0.18	0.70	0.599	3.545	1.799	0.09590
0.08	0.19	0.70	0.572	3.548	1.796	0.09622
0.08	0.20	0.70	0.580	3.551	1.792	0.09660
0.08	0.21	0.70	0.580	3.557	1.787	0.09717
0.08	0.22	0.70	0.577	3.561	1.784	0.09754
0.08	0.23	0.70	0.603	3.566	1.782	0.09791
0.08	0.24	0.70	0.600	3.571	1.779	0.09837
0.08	0.25	0.70	0.575	3.578	1.776	0.09890
0.08	0.26	0.70	0.569	3.586	1.773	0.09946
0.08	0.27	0.70	0.568	3.593	1.771	0.09998
0.08	0.28	0.70	0.623	3.603	1.771	0.10051
0.08	0.29	0.70	0.593	3.614	1.770	0.10117
0.08	0.30	0.70	0.605	3.624	1.768	0.10179
0.08	0.31	0.70	0.574	3.635	1.765	0.10259
0.08	0.32	0.70	0.606	3.648	1.763	0.10336
0.08	0.33	0.70	0.572	3.658	1.761	0.10400
0.08	0.34	0.70	0.579	3.668	1.758	0.10475
0.08	0.35	0.70	0.600	3.680	1.754	0.10555
0.08	0.36	0.70	0.594	3.692	1.751	0.10636
0.08	0.37	0.70	0.582	3.704	1.745	0.10732
0.08	0.38	0.70	0.580	3.719	1.738	0.10846
0.08	0.39	0.70	0.577	3.734	1.731	0.10961
0.08	0.40	0.70	0.619	3.751	1.726	0.11085
0.08	0.41	0.70	0.570	3.770	1.709	0.11267
0.08	0.42	0.70	0.595	3.784	1.699	0.11395
0.08	0.43	0.70	0.572	3.799	1.689	0.11520
0.08	0.44	0.70	0.585	3.813	1.681	0.11641
0.08	0.45	0.70	0.585	3.829	1.671	0.11775
0.08	0.46	0.70	0.574	3.842	1.664	0.11878
0.08	0.47	0.70	0.590	3.856	1.657	0.11989
0.08	0.48	0.70	0.610	3.872	1.648	0.12118
0.08	0.49	0.70	0.589	3.887	1.641	0.12234
0.08	0.50	0.70	0.579	3.902	1.634	0.12351
0.08	0.51	0.70	0.578	3.917	1.626	0.12466
0.08	0.52	0.70	0.581	3.932	1.619	0.12580
0.08	0.53	0.70	0.605	3.947	1.611	0.12703
0.08	0.54	0.70	0.597	3.962	1.605	0.12814
0.08	0.55	0.70	0.573	3.978	1.599	0.12929
0.08	0.56	0.70	0.597	3.994	1.592	0.13049
0.08	0.57	0.70	0.593	4.010	1.585	0.13168
0.08	0.58	0.70	0.582	4.025	1.579	0.13277
0.08	0.59	0.70	0.577	4.040	1.574	0.13384
0.08	0.60	0.70	0.611	4.057	1.568	0.13503
0.08	0.61	0.70	0.579	4.073	1.562	0.13619
0.08	0.62	0.70	0.632	4.090	1.557	0.13736
0.08	0.63	0.70	0.592	4.108	1.549	0.13865
0.08	0.64	0.70	0.580	4.125	1.544	0.13983
0.08	0.65	0.70	0.613	4.143	1.539	0.14106
0.08	0.66	0.70	0.584	4.162	1.533	0.14236
0.08	0.67	0.70	0.589	4.182	1.527	0.14372
0.08	0.68	0.70	0.615	4.201	1.521	0.14500
0.08	0.69	0.70	0.582	4.221	1.516	0.14634
0.08	0.70	0.70	0.600	4.242	1.510	0.14778
0.08	0.71	0.70	0.591	4.265	1.507	0.14912
0.08	0.72	0.70	0.582	4.287	1.503	0.15054
0.08	0.73	0.70	0.602	4.313	1.499	0.15210
0.08	0.74	0.70	0.592	4.337	1.495	0.15353
0.08	0.75	0.70	0.599	4.362	1.491	0.15514
0.08	0.76	0.70	0.643	4.389	1.487	0.15674
0.08	0.77	0.70	0.603	4.417	1.483	0.15844
0.08	0.78	0.70	0.599	4.446	1.477	0.16026
0.08	0.79	0.70	0.587	4.476	1.473	0.16209
0.08	0.80	0.70	0.608	4.510	1.467	0.16419
0.08	0.81	0.70	0.590	4.549	1.461	0.16654
0.08	0.82	0.70	0.625	4.591	1.455	0.16913
0.08	0.83	0.70	0.598	4.638	1.446	0.17203
0.08	0.84	0.70	0.619	4.684	1.438	0.17487
0.08	0.85	0.70	0.622	4.736	1.430	0.17805
0.08	0.86	0.70	0.626	4.796	1.415	0.18195
0.08	0.87	0.70	0.607	4.844	1.403	0.18501
0.08	0.88	0.70	0.600	4.893	1.385	0.18848
0.08	0.89	0.70	0.591	4.929	1.373	0.19093
0.08	0.90	0.70	0.634	4.964	1.358	0.19344
0.08	0.91	0.70	0.595	4.983	1.349	0.19483
0.08	0.92	0.70	0.606	4.983	1.343	0.19509
0.08	0.93	0.70	0.628	4.985	1.336	0.19550
0.08	0.94	0.70	0.604	4.995	1.329	0.19638
0.08	0.95	0.70	0.607	5.008	1.322	0.19738
0.08	0.96	0.70	0.605	5.022	1.315	0.19842
0.08	0.97	0.70	0.609	5.030	1.309	0.19906
0.08	0.98	0.70	0.640	5.048	1.302	0.20032
0.08	0.99	0.70	0.637	5.080	1.293	0.20246
0.08	1.00	0.70	0.633	5.158	1.277	0.20727
0.09	0.01	0.70	0.595	3.914	2.220	0.09528
0.09	0.02	0.70	0.583	3.806	2.124	0.09408
0.09	0.03	0.70	0.604	3.737	2.059	0.09350
0.09	0.04	0.70	0.581	3.684	2.011	0.09301
0.09	0.05	0.70	0.586	3.646	1.973	0.09283
0.09	0.06	0.70	0.577	3.616	1.945	0.09254
0.09	0.07	0.70	0.573	3.592	1.921	0.09243
0.09	0.08	0.70	0.567	3.572	1.901	0.09235
0.09	0.09	0.70	0.596	3.557	1.883	0.09237
0.09	0.10	0.70	0.578	3.544	1.867	0.09247
0.09	0.11	0.70	0.563	3.534	1.855	0.09249
0.09	0.12	0.70	0.570	3.525	1.843	0.09264
0.09	0.13	0.70	0.571	3.518	1.832	0.09282
0.09	0.14	0.70	0.608	3.514	1.824	0.09294
0.09	0.15	0.70	0.594	3.512	1.817	0.09324
0.09	0.16	0.70	0.571	3.512	1.811	0.09349
0.09	0.17	0.70	0.568	3.513	1.808	0.09375
0.09	0.18	0.70	0.573	3.516	1.804	0.09408
0.09	0.19	0.70	0.575	3.518	1.801	0.09438
0.09	0.20	0.70	0.577	3.524	1.797	0.09485
0.09	0.21	0.70	0.603	3.529	1.794	0.09532
0.09	0.22	0.70	0.579	3.534	1.791	0.09570
0.09	0.23	0.70	0.583	3.540	1.790	0.09610
0.09	0.24	0.70	0.573	3.546	1.788	0.09654
0.09	0.25	0.70	0.580	3.555	1.786	0.09709
0.09	0.26	0.70	0.578	3.565	1.787	0.09759
0.09	0.27	0.70	0.580	3.574	1.785	0.09821
0.09	0.28	0.70	0.566	3.584	1.784	0.09882
0.09	0.29	0.70	0.580	3.594	1.783	0.09943
0.09	0.30	0.70	0.571	3.603	1.781	0.10001
0.09	0.31	0.70	0.599	3.613	1.778	0.10071
0.09	0.32	0.70	0.579	3.624	1.775	0.10144
0.09	0.33	0.70	0.576	3.633	1.771	0.10215
0.09	0.34	0.70	0.599	3.644	1.766	0.10296
0.09	0.35	0.70	0.577	3.655	1.763	0.10378
0.09	0.36	0.70	0.575	3.668	1.757	0.10476
0.09	0.37	0.70	0.580	3.681	1.753	0.10566
0.09	0.38	0.70	0.576	3.698	1.743	0.10706
0.09	0.39	0.70	0.637	3.712	1.739	0.10804
0.09	0.40	0.70	0.585	3.727	1.730	0.10931
0.09	0.41	0.70	0.607	3.743	1.718	0.11078
0.09	0.42	0.70	0.621	3.757	1.707	0.11211
0.09	0.43	0.70	0.574	3.773	1.698	0.11340
0.09	0.44	0.70	0.575	3.789	1.687	0.11483
0.09	0.45	0.70	0.585	3.806	1.677	0.11618
0.09	0.46	0.70	0.588	3.821	1.668	0.11747
0.09	0.47	0.70	0.575	3.836	1.659	0.11867
0.09	0.48	0.70	0.577	3.853	1.651	0.12002
0.09	0.49	0.70	0.582	3.867	1.643	0.12114
0.09	0.50	0.70	0.576	3.883	1.636	0.12235
0.09	0.51	0.70	0.577	3.898	1.628	0.12355
0.09	0.52	0.70	0.606	3.914	1.621	0.12474
0.09	0.53	0.70	0.607	3.929	1.614	0.12590
0.09	0.54	0.70	0.587	3.945	1.608	0.12708
0.09	0.55	0.70	0.594	3.960	1.601	0.12823
0.09	0.56	0.70	0.614	3.976	1.595	0.12938
0.09	0.57	0.70	0.572	3.993	1.588	0.13064
0.09	0.58	0.70	0.630	4.010	1.582	0.13181
0.09	0.59	0.70	0.586	4.026	1.576	0.13295
0.09	0.60	0.70	0.588	4.044	1.571	0.13419
0.09	0.61	0.70	0.610	4.061	1.565	0.13538
0.09	0.62	0.70	0.589	4.078	1.558	0.13662
0.09	0.63	0.70	0.598	4.095	1.554	0.13775
0.09	0.64	0.70	0.595	4.115	1.548	0.13912
0.09	0.65	0.70	0.597	4.133	1.542	0.14039
0.09	0.66	0.70	0.578	4.153	1.537	0.14164
0.09	0.67	0.70	0.595	4.173	1.531	0.14306
0.09	0.68	0.70	0.614	4.193	1.525	0.14439
0.09	0.69	0.70	0.601	4.214	1.520	0.14579
0.09	0.70	0.70	0.585	4.236	1.515	0.14719
0.09	0.71	0.70	0.594	4.261	1.512	0.14868
0.09	0.72	0.70	0.585	4.285	1.509	0.15013
0.09	0.73	0.70	0.602	4.311	1.506	0.15169
0.09	0.74	0.70	0.619	4.339	1.503	0.15328
0.09	0.75	0.70	0.622	4.367	1.499	0.15500
0.09	0.76	0.70	0.582	4.393	1.497	0.15652
0.09	0.77	0.70	0.622	4.422	1.491	0.15836
0.09	0.78	0.70	0.618	4.455	1.486	0.16035
0.09	0.79	0.70	0.622	4.489	1.482	0.16238
0.09	0.80	0.70	0.619	4.529	1.478	0.16472
0.09	0.81	0.70	0.601	4.574	1.470	0.16753
0.09	0.82	0.70	0.604	4.615	1.461	0.17014
0.09	0.83	0.70	0.645	4.654	1.453	0.17257
0.09	0.84	0.70	0.594	4.695	1.445	0.17513
0.09	0.85	0.70	0.611	4.738	1.440	0.17770
0.09	0.86	0.70	0.606	4.780	1.432	0.18029
0.09	0.87	0.70	0.608	4.822	1.423	0.18295
0.09	0.88	0.70	0.612	4.867	1.411	0.18590
0.09	0.89	0.70	0.646	4.922	1.390	0.18981
0.09	0.90	0.70	0.648	4.957	1.373	0.19241
0.09	0.91	0.70	0.632	4.975	1.357	0.19406
0.09	0.92	0.70	0.603	4.989	1.343	0.19539
0.09	0.93	0.70	0.631	5.004	1.332	0.19672
0.09	0.94	0.70	0.627	5.020	1.322	0.19795
0.09	0.95	0.70	0.617	5.035	1.314	0.19911
0.09	0.96	0.70	0.631	5.050	1.307	0.20025
0.09	0.97	0.70	0.632	5.059	1.302	0.20091
0.09	0.98	0.70	0.637	5.082	1.294	0.20252
0.09	0.99	0.70	0.612	5.124	1.284	0.20516
0.09	1.00	0.70	0.630	5.214	1.265	0.21083
0.10	0.01	0.70	0.616	3.879	2.216	0.09349
0.10	0.02	0.70	0.587	3.772	2.120	0.09239
0.10	0.03	0.70	0.586	3.705	2.056	0.09187
0.10	0.04	0.70	0.581	3.652	2.008	0.09140
0.10	0.05	0.70	0.569	3.614	1.972	0.09110
0.10	0.06	0.70	0.596	3.585	1.944	0.09089
0.10	0.07	0.70	0.583	3.561	1.920	0.09079
0.10	0.08	0.70	0.598	3.542	1.899	0.09077
0.10	0.09	0.70	0.587	3.527	1.882	0.09075
0.10	0.10	0.70	0.568	3.514	1.867	0.09082
0.10	0.11	0.70	0.590	3.504	1.855	0.09089
0.10	0.12	0.70	0.580	3.496	1.842	0.09109
0.10	0.13	0.70	0.575	3.490	1.833	0.09122
0.10	0.14	0.70	0.577	3.487	1.825	0.09141
0.10	0.15	0.70	0.578	3.484	1.820	0.09155
0.10	0.16	0.70	0.596	3.485	1.816	0.09178
0.10	0.17	0.70	0.578	3.489	1.812	0.09220
0.10	0.18	0.70	0.603	3.491	1.808	0.09250
0.10	0.19	0.70	0.569	3.496	1.806	0.09286
0.10	0.20	0.70	0.570	3.501	1.804	0.09325
0.10	0.21	0.70	0.568	3.506	1.802	0.09365
0.10	0.22	0.70	0.602	3.513	1.800	0.09415
0.10	0.23	0.70	0.569	3.521	1.799	0.09463
0.10	0.24	0.70	0.567	3.531	1.799	0.09517
0.10	0.25	0.70	0.573	3.540	1.799	0.09566
0.10	0.26	0.70	0.598	3.550	1.797	0.09633
0.10	0.27	0.70	0.579	3.560	1.797	0.09687
0.10	0.28	0.70	0.599	3.569	1.795	0.09745
0.10	0.29	0.70	0.614	3.576	1.792	0.09797
0.10	0.30	0.70	0.601	3.584	1.788	0.09861
0.10	0.31	0.70	0.571	3.594	1.785	0.09931
0.10	0.32	0.70	0.575	3.602	1.782	0.09994
0.10	0.33	0.70	0.604	3.612	1.777	0.10071
0.10	0.34	0.70	0.578	3.623	1.772	0.10155
0.10	0.35	0.70	0.570	3.634	1.768	0.10235
0.10	0.36	0.70	0.578	3.646	1.764	0.10321
0.10	0.37	0.70	0.615	3.660	1.757	0.10430
0.10	0.38	0.70	0.584	3.672	1.750	0.10532
0.10	0.39	0.70	0.574	3.686	1.744	0.10640
0.10	0.40	0.70	0.588	3.700	1.737	0.10751
0.10	0.41	0.70	0.574	3.716	1.729	0.10877
0.10	0.42	0.70	0.568	3.733	1.718	0.11020
0.10	0.43	0.70	0.585	3.752	1.706	0.11187
0.10	0.44	0.70	0.572	3.771	1.691	0.11357
0.10	0.45	0.70	0.590	3.787	1.680	0.11503
0.10	0.46	0.70	0.573	3.803	1.670	0.11634
0.10	0.47	0.70	0.613	3.820	1.660	0.11774
0.10	0.48	0.70	0.572	3.834	1.652	0.11893
0.10	0.49	0.70	0.591	3.851	1.644	0.12025
0.10	0.50	0.70	0.573	3.867	1.636	0.12148
0.10	0.51	0.70	0.594	3.882	1.630	0.12258
0.10	0.52	0.70	0.607	3.899	1.623	0.12383
0.10	0.53	0.70	0.583	3.914	1.616	0.12500
0.10	0.54	0.70	0.575	3.930	1.609	0.12618
0.10	0.55	0.70	0.609	3.947	1.604	0.12738
0.10	0.56	0.70	0.573	3.963	1.597	0.12858
0.10	0.57	0.70	0.613	3.980	1.592	0.12972
0.10	0.58	0.70	0.605	3.997	1.586	0.13094
0.10	0.59	0.70	0.583	4.013	1.581	0.13203
0.10	0.60	0.70	0.584	4.032	1.574	0.13341
0.10	0.61	0.70	0.595	4.051	1.569	0.13466
0.10	0.62	0.70	0.579	4.069	1.564	0.13588
0.10	0.63	0.70	0.580	4.088	1.558	0.13718
0.10	0.64	0.70	0.577	4.106	1.553	0.13841
0.10	0.65	0.70	0.580	4.127	1.547	0.13981
0.10	0.66	0.70	0.592	4.148	1.542	0.14116
0.10	0.67	0.70	0.584	4.169	1.537	0.14253
0.10	0.68	0.70	0.579	4.190	1.532	0.14391
0.10	0.69	0.70	0.580	4.215	1.527	0.14548
0.10	0.70	0.70	0.583	4.240	1.522	0.14709
0.10	0.71	0.70	0.584	4.266	1.520	0.14861
0.10	0.72	0.70	0.613	4.291	1.517	0.15011
0.10	0.73	0.70	0.631	4.319	1.513	0.15175
0.10	0.74	0.70	0.615	4.345	1.512	0.15322
0.10	0.75	0.70	0.586	4.373	1.510	0.15488
0.10	0.76	0.70	0.597	4.405	1.506	0.15674
0.10	0.77	0.70	0.619	4.438	1.504	0.15863
0.10	0.78	0.70	0.581	4.472	1.500	0.16066
0.10	0.79	0.70	0.628	4.504	1.496	0.16256
0.10	0.80	0.70	0.622	4.542	1.491	0.16483
0.10	0.81	0.70	0.587	4.582	1.482	0.16740
0.10	0.82	0.70	0.595	4.627	1.469	0.17040
0.10	0.83	0.70	0.587	4.667	1.463	0.17284
0.10	0.84	0.70	0.610	4.718	1.457	0.17585
0.10	0.85	0.70	0.648	4.753	1.454	0.17786
0.10	0.86	0.70	0.591	4.796	1.451	0.18034
0.10	0.87	0.70	0.647	4.844	1.447	0.18308
0.10	0.88	0.70	0.607	4.902	1.417	0.18752
0.10	0.89	0.70	0.629	4.943	1.401	0.19042
0.10	0.90	0.70	0.628	4.966	1.380	0.19263
0.10	0.91	0.70	0.597	4.983	1.359	0.19439
0.10	0.92	0.70	0.631	5.012	1.343	0.19666
0.10	0.93	0.70	0.637	5.031	1.329	0.19830
0.10	0.94	0.70	0.630	5.036	1.318	0.19901
0.10	0.95	0.70	0.599	5.052	1.309	0.20030
0.10	0.96	0.70	0.641	5.072	1.299	0.20175
0.10	0.97	0.70	0.636	5.094	1.291	0.20327
0.10	0.98	0.70	0.608	5.123	1.283	0.20515
0.10	0.99	0.70	0.635	5.169	1.273	0.20809
0.10	1.00	0.70	0.666	5.295	1.249	0.21575
0.11	0.01	0.70	0.607	3.848	2.214	0.09187
0.11	0.02	0.70	0.609	3.743	2.118	0.09087
0.11	0.03	0.70	0.579	3.675	2.054	0.09032
0.11	0.04	0.70	0.596	3.624	2.006	0.08993
0.11	0.05	0.70	0.617	3.587	1.970	0.08967
0.11	0.06	0.70	0.582	3.557	1.941	0.08948
0.11	0.07	0.70	0.623	3.536	1.917	0.08948
0.11	0.08	0.70	0.572	3.515	1.898	0.08934
0.11	0.09	0.70	0.588	3.501	1.881	0.08938
0.11	0.10	0.70	0.566	3.488	1.867	0.08942
0.11	0.11	0.70	0.582	3.478	1.855	0.08947
0.11	0.12	0.70	0.567	3.471	1.843	0.08964
0.11	0.13	0.70	0.568	3.466	1.834	0.08982
0.11	0.14	0.70	0.565	3.463	1.828	0.09003
0.11	0.15	0.70	0.599	3.462	1.823	0.09019
0.11	0.16	0.70	0.560	3.465	1.819	0.09054
0.11	0.17	0.70	0.574	3.468	1.816	0.09084
0.11	0.18	0.70	0.561	3.471	1.813	0.09116
0.11	0.19	0.70	0.567	3.478	1.811	0.09165
0.11	0.20	0.70	0.568	3.484	1.810	0.09205
0.11	0.21	0.70	0.610	3.490	1.808	0.09244
0.11	0.22	0.70	0.597	3.501	1.809	0.09303
0.11	0.23	0.70	0.586	3.510	1.809	0.09350
0.11	0.24	0.70	0.570	3.521	1.806	0.09428
0.11	0.25	0.70	0.580	3.528	1.809	0.09453
0.11	0.26	0.70	0.567	3.536	1.806	0.09510
0.11	0.27	0.70	0.583	3.543	1.804	0.09559
0.11	0.28	0.70	0.598	3.550	1.801	0.09610
0.11	0.29	0.70	0.604	3.557	1.797	0.09669
0.11	0.30	0.70	0.598	3.565	1.794	0.09731
0.11	0.31	0.70	0.580	3.574	1.789	0.09801
0.11	0.32	0.70	0.582	3.583	1.786	0.09863
0.11	0.33	0.70	0.594	3.593	1.781	0.09946
0.11	0.34	0.70	0.579	3.603	1.777	0.10023
0.11	0.35	0.70	0.605	3.615	1.772	0.10107
0.11	0.36	0.70	0.580	3.627	1.765	0.10208
0.11	0.37	0.70	0.583	3.640	1.760	0.10306
0.11	0.38	0.70	0.602	3.653	1.754	0.10408
0.11	0.39	0.70	0.585	3.666	1.749	0.10504
0.11	0.40	0.70	0.572	3.683	1.740	0.10640
0.11	0.41	0.70	0.572	3.702	1.731	0.10785
0.11	0.42	0.70	0.597	3.719	1.722	0.10925
0.11	0.43	0.70	0.583	3.740	1.705	0.11120
0.11	0.44	0.70	0.602	3.758	1.690	0.11294
0.11	0.45	0.70	0.596	3.773	1.678	0.11434
0.11	0.46	0.70	0.587	3.790	1.668	0.11574
0.11	0.47	0.70	0.580	3.806	1.660	0.11702
0.11	0.48	0.70	0.605	3.821	1.653	0.11818
0.11	0.49	0.70	0.574	3.837	1.645	0.11941
0.11	0.50	0.70	0.571	3.853	1.639	0.12059
0.11	0.51	0.70	0.578	3.870	1.631	0.12191
0.11	0.52	0.70	0.604	3.887	1.624	0.12315
0.11	0.53	0.70	0.581	3.902	1.619	0.12417
0.11	0.54	0.70	0.582	3.921	1.612	0.12554
0.11	0.55	0.70	0.609	3.935	1.607	0.12658
0.11	0.56	0.70	0.607	3.952	1.601	0.12782
0.11	0.57	0.70	0.578	3.970	1.595	0.12901
0.11	0.58	0.70	0.590	3.988	1.590	0.13025
0.11	0.59	0.70	0.582	4.006	1.584	0.13153
0.11	0.60	0.70	0.590	4.024	1.580	0.13269
0.11	0.61	0.70	0.578	4.042	1.574	0.13396
0.11	0.62	0.70	0.613	4.062	1.569	0.13528
0.11	0.63	0.70	0.577	4.083	1.564	0.13661
0.11	0.64	0.70	0.578	4.103	1.558	0.13802
0.11	0.65	0.70	0.581	4.126	1.553	0.13949
0.11	0.66	0.70	0.597	4.148	1.549	0.14084
0.11	0.67	0.70	0.633	4.172	1.546	0.14232
0.11	0.68	0.70	0.588	4.199	1.540	0.14400
0.11	0.69	0.70	0.584	4.225	1.537	0.14559
0.11	0.70	0.70	0.577	4.255	1.532	0.14746
0.11	0.71	0.70	0.628	4.283	1.529	0.14911
0.11	0.72	0.70	0.610	4.306	1.527	0.15045
0.11	0.73	0.70	0.639	4.333	1.526	0.15192
0.11	0.74	0.70	0.595	4.363	1.524	0.15367
0.11	0.75	0.70	0.591	4.397	1.522	0.15557
0.11	0.76	0.70	0.579	4.427	1.520	0.15730
0.11	0.77	0.70	0.616	4.458	1.516	0.15917
0.11	0.78	0.70	0.600	4.486	1.511	0.16094
0.11	0.79	0.70	0.633	4.520	1.505	0.16298
0.11	0.80	0.70	0.590	4.560	1.495	0.16563
0.11	0.81	0.70	0.616	4.600	1.485	0.16826
0.11	0.82	0.70	0.617	4.643	1.480	0.17078
0.11	0.83	0.70	0.626	4.687	1.478	0.17327
0.11	0.84	0.70	0.622	4.747	1.485	0.17618
0.11	0.85	0.70	0.631	4.823	1.443	0.18215
0.11	0.86	0.70	0.607	4.875	1.418	0.18604
0.11	0.87	0.70	0.594	4.914	1.405	0.18866
0.11	0.88	0.70	0.620	4.938	1.399	0.19021
0.11	0.89	0.70	0.630	4.970	1.396	0.19210
0.11	0.90	0.70	0.623	4.982	1.388	0.19310
0.11	0.91	0.70	0.603	4.998	1.365	0.19494
0.11	0.92	0.70	0.632	5.033	1.342	0.19782
0.11	0.93	0.70	0.632	5.058	1.320	0.20012
0.11	0.94	0.70	0.594	5.054	1.314	0.20014
0.11	0.95	0.70	0.609	5.065	1.303	0.20123
0.11	0.96	0.70	0.627	5.089	1.293	0.20292
0.11	0.97	0.70	0.605	5.118	1.282	0.20495
0.11	0.98	0.70	0.628	5.155	1.272	0.20737
0.11	0.99	0.70	0.650	5.212	1.259	0.21092
0.11	1.00	0.70	0.627	5.391	1.220	0.22210
0.12	0.01	0.70	0.601	3.820	2.212	0.09041
0.12	0.02	0.70	0.605	3.717	2.115	0.08956
0.12	0.03	0.70	0.579	3.650	2.052	0.08902
0.12	0.04	0.70	0.580	3.599	2.005	0.08856
0.12	0.05	0.70	0.578	3.562	1.969	0.08835
0.12	0.06	0.70	0.584	3.533	1.940	0.08818
0.12	0.07	0.70	0.574	3.511	1.916	0.08818
0.12	0.08	0.70	0.566	3.492	1.896	0.08817
0.12	0.09	0.70	0.568	3.477	1.881	0.08810
0.12	0.10	0.70	0.566	3.466	1.866	0.08820
0.12	0.11	0.70	0.563	3.456	1.854	0.08826
0.12	0.12	0.70	0.600	3.448	1.845	0.08833
0.12	0.13	0.70	0.570	3.445	1.834	0.08866
0.12	0.14	0.70	0.592	3.443	1.829	0.08879
0.12	0.15	0.70	0.581	3.443	1.825	0.08904
0.12	0.16	0.70	0.565	3.447	1.822	0.08942
0.12	0.17	0.70	0.575	3.450	1.819	0.08975
0.12	0.18	0.70	0.573	3.455	1.819	0.08997
0.12	0.19	0.70	0.579	3.464	1.817	0.09056
0.12	0.20	0.70	0.607	3.472	1.817	0.09105
0.12	0.21	0.70	0.565	3.482	1.819	0.09146
0.12	0.22	0.70	0.574	3.491	1.818	0.09201
0.12	0.23	0.70	0.575	3.501	1.815	0.09270
0.12	0.24	0.70	0.604	3.509	1.814	0.09321
0.12	0.25	0.70	0.567	3.515	1.813	0.09358
0.12	0.26	0.70	0.563	3.522	1.810	0.09409
0.12	0.27	0.70	0.606	3.526	1.807	0.09448
0.12	0.28	0.70	0.581	3.532	1.804	0.09500
0.12	0.29	0.70	0.570	3.539	1.801	0.09548
0.12	0.30	0.70	0.568	3.548	1.796	0.09628
0.12	0.31	0.70	0.581	3.557	1.793	0.09690
0.12	0.32	0.70	0.581	3.564	1.790	0.09743
0.12	0.33	0.70	0.571	3.575	1.784	0.09828
0.12	0.34	0.70	0.575	3.586	1.779	0.09915
0.12	0.35	0.70	0.601	3.599	1.774	0.10014
0.12	0.36	0.70	0.608	3.611	1.770	0.10099
0.12	0.37	0.70	0.583	3.623	1.763	0.10200
0.12	0.38	0.70	0.598	3.638	1.756	0.10315
0.12	0.39	0.70	0.573	3.655	1.749	0.10440
0.12	0.40	0.70	0.571	3.672	1.740	0.10585
0.12	0.41	0.70	0.589	3.690	1.730	0.10728
0.12	0.42	0.70	0.566	3.712	1.709	0.10950
0.12	0.43	0.70	0.571	3.729	1.697	0.11104
0.12	0.44	0.70	0.583	3.745	1.686	0.11243
0.12	0.45	0.70	0.606	3.762	1.677	0.11375
0.12	0.46	0.70	0.570	3.778	1.668	0.11511
0.12	0.47	0.70	0.582	3.795	1.661	0.11636
0.12	0.48	0.70	0.607	3.810	1.654	0.11751
0.12	0.49	0.70	0.588	3.827	1.647	0.11879
0.12	0.50	0.70	0.570	3.843	1.640	0.11997
0.12	0.51	0.70	0.607	3.859	1.634	0.12114
0.12	0.52	0.70	0.570	3.877	1.628	0.12243
0.12	0.53	0.70	0.574	3.894	1.621	0.12368
0.12	0.54	0.70	0.574	3.910	1.617	0.12477
0.12	0.55	0.70	0.618	3.929	1.610	0.12607
0.12	0.56	0.70	0.590	3.947	1.604	0.12733
0.12	0.57	0.70	0.615	3.964	1.599	0.12848
0.12	0.58	0.70	0.573	3.982	1.595	0.12970
0.12	0.59	0.70	0.597	4.001	1.589	0.13101
0.12	0.60	0.70	0.578	4.020	1.584	0.13230
0.12	0.61	0.70	0.581	4.041	1.580	0.13365
0.12	0.62	0.70	0.577	4.062	1.574	0.13501
0.12	0.63	0.70	0.575	4.084	1.571	0.13636
0.12	0.64	0.70	0.580	4.107	1.566	0.13783
0.12	0.65	0.70	0.578	4.129	1.564	0.13916
0.12	0.66	0.70	0.583	4.156	1.558	0.14087
0.12	0.67	0.70	0.614	4.186	1.555	0.14265
0.12	0.68	0.70	0.588	4.224	1.550	0.14491
0.12	0.69	0.70	0.606	4.256	1.545	0.14689
0.12	0.70	0.70	0.589	4.283	1.540	0.14860
0.12	0.71	0.70	0.595	4.308	1.539	0.15000
0.12	0.72	0.70	0.577	4.326	1.540	0.15092
0.12	0.73	0.70	0.580	4.355	1.536	0.15267
0.12	0.74	0.70	0.613	4.385	1.536	0.15431
0.12	0.75	0.70	0.584	4.417	1.533	0.15620
0.12	0.76	0.70	0.605	4.443	1.529	0.15773
0.12	0.77	0.70	0.578	4.474	1.525	0.15961
0.12	0.78	0.70	0.623	4.508	1.520	0.16169
0.12	0.79	0.70	0.596	4.550	1.510	0.16440
0.12	0.80	0.70	0.597	4.586	1.502	0.16672
0.12	0.81	0.70	0.616	4.618	1.496	0.16872
0.12	0.82	0.70	0.595	4.653	1.494	0.17072
0.12	0.83	0.70	0.606	4.711	1.505	0.17334
0.12	0.84	0.70	0.623	4.801	1.438	0.18122
0.12	0.85	0.70	0.597	4.846	1.422	0.18431
0.12	0.86	0.70	0.617	4.885	1.410	0.18690
0.12	0.87	0.70	0.612	4.928	1.399	0.18971
0.12	0.88	0.70	0.613	4.957	1.390	0.19165
0.12	0.89	0.70	0.635	4.989	1.373	0.19412
0.12	0.90	0.70	0.630	5.003	1.374	0.19487
0.12	0.91	0.70	0.601	5.012	1.367	0.19564
0.12	0.92	0.70	0.636	5.033	1.338	0.19802
0.12	0.93	0.70	0.624	5.039	1.324	0.19895
0.12	0.94	0.70	0.640	5.055	1.311	0.20036
0.12	0.95	0.70	0.621	5.076	1.299	0.20194
0.12	0.96	0.70	0.636	5.102	1.286	0.20395
0.12	0.97	0.70	0.647	5.136	1.275	0.20623
0.12	0.98	0.70	0.650	5.179	1.263	0.20897
0.12	0.99	0.70	0.615	5.244	1.250	0.21303
0.12	1.00	0.70	0.671	5.422	1.207	0.22433
0.13	0.01	0.70	0.582	3.796	2.210	0.08914
0.13	0.02	0.70	0.583	3.692	2.112	0.08832
0.13	0.03	0.70	0.564	3.627	2.051	0.08782
0.13	0.04	0.70	0.586	3.578	2.003	0.08750
0.13	0.05	0.70	0.579	3.541	1.966	0.08736
0.13	0.06	0.70	0.581	3.512	1.939	0.08705
0.13	0.07	0.70	0.571	3.490	1.915	0.08706
0.13	0.08	0.70	0.592	3.470	1.897	0.08692
0.13	0.09	0.70	0.583	3.457	1.880	0.08698
0.13	0.10	0.70	0.564	3.445	1.866	0.08710
0.13	0.11	0.70	0.597	3.437	1.854	0.08725
0.13	0.12	0.70	0.575	3.431	1.843	0.08748
0.13	0.13	0.70	0.582	3.427	1.837	0.08754
0.13	0.14	0.70	0.564	3.425	1.831	0.08774
0.13	0.15	0.70	0.577	3.428	1.827	0.08808
0.13	0.16	0.70	0.565	3.432	1.826	0.08836
0.13	0.17	0.70	0.563	3.437	1.824	0.08875
0.13	0.18	0.70	0.565	3.446	1.823	0.08931
0.13	0.19	0.70	0.568	3.459	1.823	0.08999
0.13	0.20	0.70	0.605	3.468	1.824	0.09049
0.13	0.21	0.70	0.568	3.478	1.819	0.09123
0.13	0.22	0.70	0.602	3.487	1.817	0.09187
0.13	0.23	0.70	0.576	3.493	1.816	0.09219
0.13	0.24	0.70	0.567	3.497	1.816	0.09246
0.13	0.25	0.70	0.600	3.499	1.816	0.09255
0.13	0.26	0.70	0.562	3.503	1.814	0.09288
0.13	0.27	0.70	0.573	3.508	1.811	0.09332
0.13	0.28	0.70	0.567	3.516	1.808	0.09388
0.13	0.29	0.70	0.572	3.523	1.803	0.09452
0.13	0.30	0.70	0.571	3.532	1.799	0.09523
0.13	0.31	0.70	0.577	3.541	1.795	0.09591
0.13	0.32	0.70	0.568	3.551	1.790	0.09667
0.13	0.33	0.70	0.566	3.560	1.786	0.09742
0.13	0.34	0.70	0.577	3.572	1.782	0.09829
0.13	0.35	0.70	0.599	3.586	1.774	0.09939
0.13	0.36	0.70	0.603	3.598	1.770	0.10029
0.13	0.37	0.70	0.564	3.612	1.763	0.10135
0.13	0.38	0.70	0.581	3.629	1.756	0.10264
0.13	0.39	0.70	0.599	3.648	1.745	0.10427
0.13	0.40	0.70	0.572	3.666	1.735	0.10575
0.13	0.41	0.70	0.578	3.686	1.716	0.10772
0.13	0.42	0.70	0.567	3.703	1.704	0.10924
0.13	0.43	0.70	0.587	3.719	1.693	0.11066
0.13	0.44	0.70	0.603	3.735	1.684	0.11198
0.13	0.45	0.70	0.611	3.753	1.675	0.11338
0.13	0.46	0.70	0.602	3.769	1.669	0.11459
0.13	0.47	0.70	0.566	3.785	1.661	0.11580
0.13	0.48	0.70	0.588	3.802	1.656	0.11699
0.13	0.49	0.70	0.567	3.820	1.648	0.11835
0.13	0.50	0.70	0.590	3.837	1.643	0.11952
0.13	0.51	0.70	0.603	3.854	1.636	0.12078
0.13	0.52	0.70	0.602	3.870	1.631	0.12190
0.13	0.53	0.70	0.573	3.887	1.626	0.12307
0.13	0.54	0.70	0.576	3.907	1.618	0.12451
0.13	0.55	0.70	0.572	3.924	1.614	0.12563
0.13	0.56	0.70	0.582	3.941	1.609	0.12680
0.13	0.57	0.70	0.582	3.959	1.604	0.12801
0.13	0.58	0.70	0.608	3.979	1.600	0.12932
0.13	0.59	0.70	0.588	4.000	1.596	0.13064
0.13	0.60	0.70	0.620	4.023	1.592	0.13208
0.13	0.61	0.70	0.571	4.044	1.588	0.13336
0.13	0.62	0.70	0.587	4.064	1.584	0.13465
0.13	0.63	0.70	0.577	4.087	1.581	0.13608
0.13	0.64	0.70	0.575	4.112	1.577	0.13761
0.13	0.65	0.70	0.596	4.141	1.573	0.13937
0.13	0.66	0.70	0.611	4.178	1.569	0.14157
0.13	0.67	0.70	0.575	4.209	1.567	0.14330
0.13	0.68	0.70	0.581	4.245	1.560	0.14562
0.13	0.69	0.70	0.590	4.275	1.555	0.14749
0.13	0.70	0.70	0.615	4.302	1.553	0.14903
0.13	0.71	0.70	0.584	4.327	1.550	0.15050
0.13	0.72	0.70	0.618	4.363	1.546	0.15263
0.13	0.73	0.70	0.584	4.402	1.540	0.15503
0.13	0.74	0.70	0.584	4.428	1.540	0.15648
0.13	0.75	0.70	0.612	4.442	1.544	0.15701
0.13	0.76	0.70	0.591	4.475	1.542	0.15892
0.13	0.77	0.70	0.589	4.514	1.530	0.16157
0.13	0.78	0.70	0.620	4.571	1.514	0.16536
0.13	0.79	0.70	0.586	4.602	1.513	0.16713
0.13	0.80	0.70	0.615	4.615	1.523	0.16737
0.13	0.81	0.70	0.586	4.655	1.519	0.16967
0.13	0.82	0.70	0.588	4.679	1.534	0.17033
0.13	0.83	0.70	0.587	4.765	1.457	0.17839
0.13	0.84	0.70	0.589	4.806	1.434	0.18162
0.13	0.85	0.70	0.582	4.843	1.419	0.18427
0.13	0.86	0.70	0.613	4.880	1.410	0.18663
0.13	0.87	0.70	0.613	4.926	1.393	0.18986
0.13	0.88	0.70	0.597	4.947	1.395	0.19091
0.13	0.89	0.70	0.624	4.973	1.405	0.19189
0.13	0.90	0.70	0.599	4.980	1.386	0.19307
0.13	0.91	0.70	0.623	4.998	1.357	0.19529
0.13	0.92	0.70	0.595	5.015	1.336	0.19708
0.13	0.93	0.70	0.633	5.033	1.320	0.19875
0.13	0.94	0.70	0.600	5.057	1.307	0.20062
0.13	0.95	0.70	0.639	5.083	1.295	0.20250
0.13	0.96	0.70	0.630	5.116	1.282	0.20484
0.13	0.97	0.70	0.628	5.155	1.270	0.20743
0.13	0.98	0.70	0.657	5.202	1.257	0.21048
0.13	0.99	0.70	0.624	5.272	1.240	0.21495
0.13	1.00	0.70	0.633	5.437	1.196	0.22552
0.14	0.01	0.70	0.587	3.774	2.206	0.08814
0.14	0.02	0.70	0.596	3.671	2.112	0.08720
0.14	0.03	0.70	0.562	3.607	2.048	0.08680
0.14	0.04	0.70	0.601	3.556	2.002	0.08637
0.14	0.05	0.70	0.560	3.521	1.966	0.08619
0.14	0.06	0.70	0.564	3.493	1.938	0.08607
0.14	0.07	0.70	0.568	3.471	1.914	0.08610
0.14	0.08	0.70	0.562	3.452	1.896	0.08594
0.14	0.09	0.70	0.596	3.439	1.879	0.08608
0.14	0.10	0.70	0.590	3.428	1.866	0.08612
0.14	0.11	0.70	0.566	3.419	1.854	0.08621
0.14	0.12	0.70	0.591	3.414	1.845	0.08644
0.14	0.13	0.70	0.593	3.411	1.838	0.08658
0.14	0.14	0.70	0.567	3.411	1.834	0.08684
0.14	0.15	0.70	0.574	3.415	1.831	0.08718
0.14	0.16	0.70	0.582	3.421	1.829	0.08763
0.14	0.17	0.70	0.560	3.429	1.828	0.08808
0.14	0.18	0.70	0.564	3.441	1.827	0.08878
0.14	0.19	0.70	0.565	3.453	1.825	0.08958
0.14	0.20	0.70	0.573	3.461	1.822	0.09016
0.14	0.21	0.70	0.599	3.469	1.822	0.09059
0.14	0.22	0.70	0.570	3.474	1.823	0.09083
0.14	0.23	0.70	0.564	3.474	1.825	0.09075
0.14	0.24	0.70	0.570	3.476	1.824	0.09087
0.14	0.25	0.70	0.573	3.480	1.819	0.09136
0.14	0.26	0.70	0.571	3.486	1.817	0.09178
0.14	0.27	0.70	0.560	3.493	1.813	0.09237
0.14	0.28	0.70	0.600	3.501	1.810	0.09301
0.14	0.29	0.70	0.602	3.509	1.805	0.09361
0.14	0.30	0.70	0.575	3.518	1.801	0.09433
0.14	0.31	0.70	0.581	3.528	1.796	0.09511
0.14	0.32	0.70	0.596	3.538	1.793	0.09581
0.14	0.33	0.70	0.616	3.548	1.788	0.09663
0.14	0.34	0.70	0.570	3.560	1.783	0.09757
0.14	0.35	0.70	0.576	3.574	1.777	0.09860
0.14	0.36	0.70	0.595	3.588	1.769	0.09977
0.14	0.37	0.70	0.599	3.605	1.761	0.10106
0.14	0.38	0.70	0.567	3.625	1.747	0.10286
0.14	0.39	0.70	0.564	3.643	1.735	0.10446
0.14	0.40	0.70	0.566	3.660	1.722	0.10600
0.14	0.41	0.70	0.578	3.676	1.711	0.10744
0.14	0.42	0.70	0.602	3.695	1.700	0.10901
0.14	0.43	0.70	0.570	3.710	1.693	0.11021
0.14	0.44	0.70	0.603	3.727	1.684	0.11157
0.14	0.45	0.70	0.596	3.745	1.676	0.11291
0.14	0.46	0.70	0.578	3.761	1.670	0.11408
0.14	0.47	0.70	0.610	3.778	1.664	0.11528
0.14	0.48	0.70	0.587	3.799	1.657	0.11679
0.14	0.49	0.70	0.574	3.817	1.653	0.11798
0.14	0.50	0.70	0.572	3.835	1.648	0.11915
0.14	0.51	0.70	0.572	3.851	1.642	0.12033
0.14	0.52	0.70	0.576	3.868	1.635	0.12158
0.14	0.53	0.70	0.575	3.885	1.629	0.12280
0.14	0.54	0.70	0.575	3.903	1.624	0.12401
0.14	0.55	0.70	0.599	3.922	1.619	0.12532
0.14	0.56	0.70	0.577	3.938	1.615	0.12638
0.14	0.57	0.70	0.592	3.960	1.610	0.12775
0.14	0.58	0.70	0.578	3.980	1.607	0.12904
0.14	0.59	0.70	0.586	4.005	1.605	0.13048
0.14	0.60	0.70	0.592	4.030	1.603	0.13195
0.14	0.61	0.70	0.623	4.052	1.600	0.13327
0.14	0.62	0.70	0.608	4.072	1.595	0.13459
0.14	0.63	0.70	0.584	4.095	1.592	0.13599
0.14	0.64	0.70	0.616	4.120	1.588	0.13755
0.14	0.65	0.70	0.590	4.152	1.584	0.13944
0.14	0.66	0.70	0.573	4.186	1.583	0.14138
0.14	0.67	0.70	0.577	4.233	1.576	0.14422
0.14	0.68	0.70	0.590	4.271	1.571	0.14649
0.14	0.69	0.70	0.585	4.304	1.562	0.14871
0.14	0.70	0.70	0.582	4.334	1.553	0.15077
0.14	0.71	0.70	0.611	4.363	1.549	0.15250
0.14	0.72	0.70	0.609	4.390	1.546	0.15410
0.14	0.73	0.70	0.616	4.413	1.548	0.15526
0.14	0.74	0.70	0.587	4.428	1.556	0.15573
0.14	0.75	0.70	0.579	4.446	1.559	0.15654
0.14	0.76	0.70	0.586	4.479	1.551	0.15873
0.14	0.77	0.70	0.615	4.512	1.549	0.16057
0.14	0.78	0.70	0.612	4.545	1.544	0.16261
0.14	0.79	0.70	0.589	4.568	1.544	0.16386
0.14	0.80	0.70	0.625	4.597	1.542	0.16551
0.14	0.81	0.70	0.614	4.650	1.531	0.16889
0.14	0.82	0.70	0.622	4.714	1.490	0.17418
0.14	0.83	0.70	0.589	4.758	1.454	0.17816
0.14	0.84	0.70	0.588	4.793	1.438	0.18071
0.14	0.85	0.70	0.603	4.825	1.427	0.18291
0.14	0.86	0.70	0.600	4.857	1.418	0.18507
0.14	0.87	0.70	0.634	4.887	1.414	0.18685
0.14	0.88	0.70	0.595	4.913	1.442	0.18703
0.14	0.89	0.70	0.595	4.934	1.422	0.18904
0.14	0.90	0.70	0.593	4.975	1.374	0.19331
0.14	0.91	0.70	0.595	5.000	1.347	0.19585
0.14	0.92	0.70	0.630	5.010	1.330	0.19709
0.14	0.93	0.70	0.594	5.032	1.315	0.19892
0.14	0.94	0.70	0.595	5.060	1.302	0.20097
0.14	0.95	0.70	0.633	5.092	1.288	0.20328
0.14	0.96	0.70	0.636	5.129	1.276	0.20581
0.14	0.97	0.70	0.626	5.174	1.262	0.20877
0.14	0.98	0.70	0.656	5.226	1.247	0.21217
0.14	0.99	0.70	0.625	5.316	1.226	0.21787
0.14	1.00	0.70	0.650	5.439	1.189	0.22589
0.15	0.01	0.70	0.588	3.754	2.204	0.08710
0.15	0.02	0.70	0.575	3.653	2.108	0.08636
0.15	0.03	0.70	0.611	3.588	2.047	0.08585
0.15	0.04	0.70	0.579	3.539	2.000	0.08551
0.15	0.05	0.70	0.575	3.504	1.965	0.08532
0.15	0.06	0.70	0.578	3.475	1.937	0.08517
0.15	0.07	0.70	0.563	3.453	1.914	0.08510
0.15	0.08	0.70	0.600	3.436	1.894	0.08518
0.15	0.09	0.70	0.573	3.422	1.879	0.08515
0.15	0.10	0.70	0.566	3.412	1.866	0.08526
0.15	0.11	0.70	0.563	3.404	1.855	0.08535
0.15	0.12	0.70	0.570	3.399	1.847	0.08552
0.15	0.13	0.70	0.560	3.398	1.839	0.08584
0.15	0.14	0.70	0.605	3.399	1.836	0.08607
0.15	0.15	0.70	0.615	3.405	1.833	0.08657
0.15	0.16	0.70	0.593	3.411	1.833	0.08686
0.15	0.17	0.70	0.561	3.424	1.832	0.08765
0.15	0.18	0.70	0.611	3.435	1.831	0.08832
0.15	0.19	0.70	0.562	3.442	1.830	0.08875
0.15	0.20	0.70	0.564	3.448	1.832	0.08894
0.15	0.21	0.70	0.613	3.452	1.835	0.08900
0.15	0.22	0.70	0.569	3.453	1.832	0.08920
0.15	0.23	0.70	0.558	3.454	1.829	0.08946
0.15	0.24	0.70	0.599	3.460	1.825	0.08996
0.15	0.25	0.70	0.568	3.466	1.823	0.09041
0.15	0.26	0.70	0.575	3.473	1.819	0.09095
0.15	0.27	0.70	0.576	3.480	1.816	0.09147
0.15	0.28	0.70	0.568	3.489	1.812	0.09221
0.15	0.29	0.70	0.561	3.497	1.808	0.09285
0.15	0.30	0.70	0.596	3.507	1.803	0.09361
0.15	0.31	0.70	0.577	3.516	1.798	0.09436
0.15	0.32	0.70	0.573	3.526	1.794	0.09514
0.15	0.33	0.70	0.567	3.537	1.789	0.09597
0.15	0.34	0.70	0.584	3.551	1.782	0.09707
0.15	0.35	0.70	0.577	3.565	1.775	0.09821
0.15	0.36	0.70	0.603	3.583	1.765	0.09974
0.15	0.37	0.70	0.562	3.601	1.754	0.10125
0.15	0.38	0.70	0.572	3.619	1.742	0.10283
0.15	0.39	0.70	0.563	3.636	1.729	0.10437
0.15	0.40	0.70	0.597	3.653	1.718	0.10583
0.15	0.41	0.70	0.599	3.668	1.710	0.10707
0.15	0.42	0.70	0.581	3.686	1.699	0.10859
0.15	0.43	0.70	0.569	3.704	1.690	0.11001
0.15	0.44	0.70	0.589	3.721	1.684	0.11121
0.15	0.45	0.70	0.602	3.738	1.677	0.11250
0.15	0.46	0.70	0.587	3.757	1.671	0.11380
0.15	0.47	0.70	0.599	3.776	1.666	0.11511
0.15	0.48	0.70	0.580	3.799	1.661	0.11660
0.15	0.49	0.70	0.611	3.828	1.655	0.11842
0.15	0.50	0.70	0.606	3.834	1.652	0.11895
0.15	0.51	0.70	0.618	3.850	1.647	0.12006
0.15	0.52	0.70	0.582	3.868	1.640	0.12136
0.15	0.53	0.70	0.598	3.886	1.635	0.12258
0.15	0.54	0.70	0.575	3.905	1.630	0.12384
0.15	0.55	0.70	0.566	3.921	1.627	0.12488
0.15	0.56	0.70	0.586	3.941	1.622	0.12619
0.15	0.57	0.70	0.568	3.962	1.618	0.12751
0.15	0.58	0.70	0.572	3.984	1.616	0.12883
0.15	0.59	0.70	0.568	4.011	1.614	0.13038
0.15	0.60	0.70	0.590	4.038	1.609	0.13206
0.15	0.61	0.70	0.573	4.053	1.608	0.13293
0.15	0.62	0.70	0.574	4.072	1.604	0.13420
0.15	0.63	0.70	0.573	4.098	1.599	0.13582
0.15	0.64	0.70	0.608	4.130	1.596	0.13767
0.15	0.65	0.70	0.572	4.166	1.592	0.13980
0.15	0.66	0.70	0.615	4.198	1.591	0.14161
0.15	0.67	0.70	0.598	4.246	1.581	0.14465
0.15	0.68	0.70	0.586	4.282	1.572	0.14704
0.15	0.69	0.70	0.579	4.310	1.564	0.14894
0.15	0.70	0.70	0.593	4.336	1.558	0.15063
0.15	0.71	0.70	0.614	4.362	1.556	0.15214
0.15	0.72	0.70	0.594	4.383	1.557	0.15320
0.15	0.73	0.70	0.607	4.398	1.564	0.15374
0.15	0.74	0.70	0.576	4.412	1.570	0.15423
0.15	0.75	0.70	0.588	4.439	1.562	0.15603
0.15	0.76	0.70	0.590	4.465	1.557	0.15769
0.15	0.77	0.70	0.592	4.493	1.554	0.15935
0.15	0.78	0.70	0.622	4.521	1.551	0.16095
0.15	0.79	0.70	0.608	4.552	1.550	0.16271
0.15	0.80	0.70	0.581	4.589	1.545	0.16498
0.15	0.81	0.70	0.618	4.641	1.536	0.16817
0.15	0.82	0.70	0.614	4.687	1.518	0.17146
0.15	0.83	0.70	0.588	4.732	1.472	0.17592
0.15	0.84	0.70	0.614	4.763	1.459	0.17821
0.15	0.85	0.70	0.620	4.793	1.454	0.18007
0.15	0.86	0.70	0.614	4.822	1.447	0.18190
0.15	0.87	0.70	0.616	4.848	1.445	0.18342
0.15	0.88	0.70	0.600	4.876	1.442	0.18506
0.15	0.89	0.70	0.628	4.931	1.397	0.18997
0.15	0.90	0.70	0.599	4.972	1.357	0.19387
0.15	0.91	0.70	0.625	4.982	1.344	0.19500
0.15	0.92	0.70	0.622	5.001	1.326	0.19678
0.15	0.93	0.70	0.603	5.032	1.310	0.19914
0.15	0.94	0.70	0.636	5.063	1.296	0.20140
0.15	0.95	0.70	0.648	5.099	1.282	0.20391
0.15	0.96	0.70	0.637	5.143	1.268	0.20686
0.15	0.97	0.70	0.632	5.204	1.250	0.21085
0.15	0.98	0.70	0.652	5.258	1.234	0.21439
0.15	0.99	0.70	0.631	5.352	1.204	0.22071
0.15	1.00	0.70	0.632	5.435	1.184	0.22594
0.16	0.01	0.70	0.607	3.734	2.203	0.08601
0.16	0.02	0.70	0.574	3.635	2.106	0.08545
0.16	0.03	0.70	0.583	3.571	2.047	0.08491
0.16	0.04	0.70	0.563	3.522	1.999	0.08458
0.16	0.05	0.70	0.567	3.487	1.964	0.08445
0.16	0.06	0.70	0.569	3.459	1.936	0.08430
0.16	0.07	0.70	0.562	3.438	1.913	0.08430
0.16	0.08	0.70	0.591	3.421	1.895	0.08432
0.16	0.09	0.70	0.598	3.407	1.879	0.08433
0.16	0.10	0.70	0.566	3.398	1.865	0.08453
0.16	0.11	0.70	0.567	3.389	1.855	0.08455
0.16	0.12	0.70	0.563	3.386	1.847	0.08475
0.16	0.13	0.70	0.556	3.386	1.841	0.08510
0.16	0.14	0.70	0.558	3.389	1.839	0.08535
0.16	0.15	0.70	0.568	3.396	1.838	0.08580
0.16	0.16	0.70	0.561	3.404	1.838	0.08624
0.16	0.17	0.70	0.571	3.415	1.841	0.08667
0.16	0.18	0.70	0.574	3.421	1.840	0.08705
0.16	0.19	0.70	0.574	3.425	1.841	0.08720
0.16	0.20	0.70	0.561	3.429	1.841	0.08741
0.16	0.21	0.70	0.549	3.431	1.839	0.08767
0.16	0.22	0.70	0.564	3.437	1.835	0.08818
0.16	0.23	0.70	0.597	3.442	1.831	0.08868
0.16	0.24	0.70	0.587	3.447	1.829	0.08908
0.16	0.25	0.70	0.573	3.455	1.824	0.08976
0.16	0.26	0.70	0.568	3.465	1.819	0.09050
0.16	0.27	0.70	0.566	3.471	1.817	0.09097
0.16	0.28	0.70	0.578	3.477	1.814	0.09148
0.16	0.29	0.70	0.604	3.486	1.809	0.09218
0.16	0.30	0.70	0.575	3.494	1.804	0.09289
0.16	0.31	0.70	0.569	3.505	1.799	0.09374
0.16	0.32	0.70	0.604	3.516	1.794	0.09458
0.16	0.33	0.70	0.565	3.528	1.789	0.09551
0.16	0.34	0.70	0.601	3.542	1.782	0.09664
0.16	0.35	0.70	0.619	3.560	1.774	0.09795
0.16	0.36	0.70	0.563	3.575	1.766	0.09920
0.16	0.37	0.70	0.564	3.594	1.752	0.10094
0.16	0.38	0.70	0.594	3.613	1.736	0.10279
0.16	0.39	0.70	0.597	3.628	1.726	0.10410
0.16	0.40	0.70	0.569	3.646	1.716	0.10552
0.16	0.41	0.70	0.566	3.664	1.706	0.10700
0.16	0.42	0.70	0.572	3.680	1.699	0.10826
0.16	0.43	0.70	0.593	3.698	1.691	0.10962
0.16	0.44	0.70	0.594	3.717	1.683	0.11103
0.16	0.45	0.70	0.594	3.735	1.678	0.11225
0.16	0.46	0.70	0.566	3.753	1.674	0.11345
0.16	0.47	0.70	0.570	3.776	1.669	0.11490
0.16	0.48	0.70	0.568	3.796	1.665	0.11625
0.16	0.49	0.70	0.600	3.815	1.660	0.11754
0.16	0.50	0.70	0.582	3.833	1.655	0.11873
0.16	0.51	0.70	0.569	3.850	1.650	0.11989
0.16	0.52	0.70	0.611	3.869	1.646	0.12114
0.16	0.53	0.70	0.572	3.888	1.640	0.12242
0.16	0.54	0.70	0.580	3.906	1.636	0.12358
0.16	0.55	0.70	0.579	3.924	1.632	0.12479
0.16	0.56	0.70	0.573	3.944	1.627	0.12610
0.16	0.57	0.70	0.577	3.963	1.624	0.12724
0.16	0.58	0.70	0.603	3.985	1.622	0.12857
0.16	0.59	0.70	0.574	4.006	1.620	0.12980
0.16	0.60	0.70	0.617	4.028	1.617	0.13118
0.16	0.61	0.70	0.570	4.051	1.612	0.13262
0.16	0.62	0.70	0.583	4.073	1.611	0.13389
0.16	0.63	0.70	0.593	4.101	1.606	0.13565
0.16	0.64	0.70	0.584	4.139	1.602	0.13789
0.16	0.65	0.70	0.576	4.163	1.605	0.13906
0.16	0.66	0.70	0.584	4.208	1.598	0.14188
0.16	0.67	0.70	0.572	4.247	1.587	0.14447
0.16	0.68	0.70	0.610	4.272	1.579	0.14622
0.16	0.69	0.70	0.589	4.296	1.573	0.14777
0.16	0.70	0.70	0.589	4.319	1.570	0.14914
0.16	0.71	0.70	0.582	4.343	1.568	0.15054
0.16	0.72	0.70	0.628	4.363	1.569	0.15158
0.16	0.73	0.70	0.577	4.378	1.575	0.15211
0.16	0.74	0.70	0.583	4.399	1.569	0.15354
0.16	0.75	0.70	0.582	4.423	1.563	0.15515
0.16	0.76	0.70	0.585	4.448	1.560	0.15664
0.16	0.77	0.70	0.569	4.478	1.557	0.15838
0.16	0.78	0.70	0.584	4.505	1.552	0.16006
0.16	0.79	0.70	0.586	4.538	1.547	0.16205
0.16	0.80	0.70	0.580	4.577	1.543	0.16439
0.16	0.81	0.70	0.581	4.612	1.539	0.16649
0.16	0.82	0.70	0.600	4.650	1.531	0.16888
0.16	0.83	0.70	0.612	4.680	1.524	0.17080
0.16	0.84	0.70	0.585	4.711	1.510	0.17310
0.16	0.85	0.70	0.606	4.741	1.494	0.17544
0.16	0.86	0.70	0.642	4.775	1.476	0.17810
0.16	0.87	0.70	0.626	4.813	1.450	0.18126
0.16	0.88	0.70	0.597	4.859	1.419	0.18514
0.16	0.89	0.70	0.591	4.905	1.385	0.18910
0.16	0.90	0.70	0.589	4.938	1.360	0.19197
0.16	0.91	0.70	0.619	4.967	1.340	0.19439
0.16	0.92	0.70	0.627	4.997	1.321	0.19678
0.16	0.93	0.70	0.641	5.028	1.306	0.19910
0.16	0.94	0.70	0.598	5.066	1.290	0.20178
0.16	0.95	0.70	0.635	5.107	1.276	0.20462
0.16	0.96	0.70	0.623	5.159	1.259	0.20812
0.16	0.97	0.70	0.654	5.250	1.230	0.21413
0.16	0.98	0.70	0.647	5.307	1.211	0.21797
0.16	0.99	0.70	0.630	5.361	1.194	0.22158
0.16	1.00	0.70	0.686	5.428	1.178	0.22581
0.17	0.01	0.70	0.587	3.718	2.201	0.08523
0.17	0.02	0.70	0.610	3.619	2.105	0.08460
0.17	0.03	0.70	0.559	3.556	2.045	0.08414
0.17	0.04	0.70	0.580	3.507	1.999	0.08379
0.17	0.05	0.70	0.587	3.472	1.962	0.08373
0.17	0.06	0.70	0.558	3.444	1.936	0.08353
0.17	0.07	0.70	0.563	3.422	1.913	0.08343
0.17	0.08	0.70	0.572	3.407	1.894	0.08360
0.17	0.09	0.70	0.568	3.395	1.877	0.08374
0.17	0.10	0.70	0.568	3.385	1.866	0.08377
0.17	0.11	0.70	0.595	3.378	1.855	0.08392
0.17	0.12	0.70	0.560	3.374	1.849	0.08403
0.17	0.13	0.70	0.575	3.375	1.843	0.08435
0.17	0.14	0.70	0.574	3.378	1.843	0.08456
0.17	0.15	0.70	0.565	3.386	1.842	0.08506
0.17	0.16	0.70	0.574	3.392	1.846	0.08517
0.17	0.17	0.70	0.594	3.399	1.847	0.08552
0.17	0.18	0.70	0.593	3.406	1.848	0.08586
0.17	0.19	0.70	0.547	3.410	1.848	0.08608
0.17	0.20	0.70	0.589	3.416	1.845	0.08650
0.17	0.21	0.70	0.595	3.420	1.840	0.08698
0.17	0.22	0.70	0.572	3.424	1.838	0.08737
0.17	0.23	0.70	0.573	3.431	1.833	0.08797
0.17	0.24	0.70	0.598	3.438	1.829	0.08854
0.17	0.25	0.70	0.568	3.445	1.826	0.08909
0.17	0.26	0.70	0.580	3.453	1.822	0.08971
0.17	0.27	0.70	0.564	3.460	1.818	0.09032
0.17	0.28	0.70	0.572	3.468	1.814	0.09096
0.17	0.29	0.70	0.600	3.476	1.809	0.09161
0.17	0.30	0.70	0.591	3.486	1.804	0.09241
0.17	0.31	0.70	0.582	3.497	1.798	0.09332
0.17	0.32	0.70	0.560	3.507	1.794	0.09413
0.17	0.33	0.70	0.595	3.522	1.787	0.09527
0.17	0.34	0.70	0.553	3.537	1.779	0.09649
0.17	0.35	0.70	0.574	3.553	1.772	0.09771
0.17	0.36	0.70	0.563	3.571	1.757	0.09948
0.17	0.37	0.70	0.563	3.589	1.743	0.10112
0.17	0.38	0.70	0.575	3.606	1.732	0.10259
0.17	0.39	0.70	0.569	3.623	1.723	0.10400
0.17	0.40	0.70	0.566	3.640	1.714	0.10533
0.17	0.41	0.70	0.566	3.657	1.705	0.10671
0.17	0.42	0.70	0.606	3.675	1.698	0.10805
0.17	0.43	0.70	0.583	3.695	1.691	0.10943
0.17	0.44	0.70	0.575	3.714	1.685	0.11078
0.17	0.45	0.70	0.613	3.733	1.681	0.11203
0.17	0.46	0.70	0.577	3.754	1.677	0.11340
0.17	0.47	0.70	0.594	3.777	1.672	0.11484
0.17	0.48	0.70	0.575	3.798	1.666	0.11627
0.17	0.49	0.70	0.583	3.818	1.662	0.11754
0.17	0.50	0.70	0.586	3.835	1.658	0.11871
0.17	0.51	0.70	0.569	3.855	1.653	0.12002
0.17	0.52	0.70	0.568	3.872	1.650	0.12109
0.17	0.53	0.70	0.586	3.893	1.645	0.12245
0.17	0.54	0.70	0.585	3.910	1.640	0.12365
0.17	0.55	0.70	0.571	3.926	1.638	0.12464
0.17	0.56	0.70	0.579	3.945	1.633	0.12587
0.17	0.57	0.70	0.600	3.964	1.631	0.12703
0.17	0.58	0.70	0.601	3.983	1.628	0.12817
0.17	0.59	0.70	0.586	4.005	1.626	0.12948
0.17	0.60	0.70	0.599	4.030	1.624	0.13091
0.17	0.61	0.70	0.575	4.053	1.623	0.13222
0.17	0.62	0.70	0.571	4.073	1.619	0.13350
0.17	0.63	0.70	0.593	4.099	1.616	0.13506
0.17	0.64	0.70	0.573	4.128	1.614	0.13672
0.17	0.65	0.70	0.574	4.158	1.610	0.13857
0.17	0.66	0.70	0.585	4.184	1.608	0.14005
0.17	0.67	0.70	0.564	4.214	1.601	0.14201
0.17	0.68	0.70	0.575	4.245	1.591	0.14416
0.17	0.69	0.70	0.603	4.257	1.592	0.14480
0.17	0.70	0.70	0.604	4.278	1.590	0.14602
0.17	0.71	0.70	0.583	4.305	1.586	0.14768
0.17	0.72	0.70	0.581	4.334	1.580	0.14953
0.17	0.73	0.70	0.584	4.358	1.574	0.15108
0.17	0.74	0.70	0.571	4.383	1.570	0.15264
0.17	0.75	0.70	0.588	4.408	1.564	0.15424
0.17	0.76	0.70	0.583	4.434	1.561	0.15579
0.17	0.77	0.70	0.587	4.461	1.556	0.15752
0.17	0.78	0.70	0.613	4.489	1.553	0.15914
0.17	0.79	0.70	0.589	4.517	1.548	0.16088
0.17	0.80	0.70	0.592	4.548	1.541	0.16289
0.17	0.81	0.70	0.576	4.582	1.533	0.16508
0.17	0.82	0.70	0.596	4.626	1.518	0.16819
0.17	0.83	0.70	0.590	4.652	1.515	0.16970
0.17	0.84	0.70	0.582	4.686	1.497	0.17236
0.17	0.85	0.70	0.589	4.719	1.479	0.17490
0.17	0.86	0.70	0.607	4.759	1.456	0.17812
0.17	0.87	0.70	0.640	4.790	1.437	0.18063
0.17	0.88	0.70	0.587	4.846	1.403	0.18513
0.17	0.89	0.70	0.619	4.888	1.377	0.18853
0.17	0.90	0.70	0.635	4.924	1.357	0.19135
0.17	0.91	0.70	0.620	4.956	1.337	0.19395
0.17	0.92	0.70	0.630	4.992	1.318	0.19664
0.17	0.93	0.70	0.631	5.029	1.301	0.19934
0.17	0.94	0.70	0.638	5.068	1.285	0.20213
0.17	0.95	0.70	0.597	5.113	1.269	0.20523
0.17	0.96	0.70	0.613	5.174	1.251	0.20923
0.17	0.97	0.70	0.634	5.265	1.219	0.21543
0.17	0.98	0.70	0.657	5.319	1.200	0.21909
0.17	0.99	0.70	0.633	5.361	1.188	0.22186
0.17	1.00	0.70	0.672	5.418	1.174	0.22543
0.18	0.01	0.70	0.586	3.703	2.199	0.08448
0.18	0.02	0.70	0.598	3.603	2.104	0.08376
0.18	0.03	0.70	0.596	3.541	2.043	0.08341
0.18	0.04	0.70	0.564	3.493	1.996	0.08316
0.18	0.05	0.70	0.562	3.457	1.962	0.08290
0.18	0.06	0.70	0.567	3.431	1.935	0.08284
0.18	0.07	0.70	0.605	3.410	1.913	0.08275
0.18	0.08	0.70	0.561	3.394	1.893	0.08290
0.18	0.09	0.70	0.575	3.381	1.878	0.08289
0.18	0.10	0.70	0.558	3.371	1.866	0.08298
0.18	0.11	0.70	0.557	3.365	1.857	0.08315
0.18	0.12	0.70	0.590	3.363	1.850	0.08337
0.18	0.13	0.70	0.569	3.363	1.847	0.08355
0.18	0.14	0.70	0.587	3.368	1.847	0.08378
0.18	0.15	0.70	0.566	3.375	1.849	0.08404
0.18	0.16	0.70	0.577	3.383	1.849	0.08451
0.18	0.17	0.70	0.555	3.390	1.852	0.08476
0.18	0.18	0.70	0.560	3.397	1.851	0.08516
0.18	0.19	0.70	0.557	3.401	1.850	0.08550
0.18	0.20	0.70	0.615	3.405	1.846	0.08590
0.18	0.21	0.70	0.559	3.410	1.842	0.08631
0.18	0.22	0.70	0.593	3.417	1.837	0.08697
0.18	0.23	0.70	0.599	3.425	1.833	0.08761
0.18	0.24	0.70	0.573	3.433	1.827	0.08837
0.18	0.25	0.70	0.560	3.438	1.824	0.08882
0.18	0.26	0.70	0.560	3.443	1.822	0.08915
0.18	0.27	0.70	0.572	3.450	1.818	0.08979
0.18	0.28	0.70	0.598	3.458	1.814	0.09039
0.18	0.29	0.70	0.592	3.467	1.808	0.09118
0.18	0.30	0.70	0.554	3.477	1.803	0.09201
0.18	0.31	0.70	0.589	3.489	1.797	0.09291
0.18	0.32	0.70	0.585	3.502	1.792	0.09391
0.18	0.33	0.70	0.596	3.515	1.787	0.09490
0.18	0.34	0.70	0.560	3.531	1.776	0.09628
0.18	0.35	0.70	0.592	3.549	1.766	0.09776
0.18	0.36	0.70	0.594	3.566	1.753	0.09936
0.18	0.37	0.70	0.556	3.584	1.740	0.10098
0.18	0.38	0.70	0.560	3.602	1.729	0.10250
0.18	0.39	0.70	0.561	3.618	1.721	0.10375
0.18	0.40	0.70	0.571	3.637	1.711	0.10527
0.18	0.41	0.70	0.604	3.655	1.703	0.10668
0.18	0.42	0.70	0.593	3.672	1.699	0.10783
0.18	0.43	0.70	0.578	3.692	1.692	0.10926
0.18	0.44	0.70	0.594	3.713	1.687	0.11062
0.18	0.45	0.70	0.564	3.735	1.683	0.11203
0.18	0.46	0.70	0.567	3.757	1.680	0.11340
0.18	0.47	0.70	0.595	3.782	1.674	0.11504
0.18	0.48	0.70	0.568	3.804	1.671	0.11640
0.18	0.49	0.70	0.565	3.825	1.666	0.11777
0.18	0.50	0.70	0.572	3.844	1.662	0.11898
0.18	0.51	0.70	0.561	3.865	1.658	0.12030
0.18	0.52	0.70	0.563	3.884	1.654	0.12154
0.18	0.53	0.70	0.597	3.901	1.651	0.12262
0.18	0.54	0.70	0.602	3.916	1.647	0.12366
0.18	0.55	0.70	0.598	3.929	1.644	0.12450
0.18	0.56	0.70	0.566	3.947	1.640	0.12563
0.18	0.57	0.70	0.568	3.965	1.638	0.12672
0.18	0.58	0.70	0.562	3.988	1.637	0.12804
0.18	0.59	0.70	0.567	4.012	1.638	0.12928
0.18	0.60	0.70	0.569	4.037	1.638	0.13068
0.18	0.61	0.70	0.597	4.052	1.632	0.13177
0.18	0.62	0.70	0.569	4.073	1.627	0.13313
0.18	0.63	0.70	0.600	4.097	1.625	0.13450
0.18	0.64	0.70	0.581	4.118	1.621	0.13585
0.18	0.65	0.70	0.577	4.138	1.616	0.13719
0.18	0.66	0.70	0.566	4.160	1.612	0.13857
0.18	0.67	0.70	0.614	4.182	1.608	0.13993
0.18	0.68	0.70	0.583	4.205	1.601	0.14151
0.18	0.69	0.70	0.579	4.227	1.599	0.14279
0.18	0.70	0.70	0.603	4.253	1.594	0.14447
0.18	0.71	0.70	0.606	4.288	1.586	0.14674
0.18	0.72	0.70	0.600	4.317	1.581	0.14855
0.18	0.73	0.70	0.571	4.342	1.575	0.15020
0.18	0.74	0.70	0.588	4.366	1.571	0.15168
0.18	0.75	0.70	0.579	4.392	1.565	0.15337
0.18	0.76	0.70	0.590	4.417	1.560	0.15493
0.18	0.77	0.70	0.581	4.444	1.557	0.15655
0.18	0.78	0.70	0.587	4.471	1.552	0.15825
0.18	0.79	0.70	0.604	4.499	1.544	0.16006
0.18	0.80	0.70	0.590	4.527	1.538	0.16188
0.18	0.81	0.70	0.578	4.562	1.527	0.16428
0.18	0.82	0.70	0.586	4.602	1.510	0.16724
0.18	0.83	0.70	0.614	4.635	1.496	0.16963
0.18	0.84	0.70	0.619	4.656	1.489	0.17108
0.18	0.85	0.70	0.613	4.692	1.472	0.17379
0.18	0.86	0.70	0.636	4.739	1.449	0.17731
0.18	0.87	0.70	0.581	4.788	1.421	0.18122
0.18	0.88	0.70	0.597	4.832	1.397	0.18468
0.18	0.89	0.70	0.587	4.876	1.374	0.18802
0.18	0.90	0.70	0.602	4.913	1.354	0.19087
0.18	0.91	0.70	0.594	4.952	1.333	0.19387
0.18	0.92	0.70	0.620	4.988	1.315	0.19655
0.18	0.93	0.70	0.590	5.028	1.297	0.19949
0.18	0.94	0.70	0.636	5.072	1.281	0.20253
0.18	0.95	0.70	0.622	5.123	1.264	0.20593
0.18	0.96	0.70	0.623	5.186	1.243	0.21024
0.18	0.97	0.70	0.625	5.277	1.208	0.21653
0.18	0.98	0.70	0.657	5.321	1.193	0.21949
0.18	0.99	0.70	0.669	5.356	1.182	0.22179
0.18	1.00	0.70	0.680	5.406	1.171	0.22494
0.19	0.01	0.70	0.590	3.689	2.195	0.08390
0.19	0.02	0.70	0.601	3.589	2.102	0.08308
0.19	0.03	0.70	0.571	3.528	2.043	0.08267
0.19	0.04	0.70	0.595	3.480	1.996	0.08246
0.19	0.05	0.70	0.589	3.446	1.961	0.08232
0.19	0.06	0.70	0.574	3.419	1.933	0.08223
0.19	0.07	0.70	0.568	3.398	1.911	0.08218
0.19	0.08	0.70	0.602	3.382	1.892	0.08231
0.19	0.09	0.70	0.570	3.369	1.879	0.08220
0.19	0.10	0.70	0.565	3.359	1.866	0.08235
0.19	0.11	0.70	0.556	3.354	1.857	0.08251
0.19	0.12	0.70	0.554	3.352	1.851	0.08269
0.19	0.13	0.70	0.588	3.353	1.850	0.08282
0.19	0.14	0.70	0.584	3.359	1.851	0.08307
0.19	0.15	0.70	0.588	3.368	1.854	0.08344
0.19	0.16	0.70	0.594	3.375	1.855	0.08377
0.19	0.17	0.70	0.575	3.383	1.856	0.08415
0.19	0.18	0.70	0.585	3.387	1.854	0.08448
0.19	0.19	0.70	0.592	3.392	1.851	0.08491
0.19	0.20	0.70	0.569	3.396	1.848	0.08528
0.19	0.21	0.70	0.555	3.402	1.844	0.08580
0.19	0.22	0.70	0.570	3.410	1.837	0.08659
0.19	0.23	0.70	0.571	3.418	1.830	0.08740
0.19	0.24	0.70	0.558	3.424	1.827	0.08789
0.19	0.25	0.70	0.564	3.428	1.826	0.08813
0.19	0.26	0.70	0.591	3.432	1.824	0.08844
0.19	0.27	0.70	0.572	3.441	1.818	0.08925
0.19	0.28	0.70	0.585	3.449	1.814	0.08990
0.19	0.29	0.70	0.571	3.458	1.809	0.09069
0.19	0.30	0.70	0.568	3.469	1.803	0.09156
0.19	0.31	0.70	0.573	3.481	1.798	0.09246
0.19	0.32	0.70	0.575	3.494	1.791	0.09354
0.19	0.33	0.70	0.589	3.511	1.781	0.09492
0.19	0.34	0.70	0.579	3.525	1.774	0.09605
0.19	0.35	0.70	0.581	3.543	1.762	0.09766
0.19	0.36	0.70	0.592	3.562	1.748	0.09938
0.19	0.37	0.70	0.592	3.580	1.736	0.10092
0.19	0.38	0.70	0.564	3.598	1.726	0.10247
0.19	0.39	0.70	0.558	3.615	1.718	0.10378
0.19	0.40	0.70	0.563	3.634	1.710	0.10517
0.19	0.41	0.70	0.564	3.652	1.704	0.10651
0.19	0.42	0.70	0.588	3.673	1.698	0.10787
0.19	0.43	0.70	0.561	3.692	1.694	0.10919
0.19	0.44	0.70	0.596	3.716	1.690	0.11068
0.19	0.45	0.70	0.565	3.742	1.686	0.11228
0.19	0.46	0.70	0.569	3.770	1.683	0.11395
0.19	0.47	0.70	0.595	3.797	1.679	0.11561
0.19	0.48	0.70	0.560	3.818	1.675	0.11697
0.19	0.49	0.70	0.593	3.840	1.670	0.11836
0.19	0.50	0.70	0.565	3.863	1.666	0.11982
0.19	0.51	0.70	0.602	3.889	1.663	0.12138
0.19	0.52	0.70	0.562	3.909	1.657	0.12280
0.19	0.53	0.70	0.568	3.910	1.658	0.12278
0.19	0.54	0.70	0.568	3.917	1.655	0.12333
0.19	0.55	0.70	0.566	3.933	1.651	0.12437
0.19	0.56	0.70	0.598	3.952	1.648	0.12550
0.19	0.57	0.70	0.573	3.982	1.645	0.12733
0.19	0.58	0.70	0.597	4.007	1.643	0.12881
0.19	0.59	0.70	0.600	4.016	1.648	0.12904
0.19	0.60	0.70	0.566	4.033	1.645	0.13011
0.19	0.61	0.70	0.588	4.053	1.643	0.13128
0.19	0.62	0.70	0.566	4.069	1.636	0.13247
0.19	0.63	0.70	0.571	4.085	1.630	0.13366
0.19	0.64	0.70	0.578	4.102	1.626	0.13477
0.19	0.65	0.70	0.573	4.122	1.622	0.13606
0.19	0.66	0.70	0.567	4.142	1.616	0.13742
0.19	0.67	0.70	0.571	4.164	1.611	0.13883
0.19	0.68	0.70	0.567	4.187	1.605	0.14040
0.19	0.69	0.70	0.580	4.212	1.600	0.14195
0.19	0.70	0.70	0.600	4.242	1.594	0.14383
0.19	0.71	0.70	0.586	4.274	1.586	0.14597
0.19	0.72	0.70	0.575	4.303	1.578	0.14788
0.19	0.73	0.70	0.579	4.327	1.574	0.14942
0.19	0.74	0.70	0.577	4.352	1.568	0.15101
0.19	0.75	0.70	0.580	4.376	1.564	0.15252
0.19	0.76	0.70	0.583	4.401	1.560	0.15407
0.19	0.77	0.70	0.578	4.427	1.556	0.15569
0.19	0.78	0.70	0.584	4.452	1.550	0.15732
0.19	0.79	0.70	0.601	4.479	1.542	0.15910
0.19	0.80	0.70	0.613	4.507	1.534	0.16099
0.19	0.81	0.70	0.585	4.536	1.523	0.16305
0.19	0.82	0.70	0.579	4.564	1.513	0.16504
0.19	0.83	0.70	0.616	4.592	1.500	0.16716
0.19	0.84	0.70	0.577	4.624	1.486	0.16948
0.19	0.85	0.70	0.617	4.676	1.466	0.17317
0.19	0.86	0.70	0.598	4.729	1.438	0.17731
0.19	0.87	0.70	0.593	4.775	1.417	0.18073
0.19	0.88	0.70	0.614	4.820	1.393	0.18418
0.19	0.89	0.70	0.590	4.862	1.372	0.18739
0.19	0.90	0.70	0.592	4.905	1.351	0.19057
0.19	0.91	0.70	0.619	4.945	1.332	0.19354
0.19	0.92	0.70	0.632	4.988	1.313	0.19668
0.19	0.93	0.70	0.603	5.031	1.295	0.19976
0.19	0.94	0.70	0.624	5.078	1.277	0.20298
0.19	0.95	0.70	0.616	5.132	1.258	0.20670
0.19	0.96	0.70	0.609	5.199	1.234	0.21127
0.19	0.97	0.70	0.655	5.280	1.201	0.21699
0.19	0.98	0.70	0.633	5.317	1.187	0.21953
0.19	0.99	0.70	0.638	5.347	1.178	0.22150
0.19	1.00	0.70	0.689	5.393	1.168	0.22435
0.20	0.01	0.70	0.581	3.675	2.195	0.08313
0.20	0.02	0.70	0.596	3.577	2.100	0.08248
0.20	0.03	0.70	0.579	3.515	2.041	0.08206
0.20	0.04	0.70	0.577	3.469	1.995	0.08185
0.20	0.05	0.70	0.577	3.433	1.961	0.08163
0.20	0.06	0.70	0.564	3.406	1.933	0.08153
0.20	0.07	0.70	0.598	3.386	1.911	0.08158
0.20	0.08	0.70	0.566	3.371	1.894	0.08160
0.20	0.09	0.70	0.557	3.359	1.878	0.08171
0.20	0.10	0.70	0.563	3.349	1.867	0.08173
0.20	0.11	0.70	0.590	3.344	1.859	0.08185
0.20	0.12	0.70	0.559	3.342	1.855	0.08198
0.20	0.13	0.70	0.557	3.345	1.853	0.08218
0.20	0.14	0.70	0.570	3.354	1.857	0.08250
0.20	0.15	0.70	0.570	3.360	1.858	0.08281
0.20	0.16	0.70	0.558	3.368	1.861	0.08310
0.20	0.17	0.70	0.567	3.375	1.860	0.08352
0.20	0.18	0.70	0.554	3.379	1.857	0.08393
0.20	0.19	0.70	0.591	3.385	1.852	0.08444
0.20	0.20	0.70	0.555	3.388	1.850	0.08475
0.20	0.21	0.70	0.570	3.393	1.845	0.08529
0.20	0.22	0.70	0.554	3.402	1.838	0.08611
0.20	0.23	0.70	0.607	3.407	1.834	0.08656
0.20	0.24	0.70	0.556	3.410	1.833	0.08679
0.20	0.25	0.70	0.564	3.417	1.827	0.08749
0.20	0.26	0.70	0.561	3.423	1.824	0.08799
0.20	0.27	0.70	0.570	3.433	1.818	0.08878
0.20	0.28	0.70	0.570	3.440	1.813	0.08948
0.20	0.29	0.70	0.561	3.452	1.809	0.09029
0.20	0.30	0.70	0.589	3.463	1.803	0.09123
0.20	0.31	0.70	0.557	3.475	1.797	0.09220
0.20	0.32	0.70	0.590	3.490	1.788	0.09346
0.20	0.33	0.70	0.556	3.504	1.782	0.09454
0.20	0.34	0.70	0.571	3.521	1.770	0.09601
0.20	0.35	0.70	0.557	3.540	1.758	0.09772
0.20	0.36	0.70	0.562	3.559	1.743	0.09950
0.20	0.37	0.70	0.592	3.576	1.732	0.10095
0.20	0.38	0.70	0.567	3.594	1.724	0.10234
0.20	0.39	0.70	0.592	3.611	1.717	0.10360
0.20	0.40	0.70	0.589	3.631	1.711	0.10502
0.20	0.41	0.70	0.594	3.651	1.704	0.10643
0.20	0.42	0.70	0.559	3.673	1.702	0.10775
0.20	0.43	0.70	0.561	3.699	1.698	0.10934
0.20	0.44	0.70	0.556	3.726	1.693	0.11105
0.20	0.45	0.70	0.612	3.760	1.691	0.11300
0.20	0.46	0.70	0.590	3.793	1.687	0.11500
0.20	0.47	0.70	0.569	3.826	1.677	0.11726
0.20	0.48	0.70	0.564	3.848	1.674	0.11866
0.20	0.49	0.70	0.602	3.872	1.669	0.12019
0.20	0.50	0.70	0.603	3.891	1.665	0.12143
0.20	0.51	0.70	0.590	3.906	1.664	0.12223
0.20	0.52	0.70	0.565	3.910	1.669	0.12226
0.20	0.53	0.70	0.565	3.910	1.665	0.12245
0.20	0.54	0.70	0.566	3.924	1.661	0.12338
0.20	0.55	0.70	0.605	3.936	1.661	0.12409
0.20	0.56	0.70	0.595	3.955	1.657	0.12529
0.20	0.57	0.70	0.566	3.980	1.653	0.12682
0.20	0.58	0.70	0.574	3.993	1.656	0.12739
0.20	0.59	0.70	0.568	4.007	1.655	0.12820
0.20	0.60	0.70	0.569	4.028	1.653	0.12945
0.20	0.61	0.70	0.597	4.045	1.648	0.13063
0.20	0.62	0.70	0.597	4.058	1.639	0.13176
0.20	0.63	0.70	0.602	4.071	1.633	0.13275
0.20	0.64	0.70	0.588	4.090	1.628	0.13400
0.20	0.65	0.70	0.605	4.111	1.623	0.13534
0.20	0.66	0.70	0.606	4.130	1.618	0.13667
0.20	0.67	0.70	0.573	4.154	1.612	0.13824
0.20	0.68	0.70	0.602	4.179	1.607	0.13980
0.20	0.69	0.70	0.604	4.203	1.600	0.14149
0.20	0.70	0.70	0.575	4.236	1.591	0.14365
0.20	0.71	0.70	0.604	4.264	1.583	0.14556
0.20	0.72	0.70	0.604	4.289	1.577	0.14721
0.20	0.73	0.70	0.580	4.313	1.571	0.14877
0.20	0.74	0.70	0.577	4.336	1.567	0.15024
0.20	0.75	0.70	0.584	4.359	1.562	0.15174
0.20	0.76	0.70	0.612	4.382	1.559	0.15308
0.20	0.77	0.70	0.610	4.408	1.554	0.15476
0.20	0.78	0.70	0.613	4.434	1.547	0.15644
0.20	0.79	0.70	0.580	4.457	1.541	0.15799
0.20	0.80	0.70	0.638	4.483	1.532	0.15979
0.20	0.81	0.70	0.595	4.508	1.522	0.16161
0.20	0.82	0.70	0.575	4.534	1.511	0.16350
0.20	0.83	0.70	0.579	4.562	1.499	0.16557
0.20	0.84	0.70	0.620	4.596	1.484	0.16808
0.20	0.85	0.70	0.625	4.642	1.467	0.17134
0.20	0.86	0.70	0.615	4.707	1.439	0.17604
0.20	0.87	0.70	0.587	4.757	1.416	0.17981
0.20	0.88	0.70	0.603	4.803	1.394	0.18323
0.20	0.89	0.70	0.618	4.848	1.372	0.18659
0.20	0.90	0.70	0.588	4.894	1.351	0.18998
0.20	0.91	0.70	0.608	4.939	1.331	0.19325
0.20	0.92	0.70	0.610	4.985	1.310	0.19665
0.20	0.93	0.70	0.628	5.033	1.291	0.20003
0.20	0.94	0.70	0.602	5.084	1.271	0.20360
0.20	0.95	0.70	0.626	5.143	1.249	0.20764
0.20	0.96	0.70	0.627	5.222	1.219	0.21315
0.20	0.97	0.70	0.628	5.278	1.194	0.21715
0.20	0.98	0.70	0.679	5.310	1.183	0.21930
0.20	0.99	0.70	0.632	5.338	1.174	0.22115
[truncated: 8,001 more rows]
