# Supplementary material for: A study of Mandelbrot and Julia Sets via Picard–Thakur iteration with s-convexity
Source: PLoS One. 2025 Mar 21;20(3):e0315271. doi: 10.1371/journal.pone.0315271 (PMC11927917; doi:10.1371/journal.pone.0315271)
Supplement: Data 1 — (ZIP) [file pone.0315271.s001.zip › data/julia/k1/heatmaps_data/1.0julia.tsv]

sigma	psi	rho	time	ANI	AET	NAI
0.01	0.01	1.00	0.606	4.127	1.943	0.12098
0.01	0.02	1.00	0.489	3.999	1.797	0.12095
0.01	0.03	1.00	0.741	3.929	1.715	0.12107
0.01	0.04	1.00	0.550	3.884	1.661	0.12122
0.01	0.05	1.00	0.549	3.851	1.621	0.12133
0.01	0.06	1.00	0.458	3.826	1.591	0.12140
0.01	0.07	1.00	0.541	3.807	1.565	0.12166
0.01	0.08	1.00	0.549	3.792	1.543	0.12180
0.01	0.09	1.00	0.552	3.779	1.525	0.12198
0.01	0.10	1.00	0.532	3.768	1.509	0.12218
0.01	0.11	1.00	0.444	3.759	1.495	0.12235
0.01	0.12	1.00	0.524	3.751	1.482	0.12253
0.01	0.13	1.00	0.523	3.744	1.471	0.12269
0.01	0.14	1.00	0.516	3.738	1.461	0.12285
0.01	0.15	1.00	0.437	3.733	1.452	0.12296
0.01	0.16	1.00	0.520	3.730	1.441	0.12331
0.01	0.17	1.00	0.512	3.724	1.434	0.12337
0.01	0.18	1.00	0.524	3.722	1.425	0.12367
0.01	0.19	1.00	0.598	3.720	1.417	0.12391
0.01	0.20	1.00	0.592	3.716	1.411	0.12399
0.01	0.21	1.00	0.589	3.714	1.405	0.12418
0.01	0.22	1.00	0.608	3.714	1.399	0.12444
0.01	0.23	1.00	0.578	3.712	1.394	0.12461
0.01	0.24	1.00	0.613	3.713	1.387	0.12493
0.01	0.25	1.00	0.584	3.712	1.383	0.12508
0.01	0.26	1.00	0.574	3.712	1.378	0.12537
0.01	0.27	1.00	0.614	3.712	1.373	0.12557
0.01	0.28	1.00	0.574	3.712	1.369	0.12578
0.01	0.29	1.00	0.579	3.713	1.364	0.12605
0.01	0.30	1.00	0.606	3.715	1.360	0.12633
0.01	0.31	1.00	0.575	3.715	1.356	0.12654
0.01	0.32	1.00	0.588	3.716	1.353	0.12673
0.01	0.33	1.00	0.589	3.717	1.348	0.12701
0.01	0.34	1.00	0.577	3.718	1.345	0.12721
0.01	0.35	1.00	0.605	3.719	1.341	0.12744
0.01	0.36	1.00	0.588	3.720	1.337	0.12769
0.01	0.37	1.00	0.610	3.722	1.334	0.12797
0.01	0.38	1.00	0.587	3.724	1.330	0.12823
0.01	0.39	1.00	0.589	3.725	1.327	0.12843
0.01	0.40	1.00	0.613	3.727	1.323	0.12868
0.01	0.41	1.00	0.591	3.728	1.320	0.12890
0.01	0.42	1.00	0.589	3.730	1.317	0.12913
0.01	0.43	1.00	0.581	3.732	1.314	0.12938
0.01	0.44	1.00	0.588	3.734	1.311	0.12967
0.01	0.45	1.00	0.579	3.736	1.308	0.12992
0.01	0.46	1.00	0.583	3.738	1.306	0.13008
0.01	0.47	1.00	0.629	3.740	1.302	0.13037
0.01	0.48	1.00	0.588	3.742	1.299	0.13061
0.01	0.49	1.00	0.586	3.745	1.297	0.13090
0.01	0.50	1.00	0.608	3.747	1.294	0.13109
0.01	0.51	1.00	0.576	3.749	1.292	0.13137
0.01	0.52	1.00	0.644	3.752	1.289	0.13161
0.01	0.53	1.00	0.581	3.754	1.287	0.13187
0.01	0.54	1.00	0.584	3.756	1.284	0.13207
0.01	0.55	1.00	0.591	3.759	1.282	0.13233
0.01	0.56	1.00	0.580	3.762	1.279	0.13260
0.01	0.57	1.00	0.620	3.764	1.277	0.13285
0.01	0.58	1.00	0.596	3.768	1.275	0.13313
0.01	0.59	1.00	0.635	3.770	1.273	0.13333
0.01	0.60	1.00	0.579	3.772	1.271	0.13353
0.01	0.61	1.00	0.584	3.775	1.269	0.13381
0.01	0.62	1.00	0.590	3.777	1.267	0.13404
0.01	0.63	1.00	0.604	3.781	1.264	0.13433
0.01	0.64	1.00	0.605	3.784	1.262	0.13461
0.01	0.65	1.00	0.591	3.787	1.260	0.13483
0.01	0.66	1.00	0.619	3.790	1.257	0.13515
0.01	0.67	1.00	0.587	3.793	1.256	0.13536
0.01	0.68	1.00	0.616	3.796	1.254	0.13560
0.01	0.69	1.00	0.609	3.799	1.252	0.13585
0.01	0.70	1.00	0.614	3.802	1.250	0.13612
0.01	0.71	1.00	0.578	3.805	1.248	0.13634
0.01	0.72	1.00	0.582	3.808	1.247	0.13658
0.01	0.73	1.00	0.584	3.811	1.245	0.13678
0.01	0.74	1.00	0.583	3.814	1.244	0.13705
0.01	0.75	1.00	0.606	3.818	1.242	0.13733
0.01	0.76	1.00	0.610	3.821	1.240	0.13760
0.01	0.77	1.00	0.616	3.825	1.239	0.13783
0.01	0.78	1.00	0.581	3.829	1.236	0.13817
0.01	0.79	1.00	0.582	3.832	1.234	0.13845
0.01	0.80	1.00	0.618	3.835	1.234	0.13863
0.01	0.81	1.00	0.587	3.837	1.233	0.13875
0.01	0.82	1.00	0.597	3.841	1.231	0.13909
0.01	0.83	1.00	0.586	3.845	1.230	0.13933
0.01	0.84	1.00	0.592	3.849	1.228	0.13962
0.01	0.85	1.00	0.585	3.853	1.226	0.13996
0.01	0.86	1.00	0.585	3.857	1.224	0.14023
0.01	0.87	1.00	0.594	3.861	1.223	0.14048
0.01	0.88	1.00	0.598	3.865	1.222	0.14076
0.01	0.89	1.00	0.629	3.869	1.221	0.14102
0.01	0.90	1.00	0.589	3.872	1.219	0.14124
0.01	0.91	1.00	0.587	3.877	1.218	0.14159
0.01	0.92	1.00	0.594	3.881	1.216	0.14185
0.01	0.93	1.00	0.599	3.885	1.215	0.14212
0.01	0.94	1.00	0.594	3.889	1.214	0.14241
0.01	0.95	1.00	0.620	3.893	1.213	0.14265
0.01	0.96	1.00	0.599	3.899	1.211	0.14305
0.01	0.97	1.00	0.630	3.903	1.210	0.14332
0.01	0.98	1.00	0.585	3.908	1.209	0.14368
0.01	0.99	1.00	0.611	3.913	1.208	0.14396
0.01	1.00	1.00	0.621	3.925	1.205	0.14469
0.02	0.01	1.00	0.581	3.864	2.018	0.10265
0.02	0.02	1.00	0.578	3.708	1.900	0.09993
0.02	0.03	1.00	0.605	3.592	1.854	0.09581
0.02	0.04	1.00	0.599	3.519	1.819	0.09348
0.02	0.05	1.00	0.569	3.471	1.792	0.09218
0.02	0.06	1.00	0.566	3.436	1.769	0.09145
0.02	0.07	1.00	0.601	3.408	1.754	0.09064
0.02	0.08	1.00	0.605	3.387	1.740	0.09024
0.02	0.09	1.00	0.596	3.369	1.727	0.08984
0.02	0.10	1.00	0.562	3.354	1.718	0.08950
0.02	0.11	1.00	0.601	3.339	1.712	0.08896
0.02	0.12	1.00	0.599	3.327	1.707	0.08855
0.02	0.13	1.00	0.575	3.315	1.703	0.08810
0.02	0.14	1.00	0.565	3.304	1.701	0.08759
0.02	0.15	1.00	0.564	3.292	1.700	0.08701
0.02	0.16	1.00	0.570	3.282	1.699	0.08649
0.02	0.17	1.00	0.591	3.272	1.700	0.08590
0.02	0.18	1.00	0.567	3.264	1.702	0.08537
0.02	0.19	1.00	0.595	3.258	1.703	0.08497
0.02	0.20	1.00	0.561	3.253	1.703	0.08472
0.02	0.21	1.00	0.572	3.249	1.704	0.08449
0.02	0.22	1.00	0.558	3.245	1.705	0.08417
0.02	0.23	1.00	0.571	3.241	1.705	0.08396
0.02	0.24	1.00	0.590	3.239	1.707	0.08378
0.02	0.25	1.00	0.597	3.239	1.706	0.08382
0.02	0.26	1.00	0.595	3.237	1.707	0.08367
0.02	0.27	1.00	0.559	3.236	1.707	0.08358
0.02	0.28	1.00	0.579	3.235	1.708	0.08345
0.02	0.29	1.00	0.578	3.234	1.711	0.08330
0.02	0.30	1.00	0.593	3.234	1.711	0.08326
0.02	0.31	1.00	0.559	3.234	1.712	0.08323
0.02	0.32	1.00	0.596	3.232	1.719	0.08276
0.02	0.33	1.00	0.568	3.232	1.725	0.08244
0.02	0.34	1.00	0.572	3.230	1.740	0.08162
0.02	0.35	1.00	0.561	3.233	1.738	0.08189
0.02	0.36	1.00	0.569	3.236	1.734	0.08226
0.02	0.37	1.00	0.595	3.240	1.732	0.08253
0.02	0.38	1.00	0.565	3.244	1.730	0.08285
0.02	0.39	1.00	0.566	3.248	1.733	0.08298
0.02	0.40	1.00	0.598	3.254	1.732	0.08333
0.02	0.41	1.00	0.575	3.259	1.728	0.08378
0.02	0.42	1.00	0.561	3.264	1.729	0.08403
0.02	0.43	1.00	0.573	3.269	1.725	0.08449
0.02	0.44	1.00	0.565	3.274	1.723	0.08488
0.02	0.45	1.00	0.564	3.280	1.721	0.08528
0.02	0.46	1.00	0.567	3.285	1.720	0.08565
0.02	0.47	1.00	0.565	3.290	1.718	0.08598
0.02	0.48	1.00	0.564	3.297	1.714	0.08657
0.02	0.49	1.00	0.580	3.303	1.712	0.08696
0.02	0.50	1.00	0.600	3.309	1.711	0.08738
0.02	0.51	1.00	0.564	3.315	1.708	0.08786
0.02	0.52	1.00	0.603	3.322	1.705	0.08839
0.02	0.53	1.00	0.634	3.328	1.702	0.08885
0.02	0.54	1.00	0.596	3.336	1.697	0.08954
0.02	0.55	1.00	0.565	3.342	1.693	0.09012
0.02	0.56	1.00	0.567	3.351	1.689	0.09077
0.02	0.57	1.00	0.582	3.360	1.684	0.09153
0.02	0.58	1.00	0.609	3.370	1.676	0.09245
0.02	0.59	1.00	0.574	3.378	1.674	0.09302
0.02	0.60	1.00	0.577	3.388	1.669	0.09380
0.02	0.61	1.00	0.599	3.400	1.663	0.09474
0.02	0.62	1.00	0.604	3.411	1.658	0.09554
0.02	0.63	1.00	0.613	3.423	1.650	0.09659
0.02	0.64	1.00	0.604	3.434	1.641	0.09765
0.02	0.65	1.00	0.615	3.444	1.635	0.09854
0.02	0.66	1.00	0.599	3.457	1.627	0.09959
0.02	0.67	1.00	0.574	3.471	1.615	0.10093
0.02	0.68	1.00	0.601	3.486	1.606	0.10217
0.02	0.69	1.00	0.572	3.504	1.592	0.10388
0.02	0.70	1.00	0.583	3.522	1.578	0.10551
0.02	0.71	1.00	0.579	3.542	1.563	0.10736
0.02	0.72	1.00	0.575	3.567	1.546	0.10953
0.02	0.73	1.00	0.626	3.594	1.521	0.11214
0.02	0.74	1.00	0.629	3.628	1.486	0.11571
0.02	0.75	1.00	0.581	3.660	1.447	0.11929
0.02	0.76	1.00	0.576	3.686	1.422	0.12190
0.02	0.77	1.00	0.611	3.707	1.399	0.12409
0.02	0.78	1.00	0.581	3.726	1.379	0.12605
0.02	0.79	1.00	0.599	3.745	1.362	0.12785
0.02	0.80	1.00	0.584	3.761	1.348	0.12933
0.02	0.81	1.00	0.583	3.777	1.335	0.13083
0.02	0.82	1.00	0.636	3.792	1.324	0.13213
0.02	0.83	1.00	0.614	3.806	1.315	0.13332
0.02	0.84	1.00	0.590	3.818	1.307	0.13435
0.02	0.85	1.00	0.581	3.830	1.298	0.13538
0.02	0.86	1.00	0.588	3.841	1.292	0.13624
0.02	0.87	1.00	0.617	3.853	1.285	0.13720
0.02	0.88	1.00	0.591	3.863	1.279	0.13802
0.02	0.89	1.00	0.596	3.872	1.275	0.13872
0.02	0.90	1.00	0.619	3.881	1.270	0.13938
0.02	0.91	1.00	0.583	3.890	1.266	0.14008
0.02	0.92	1.00	0.624	3.900	1.262	0.14076
0.02	0.93	1.00	0.590	3.908	1.260	0.14133
0.02	0.94	1.00	0.616	3.916	1.257	0.14188
0.02	0.95	1.00	0.608	3.926	1.253	0.14258
0.02	0.96	1.00	0.617	3.935	1.250	0.14321
0.02	0.97	1.00	0.598	3.945	1.248	0.14386
0.02	0.98	1.00	0.586	3.955	1.245	0.14452
0.02	0.99	1.00	0.598	3.965	1.242	0.14516
0.02	1.00	1.00	0.594	3.985	1.239	0.14638
0.03	0.01	1.00	0.600	3.505	2.165	0.07511
0.03	0.02	1.00	0.570	3.351	2.046	0.07269
0.03	0.03	1.00	0.587	3.263	1.986	0.07090
0.03	0.04	1.00	0.554	3.202	1.953	0.06924
0.03	0.05	1.00	0.567	3.153	1.941	0.06710
0.03	0.06	1.00	0.579	3.106	1.940	0.06457
0.03	0.07	1.00	0.549	3.068	1.936	0.06265
0.03	0.08	1.00	0.575	3.040	1.932	0.06132
0.03	0.09	1.00	0.554	3.018	1.927	0.06037
0.03	0.10	1.00	0.548	3.000	1.926	0.05944
0.03	0.11	1.00	0.576	2.984	1.925	0.05861
0.03	0.12	1.00	0.549	2.971	1.924	0.05791
0.03	0.13	1.00	0.548	2.963	1.924	0.05751
0.03	0.14	1.00	0.541	2.956	1.924	0.05708
0.03	0.15	1.00	0.583	2.949	1.927	0.05658
0.03	0.16	1.00	0.558	2.946	1.931	0.05617
0.03	0.17	1.00	0.575	2.946	1.935	0.05599
0.03	0.18	1.00	0.539	2.948	1.943	0.05570
0.03	0.19	1.00	0.573	2.952	1.947	0.05569
0.03	0.20	1.00	0.569	2.957	1.952	0.05568
0.03	0.21	1.00	0.541	2.961	1.957	0.05561
0.03	0.22	1.00	0.553	2.968	1.961	0.05581
0.03	0.23	1.00	0.570	2.976	1.965	0.05603
0.03	0.24	1.00	0.576	2.986	1.967	0.05649
0.03	0.25	1.00	0.549	2.998	1.969	0.05712
0.03	0.26	1.00	0.582	3.012	1.971	0.05776
0.03	0.27	1.00	0.540	3.030	1.967	0.05897
0.03	0.28	1.00	0.574	3.057	1.953	0.06115
0.03	0.29	1.00	0.554	3.084	1.934	0.06361
0.03	0.30	1.00	0.577	3.103	1.922	0.06532
0.03	0.31	1.00	0.585	3.117	1.920	0.06622
0.03	0.32	1.00	0.555	3.131	1.915	0.06721
0.03	0.33	1.00	0.587	3.143	1.919	0.06772
0.03	0.34	1.00	0.582	3.150	1.937	0.06717
0.03	0.35	1.00	0.543	3.159	1.940	0.06752
0.03	0.36	1.00	0.552	3.174	1.934	0.06863
0.03	0.37	1.00	0.610	3.191	1.918	0.07035
0.03	0.38	1.00	0.550	3.212	1.884	0.07333
0.03	0.39	1.00	0.554	3.228	1.855	0.07567
0.03	0.40	1.00	0.559	3.243	1.834	0.07758
0.03	0.41	1.00	0.583	3.257	1.821	0.07903
0.03	0.42	1.00	0.583	3.269	1.807	0.08038
0.03	0.43	1.00	0.548	3.283	1.795	0.08172
0.03	0.44	1.00	0.584	3.294	1.785	0.08287
0.03	0.45	1.00	0.560	3.307	1.775	0.08403
0.03	0.46	1.00	0.566	3.318	1.768	0.08504
0.03	0.47	1.00	0.554	3.330	1.758	0.08620
0.03	0.48	1.00	0.583	3.342	1.750	0.08724
0.03	0.49	1.00	0.587	3.352	1.745	0.08805
0.03	0.50	1.00	0.596	3.364	1.736	0.08915
0.03	0.51	1.00	0.565	3.377	1.725	0.09040
0.03	0.52	1.00	0.600	3.389	1.712	0.09169
0.03	0.53	1.00	0.570	3.400	1.706	0.09260
0.03	0.54	1.00	0.556	3.407	1.710	0.09275
0.03	0.55	1.00	0.555	3.413	1.712	0.09300
0.03	0.56	1.00	0.556	3.418	1.717	0.09308
0.03	0.57	1.00	0.569	3.424	1.720	0.09322
0.03	0.58	1.00	0.570	3.430	1.721	0.09349
0.03	0.59	1.00	0.576	3.437	1.724	0.09369
0.03	0.60	1.00	0.581	3.446	1.722	0.09428
0.03	0.61	1.00	0.592	3.452	1.728	0.09432
0.03	0.62	1.00	0.557	3.459	1.727	0.09477
0.03	0.63	1.00	0.591	3.466	1.729	0.09508
0.03	0.64	1.00	0.571	3.472	1.730	0.09536
0.03	0.65	1.00	0.567	3.478	1.731	0.09564
0.03	0.66	1.00	0.590	3.484	1.736	0.09571
0.03	0.67	1.00	0.575	3.488	1.739	0.09576
0.03	0.68	1.00	0.590	3.492	1.745	0.09566
0.03	0.69	1.00	0.582	3.495	1.751	0.09558
0.03	0.70	1.00	0.592	3.500	1.753	0.09578
0.03	0.71	1.00	0.615	3.503	1.760	0.09554
0.03	0.72	1.00	0.571	3.506	1.765	0.09546
0.03	0.73	1.00	0.565	3.509	1.772	0.09530
0.03	0.74	1.00	0.559	3.512	1.778	0.09516
0.03	0.75	1.00	0.591	3.516	1.785	0.09506
0.03	0.76	1.00	0.566	3.518	1.792	0.09478
0.03	0.77	1.00	0.602	3.520	1.797	0.09467
0.03	0.78	1.00	0.602	3.521	1.805	0.09430
0.03	0.79	1.00	0.567	3.524	1.811	0.09415
0.03	0.80	1.00	0.562	3.525	1.815	0.09402
0.03	0.81	1.00	0.564	3.524	1.826	0.09343
0.03	0.82	1.00	0.568	3.521	1.836	0.09280
0.03	0.83	1.00	0.607	3.517	1.852	0.09175
0.03	0.84	1.00	0.567	3.503	1.856	0.09078
0.03	0.85	1.00	0.567	3.498	1.842	0.09123
0.03	0.86	1.00	0.578	3.495	1.833	0.09148
0.03	0.87	1.00	0.581	3.496	1.815	0.09244
0.03	0.88	1.00	0.573	3.501	1.791	0.09394
0.03	0.89	1.00	0.574	3.516	1.765	0.09603
0.03	0.90	1.00	0.592	3.539	1.734	0.09880
0.03	0.91	1.00	0.575	3.569	1.699	0.10215
0.03	0.92	1.00	0.612	3.611	1.655	0.10659
0.03	0.93	1.00	0.618	3.682	1.590	0.11362
0.03	0.94	1.00	0.585	3.782	1.471	0.12473
0.03	0.95	1.00	0.586	3.844	1.397	0.13157
0.03	0.96	1.00	0.586	3.888	1.345	0.13632
0.03	0.97	1.00	0.594	3.926	1.306	0.14016
0.03	0.98	1.00	0.629	3.955	1.283	0.14275
0.03	0.99	1.00	0.598	3.980	1.265	0.14490
0.03	1.00	1.00	0.591	4.016	1.249	0.14759
0.04	0.01	1.00	0.574	3.190	2.579	0.03507
0.04	0.02	1.00	0.573	3.099	2.232	0.04875
0.04	0.03	1.00	0.543	3.028	2.089	0.05242
0.04	0.04	1.00	0.579	2.976	2.041	0.05208
0.04	0.05	1.00	0.535	2.938	2.018	0.05114
0.04	0.06	1.00	0.583	2.909	2.000	0.05050
0.04	0.07	1.00	0.537	2.890	1.989	0.05005
0.04	0.08	1.00	0.546	2.873	1.986	0.04925
0.04	0.09	1.00	0.569	2.862	1.980	0.04897
0.04	0.10	1.00	0.532	2.855	1.979	0.04864
0.04	0.11	1.00	0.536	2.852	1.979	0.04843
0.04	0.12	1.00	0.544	2.853	1.980	0.04843
0.04	0.13	1.00	0.533	2.858	1.981	0.04870
0.04	0.14	1.00	0.570	2.873	1.981	0.04946
0.04	0.15	1.00	0.533	2.894	1.978	0.05084
0.04	0.16	1.00	0.571	2.930	1.959	0.05380
0.04	0.17	1.00	0.571	2.951	1.949	0.05551
0.04	0.18	1.00	0.557	2.972	1.942	0.05702
0.04	0.19	1.00	0.546	2.990	1.941	0.05808
0.04	0.20	1.00	0.535	3.002	1.952	0.05816
0.04	0.21	1.00	0.541	3.011	1.971	0.05768
0.04	0.22	1.00	0.578	3.030	1.969	0.05886
0.04	0.23	1.00	0.540	3.055	1.952	0.06112
0.04	0.24	1.00	0.545	3.082	1.923	0.06409
0.04	0.25	1.00	0.581	3.115	1.869	0.06868
0.04	0.26	1.00	0.552	3.138	1.845	0.07123
0.04	0.27	1.00	0.546	3.157	1.831	0.07297
0.04	0.28	1.00	0.582	3.181	1.786	0.07658
0.04	0.29	1.00	0.547	3.202	1.748	0.07964
0.04	0.30	1.00	0.572	3.222	1.720	0.08219
0.04	0.31	1.00	0.582	3.238	1.698	0.08413
0.04	0.32	1.00	0.587	3.252	1.682	0.08574
0.04	0.33	1.00	0.557	3.268	1.664	0.08747
0.04	0.34	1.00	0.584	3.282	1.652	0.08886
0.04	0.35	1.00	0.611	3.295	1.639	0.09020
0.04	0.36	1.00	0.569	3.308	1.626	0.09152
0.04	0.37	1.00	0.557	3.320	1.614	0.09279
0.04	0.38	1.00	0.562	3.333	1.605	0.09396
0.04	0.39	1.00	0.553	3.346	1.591	0.09532
0.04	0.40	1.00	0.581	3.357	1.583	0.09632
0.04	0.41	1.00	0.560	3.368	1.573	0.09743
0.04	0.42	1.00	0.568	3.377	1.567	0.09821
0.04	0.43	1.00	0.590	3.389	1.557	0.09935
0.04	0.44	1.00	0.561	3.399	1.550	0.10020
0.04	0.45	1.00	0.577	3.410	1.544	0.10106
0.04	0.46	1.00	0.567	3.420	1.540	0.10183
0.04	0.47	1.00	0.563	3.431	1.533	0.10275
0.04	0.48	1.00	0.575	3.440	1.530	0.10341
0.04	0.49	1.00	0.563	3.450	1.527	0.10409
0.04	0.50	1.00	0.597	3.462	1.520	0.10508
0.04	0.51	1.00	0.567	3.471	1.517	0.10574
0.04	0.52	1.00	0.607	3.480	1.515	0.10628
0.04	0.53	1.00	0.567	3.490	1.510	0.10705
0.04	0.54	1.00	0.616	3.498	1.508	0.10763
0.04	0.55	1.00	0.616	3.507	1.506	0.10817
0.04	0.56	1.00	0.570	3.516	1.500	0.10894
0.04	0.57	1.00	0.572	3.522	1.496	0.10950
0.04	0.58	1.00	0.605	3.532	1.495	0.11010
0.04	0.59	1.00	0.582	3.539	1.490	0.11071
0.04	0.60	1.00	0.570	3.547	1.487	0.11127
0.04	0.61	1.00	0.598	3.554	1.487	0.11170
0.04	0.62	1.00	0.565	3.562	1.486	0.11212
0.04	0.63	1.00	0.570	3.570	1.482	0.11273
0.04	0.64	1.00	0.568	3.576	1.479	0.11322
0.04	0.65	1.00	0.601	3.583	1.478	0.11363
0.04	0.66	1.00	0.600	3.591	1.477	0.11412
0.04	0.67	1.00	0.588	3.599	1.476	0.11459
0.04	0.68	1.00	0.566	3.605	1.475	0.11500
0.04	0.69	1.00	0.571	3.613	1.473	0.11552
0.04	0.70	1.00	0.598	3.620	1.473	0.11586
0.04	0.71	1.00	0.600	3.627	1.472	0.11633
0.04	0.72	1.00	0.576	3.634	1.473	0.11661
0.04	0.73	1.00	0.606	3.640	1.475	0.11686
0.04	0.74	1.00	0.566	3.645	1.476	0.11710
0.04	0.75	1.00	0.572	3.652	1.477	0.11743
0.04	0.76	1.00	0.574	3.656	1.481	0.11748
0.04	0.77	1.00	0.601	3.664	1.483	0.11778
0.04	0.78	1.00	0.598	3.669	1.486	0.11791
0.04	0.79	1.00	0.575	3.674	1.494	0.11780
0.04	0.80	1.00	0.599	3.678	1.502	0.11763
0.04	0.81	1.00	0.580	3.682	1.510	0.11744
0.04	0.82	1.00	0.603	3.684	1.524	0.11692
0.04	0.83	1.00	0.570	3.683	1.545	0.11586
0.04	0.84	1.00	0.603	3.682	1.580	0.11410
0.04	0.85	1.00	0.568	3.680	1.588	0.11363
0.04	0.86	1.00	0.598	3.675	1.617	0.11195
0.04	0.87	1.00	0.590	3.659	1.665	0.10875
0.04	0.88	1.00	0.572	3.650	1.696	0.10674
0.04	0.89	1.00	0.568	3.643	1.719	0.10521
0.04	0.90	1.00	0.580	3.638	1.741	0.10386
0.04	0.91	1.00	0.582	3.633	1.760	0.10272
0.04	0.92	1.00	0.597	3.630	1.785	0.10126
0.04	0.93	1.00	0.577	3.620	1.813	0.09935
0.04	0.94	1.00	0.604	3.599	1.848	0.09644
0.04	0.95	1.00	0.603	3.552	1.872	0.09266
0.04	0.96	1.00	0.594	3.543	1.827	0.09443
0.04	0.97	1.00	0.621	3.569	1.768	0.09881
0.04	0.98	1.00	0.594	3.647	1.678	0.10746
0.04	0.99	1.00	0.590	3.807	1.516	0.12393
0.04	1.00	1.00	0.602	4.025	1.274	0.14690
0.05	0.01	1.00	0.561	3.137	2.262	0.04933
0.05	0.02	1.00	0.558	2.991	2.146	0.04733
0.05	0.03	1.00	0.540	2.912	2.086	0.04612
0.05	0.04	1.00	0.549	2.865	2.054	0.04520
0.05	0.05	1.00	0.573	2.835	2.029	0.04484
0.05	0.06	1.00	0.541	2.815	2.016	0.04443
0.05	0.07	1.00	0.539	2.805	2.007	0.04434
0.05	0.08	1.00	0.540	2.806	2.003	0.04463
0.05	0.09	1.00	0.534	2.828	1.995	0.04623
0.05	0.10	1.00	0.573	2.838	2.008	0.04613
0.05	0.11	1.00	0.533	2.851	2.003	0.04717
0.05	0.12	1.00	0.537	2.865	1.995	0.04830
0.05	0.13	1.00	0.566	2.887	1.981	0.05031
0.05	0.14	1.00	0.571	2.909	1.968	0.05216
0.05	0.15	1.00	0.545	2.935	1.949	0.05461
0.05	0.16	1.00	0.541	2.959	1.929	0.05702
0.05	0.17	1.00	0.541	2.983	1.907	0.05943
0.05	0.18	1.00	0.575	3.010	1.883	0.06220
0.05	0.19	1.00	0.542	3.036	1.856	0.06503
0.05	0.20	1.00	0.560	3.060	1.830	0.06769
0.05	0.21	1.00	0.585	3.083	1.802	0.07042
0.05	0.22	1.00	0.582	3.105	1.777	0.07289
0.05	0.23	1.00	0.545	3.127	1.756	0.07512
0.05	0.24	1.00	0.547	3.147	1.734	0.07735
0.05	0.25	1.00	0.549	3.168	1.706	0.07993
0.05	0.26	1.00	0.585	3.185	1.687	0.08180
0.05	0.27	1.00	0.584	3.203	1.661	0.08408
0.05	0.28	1.00	0.559	3.219	1.635	0.08625
0.05	0.29	1.00	0.558	3.233	1.618	0.08784
0.05	0.30	1.00	0.557	3.248	1.604	0.08934
0.05	0.31	1.00	0.586	3.260	1.591	0.09068
0.05	0.32	1.00	0.598	3.273	1.580	0.09192
0.05	0.33	1.00	0.554	3.286	1.569	0.09316
0.05	0.34	1.00	0.590	3.297	1.560	0.09419
0.05	0.35	1.00	0.585	3.309	1.551	0.09529
0.05	0.36	1.00	0.573	3.319	1.546	0.09608
0.05	0.37	1.00	0.591	3.332	1.537	0.09723
0.05	0.38	1.00	0.565	3.342	1.532	0.09800
0.05	0.39	1.00	0.568	3.353	1.525	0.09895
0.05	0.40	1.00	0.600	3.365	1.521	0.09979
0.05	0.41	1.00	0.559	3.374	1.517	0.10046
0.05	0.42	1.00	0.561	3.384	1.514	0.10118
0.05	0.43	1.00	0.557	3.397	1.507	0.10220
0.05	0.44	1.00	0.557	3.407	1.504	0.10289
0.05	0.45	1.00	0.588	3.416	1.499	0.10361
0.05	0.46	1.00	0.564	3.426	1.497	0.10425
0.05	0.47	1.00	0.570	3.435	1.491	0.10503
0.05	0.48	1.00	0.586	3.445	1.485	0.10583
0.05	0.49	1.00	0.574	3.454	1.482	0.10650
0.05	0.50	1.00	0.592	3.462	1.479	0.10706
0.05	0.51	1.00	0.605	3.469	1.475	0.10762
0.05	0.52	1.00	0.576	3.477	1.473	0.10814
0.05	0.53	1.00	0.564	3.486	1.469	0.10882
0.05	0.54	1.00	0.589	3.496	1.464	0.10962
0.05	0.55	1.00	0.572	3.503	1.462	0.11010
0.05	0.56	1.00	0.572	3.510	1.459	0.11062
0.05	0.57	1.00	0.568	3.519	1.454	0.11131
0.05	0.58	1.00	0.561	3.527	1.452	0.11183
0.05	0.59	1.00	0.584	3.535	1.449	0.11243
0.05	0.60	1.00	0.574	3.543	1.447	0.11300
0.05	0.61	1.00	0.568	3.550	1.445	0.11349
0.05	0.62	1.00	0.591	3.559	1.441	0.11412
0.05	0.63	1.00	0.598	3.567	1.438	0.11470
0.05	0.64	1.00	0.609	3.574	1.436	0.11518
0.05	0.65	1.00	0.597	3.583	1.435	0.11574
0.05	0.66	1.00	0.575	3.590	1.432	0.11623
0.05	0.67	1.00	0.577	3.598	1.431	0.11674
0.05	0.68	1.00	0.586	3.606	1.428	0.11729
0.05	0.69	1.00	0.597	3.615	1.426	0.11787
0.05	0.70	1.00	0.569	3.624	1.424	0.11839
0.05	0.71	1.00	0.601	3.631	1.423	0.11885
0.05	0.72	1.00	0.582	3.640	1.423	0.11935
0.05	0.73	1.00	0.578	3.649	1.421	0.11993
0.05	0.74	1.00	0.570	3.656	1.421	0.12032
0.05	0.75	1.00	0.590	3.666	1.419	0.12092
0.05	0.76	1.00	0.581	3.675	1.418	0.12146
0.05	0.77	1.00	0.611	3.682	1.417	0.12192
0.05	0.78	1.00	0.570	3.690	1.417	0.12231
0.05	0.79	1.00	0.572	3.701	1.416	0.12297
0.05	0.80	1.00	0.577	3.709	1.418	0.12327
0.05	0.81	1.00	0.600	3.718	1.419	0.12370
0.05	0.82	1.00	0.575	3.726	1.421	0.12406
0.05	0.83	1.00	0.594	3.736	1.423	0.12455
0.05	0.84	1.00	0.582	3.746	1.425	0.12499
0.05	0.85	1.00	0.589	3.755	1.430	0.12517
0.05	0.86	1.00	0.570	3.764	1.437	0.12540
0.05	0.87	1.00	0.576	3.776	1.441	0.12582
0.05	0.88	1.00	0.591	3.784	1.453	0.12569
0.05	0.89	1.00	0.573	3.799	1.466	0.12588
0.05	0.90	1.00	0.608	3.801	1.483	0.12514
0.05	0.91	1.00	0.616	3.800	1.506	0.12407
0.05	0.92	1.00	0.609	3.795	1.544	0.12196
0.05	0.93	1.00	0.577	3.774	1.621	0.11712
0.05	0.94	1.00	0.579	3.749	1.677	0.11305
0.05	0.95	1.00	0.569	3.721	1.716	0.10966
0.05	0.96	1.00	0.602	3.690	1.755	0.10603
0.05	0.97	1.00	0.594	3.657	1.862	0.09899
0.05	0.98	1.00	0.603	3.631	1.828	0.09926
0.05	0.99	1.00	0.575	3.541	1.841	0.09364
0.05	1.00	1.00	0.620	3.935	1.412	0.13574
0.06	0.01	1.00	0.535	3.047	2.252	0.04480
0.06	0.02	1.00	0.534	2.910	2.136	0.04334
0.06	0.03	1.00	0.536	2.837	2.077	0.04239
0.06	0.04	1.00	0.535	2.795	2.045	0.04180
0.06	0.05	1.00	0.525	2.772	2.027	0.04147
0.06	0.06	1.00	0.536	2.763	2.014	0.04166
0.06	0.07	1.00	0.536	2.769	2.005	0.04247
0.06	0.08	1.00	0.532	2.794	1.995	0.04438
0.06	0.09	1.00	0.540	2.824	1.975	0.04714
0.06	0.10	1.00	0.532	2.844	1.961	0.04891
0.06	0.11	1.00	0.565	2.857	1.963	0.04957
0.06	0.12	1.00	0.569	2.862	1.983	0.04879
0.06	0.13	1.00	0.535	2.878	1.982	0.04973
0.06	0.14	1.00	0.536	2.901	1.984	0.05087
0.06	0.15	1.00	0.546	2.930	1.967	0.05343
0.06	0.16	1.00	0.543	2.970	1.919	0.05809
0.06	0.17	1.00	0.573	2.999	1.887	0.06137
0.06	0.18	1.00	0.589	3.026	1.862	0.06417
0.06	0.19	1.00	0.540	3.060	1.798	0.06933
0.06	0.20	1.00	0.573	3.085	1.734	0.07398
0.06	0.21	1.00	0.581	3.106	1.701	0.07681
0.06	0.22	1.00	0.600	3.126	1.674	0.07923
0.06	0.23	1.00	0.613	3.145	1.653	0.08134
0.06	0.24	1.00	0.554	3.159	1.634	0.08303
0.06	0.25	1.00	0.576	3.174	1.619	0.08459
0.06	0.26	1.00	0.550	3.188	1.605	0.08604
0.06	0.27	1.00	0.554	3.200	1.593	0.08733
0.06	0.28	1.00	0.585	3.213	1.581	0.08862
0.06	0.29	1.00	0.561	3.227	1.569	0.08994
0.06	0.30	1.00	0.566	3.241	1.560	0.09114
0.06	0.31	1.00	0.553	3.251	1.553	0.09208
0.06	0.32	1.00	0.554	3.263	1.544	0.09314
0.06	0.33	1.00	0.551	3.276	1.537	0.09414
0.06	0.34	1.00	0.557	3.287	1.532	0.09500
0.06	0.35	1.00	0.561	3.299	1.527	0.09590
0.06	0.36	1.00	0.551	3.311	1.523	0.09678
0.06	0.37	1.00	0.561	3.321	1.517	0.09760
0.06	0.38	1.00	0.558	3.332	1.515	0.09833
0.06	0.39	1.00	0.568	3.343	1.509	0.09918
0.06	0.40	1.00	0.585	3.354	1.504	0.10001
0.06	0.41	1.00	0.557	3.363	1.499	0.10079
0.06	0.42	1.00	0.571	3.373	1.495	0.10146
0.06	0.43	1.00	0.562	3.381	1.491	0.10214
0.06	0.44	1.00	0.589	3.389	1.488	0.10267
0.06	0.45	1.00	0.588	3.400	1.482	0.10356
0.06	0.46	1.00	0.570	3.409	1.477	0.10430
0.06	0.47	1.00	0.569	3.417	1.474	0.10490
0.06	0.48	1.00	0.554	3.425	1.471	0.10545
0.06	0.49	1.00	0.603	3.433	1.466	0.10611
0.06	0.50	1.00	0.571	3.442	1.463	0.10675
0.06	0.51	1.00	0.587	3.451	1.458	0.10747
0.06	0.52	1.00	0.573	3.458	1.456	0.10795
0.06	0.53	1.00	0.592	3.467	1.452	0.10864
0.06	0.54	1.00	0.561	3.477	1.448	0.10937
0.06	0.55	1.00	0.585	3.484	1.445	0.10989
0.06	0.56	1.00	0.561	3.491	1.443	0.11037
0.06	0.57	1.00	0.561	3.501	1.440	0.11104
0.06	0.58	1.00	0.555	3.509	1.436	0.11165
0.06	0.59	1.00	0.594	3.517	1.434	0.11219
0.06	0.60	1.00	0.597	3.526	1.432	0.11280
0.06	0.61	1.00	0.594	3.533	1.428	0.11337
0.06	0.62	1.00	0.558	3.541	1.427	0.11383
0.06	0.63	1.00	0.577	3.551	1.424	0.11454
0.06	0.64	1.00	0.562	3.560	1.420	0.11515
0.06	0.65	1.00	0.572	3.568	1.419	0.11567
0.06	0.66	1.00	0.584	3.577	1.416	0.11628
0.06	0.67	1.00	0.575	3.586	1.414	0.11683
0.06	0.68	1.00	0.574	3.595	1.412	0.11744
0.06	0.69	1.00	0.597	3.605	1.409	0.11810
0.06	0.70	1.00	0.607	3.614	1.409	0.11862
0.06	0.71	1.00	0.569	3.622	1.406	0.11916
0.06	0.72	1.00	0.593	3.631	1.406	0.11969
0.06	0.73	1.00	0.575	3.641	1.405	0.12026
0.06	0.74	1.00	0.586	3.651	1.401	0.12098
0.06	0.75	1.00	0.598	3.660	1.402	0.12140
0.06	0.76	1.00	0.577	3.671	1.399	0.12211
0.06	0.77	1.00	0.575	3.683	1.397	0.12288
0.06	0.78	1.00	0.581	3.692	1.397	0.12334
0.06	0.79	1.00	0.565	3.704	1.396	0.12406
0.06	0.80	1.00	0.572	3.715	1.395	0.12467
0.06	0.81	1.00	0.600	3.726	1.396	0.12524
0.06	0.82	1.00	0.586	3.739	1.393	0.12606
0.06	0.83	1.00	0.561	3.752	1.394	0.12674
0.06	0.84	1.00	0.577	3.764	1.397	0.12726
0.06	0.85	1.00	0.615	3.779	1.399	0.12796
0.06	0.86	1.00	0.598	3.793	1.399	0.12867
0.06	0.87	1.00	0.580	3.810	1.404	0.12936
0.06	0.88	1.00	0.606	3.827	1.406	0.13022
0.06	0.89	1.00	0.575	3.849	1.408	0.13127
0.06	0.90	1.00	0.599	3.865	1.414	0.13190
0.06	0.91	1.00	0.574	3.876	1.425	0.13196
0.06	0.92	1.00	0.607	3.890	1.435	0.13226
0.06	0.93	1.00	0.570	3.901	1.448	0.13224
0.06	0.94	1.00	0.612	3.909	1.471	0.13159
0.06	0.95	1.00	0.583	3.879	1.519	0.12771
0.06	0.96	1.00	0.590	3.834	1.576	0.12257
0.06	0.97	1.00	0.619	3.771	1.664	0.11490
0.06	0.98	1.00	0.582	3.722	1.726	0.10920
0.06	0.99	1.00	0.565	3.655	1.914	0.09625
0.06	1.00	1.00	0.599	3.615	1.764	0.10146
0.07	0.01	1.00	0.548	2.976	2.242	0.04133
0.07	0.02	1.00	0.579	2.845	2.128	0.04012
0.07	0.03	1.00	0.531	2.779	2.072	0.03945
0.07	0.04	1.00	0.559	2.744	2.041	0.03911
0.07	0.05	1.00	0.557	2.728	2.023	0.03921
0.07	0.06	1.00	0.520	2.727	2.011	0.03980
0.07	0.07	1.00	0.555	2.738	2.003	0.04082
0.07	0.08	1.00	0.533	2.762	1.992	0.04277
0.07	0.09	1.00	0.566	2.774	1.986	0.04378
0.07	0.10	1.00	0.562	2.781	1.989	0.04398
0.07	0.11	1.00	0.531	2.794	1.991	0.04463
0.07	0.12	1.00	0.535	2.818	1.989	0.04601
0.07	0.13	1.00	0.535	2.845	1.979	0.04803
0.07	0.14	1.00	0.534	2.884	1.957	0.05138
0.07	0.15	1.00	0.539	2.928	1.909	0.05633
0.07	0.16	1.00	0.542	2.957	1.889	0.05897
0.07	0.17	1.00	0.580	2.998	1.822	0.06467
0.07	0.18	1.00	0.589	3.030	1.754	0.06992
0.07	0.19	1.00	0.575	3.057	1.712	0.07352
0.07	0.20	1.00	0.592	3.079	1.679	0.07642
0.07	0.21	1.00	0.540	3.097	1.657	0.07851
0.07	0.22	1.00	0.578	3.113	1.634	0.08056
0.07	0.23	1.00	0.589	3.129	1.619	0.08214
0.07	0.24	1.00	0.557	3.144	1.604	0.08369
0.07	0.25	1.00	0.585	3.159	1.591	0.08516
0.07	0.26	1.00	0.584	3.172	1.580	0.08644
0.07	0.27	1.00	0.545	3.184	1.570	0.08760
0.07	0.28	1.00	0.550	3.198	1.560	0.08881
0.07	0.29	1.00	0.587	3.211	1.551	0.09001
0.07	0.30	1.00	0.558	3.221	1.546	0.09079
0.07	0.31	1.00	0.559	3.236	1.541	0.09185
0.07	0.32	1.00	0.557	3.248	1.534	0.09285
0.07	0.33	1.00	0.575	3.260	1.529	0.09373
0.07	0.34	1.00	0.548	3.273	1.523	0.09472
0.07	0.35	1.00	0.561	3.283	1.520	0.09540
0.07	0.36	1.00	0.562	3.294	1.513	0.09633
0.07	0.37	1.00	0.555	3.304	1.510	0.09699
0.07	0.38	1.00	0.585	3.312	1.507	0.09763
0.07	0.39	1.00	0.587	3.323	1.500	0.09852
0.07	0.40	1.00	0.566	3.332	1.496	0.09920
0.07	0.41	1.00	0.550	3.341	1.491	0.09993
0.07	0.42	1.00	0.555	3.349	1.487	0.10058
0.07	0.43	1.00	0.557	3.358	1.482	0.10131
0.07	0.44	1.00	0.607	3.368	1.477	0.10212
0.07	0.45	1.00	0.589	3.377	1.474	0.10273
0.07	0.46	1.00	0.568	3.385	1.470	0.10334
0.07	0.47	1.00	0.565	3.393	1.466	0.10396
0.07	0.48	1.00	0.556	3.402	1.461	0.10469
0.07	0.49	1.00	0.585	3.412	1.457	0.10540
0.07	0.50	1.00	0.592	3.421	1.453	0.10612
0.07	0.51	1.00	0.566	3.429	1.450	0.10673
0.07	0.52	1.00	0.559	3.434	1.449	0.10703
0.07	0.53	1.00	0.573	3.444	1.445	0.10772
0.07	0.54	1.00	0.564	3.453	1.440	0.10847
0.07	0.55	1.00	0.592	3.463	1.437	0.10911
0.07	0.56	1.00	0.554	3.470	1.436	0.10956
0.07	0.57	1.00	0.567	3.480	1.432	0.11026
0.07	0.58	1.00	0.562	3.487	1.430	0.11079
0.07	0.59	1.00	0.567	3.496	1.425	0.11148
0.07	0.60	1.00	0.563	3.506	1.424	0.11211
0.07	0.61	1.00	0.597	3.515	1.421	0.11267
0.07	0.62	1.00	0.572	3.524	1.419	0.11332
0.07	0.63	1.00	0.564	3.531	1.415	0.11384
0.07	0.64	1.00	0.576	3.541	1.413	0.11448
0.07	0.65	1.00	0.570	3.550	1.411	0.11507
0.07	0.66	1.00	0.568	3.559	1.411	0.11560
0.07	0.67	1.00	0.594	3.569	1.407	0.11625
0.07	0.68	1.00	0.562	3.579	1.406	0.11689
0.07	0.69	1.00	0.559	3.588	1.404	0.11745
0.07	0.70	1.00	0.587	3.599	1.402	0.11815
0.07	0.71	1.00	0.604	3.609	1.400	0.11875
0.07	0.72	1.00	0.580	3.621	1.398	0.11949
0.07	0.73	1.00	0.569	3.630	1.398	0.12003
0.07	0.74	1.00	0.571	3.641	1.396	0.12066
0.07	0.75	1.00	0.570	3.653	1.394	0.12145
0.07	0.76	1.00	0.608	3.665	1.393	0.12209
0.07	0.77	1.00	0.572	3.678	1.391	0.12290
0.07	0.78	1.00	0.567	3.689	1.391	0.12348
0.07	0.79	1.00	0.572	3.703	1.389	0.12435
0.07	0.80	1.00	0.601	3.717	1.389	0.12513
0.07	0.81	1.00	0.579	3.729	1.389	0.12575
0.07	0.82	1.00	0.572	3.746	1.389	0.12663
0.07	0.83	1.00	0.570	3.762	1.388	0.12753
0.07	0.84	1.00	0.580	3.779	1.388	0.12842
0.07	0.85	1.00	0.582	3.799	1.389	0.12951
0.07	0.86	1.00	0.573	3.825	1.388	0.13094
0.07	0.87	1.00	0.609	3.845	1.387	0.13204
0.07	0.88	1.00	0.578	3.862	1.388	0.13295
0.07	0.89	1.00	0.592	3.883	1.391	0.13391
0.07	0.90	1.00	0.572	3.903	1.394	0.13488
0.07	0.91	1.00	0.584	3.935	1.394	0.13656
0.07	0.92	1.00	0.584	3.957	1.395	0.13768
0.07	0.93	1.00	0.578	3.970	1.400	0.13820
0.07	0.94	1.00	0.615	3.971	1.412	0.13771
0.07	0.95	1.00	0.584	3.950	1.432	0.13561
0.07	0.96	1.00	0.611	3.921	1.454	0.13304
0.07	0.97	1.00	0.586	3.893	1.492	0.12972
0.07	0.98	1.00	0.570	3.834	1.604	0.12121
0.07	0.99	1.00	0.607	3.767	1.704	0.11273
0.07	1.00	1.00	0.579	3.547	1.956	0.08815
0.08	0.01	1.00	0.550	2.922	2.233	0.03878
0.08	0.02	1.00	0.555	2.795	2.120	0.03777
0.08	0.03	1.00	0.528	2.733	2.065	0.03728
0.08	0.04	1.00	0.535	2.703	2.037	0.03713
0.08	0.05	1.00	0.556	2.693	2.023	0.03723
0.08	0.06	1.00	0.527	2.691	2.013	0.03769
0.08	0.07	1.00	0.531	2.700	2.009	0.03842
0.08	0.08	1.00	0.553	2.718	2.006	0.03955
0.08	0.09	1.00	0.528	2.746	1.998	0.04154
0.08	0.10	1.00	0.532	2.778	1.984	0.04408
0.08	0.11	1.00	0.537	2.817	1.954	0.04784
0.08	0.12	1.00	0.541	2.852	1.921	0.05153
0.08	0.13	1.00	0.537	2.890	1.874	0.05605
0.08	0.14	1.00	0.576	2.922	1.840	0.05959
0.08	0.15	1.00	0.574	2.952	1.799	0.06336
0.08	0.16	1.00	0.571	2.980	1.759	0.06694
0.08	0.17	1.00	0.542	3.005	1.723	0.07014
0.08	0.18	1.00	0.545	3.026	1.694	0.07279
0.08	0.19	1.00	0.554	3.047	1.665	0.07538
0.08	0.20	1.00	0.553	3.064	1.646	0.07726
0.08	0.21	1.00	0.550	3.082	1.625	0.07933
0.08	0.22	1.00	0.582	3.097	1.612	0.08077
0.08	0.23	1.00	0.552	3.111	1.599	0.08214
0.08	0.24	1.00	0.563	3.126	1.587	0.08358
0.08	0.25	1.00	0.572	3.138	1.579	0.08463
0.08	0.26	1.00	0.542	3.152	1.567	0.08598
0.08	0.27	1.00	0.550	3.166	1.561	0.08706
0.08	0.28	1.00	0.552	3.181	1.553	0.08825
0.08	0.29	1.00	0.558	3.194	1.547	0.08921
0.08	0.30	1.00	0.561	3.204	1.543	0.09000
0.08	0.31	1.00	0.554	3.218	1.534	0.09116
0.08	0.32	1.00	0.546	3.228	1.533	0.09180
0.08	0.33	1.00	0.584	3.240	1.527	0.09270
0.08	0.34	1.00	0.553	3.251	1.520	0.09362
0.08	0.35	1.00	0.589	3.261	1.516	0.09442
0.08	0.36	1.00	0.556	3.271	1.509	0.09531
0.08	0.37	1.00	0.556	3.281	1.504	0.09610
0.08	0.38	1.00	0.554	3.291	1.499	0.09685
0.08	0.39	1.00	0.545	3.300	1.494	0.09757
0.08	0.40	1.00	0.579	3.308	1.491	0.09817
0.08	0.41	1.00	0.552	3.316	1.486	0.09882
0.08	0.42	1.00	0.559	3.327	1.479	0.09978
0.08	0.43	1.00	0.555	3.335	1.476	0.10036
0.08	0.44	1.00	0.560	3.344	1.472	0.10104
0.08	0.45	1.00	0.559	3.352	1.469	0.10160
0.08	0.46	1.00	0.580	3.362	1.464	0.10236
0.08	0.47	1.00	0.549	3.369	1.463	0.10284
0.08	0.48	1.00	0.569	3.379	1.457	0.10365
0.08	0.49	1.00	0.589	3.388	1.453	0.10433
0.08	0.50	1.00	0.570	3.396	1.449	0.10496
0.08	0.51	1.00	0.563	3.405	1.446	0.10557
0.08	0.52	1.00	0.591	3.415	1.443	0.10628
0.08	0.53	1.00	0.575	3.422	1.440	0.10683
0.08	0.54	1.00	0.550	3.431	1.437	0.10745
0.08	0.55	1.00	0.576	3.440	1.433	0.10806
0.08	0.56	1.00	0.558	3.448	1.432	0.10859
0.08	0.57	1.00	0.570	3.457	1.428	0.10923
0.08	0.58	1.00	0.560	3.466	1.426	0.10981
0.08	0.59	1.00	0.600	3.477	1.422	0.11057
0.08	0.60	1.00	0.587	3.484	1.420	0.11108
0.08	0.61	1.00	0.554	3.495	1.417	0.11180
0.08	0.62	1.00	0.568	3.504	1.415	0.11242
0.08	0.63	1.00	0.573	3.515	1.412	0.11310
0.08	0.64	1.00	0.559	3.523	1.411	0.11363
0.08	0.65	1.00	0.594	3.532	1.410	0.11416
0.08	0.66	1.00	0.575	3.545	1.407	0.11498
0.08	0.67	1.00	0.555	3.554	1.406	0.11549
0.08	0.68	1.00	0.555	3.564	1.403	0.11619
0.08	0.69	1.00	0.602	3.575	1.402	0.11685
0.08	0.70	1.00	0.562	3.586	1.400	0.11751
0.08	0.71	1.00	0.614	3.596	1.400	0.11806
0.08	0.72	1.00	0.597	3.608	1.397	0.11885
0.08	0.73	1.00	0.579	3.623	1.393	0.11986
0.08	0.74	1.00	0.571	3.634	1.393	0.12042
0.08	0.75	1.00	0.560	3.647	1.393	0.12110
0.08	0.76	1.00	0.571	3.661	1.391	0.12203
0.08	0.77	1.00	0.601	3.677	1.390	0.12291
0.08	0.78	1.00	0.572	3.692	1.389	0.12374
0.08	0.79	1.00	0.602	3.706	1.390	0.12446
0.08	0.80	1.00	0.609	3.724	1.390	0.12542
0.08	0.81	1.00	0.594	3.741	1.390	0.12634
0.08	0.82	1.00	0.564	3.758	1.388	0.12736
0.08	0.83	1.00	0.573	3.777	1.385	0.12849
0.08	0.84	1.00	0.572	3.796	1.386	0.12949
0.08	0.85	1.00	0.605	3.820	1.386	0.13077
0.08	0.86	1.00	0.571	3.840	1.385	0.13187
0.08	0.87	1.00	0.613	3.858	1.387	0.13274
0.08	0.88	1.00	0.599	3.874	1.386	0.13368
0.08	0.89	1.00	0.569	3.890	1.389	0.13441
0.08	0.90	1.00	0.587	3.908	1.387	0.13540
0.08	0.91	1.00	0.606	3.925	1.393	0.13607
0.08	0.92	1.00	0.579	3.948	1.393	0.13732
0.08	0.93	1.00	0.577	3.968	1.405	0.13786
0.08	0.94	1.00	0.612	3.983	1.404	0.13873
0.08	0.95	1.00	0.586	3.972	1.415	0.13757
0.08	0.96	1.00	0.576	3.972	1.417	0.13751
0.08	0.97	1.00	0.618	3.952	1.437	0.13551
0.08	0.98	1.00	0.615	3.932	1.478	0.13250
0.08	0.99	1.00	0.583	3.882	1.593	0.12433
0.08	1.00	1.00	0.588	3.726	2.040	0.09387
0.09	0.01	1.00	0.546	2.875	2.225	0.03657
0.09	0.02	1.00	0.543	2.754	2.115	0.03575
0.09	0.03	1.00	0.561	2.698	2.062	0.03547
0.09	0.04	1.00	0.521	2.679	2.037	0.03572
0.09	0.05	1.00	0.524	2.675	2.023	0.03628
0.09	0.06	1.00	0.535	2.688	2.015	0.03744
0.09	0.07	1.00	0.547	2.725	1.998	0.04039
0.09	0.08	1.00	0.539	2.750	1.986	0.04242
0.09	0.09	1.00	0.564	2.784	1.950	0.04620
0.09	0.10	1.00	0.568	2.810	1.917	0.04939
0.09	0.11	1.00	0.541	2.837	1.881	0.05278
0.09	0.12	1.00	0.545	2.866	1.846	0.05618
0.09	0.13	1.00	0.585	2.896	1.812	0.05961
0.09	0.14	1.00	0.545	2.922	1.776	0.06290
0.09	0.15	1.00	0.569	2.947	1.743	0.06595
0.09	0.16	1.00	0.538	2.973	1.713	0.06890
0.09	0.17	1.00	0.540	2.992	1.689	0.07112
0.09	0.18	1.00	0.545	3.012	1.665	0.07346
0.09	0.19	1.00	0.550	3.030	1.644	0.07549
0.09	0.20	1.00	0.580	3.045	1.628	0.07713
0.09	0.21	1.00	0.551	3.061	1.615	0.07867
0.09	0.22	1.00	0.582	3.077	1.602	0.08019
0.09	0.23	1.00	0.581	3.091	1.590	0.08151
0.09	0.24	1.00	0.586	3.105	1.580	0.08276
0.09	0.25	1.00	0.555	3.119	1.572	0.08393
0.09	0.26	1.00	0.554	3.133	1.568	0.08495
0.09	0.27	1.00	0.554	3.147	1.560	0.08608
0.09	0.28	1.00	0.578	3.161	1.552	0.08720
0.09	0.29	1.00	0.548	3.175	1.546	0.08823
0.09	0.30	1.00	0.556	3.185	1.541	0.08908
0.09	0.31	1.00	0.555	3.197	1.536	0.08993
0.09	0.32	1.00	0.549	3.208	1.529	0.09090
0.09	0.33	1.00	0.558	3.218	1.525	0.09163
0.09	0.34	1.00	0.557	3.228	1.518	0.09251
0.09	0.35	1.00	0.585	3.238	1.510	0.09346
0.09	0.36	1.00	0.565	3.246	1.508	0.09400
0.09	0.37	1.00	0.584	3.256	1.501	0.09486
0.09	0.38	1.00	0.591	3.266	1.498	0.09555
0.09	0.39	1.00	0.578	3.274	1.493	0.09626
0.09	0.40	1.00	0.559	3.283	1.487	0.09701
0.09	0.41	1.00	0.567	3.293	1.483	0.09773
0.09	0.42	1.00	0.584	3.302	1.478	0.09847
0.09	0.43	1.00	0.567	3.311	1.474	0.09914
0.09	0.44	1.00	0.580	3.319	1.470	0.09979
0.09	0.45	1.00	0.562	3.329	1.467	0.10047
0.09	0.46	1.00	0.557	3.339	1.461	0.10132
0.09	0.47	1.00	0.559	3.346	1.459	0.10178
0.09	0.48	1.00	0.569	3.356	1.453	0.10262
0.09	0.49	1.00	0.567	3.365	1.451	0.10318
0.09	0.50	1.00	0.592	3.373	1.448	0.10373
0.09	0.51	1.00	0.577	3.382	1.445	0.10440
0.09	0.52	1.00	0.567	3.391	1.442	0.10502
0.09	0.53	1.00	0.552	3.400	1.439	0.10568
0.09	0.54	1.00	0.576	3.409	1.436	0.10631
0.09	0.55	1.00	0.574	3.419	1.431	0.10706
0.09	0.56	1.00	0.557	3.429	1.428	0.10774
0.09	0.57	1.00	0.591	3.437	1.427	0.10822
0.09	0.58	1.00	0.592	3.446	1.424	0.10887
0.09	0.59	1.00	0.560	3.456	1.422	0.10951
0.09	0.60	1.00	0.569	3.466	1.421	0.11007
0.09	0.61	1.00	0.582	3.476	1.416	0.11083
0.09	0.62	1.00	0.568	3.484	1.416	0.11129
0.09	0.63	1.00	0.560	3.496	1.413	0.11207
0.09	0.64	1.00	0.565	3.505	1.412	0.11262
0.09	0.65	1.00	0.596	3.515	1.410	0.11327
0.09	0.66	1.00	0.600	3.529	1.406	0.11416
0.09	0.67	1.00	0.561	3.539	1.405	0.11475
0.09	0.68	1.00	0.560	3.551	1.404	0.11542
0.09	0.69	1.00	0.566	3.562	1.403	0.11608
0.09	0.70	1.00	0.561	3.574	1.402	0.11683
0.09	0.71	1.00	0.593	3.587	1.399	0.11764
0.09	0.72	1.00	0.565	3.601	1.398	0.11843
0.09	0.73	1.00	0.572	3.613	1.397	0.11916
0.09	0.74	1.00	0.587	3.630	1.396	0.12009
0.09	0.75	1.00	0.569	3.647	1.396	0.12100
0.09	0.76	1.00	0.568	3.667	1.394	0.12213
0.09	0.77	1.00	0.597	3.688	1.392	0.12338
0.09	0.78	1.00	0.599	3.705	1.393	0.12425
0.09	0.79	1.00	0.562	3.722	1.392	0.12523
0.09	0.80	1.00	0.604	3.745	1.389	0.12658
0.09	0.81	1.00	0.569	3.767	1.387	0.12785
0.09	0.82	1.00	0.565	3.784	1.388	0.12871
0.09	0.83	1.00	0.601	3.800	1.388	0.12958
0.09	0.84	1.00	0.570	3.814	1.393	0.13008
0.09	0.85	1.00	0.570	3.826	1.397	0.13057
0.09	0.86	1.00	0.574	3.841	1.397	0.13137
0.09	0.87	1.00	0.612	3.853	1.398	0.13198
0.09	0.88	1.00	0.601	3.868	1.396	0.13286
0.09	0.89	1.00	0.609	3.884	1.396	0.13371
0.09	0.90	1.00	0.586	3.906	1.399	0.13478
0.09	0.91	1.00	0.572	3.927	1.402	0.13580
0.09	0.92	1.00	0.588	3.969	1.401	0.13807
0.09	0.93	1.00	0.591	4.000	1.384	0.14052
0.09	0.94	1.00	0.616	4.013	1.383	0.14131
0.09	0.95	1.00	0.573	4.017	1.385	0.14139
0.09	0.96	1.00	0.595	4.001	1.401	0.13982
0.09	0.97	1.00	0.585	3.993	1.406	0.13910
0.09	0.98	1.00	0.620	3.999	1.425	0.13855
0.09	0.99	1.00	0.590	4.002	1.475	0.13645
0.09	1.00	1.00	0.584	3.871	1.802	0.11368
0.10	0.01	1.00	0.564	2.837	2.216	0.03493
0.10	0.02	1.00	0.519	2.722	2.107	0.03435
0.10	0.03	1.00	0.532	2.677	2.059	0.03446
0.10	0.04	1.00	0.548	2.677	2.043	0.03529
0.10	0.05	1.00	0.554	2.684	2.027	0.03657
0.10	0.06	1.00	0.545	2.700	2.010	0.03830
0.10	0.07	1.00	0.559	2.726	1.988	0.04097
0.10	0.08	1.00	0.529	2.743	1.972	0.04275
0.10	0.09	1.00	0.551	2.752	1.975	0.04308
0.10	0.10	1.00	0.537	2.769	1.962	0.04473
0.10	0.11	1.00	0.535	2.804	1.908	0.04953
0.10	0.12	1.00	0.530	2.838	1.862	0.05380
0.10	0.13	1.00	0.572	2.873	1.812	0.05834
0.10	0.14	1.00	0.568	2.899	1.775	0.06168
0.10	0.15	1.00	0.543	2.927	1.741	0.06494
0.10	0.16	1.00	0.566	2.951	1.707	0.06803
0.10	0.17	1.00	0.539	2.971	1.679	0.07053
0.10	0.18	1.00	0.571	2.990	1.657	0.07267
0.10	0.19	1.00	0.579	3.007	1.640	0.07444
0.10	0.20	1.00	0.574	3.024	1.623	0.07625
0.10	0.21	1.00	0.571	3.041	1.609	0.07788
0.10	0.22	1.00	0.549	3.057	1.597	0.07931
0.10	0.23	1.00	0.547	3.072	1.587	0.08063
0.10	0.24	1.00	0.551	3.089	1.579	0.08194
0.10	0.25	1.00	0.577	3.100	1.574	0.08283
0.10	0.26	1.00	0.561	3.117	1.564	0.08421
0.10	0.27	1.00	0.586	3.128	1.562	0.08496
0.10	0.28	1.00	0.577	3.141	1.552	0.08616
0.10	0.29	1.00	0.548	3.152	1.548	0.08693
0.10	0.30	1.00	0.547	3.163	1.540	0.08793
0.10	0.31	1.00	0.562	3.175	1.533	0.08889
0.10	0.32	1.00	0.596	3.184	1.529	0.08959
0.10	0.33	1.00	0.569	3.195	1.521	0.09058
0.10	0.34	1.00	0.558	3.204	1.516	0.09129
0.10	0.35	1.00	0.544	3.213	1.512	0.09201
0.10	0.36	1.00	0.551	3.222	1.506	0.09282
0.10	0.37	1.00	0.552	3.232	1.501	0.09361
0.10	0.38	1.00	0.586	3.242	1.494	0.09447
0.10	0.39	1.00	0.559	3.251	1.490	0.09513
0.10	0.40	1.00	0.570	3.258	1.488	0.09562
0.10	0.41	1.00	0.556	3.268	1.481	0.09651
0.10	0.42	1.00	0.579	3.279	1.475	0.09735
0.10	0.43	1.00	0.585	3.288	1.474	0.09791
0.10	0.44	1.00	0.566	3.297	1.468	0.09871
0.10	0.45	1.00	0.585	3.307	1.465	0.09936
0.10	0.46	1.00	0.557	3.315	1.461	0.10003
0.10	0.47	1.00	0.561	3.324	1.458	0.10065
0.10	0.48	1.00	0.587	3.333	1.454	0.10129
0.10	0.49	1.00	0.579	3.343	1.450	0.10206
0.10	0.50	1.00	0.553	3.350	1.449	0.10248
0.10	0.51	1.00	0.580	3.360	1.444	0.10327
0.10	0.52	1.00	0.570	3.370	1.441	0.10395
0.10	0.53	1.00	0.558	3.379	1.438	0.10459
0.10	0.54	1.00	0.565	3.388	1.436	0.10513
0.10	0.55	1.00	0.555	3.399	1.432	0.10596
0.10	0.56	1.00	0.557	3.408	1.430	0.10654
0.10	0.57	1.00	0.567	3.417	1.428	0.10712
0.10	0.58	1.00	0.582	3.429	1.423	0.10798
0.10	0.59	1.00	0.556	3.439	1.422	0.10854
0.10	0.60	1.00	0.558	3.448	1.421	0.10908
0.10	0.61	1.00	0.563	3.460	1.417	0.10995
0.10	0.62	1.00	0.602	3.469	1.416	0.11047
0.10	0.63	1.00	0.551	3.480	1.413	0.11121
0.10	0.64	1.00	0.566	3.491	1.412	0.11184
0.10	0.65	1.00	0.593	3.501	1.411	0.11241
0.10	0.66	1.00	0.563	3.513	1.409	0.11319
0.10	0.67	1.00	0.557	3.525	1.408	0.11384
0.10	0.68	1.00	0.601	3.538	1.405	0.11471
0.10	0.69	1.00	0.597	3.552	1.403	0.11552
0.10	0.70	1.00	0.588	3.565	1.403	0.11627
0.10	0.71	1.00	0.559	3.581	1.403	0.11711
0.10	0.72	1.00	0.572	3.596	1.401	0.11803
0.10	0.73	1.00	0.574	3.612	1.401	0.11887
0.10	0.74	1.00	0.566	3.631	1.401	0.11988
0.10	0.75	1.00	0.567	3.652	1.400	0.12107
0.10	0.76	1.00	0.599	3.678	1.399	0.12250
0.10	0.77	1.00	0.569	3.704	1.394	0.12412
0.10	0.78	1.00	0.570	3.724	1.393	0.12527
0.10	0.79	1.00	0.592	3.742	1.393	0.12625
0.10	0.80	1.00	0.607	3.762	1.393	0.12731
0.10	0.81	1.00	0.561	3.779	1.393	0.12821
0.10	0.82	1.00	0.569	3.795	1.393	0.12908
0.10	0.83	1.00	0.608	3.812	1.394	0.12996
0.10	0.84	1.00	0.603	3.828	1.395	0.13077
0.10	0.85	1.00	0.575	3.841	1.395	0.13148
0.10	0.86	1.00	0.574	3.855	1.396	0.13218
0.10	0.87	1.00	0.565	3.869	1.397	0.13292
0.10	0.88	1.00	0.583	3.885	1.398	0.13372
0.10	0.89	1.00	0.573	3.905	1.398	0.13480
0.10	0.90	1.00	0.599	3.922	1.399	0.13564
0.10	0.91	1.00	0.567	3.948	1.399	0.13706
0.10	0.92	1.00	0.581	3.980	1.397	0.13884
0.10	0.93	1.00	0.581	4.019	1.386	0.14143
0.10	0.94	1.00	0.577	4.012	1.405	0.14018
0.10	0.95	1.00	0.574	4.003	1.400	0.13992
0.10	0.96	1.00	0.618	4.009	1.394	0.14056
0.10	0.97	1.00	0.623	4.028	1.391	0.14173
0.10	0.98	1.00	0.596	4.069	1.393	0.14382
0.10	0.99	1.00	0.598	4.092	1.414	0.14408
0.10	1.00	1.00	0.623	3.938	1.688	0.12288
0.11	0.01	1.00	0.548	2.803	2.208	0.03340
0.11	0.02	1.00	0.515	2.692	2.103	0.03293
0.11	0.03	1.00	0.555	2.661	2.062	0.03340
0.11	0.04	1.00	0.534	2.662	2.043	0.03447
0.11	0.05	1.00	0.550	2.672	2.025	0.03599
0.11	0.06	1.00	0.562	2.682	2.001	0.03785
0.11	0.07	1.00	0.528	2.687	1.989	0.03876
0.11	0.08	1.00	0.556	2.692	1.987	0.03911
0.11	0.09	1.00	0.528	2.699	1.994	0.03915
0.11	0.10	1.00	0.534	2.721	1.978	0.04125
0.11	0.11	1.00	0.565	2.764	1.931	0.04611
0.11	0.12	1.00	0.534	2.792	1.930	0.04774
0.11	0.13	1.00	0.549	2.823	1.902	0.05090
0.11	0.14	1.00	0.553	2.854	1.866	0.05451
0.11	0.15	1.00	0.544	2.897	1.771	0.06181
0.11	0.16	1.00	0.568	2.928	1.706	0.06676
0.11	0.17	1.00	0.554	2.949	1.675	0.06955
0.11	0.18	1.00	0.542	2.970	1.650	0.07192
0.11	0.19	1.00	0.540	2.987	1.633	0.07373
0.11	0.20	1.00	0.583	3.004	1.619	0.07533
0.11	0.21	1.00	0.549	3.022	1.606	0.07696
0.11	0.22	1.00	0.583	3.037	1.600	0.07809
0.11	0.23	1.00	0.537	3.053	1.588	0.07961
0.11	0.24	1.00	0.578	3.069	1.581	0.08075
0.11	0.25	1.00	0.590	3.082	1.575	0.08178
0.11	0.26	1.00	0.553	3.096	1.567	0.08291
0.11	0.27	1.00	0.568	3.108	1.560	0.08394
0.11	0.28	1.00	0.549	3.120	1.552	0.08502
0.11	0.29	1.00	0.583	3.130	1.547	0.08581
0.11	0.30	1.00	0.566	3.141	1.539	0.08677
0.11	0.31	1.00	0.552	3.151	1.533	0.08765
0.11	0.32	1.00	0.549	3.163	1.526	0.08858
0.11	0.33	1.00	0.560	3.171	1.521	0.08930
0.11	0.34	1.00	0.550	3.181	1.516	0.09009
0.11	0.35	1.00	0.548	3.190	1.509	0.09093
0.11	0.36	1.00	0.559	3.201	1.504	0.09178
0.11	0.37	1.00	0.558	3.210	1.500	0.09246
0.11	0.38	1.00	0.551	3.220	1.494	0.09327
0.11	0.39	1.00	0.551	3.226	1.490	0.09377
0.11	0.40	1.00	0.591	3.237	1.486	0.09455
0.11	0.41	1.00	0.607	3.247	1.480	0.09538
0.11	0.42	1.00	0.559	3.256	1.476	0.09606
0.11	0.43	1.00	0.580	3.265	1.473	0.09671
0.11	0.44	1.00	0.583	3.276	1.466	0.09761
0.11	0.45	1.00	0.556	3.284	1.464	0.09819
0.11	0.46	1.00	0.593	3.294	1.461	0.09886
0.11	0.47	1.00	0.551	3.303	1.456	0.09959
0.11	0.48	1.00	0.565	3.312	1.453	0.10022
0.11	0.49	1.00	0.579	3.322	1.448	0.10100
0.11	0.50	1.00	0.559	3.330	1.448	0.10148
0.11	0.51	1.00	0.562	3.341	1.443	0.10229
0.11	0.52	1.00	0.556	3.351	1.442	0.10286
0.11	0.53	1.00	0.590	3.363	1.436	0.10379
0.11	0.54	1.00	0.595	3.370	1.437	0.10416
0.11	0.55	1.00	0.560	3.379	1.435	0.10473
0.11	0.56	1.00	0.556	3.390	1.432	0.10545
0.11	0.57	1.00	0.557	3.401	1.429	0.10621
0.11	0.58	1.00	0.569	3.411	1.427	0.10686
0.11	0.59	1.00	0.579	3.422	1.424	0.10754
0.11	0.60	1.00	0.590	3.432	1.423	0.10813
0.11	0.61	1.00	0.586	3.443	1.421	0.10885
0.11	0.62	1.00	0.569	3.453	1.420	0.10943
0.11	0.63	1.00	0.551	3.463	1.418	0.11003
0.11	0.64	1.00	0.595	3.477	1.415	0.11095
0.11	0.65	1.00	0.576	3.488	1.414	0.11162
0.11	0.66	1.00	0.612	3.502	1.413	0.11238
0.11	0.67	1.00	0.570	3.516	1.412	0.11324
0.11	0.68	1.00	0.570	3.530	1.410	0.11405
0.11	0.69	1.00	0.628	3.544	1.410	0.11476
0.11	0.70	1.00	0.570	3.558	1.410	0.11555
0.11	0.71	1.00	0.570	3.575	1.407	0.11661
0.11	0.72	1.00	0.588	3.593	1.407	0.11753
0.11	0.73	1.00	0.568	3.614	1.408	0.11862
0.11	0.74	1.00	0.572	3.639	1.407	0.12004
0.11	0.75	1.00	0.597	3.663	1.408	0.12131
0.11	0.76	1.00	0.607	3.688	1.407	0.12271
0.11	0.77	1.00	0.575	3.713	1.403	0.12420
0.11	0.78	1.00	0.606	3.732	1.404	0.12519
0.11	0.79	1.00	0.604	3.753	1.402	0.12645
0.11	0.80	1.00	0.580	3.773	1.402	0.12750
0.11	0.81	1.00	0.595	3.791	1.404	0.12837
0.11	0.82	1.00	0.588	3.817	1.404	0.12975
0.11	0.83	1.00	0.607	3.837	1.403	0.13090
0.11	0.84	1.00	0.634	3.844	1.408	0.13101
0.11	0.85	1.00	0.593	3.858	1.409	0.13172
0.11	0.86	1.00	0.592	3.878	1.407	0.13285
0.11	0.87	1.00	0.574	3.909	1.408	0.13448
0.11	0.88	1.00	0.613	3.935	1.406	0.13600
0.11	0.89	1.00	0.591	3.951	1.415	0.13644
0.11	0.90	1.00	0.583	3.977	1.408	0.13820
0.11	0.91	1.00	0.585	3.993	1.413	0.13884
0.11	0.92	1.00	0.581	4.008	1.412	0.13966
0.11	0.93	1.00	0.601	4.020	1.413	0.14025
0.11	0.94	1.00	0.598	4.027	1.410	0.14081
0.11	0.95	1.00	0.606	4.038	1.398	0.14189
0.11	0.96	1.00	0.627	4.048	1.392	0.14275
0.11	0.97	1.00	0.602	4.076	1.378	0.14489
0.11	0.98	1.00	0.611	4.100	1.374	0.14633
0.11	0.99	1.00	0.612	4.121	1.378	0.14730
0.11	1.00	1.00	0.633	4.012	1.579	0.13205
0.12	0.01	1.00	0.545	2.774	2.201	0.03218
0.12	0.02	1.00	0.549	2.665	2.096	0.03176
0.12	0.03	1.00	0.607	2.631	2.050	0.03232
0.12	0.04	1.00	0.553	2.642	2.032	0.03391
0.12	0.05	1.00	0.533	2.651	2.010	0.03561
0.12	0.06	1.00	0.527	2.659	1.991	0.03709
0.12	0.07	1.00	0.525	2.650	1.991	0.03660
0.12	0.08	1.00	0.544	2.646	1.996	0.03615
0.12	0.09	1.00	0.591	2.654	1.993	0.03668
0.12	0.10	1.00	0.555	2.678	1.984	0.03856
0.12	0.11	1.00	0.538	2.725	1.941	0.04338
0.12	0.12	1.00	0.572	2.747	1.948	0.04430
0.12	0.13	1.00	0.543	2.787	1.912	0.04841
0.12	0.14	1.00	0.548	2.840	1.829	0.05561
0.12	0.15	1.00	0.565	2.879	1.751	0.06180
0.12	0.16	1.00	0.575	2.906	1.699	0.06599
0.12	0.17	1.00	0.555	2.930	1.668	0.06883
0.12	0.18	1.00	0.590	2.950	1.647	0.07099
0.12	0.19	1.00	0.562	2.968	1.632	0.07276
0.12	0.20	1.00	0.601	2.987	1.618	0.07450
0.12	0.21	1.00	0.586	3.004	1.609	0.07582
0.12	0.22	1.00	0.572	3.019	1.600	0.07711
0.12	0.23	1.00	0.552	3.036	1.591	0.07848
0.12	0.24	1.00	0.606	3.048	1.585	0.07948
0.12	0.25	1.00	0.598	3.062	1.575	0.08072
0.12	0.26	1.00	0.555	3.076	1.568	0.08180
0.12	0.27	1.00	0.556	3.085	1.562	0.08263
0.12	0.28	1.00	0.596	3.098	1.553	0.08377
0.12	0.29	1.00	0.566	3.108	1.546	0.08464
0.12	0.30	1.00	0.602	3.119	1.540	0.08554
0.12	0.31	1.00	0.558	3.128	1.534	0.08632
0.12	0.32	1.00	0.560	3.139	1.528	0.08722
0.12	0.33	1.00	0.571	3.150	1.520	0.08818
0.12	0.34	1.00	0.599	3.159	1.515	0.08896
0.12	0.35	1.00	0.597	3.169	1.509	0.08977
0.12	0.36	1.00	0.595	3.178	1.504	0.09051
0.12	0.37	1.00	0.602	3.188	1.499	0.09131
0.12	0.38	1.00	0.607	3.196	1.495	0.09192
0.12	0.39	1.00	0.594	3.207	1.490	0.09276
0.12	0.40	1.00	0.561	3.215	1.485	0.09347
0.12	0.41	1.00	0.565	3.225	1.480	0.09423
0.12	0.42	1.00	0.612	3.236	1.477	0.09497
0.12	0.43	1.00	0.567	3.246	1.471	0.09577
0.12	0.44	1.00	0.574	3.253	1.468	0.09635
0.12	0.45	1.00	0.600	3.263	1.466	0.09698
0.12	0.46	1.00	0.565	3.273	1.461	0.09772
0.12	0.47	1.00	0.599	3.284	1.456	0.09855
0.12	0.48	1.00	0.570	3.293	1.454	0.09914
0.12	0.49	1.00	0.562	3.302	1.452	0.09978
0.12	0.50	1.00	0.575	3.313	1.448	0.10050
0.12	0.51	1.00	0.628	3.322	1.446	0.10111
0.12	0.52	1.00	0.567	3.333	1.442	0.10186
0.12	0.53	1.00	0.598	3.341	1.441	0.10239
0.12	0.54	1.00	0.594	3.352	1.438	0.10312
0.12	0.55	1.00	0.573	3.364	1.435	0.10393
0.12	0.56	1.00	0.622	3.375	1.432	0.10463
0.12	0.57	1.00	0.564	3.386	1.431	0.10530
0.12	0.58	1.00	0.579	3.396	1.428	0.10595
0.12	0.59	1.00	0.586	3.406	1.427	0.10656
0.12	0.60	1.00	0.571	3.417	1.425	0.10723
0.12	0.61	1.00	0.599	3.429	1.423	0.10798
0.12	0.62	1.00	0.577	3.439	1.422	0.10857
0.12	0.63	1.00	0.611	3.455	1.418	0.10959
0.12	0.64	1.00	0.569	3.464	1.420	0.11002
0.12	0.65	1.00	0.585	3.479	1.419	0.11090
0.12	0.66	1.00	0.568	3.495	1.419	0.11172
0.12	0.67	1.00	0.589	3.515	1.417	0.11289
0.12	0.68	1.00	0.592	3.528	1.416	0.11360
0.12	0.69	1.00	0.572	3.539	1.417	0.11419
0.12	0.70	1.00	0.585	3.554	1.417	0.11496
0.12	0.71	1.00	0.609	3.571	1.418	0.11588
0.12	0.72	1.00	0.580	3.591	1.420	0.11684
0.12	0.73	1.00	0.569	3.616	1.419	0.11825
0.12	0.74	1.00	0.614	3.648	1.416	0.12010
0.12	0.75	1.00	0.596	3.675	1.414	0.12166
0.12	0.76	1.00	0.594	3.700	1.415	0.12297
0.12	0.77	1.00	0.603	3.730	1.414	0.12460
0.12	0.78	1.00	0.633	3.749	1.414	0.12564
0.12	0.79	1.00	0.602	3.770	1.415	0.12674
0.12	0.80	1.00	0.577	3.789	1.417	0.12763
0.12	0.81	1.00	0.593	3.820	1.416	0.12935
0.12	0.82	1.00	0.624	3.838	1.418	0.13023
0.12	0.83	1.00	0.592	3.853	1.419	0.13099
0.12	0.84	1.00	0.617	3.867	1.420	0.13170
0.12	0.85	1.00	0.586	3.888	1.412	0.13321
0.12	0.86	1.00	0.572	3.910	1.409	0.13450
0.12	0.87	1.00	0.583	3.929	1.405	0.13571
0.12	0.88	1.00	0.643	3.943	1.404	0.13652
0.12	0.89	1.00	0.619	3.958	1.403	0.13738
0.12	0.90	1.00	0.645	3.972	1.399	0.13831
0.12	0.91	1.00	0.587	3.982	1.402	0.13874
0.12	0.92	1.00	0.628	3.993	1.401	0.13935
0.12	0.93	1.00	0.623	4.010	1.396	0.14047
0.12	0.94	1.00	0.592	4.018	1.399	0.14078
0.12	0.95	1.00	0.596	4.030	1.399	0.14144
0.12	0.96	1.00	0.616	4.045	1.398	0.14231
0.12	0.97	1.00	0.638	4.063	1.398	0.14327
0.12	0.98	1.00	0.646	4.085	1.402	0.14423
0.12	0.99	1.00	0.625	4.111	1.383	0.14651
0.12	1.00	1.00	0.613	4.059	1.507	0.13803
0.13	0.01	1.00	0.576	2.745	2.195	0.03089
0.13	0.02	1.00	0.533	2.641	2.088	0.03091
0.13	0.03	1.00	0.539	2.607	2.042	0.03149
0.13	0.04	1.00	0.543	2.615	2.018	0.03325
0.13	0.05	1.00	0.550	2.642	1.972	0.03713
0.13	0.06	1.00	0.599	2.640	1.964	0.03748
0.13	0.07	1.00	0.547	2.618	1.987	0.03505
0.13	0.08	1.00	0.567	2.613	1.991	0.03454
0.13	0.09	1.00	0.540	2.621	1.992	0.03494
0.13	0.10	1.00	0.546	2.643	1.984	0.03662
0.13	0.11	1.00	0.550	2.683	1.963	0.03992
0.13	0.12	1.00	0.575	2.741	1.911	0.04585
0.13	0.13	1.00	0.560	2.793	1.832	0.05291
0.13	0.14	1.00	0.572	2.833	1.774	0.05810
0.13	0.15	1.00	0.568	2.862	1.728	0.06207
0.13	0.16	1.00	0.558	2.888	1.691	0.06539
0.13	0.17	1.00	0.552	2.911	1.666	0.06795
0.13	0.18	1.00	0.610	2.929	1.649	0.06976
0.13	0.19	1.00	0.569	2.951	1.632	0.07185
0.13	0.20	1.00	0.570	2.970	1.622	0.07333
0.13	0.21	1.00	0.554	2.985	1.611	0.07474
0.13	0.22	1.00	0.563	3.001	1.604	0.07595
0.13	0.23	1.00	0.601	3.016	1.595	0.07722
0.13	0.24	1.00	0.555	3.030	1.586	0.07839
0.13	0.25	1.00	0.552	3.042	1.577	0.07951
0.13	0.26	1.00	0.572	3.054	1.569	0.08055
0.13	0.27	1.00	0.574	3.067	1.559	0.08175
0.13	0.28	1.00	0.629	3.076	1.553	0.08255
0.13	0.29	1.00	0.595	3.088	1.546	0.08358
0.13	0.30	1.00	0.577	3.097	1.540	0.08434
0.13	0.31	1.00	0.598	3.107	1.534	0.08520
0.13	0.32	1.00	0.584	3.117	1.526	0.08611
0.13	0.33	1.00	0.575	3.129	1.520	0.08707
0.13	0.34	1.00	0.584	3.138	1.515	0.08783
0.13	0.35	1.00	0.585	3.148	1.509	0.08862
0.13	0.36	1.00	0.571	3.158	1.503	0.08945
0.13	0.37	1.00	0.594	3.167	1.499	0.09014
0.13	0.38	1.00	0.570	3.174	1.496	0.09067
0.13	0.39	1.00	0.563	3.186	1.489	0.09168
0.13	0.40	1.00	0.579	3.195	1.485	0.09237
0.13	0.41	1.00	0.551	3.207	1.479	0.09328
0.13	0.42	1.00	0.563	3.215	1.478	0.09376
0.13	0.43	1.00	0.600	3.224	1.474	0.09447
0.13	0.44	1.00	0.565	3.234	1.468	0.09532
0.13	0.45	1.00	0.605	3.245	1.464	0.09606
0.13	0.46	1.00	0.601	3.255	1.463	0.09669
0.13	0.47	1.00	0.594	3.265	1.458	0.09742
0.13	0.48	1.00	0.570	3.274	1.455	0.09809
0.13	0.49	1.00	0.555	3.287	1.451	0.09896
0.13	0.50	1.00	0.579	3.295	1.450	0.09943
0.13	0.51	1.00	0.579	3.307	1.446	0.10028
0.13	0.52	1.00	0.565	3.316	1.445	0.10088
0.13	0.53	1.00	0.571	3.326	1.442	0.10152
0.13	0.54	1.00	0.574	3.339	1.439	0.10234
0.13	0.55	1.00	0.592	3.349	1.436	0.10306
0.13	0.56	1.00	0.573	3.361	1.435	0.10377
0.13	0.57	1.00	0.599	3.370	1.436	0.10419
0.13	0.58	1.00	0.573	3.382	1.431	0.10505
0.13	0.59	1.00	0.578	3.393	1.430	0.10569
0.13	0.60	1.00	0.600	3.403	1.428	0.10633
0.13	0.61	1.00	0.564	3.415	1.427	0.10703
0.13	0.62	1.00	0.595	3.430	1.425	0.10796
0.13	0.63	1.00	0.572	3.442	1.424	0.10863
0.13	0.64	1.00	0.585	3.456	1.426	0.10933
0.13	0.65	1.00	0.574	3.471	1.427	0.11009
0.13	0.66	1.00	0.573	3.494	1.425	0.11140
0.13	0.67	1.00	0.579	3.509	1.426	0.11218
0.13	0.68	1.00	0.598	3.521	1.429	0.11267
0.13	0.69	1.00	0.584	3.532	1.429	0.11327
0.13	0.70	1.00	0.600	3.547	1.432	0.11395
0.13	0.71	1.00	0.595	3.567	1.431	0.11503
0.13	0.72	1.00	0.590	3.592	1.435	0.11618
0.13	0.73	1.00	0.574	3.624	1.435	0.11794
0.13	0.74	1.00	0.583	3.652	1.447	0.11882
0.13	0.75	1.00	0.584	3.686	1.448	0.12065
0.13	0.76	1.00	0.592	3.710	1.464	0.12121
0.13	0.77	1.00	0.591	3.739	1.462	0.12285
0.13	0.78	1.00	0.580	3.761	1.462	0.12402
0.13	0.79	1.00	0.576	3.779	1.460	0.12507
0.13	0.80	1.00	0.577	3.797	1.453	0.12642
0.13	0.81	1.00	0.585	3.811	1.453	0.12715
0.13	0.82	1.00	0.582	3.821	1.464	0.12717
0.13	0.83	1.00	0.574	3.838	1.464	0.12808
0.13	0.84	1.00	0.579	3.852	1.462	0.12891
0.13	0.85	1.00	0.588	3.869	1.456	0.13013
0.13	0.86	1.00	0.586	3.883	1.452	0.13108
0.13	0.87	1.00	0.578	3.896	1.448	0.13195
0.13	0.88	1.00	0.588	3.909	1.443	0.13287
0.13	0.89	1.00	0.607	3.923	1.437	0.13391
0.13	0.90	1.00	0.612	3.935	1.435	0.13466
0.13	0.91	1.00	0.609	3.948	1.428	0.13568
0.13	0.92	1.00	0.613	3.963	1.421	0.13680
0.13	0.93	1.00	0.593	3.978	1.414	0.13794
0.13	0.94	1.00	0.590	3.991	1.411	0.13883
0.13	0.95	1.00	0.621	4.005	1.412	0.13949
0.13	0.96	1.00	0.583	4.020	1.410	0.14039
0.13	0.97	1.00	0.603	4.036	1.403	0.14157
0.13	0.98	1.00	0.619	4.058	1.398	0.14297
0.13	0.99	1.00	0.618	4.082	1.398	0.14427
0.13	1.00	1.00	0.628	4.078	1.451	0.14163
0.14	0.01	1.00	0.554	2.719	2.188	0.02978
0.14	0.02	1.00	0.544	2.618	2.084	0.02980
0.14	0.03	1.00	0.555	2.592	2.033	0.03106
0.14	0.04	1.00	0.543	2.617	1.987	0.03498
0.14	0.05	1.00	0.550	2.625	1.961	0.03681
0.14	0.06	1.00	0.583	2.616	1.960	0.03638
0.14	0.07	1.00	0.535	2.590	1.983	0.03370
0.14	0.08	1.00	0.550	2.584	1.987	0.03310
0.14	0.09	1.00	0.526	2.598	1.986	0.03403
0.14	0.10	1.00	0.568	2.632	1.970	0.03668
0.14	0.11	1.00	0.566	2.688	1.937	0.04158
0.14	0.12	1.00	0.551	2.729	1.903	0.04565
0.14	0.13	1.00	0.565	2.769	1.855	0.05040
0.14	0.14	1.00	0.531	2.806	1.812	0.05468
0.14	0.15	1.00	0.597	2.843	1.737	0.06053
0.14	0.16	1.00	0.547	2.869	1.695	0.06415
0.14	0.17	1.00	0.586	2.891	1.669	0.06671
0.14	0.18	1.00	0.558	2.913	1.650	0.06882
0.14	0.19	1.00	0.567	2.935	1.635	0.07074
0.14	0.20	1.00	0.587	2.952	1.626	0.07214
0.14	0.21	1.00	0.575	2.970	1.613	0.07380
0.14	0.22	1.00	0.552	2.983	1.605	0.07488
0.14	0.23	1.00	0.600	2.999	1.595	0.07625
0.14	0.24	1.00	0.564	3.009	1.586	0.07730
0.14	0.25	1.00	0.564	3.023	1.577	0.07846
0.14	0.26	1.00	0.560	3.034	1.570	0.07944
0.14	0.27	1.00	0.592	3.044	1.562	0.08041
0.14	0.28	1.00	0.542	3.055	1.554	0.08138
0.14	0.29	1.00	0.582	3.066	1.546	0.08232
0.14	0.30	1.00	0.550	3.076	1.540	0.08320
0.14	0.31	1.00	0.566	3.086	1.535	0.08402
0.14	0.32	1.00	0.587	3.098	1.527	0.08505
0.14	0.33	1.00	0.550	3.107	1.521	0.08582
0.14	0.34	1.00	0.581	3.117	1.516	0.08664
0.14	0.35	1.00	0.570	3.127	1.510	0.08749
0.14	0.36	1.00	0.597	3.137	1.505	0.08825
0.14	0.37	1.00	0.550	3.147	1.500	0.08901
0.14	0.38	1.00	0.581	3.156	1.495	0.08975
0.14	0.39	1.00	0.551	3.168	1.490	0.09066
0.14	0.40	1.00	0.565	3.177	1.486	0.09132
0.14	0.41	1.00	0.585	3.186	1.482	0.09204
0.14	0.42	1.00	0.565	3.197	1.477	0.09288
0.14	0.43	1.00	0.561	3.205	1.475	0.09339
0.14	0.44	1.00	0.582	3.216	1.471	0.09418
0.14	0.45	1.00	0.577	3.226	1.467	0.09493
0.14	0.46	1.00	0.584	3.238	1.462	0.09576
0.14	0.47	1.00	0.569	3.247	1.460	0.09636
0.14	0.48	1.00	0.605	3.259	1.456	0.09721
0.14	0.49	1.00	0.578	3.268	1.456	0.09772
0.14	0.50	1.00	0.562	3.280	1.452	0.09854
0.14	0.51	1.00	0.566	3.292	1.449	0.09932
0.14	0.52	1.00	0.558	3.304	1.447	0.10007
0.14	0.53	1.00	0.580	3.315	1.446	0.10073
0.14	0.54	1.00	0.580	3.328	1.444	0.10152
0.14	0.55	1.00	0.571	3.339	1.442	0.10220
0.14	0.56	1.00	0.567	3.348	1.442	0.10268
0.14	0.57	1.00	0.603	3.359	1.438	0.10348
0.14	0.58	1.00	0.607	3.369	1.436	0.10415
0.14	0.59	1.00	0.559	3.381	1.435	0.10483
0.14	0.60	1.00	0.603	3.392	1.434	0.10544
0.14	0.61	1.00	0.567	3.404	1.434	0.10611
0.14	0.62	1.00	0.570	3.418	1.432	0.10697
0.14	0.63	1.00	0.544	3.431	1.433	0.10763
0.14	0.64	1.00	0.556	3.442	1.435	0.10813
0.14	0.65	1.00	0.553	3.461	1.437	0.10903
0.14	0.66	1.00	0.587	3.477	1.438	0.10986
0.14	0.67	1.00	0.587	3.492	1.441	0.11054
0.14	0.68	1.00	0.570	3.506	1.444	0.11109
0.14	0.69	1.00	0.552	3.518	1.448	0.11158
0.14	0.70	1.00	0.559	3.537	1.451	0.11243
0.14	0.71	1.00	0.593	3.556	1.456	0.11323
0.14	0.72	1.00	0.549	3.579	1.467	0.11397
0.14	0.73	1.00	0.555	3.605	1.478	0.11486
0.14	0.74	1.00	0.561	3.632	1.488	0.11578
0.14	0.75	1.00	0.557	3.665	1.495	0.11727
0.14	0.76	1.00	0.565	3.689	1.495	0.11856
0.14	0.77	1.00	0.554	3.710	1.489	0.11998
0.14	0.78	1.00	0.589	3.732	1.486	0.12133
0.14	0.79	1.00	0.583	3.751	1.480	0.12260
0.14	0.80	1.00	0.565	3.769	1.476	0.12381
0.14	0.81	1.00	0.559	3.788	1.468	0.12519
0.14	0.82	1.00	0.565	3.807	1.459	0.12665
0.14	0.83	1.00	0.568	3.822	1.450	0.12787
0.14	0.84	1.00	0.565	3.837	1.442	0.12904
0.14	0.85	1.00	0.574	3.860	1.425	0.13109
0.14	0.86	1.00	0.566	3.878	1.412	0.13264
0.14	0.87	1.00	0.568	3.892	1.405	0.13376
0.14	0.88	1.00	0.598	3.908	1.395	0.13508
0.14	0.89	1.00	0.570	3.921	1.390	0.13602
0.14	0.90	1.00	0.572	3.932	1.384	0.13687
0.14	0.91	1.00	0.567	3.943	1.381	0.13761
0.14	0.92	1.00	0.585	3.954	1.378	0.13833
0.14	0.93	1.00	0.590	3.966	1.373	0.13921
0.14	0.94	1.00	0.581	3.975	1.376	0.13957
0.14	0.95	1.00	0.604	3.984	1.381	0.13982
0.14	0.96	1.00	0.579	3.992	1.394	0.13962
0.14	0.97	1.00	0.584	4.003	1.408	0.13957
0.14	0.98	1.00	0.577	4.014	1.421	0.13955
0.14	0.99	1.00	0.594	4.044	1.421	0.14115
0.14	1.00	1.00	0.621	4.067	1.436	0.14172
0.15	0.01	1.00	0.536	2.696	2.181	0.02885
0.15	0.02	1.00	0.533	2.598	2.080	0.02889
0.15	0.03	1.00	0.566	2.582	2.029	0.03075
0.15	0.04	1.00	0.520	2.603	1.978	0.03469
0.15	0.05	1.00	0.515	2.605	1.959	0.03580
0.15	0.06	1.00	0.523	2.578	1.975	0.03346
0.15	0.07	1.00	0.518	2.561	1.979	0.03231
0.15	0.08	1.00	0.564	2.562	1.982	0.03223
0.15	0.09	1.00	0.558	2.576	1.983	0.03295
0.15	0.10	1.00	0.523	2.612	1.976	0.03529
0.15	0.11	1.00	0.533	2.672	1.925	0.04128
0.15	0.12	1.00	0.522	2.695	1.937	0.04200
0.15	0.13	1.00	0.528	2.733	1.897	0.04618
0.15	0.14	1.00	0.528	2.788	1.803	0.05416
0.15	0.15	1.00	0.541	2.826	1.733	0.05984
0.15	0.16	1.00	0.534	2.853	1.693	0.06339
0.15	0.17	1.00	0.536	2.876	1.669	0.06584
0.15	0.18	1.00	0.538	2.897	1.653	0.06780
0.15	0.19	1.00	0.531	2.917	1.639	0.06963
0.15	0.20	1.00	0.541	2.936	1.626	0.07127
0.15	0.21	1.00	0.530	2.950	1.618	0.07250
0.15	0.22	1.00	0.556	2.966	1.607	0.07385
0.15	0.23	1.00	0.548	2.978	1.597	0.07501
0.15	0.24	1.00	0.549	2.991	1.586	0.07630
0.15	0.25	1.00	0.545	3.005	1.577	0.07753
0.15	0.26	1.00	0.574	3.014	1.570	0.07839
0.15	0.27	1.00	0.577	3.026	1.561	0.07946
0.15	0.28	1.00	0.552	3.036	1.555	0.08030
0.15	0.29	1.00	0.571	3.046	1.550	0.08105
0.15	0.30	1.00	0.546	3.057	1.541	0.08213
0.15	0.31	1.00	0.553	3.069	1.534	0.08311
0.15	0.32	1.00	0.575	3.077	1.530	0.08378
0.15	0.33	1.00	0.550	3.087	1.523	0.08464
0.15	0.34	1.00	0.576	3.096	1.517	0.08543
0.15	0.35	1.00	0.560	3.108	1.511	0.08634
0.15	0.36	1.00	0.572	3.116	1.506	0.08706
0.15	0.37	1.00	0.579	3.128	1.501	0.08797
0.15	0.38	1.00	0.551	3.138	1.496	0.08869
0.15	0.39	1.00	0.542	3.148	1.491	0.08953
0.15	0.40	1.00	0.542	3.157	1.487	0.09022
0.15	0.41	1.00	0.547	3.167	1.483	0.09092
0.15	0.42	1.00	0.553	3.179	1.480	0.09172
0.15	0.43	1.00	0.554	3.188	1.476	0.09241
0.15	0.44	1.00	0.580	3.200	1.471	0.09332
0.15	0.45	1.00	0.597	3.210	1.468	0.09401
0.15	0.46	1.00	0.547	3.219	1.466	0.09463
0.15	0.47	1.00	0.549	3.229	1.463	0.09527
0.15	0.48	1.00	0.547	3.242	1.460	0.09612
0.15	0.49	1.00	0.558	3.255	1.456	0.09701
0.15	0.50	1.00	0.538	3.265	1.454	0.09764
0.15	0.51	1.00	0.556	3.278	1.452	0.09846
0.15	0.52	1.00	0.579	3.293	1.452	0.09924
0.15	0.53	1.00	0.581	3.317	1.450	0.10066
0.15	0.54	1.00	0.577	3.323	1.451	0.10090
0.15	0.55	1.00	0.550	3.330	1.446	0.10151
0.15	0.56	1.00	0.561	3.337	1.446	0.10193
0.15	0.57	1.00	0.556	3.349	1.444	0.10267
0.15	0.58	1.00	0.556	3.359	1.444	0.10322
0.15	0.59	1.00	0.583	3.371	1.442	0.10396
0.15	0.60	1.00	0.553	3.382	1.443	0.10448
0.15	0.61	1.00	0.560	3.393	1.442	0.10515
0.15	0.62	1.00	0.588	3.406	1.444	0.10577
0.15	0.63	1.00	0.583	3.419	1.444	0.10644
0.15	0.64	1.00	0.546	3.433	1.446	0.10704
0.15	0.65	1.00	0.553	3.446	1.449	0.10766
0.15	0.66	1.00	0.583	3.458	1.455	0.10803
0.15	0.67	1.00	0.594	3.471	1.467	0.10813
0.15	0.68	1.00	0.546	3.487	1.480	0.10835
0.15	0.69	1.00	0.563	3.499	1.497	0.10819
0.15	0.70	1.00	0.561	3.517	1.504	0.10885
0.15	0.71	1.00	0.559	3.543	1.491	0.11087
0.15	0.72	1.00	0.579	3.566	1.490	0.11216
0.15	0.73	1.00	0.566	3.590	1.498	0.11306
0.15	0.74	1.00	0.567	3.613	1.504	0.11403
0.15	0.75	1.00	0.544	3.642	1.500	0.11578
0.15	0.76	1.00	0.590	3.667	1.492	0.11748
0.15	0.77	1.00	0.552	3.690	1.485	0.11911
0.15	0.78	1.00	0.568	3.718	1.473	0.12116
0.15	0.79	1.00	0.560	3.739	1.463	0.12278
0.15	0.80	1.00	0.608	3.758	1.454	0.12427
0.15	0.81	1.00	0.594	3.780	1.438	0.12618
0.15	0.82	1.00	0.564	3.797	1.429	0.12751
0.15	0.83	1.00	0.558	3.820	1.413	0.12947
0.15	0.84	1.00	0.570	3.836	1.400	0.13098
0.15	0.85	1.00	0.563	3.851	1.392	0.13217
0.15	0.86	1.00	0.590	3.866	1.382	0.13341
0.15	0.87	1.00	0.609	3.877	1.377	0.13424
0.15	0.88	1.00	0.575	3.888	1.371	0.13514
0.15	0.89	1.00	0.594	3.901	1.365	0.13606
0.15	0.90	1.00	0.604	3.911	1.362	0.13677
0.15	0.91	1.00	0.600	3.920	1.359	0.13739
0.15	0.92	1.00	0.600	3.931	1.356	0.13812
0.15	0.93	1.00	0.613	3.944	1.351	0.13902
0.15	0.94	1.00	0.596	3.954	1.351	0.13957
0.15	0.95	1.00	0.581	3.967	1.348	0.14039
0.15	0.96	1.00	0.611	3.979	1.349	0.14101
0.15	0.97	1.00	0.594	3.993	1.351	0.14167
0.15	0.98	1.00	0.582	4.007	1.358	0.14208
0.15	0.99	1.00	0.597	4.012	1.400	0.14043
0.15	1.00	1.00	0.618	4.037	1.454	0.13927
0.16	0.01	1.00	0.547	2.672	2.177	0.02777
0.16	0.02	1.00	0.552	2.580	2.075	0.02817
0.16	0.03	1.00	0.509	2.576	2.026	0.03059
0.16	0.04	1.00	0.551	2.580	1.981	0.03321
0.16	0.05	1.00	0.556	2.558	1.978	0.03218
0.16	0.06	1.00	0.521	2.541	1.976	0.03132
0.16	0.07	1.00	0.554	2.535	1.979	0.03088
0.16	0.08	1.00	0.519	2.543	1.981	0.03116
0.16	0.09	1.00	0.557	2.561	1.979	0.03231
0.16	0.10	1.00	0.566	2.602	1.966	0.03528
0.16	0.11	1.00	0.588	2.638	1.957	0.03774
0.16	0.12	1.00	0.531	2.670	1.949	0.03997
0.16	0.13	1.00	0.576	2.724	1.895	0.04580
0.16	0.14	1.00	0.523	2.765	1.840	0.05097
0.16	0.15	1.00	0.563	2.809	1.739	0.05862
0.16	0.16	1.00	0.565	2.839	1.694	0.06253
0.16	0.17	1.00	0.531	2.865	1.669	0.06524
0.16	0.18	1.00	0.561	2.883	1.655	0.06694
0.16	0.19	1.00	0.544	2.902	1.642	0.06862
0.16	0.20	1.00	0.534	2.919	1.629	0.07019
0.16	0.21	1.00	0.534	2.934	1.618	0.07160
0.16	0.22	1.00	0.549	2.947	1.609	0.07278
0.16	0.23	1.00	0.575	2.960	1.600	0.07391
0.16	0.24	1.00	0.551	2.972	1.590	0.07508
0.16	0.25	1.00	0.529	2.984	1.581	0.07616
0.16	0.26	1.00	0.558	2.995	1.572	0.07722
0.16	0.27	1.00	0.540	3.008	1.562	0.07840
0.16	0.28	1.00	0.567	3.017	1.557	0.07917
0.16	0.29	1.00	0.537	3.029	1.549	0.08021
0.16	0.30	1.00	0.595	3.039	1.542	0.08114
0.16	0.31	1.00	0.572	3.050	1.535	0.08207
0.16	0.32	1.00	0.539	3.060	1.530	0.08283
0.16	0.33	1.00	0.549	3.071	1.523	0.08381
0.16	0.34	1.00	0.544	3.078	1.519	0.08438
0.16	0.35	1.00	0.574	3.089	1.513	0.08525
0.16	0.36	1.00	0.585	3.100	1.507	0.08616
0.16	0.37	1.00	0.542	3.110	1.502	0.08692
0.16	0.38	1.00	0.573	3.120	1.497	0.08772
0.16	0.39	1.00	0.578	3.130	1.493	0.08843
0.16	0.40	1.00	0.544	3.142	1.488	0.08936
0.16	0.41	1.00	0.576	3.151	1.485	0.08999
0.16	0.42	1.00	0.536	3.162	1.479	0.09086
0.16	0.43	1.00	0.582	3.173	1.476	0.09161
0.16	0.44	1.00	0.543	3.183	1.474	0.09222
0.16	0.45	1.00	0.577	3.194	1.471	0.09301
0.16	0.46	1.00	0.558	3.206	1.467	0.09379
0.16	0.47	1.00	0.574	3.217	1.464	0.09453
0.16	0.48	1.00	0.582	3.228	1.462	0.09525
0.16	0.49	1.00	0.544	3.241	1.460	0.09605
0.16	0.50	1.00	0.553	3.253	1.458	0.09676
0.16	0.51	1.00	0.552	3.267	1.457	0.09763
0.16	0.52	1.00	0.579	3.280	1.457	0.09829
0.16	0.53	1.00	0.575	3.294	1.455	0.09917
0.16	0.54	1.00	0.581	3.304	1.454	0.09972
0.16	0.55	1.00	0.580	3.315	1.453	0.10036
0.16	0.56	1.00	0.544	3.328	1.450	0.10122
0.16	0.57	1.00	0.553	3.337	1.451	0.10166
0.16	0.58	1.00	0.589	3.349	1.449	0.10245
0.16	0.59	1.00	0.551	3.360	1.449	0.10297
0.16	0.60	1.00	0.580	3.369	1.450	0.10345
0.16	0.61	1.00	0.592	3.381	1.452	0.10400
0.16	0.62	1.00	0.580	3.395	1.453	0.10472
0.16	0.63	1.00	0.560	3.405	1.457	0.10505
0.16	0.64	1.00	0.579	3.418	1.466	0.10537
0.16	0.65	1.00	0.576	3.430	1.484	0.10510
0.16	0.66	1.00	0.583	3.445	1.491	0.10555
0.16	0.67	1.00	0.577	3.456	1.495	0.10600
0.16	0.68	1.00	0.551	3.472	1.499	0.10663
0.16	0.69	1.00	0.561	3.492	1.502	0.10756
0.16	0.70	1.00	0.558	3.516	1.508	0.10856
0.16	0.71	1.00	0.555	3.544	1.502	0.11042
0.16	0.72	1.00	0.577	3.573	1.501	0.11202
0.16	0.73	1.00	0.555	3.598	1.491	0.11382
0.16	0.74	1.00	0.543	3.616	1.484	0.11513
0.16	0.75	1.00	0.584	3.635	1.481	0.11633
0.16	0.76	1.00	0.552	3.652	1.478	0.11740
0.16	0.77	1.00	0.553	3.675	1.468	0.11914
0.16	0.78	1.00	0.556	3.704	1.454	0.12134
0.16	0.79	1.00	0.589	3.722	1.443	0.12279
0.16	0.80	1.00	0.582	3.740	1.433	0.12423
0.16	0.81	1.00	0.560	3.755	1.426	0.12543
0.16	0.82	1.00	0.583	3.773	1.413	0.12697
0.16	0.83	1.00	0.588	3.788	1.406	0.12809
0.16	0.84	1.00	0.557	3.799	1.400	0.12897
0.16	0.85	1.00	0.567	3.814	1.393	0.13011
0.16	0.86	1.00	0.592	3.825	1.385	0.13108
0.16	0.87	1.00	0.595	3.842	1.375	0.13248
0.16	0.88	1.00	0.568	3.854	1.369	0.13341
0.16	0.89	1.00	0.579	3.863	1.364	0.13409
0.16	0.90	1.00	0.561	3.871	1.361	0.13468
0.16	0.91	1.00	0.601	3.881	1.358	0.13538
0.16	0.92	1.00	0.577	3.891	1.354	0.13607
0.16	0.93	1.00	0.576	3.902	1.349	0.13684
0.16	0.94	1.00	0.580	3.915	1.347	0.13768
0.16	0.95	1.00	0.602	3.927	1.344	0.13843
0.16	0.96	1.00	0.576	3.942	1.342	0.13933
0.16	0.97	1.00	0.617	3.955	1.343	0.13998
0.16	0.98	1.00	0.584	3.974	1.344	0.14102
0.16	0.99	1.00	0.605	3.995	1.352	0.14172
0.16	1.00	1.00	0.585	3.990	1.473	0.13588
0.17	0.01	1.00	0.515	2.652	2.170	0.02701
0.17	0.02	1.00	0.517	2.562	2.072	0.02733
0.17	0.03	1.00	0.522	2.552	2.027	0.02920
0.17	0.04	1.00	0.518	2.536	1.998	0.02990
0.17	0.05	1.00	0.529	2.519	1.986	0.02959
0.17	0.06	1.00	0.525	2.510	1.976	0.02962
0.17	0.07	1.00	0.549	2.512	1.976	0.02974
0.17	0.08	1.00	0.519	2.525	1.978	0.03036
0.17	0.09	1.00	0.522	2.548	1.981	0.03144
0.17	0.10	1.00	0.551	2.581	1.977	0.03350
0.17	0.11	1.00	0.533	2.621	1.966	0.03632
0.17	0.12	1.00	0.523	2.667	1.941	0.04022
0.17	0.13	1.00	0.557	2.713	1.887	0.04563
0.17	0.14	1.00	0.538	2.758	1.825	0.05132
0.17	0.15	1.00	0.559	2.796	1.740	0.05779
0.17	0.16	1.00	0.574	2.826	1.697	0.06165
0.17	0.17	1.00	0.523	2.847	1.674	0.06402
0.17	0.18	1.00	0.565	2.868	1.659	0.06596
0.17	0.19	1.00	0.571	2.886	1.645	0.06762
0.17	0.20	1.00	0.536	2.903	1.634	0.06908
0.17	0.21	1.00	0.535	2.916	1.621	0.07048
0.17	0.22	1.00	0.575	2.929	1.610	0.07176
0.17	0.23	1.00	0.576	2.942	1.601	0.07286
0.17	0.24	1.00	0.562	2.954	1.590	0.07411
0.17	0.25	1.00	0.544	2.966	1.582	0.07514
0.17	0.26	1.00	0.537	2.980	1.571	0.07644
0.17	0.27	1.00	0.535	2.989	1.563	0.07732
0.17	0.28	1.00	0.553	2.999	1.557	0.07821
0.17	0.29	1.00	0.569	3.010	1.550	0.07913
0.17	0.30	1.00	0.538	3.018	1.545	0.07983
0.17	0.31	1.00	0.568	3.030	1.536	0.08092
0.17	0.32	1.00	0.552	3.042	1.530	0.08183
0.17	0.33	1.00	0.557	3.052	1.524	0.08271
0.17	0.34	1.00	0.565	3.061	1.519	0.08346
0.17	0.35	1.00	0.544	3.073	1.514	0.08432
0.17	0.36	1.00	0.579	3.084	1.508	0.08522
0.17	0.37	1.00	0.571	3.093	1.505	0.08586
0.17	0.38	1.00	0.542	3.102	1.500	0.08662
0.17	0.39	1.00	0.576	3.114	1.494	0.08757
0.17	0.40	1.00	0.549	3.124	1.491	0.08821
0.17	0.41	1.00	0.572	3.136	1.486	0.08910
0.17	0.42	1.00	0.545	3.147	1.482	0.08993
0.17	0.43	1.00	0.549	3.158	1.479	0.09063
0.17	0.44	1.00	0.562	3.169	1.476	0.09137
0.17	0.45	1.00	0.546	3.179	1.473	0.09205
0.17	0.46	1.00	0.548	3.193	1.468	0.09307
0.17	0.47	1.00	0.549	3.203	1.468	0.09365
0.17	0.48	1.00	0.557	3.218	1.466	0.09451
0.17	0.49	1.00	0.545	3.228	1.465	0.09512
0.17	0.50	1.00	0.582	3.242	1.462	0.09602
0.17	0.51	1.00	0.547	3.256	1.463	0.09672
0.17	0.52	1.00	0.561	3.269	1.461	0.09754
0.17	0.53	1.00	0.552	3.282	1.460	0.09828
0.17	0.54	1.00	0.588	3.292	1.460	0.09880
0.17	0.55	1.00	0.555	3.304	1.459	0.09951
0.17	0.56	1.00	0.540	3.316	1.458	0.10022
0.17	0.57	1.00	0.577	3.327	1.456	0.10090
0.17	0.58	1.00	0.562	3.339	1.457	0.10149
0.17	0.59	1.00	0.562	3.349	1.459	0.10193
0.17	0.60	1.00	0.578	3.361	1.458	0.10263
0.17	0.61	1.00	0.560	3.372	1.462	0.10307
0.17	0.62	1.00	0.581	3.384	1.465	0.10351
0.17	0.63	1.00	0.577	3.395	1.468	0.10398
0.17	0.64	1.00	0.545	3.408	1.471	0.10453
0.17	0.65	1.00	0.551	3.420	1.476	0.10492
0.17	0.66	1.00	0.577	3.436	1.479	0.10567
0.17	0.67	1.00	0.600	3.453	1.481	0.10649
0.17	0.68	1.00	0.577	3.474	1.488	0.10731
0.17	0.69	1.00	0.580	3.501	1.494	0.10848
0.17	0.70	1.00	0.552	3.526	1.499	0.10957
0.17	0.71	1.00	0.556	3.553	1.487	0.11158
0.17	0.72	1.00	0.553	3.576	1.484	0.11296
0.17	0.73	1.00	0.540	3.595	1.475	0.11440
0.17	0.74	1.00	0.558	3.614	1.470	0.11569
0.17	0.75	1.00	0.575	3.628	1.466	0.11665
0.17	0.76	1.00	0.568	3.650	1.456	0.11834
0.17	0.77	1.00	0.553	3.669	1.450	0.11960
0.17	0.78	1.00	0.556	3.687	1.440	0.12108
0.17	0.79	1.00	0.586	3.707	1.427	0.12274
0.17	0.80	1.00	0.556	3.718	1.419	0.12373
0.17	0.81	1.00	0.562	3.730	1.412	0.12474
0.17	0.82	1.00	0.590	3.745	1.404	0.12588
0.17	0.83	1.00	0.561	3.757	1.397	0.12683
0.17	0.84	1.00	0.553	3.768	1.391	0.12774
0.17	0.85	1.00	0.575	3.778	1.385	0.12856
0.17	0.86	1.00	0.572	3.787	1.379	0.12932
0.17	0.87	1.00	0.553	3.796	1.372	0.13012
0.17	0.88	1.00	0.566	3.806	1.368	0.13087
0.17	0.89	1.00	0.563	3.814	1.363	0.13151
0.17	0.90	1.00	0.563	3.824	1.359	0.13221
0.17	0.91	1.00	0.591	3.832	1.356	0.13281
0.17	0.92	1.00	0.561	3.840	1.354	0.13335
0.17	0.93	1.00	0.605	3.852	1.351	0.13415
0.17	0.94	1.00	0.592	3.862	1.347	0.13483
0.17	0.95	1.00	0.565	3.873	1.346	0.13548
0.17	0.96	1.00	0.591	3.885	1.345	0.13618
0.17	0.97	1.00	0.574	3.899	1.345	0.13691
0.17	0.98	1.00	0.572	3.919	1.347	0.13793
0.17	0.99	1.00	0.619	3.953	1.345	0.13980
0.17	1.00	1.00	0.620	3.986	1.407	0.13869
0.18	0.01	1.00	0.529	2.633	2.164	0.02627
0.18	0.02	1.00	0.513	2.543	2.067	0.02656
0.18	0.03	1.00	0.557	2.517	2.022	0.02755
0.18	0.04	1.00	0.532	2.500	1.997	0.02793
0.18	0.05	1.00	0.516	2.490	1.983	0.02813
0.18	0.06	1.00	0.534	2.489	1.976	0.02846
0.18	0.07	1.00	0.555	2.496	1.978	0.02876
0.18	0.08	1.00	0.527	2.521	1.979	0.03009
0.18	0.09	1.00	0.528	2.552	1.971	0.03221
0.18	0.10	1.00	0.527	2.599	1.941	0.03643
0.18	0.11	1.00	0.535	2.641	1.913	0.04022
0.18	0.12	1.00	0.526	2.687	1.850	0.04613
0.18	0.13	1.00	0.528	2.726	1.795	0.05114
0.18	0.14	1.00	0.535	2.759	1.752	0.05523
0.18	0.15	1.00	0.545	2.789	1.718	0.05861
0.18	0.16	1.00	0.533	2.813	1.695	0.06107
0.18	0.17	1.00	0.546	2.833	1.679	0.06302
0.18	0.18	1.00	0.571	2.854	1.661	0.06505
0.18	0.19	1.00	0.539	2.870	1.648	0.06658
0.18	0.20	1.00	0.544	2.885	1.633	0.06821
0.18	0.21	1.00	0.535	2.900	1.622	0.06955
0.18	0.22	1.00	0.538	2.913	1.611	0.07080
0.18	0.23	1.00	0.560	2.927	1.600	0.07209
0.18	0.24	1.00	0.538	2.938	1.591	0.07317
0.18	0.25	1.00	0.550	2.948	1.583	0.07413
0.18	0.26	1.00	0.536	2.960	1.575	0.07517
0.18	0.27	1.00	0.553	2.973	1.564	0.07643
0.18	0.28	1.00	0.546	2.981	1.559	0.07711
0.18	0.29	1.00	0.540	2.993	1.553	0.07804
0.18	0.30	1.00	0.564	3.002	1.545	0.07894
0.18	0.31	1.00	0.545	3.015	1.538	0.08002
0.18	0.32	1.00	0.545	3.023	1.533	0.08068
0.18	0.33	1.00	0.542	3.035	1.526	0.08170
0.18	0.34	1.00	0.544	3.044	1.522	0.08236
0.18	0.35	1.00	0.581	3.056	1.515	0.08339
0.18	0.36	1.00	0.540	3.066	1.509	0.08418
0.18	0.37	1.00	0.533	3.078	1.505	0.08504
0.18	0.38	1.00	0.572	3.088	1.500	0.08587
0.18	0.39	1.00	0.558	3.098	1.496	0.08661
0.18	0.40	1.00	0.543	3.110	1.491	0.08747
0.18	0.41	1.00	0.578	3.121	1.489	0.08816
0.18	0.42	1.00	0.542	3.131	1.485	0.08891
0.18	0.43	1.00	0.549	3.144	1.481	0.08977
0.18	0.44	1.00	0.542	3.154	1.480	0.09038
0.18	0.45	1.00	0.584	3.166	1.475	0.09124
0.18	0.46	1.00	0.556	3.178	1.473	0.09203
0.18	0.47	1.00	0.570	3.193	1.470	0.09296
0.18	0.48	1.00	0.538	3.205	1.469	0.09366
0.18	0.49	1.00	0.581	3.219	1.469	0.09444
0.18	0.50	1.00	0.581	3.233	1.468	0.09521
0.18	0.51	1.00	0.575	3.247	1.468	0.09602
0.18	0.52	1.00	0.554	3.260	1.467	0.09673
0.18	0.53	1.00	0.556	3.272	1.464	0.09752
0.18	0.54	1.00	0.551	3.283	1.464	0.09811
0.18	0.55	1.00	0.541	3.295	1.464	0.09877
0.18	0.56	1.00	0.581	3.306	1.464	0.09938
0.18	0.57	1.00	0.555	3.318	1.465	0.09994
0.18	0.58	1.00	0.548	3.328	1.467	0.10041
0.18	0.59	1.00	0.546	3.341	1.468	0.10108
0.18	0.60	1.00	0.585	3.353	1.470	0.10160
0.18	0.61	1.00	0.557	3.364	1.474	0.10201
0.18	0.62	1.00	0.543	3.377	1.476	0.10262
0.18	0.63	1.00	0.554	3.386	1.478	0.10297
0.18	0.64	1.00	0.578	3.398	1.482	0.10343
0.18	0.65	1.00	0.575	3.412	1.486	0.10402
0.18	0.66	1.00	0.548	3.430	1.488	0.10494
0.18	0.67	1.00	0.580	3.451	1.490	0.10597
0.18	0.68	1.00	0.545	3.484	1.486	0.10792
0.18	0.69	1.00	0.543	3.509	1.485	0.10935
0.18	0.70	1.00	0.557	3.530	1.477	0.11082
0.18	0.71	1.00	0.561	3.551	1.473	0.11218
0.18	0.72	1.00	0.553	3.568	1.470	0.11322
0.18	0.73	1.00	0.557	3.583	1.467	0.11417
0.18	0.74	1.00	0.571	3.597	1.465	0.11500
0.18	0.75	1.00	0.573	3.613	1.457	0.11628
0.18	0.76	1.00	0.576	3.637	1.440	0.11836
0.18	0.77	1.00	0.582	3.659	1.431	0.11998
0.18	0.78	1.00	0.550	3.676	1.423	0.12128
0.18	0.79	1.00	0.576	3.688	1.414	0.12234
0.18	0.80	1.00	0.557	3.701	1.406	0.12341
0.18	0.81	1.00	0.552	3.714	1.399	0.12447
0.18	0.82	1.00	0.582	3.725	1.392	0.12538
0.18	0.83	1.00	0.580	3.738	1.382	0.12656
0.18	0.84	1.00	0.586	3.748	1.378	0.12725
0.18	0.85	1.00	0.568	3.757	1.372	0.12802
0.18	0.86	1.00	0.577	3.767	1.367	0.12881
0.18	0.87	1.00	0.558	3.776	1.363	0.12948
0.18	0.88	1.00	0.587	3.787	1.356	0.13037
0.18	0.89	1.00	0.588	3.794	1.353	0.13090
0.18	0.90	1.00	0.557	3.801	1.350	0.13143
0.18	0.91	1.00	0.593	3.812	1.346	0.13222
0.18	0.92	1.00	0.593	3.821	1.343	0.13278
0.18	0.93	1.00	0.564	3.830	1.340	0.13347
0.18	0.94	1.00	0.556	3.838	1.339	0.13394
0.18	0.95	1.00	0.600	3.850	1.335	0.13472
0.18	0.96	1.00	0.570	3.862	1.335	0.13540
0.18	0.97	1.00	0.599	3.872	1.334	0.13598
0.18	0.98	1.00	0.591	3.883	1.337	0.13646
0.18	0.99	1.00	0.584	3.898	1.344	0.13691
0.18	1.00	1.00	0.617	3.963	1.372	0.13908
0.19	0.01	1.00	0.543	2.616	2.161	0.02552
0.19	0.02	1.00	0.531	2.524	2.063	0.02573
0.19	0.03	1.00	0.517	2.495	2.014	0.02670
0.19	0.04	1.00	0.523	2.476	1.991	0.02692
0.19	0.05	1.00	0.516	2.467	1.983	0.02686
0.19	0.06	1.00	0.549	2.470	1.977	0.02738
0.19	0.07	1.00	0.530	2.489	1.976	0.02843
0.19	0.08	1.00	0.517	2.535	1.952	0.03233
0.19	0.09	1.00	0.552	2.569	1.933	0.03518
0.19	0.10	1.00	0.519	2.611	1.892	0.03973
0.19	0.11	1.00	0.547	2.650	1.850	0.04407
0.19	0.12	1.00	0.556	2.687	1.807	0.04837
0.19	0.13	1.00	0.531	2.720	1.769	0.05214
0.19	0.14	1.00	0.543	2.750	1.739	0.05535
0.19	0.15	1.00	0.533	2.778	1.717	0.05801
0.19	0.16	1.00	0.534	2.801	1.696	0.06036
0.19	0.17	1.00	0.563	2.820	1.680	0.06223
0.19	0.18	1.00	0.551	2.837	1.666	0.06390
0.19	0.19	1.00	0.544	2.854	1.651	0.06559
0.19	0.20	1.00	0.544	2.868	1.638	0.06699
0.19	0.21	1.00	0.529	2.882	1.625	0.06844
0.19	0.22	1.00	0.530	2.896	1.614	0.06973
0.19	0.23	1.00	0.531	2.906	1.607	0.07061
0.19	0.24	1.00	0.536	2.921	1.593	0.07213
0.19	0.25	1.00	0.531	2.931	1.585	0.07309
0.19	0.26	1.00	0.570	2.943	1.576	0.07420
0.19	0.27	1.00	0.546	2.954	1.568	0.07519
0.19	0.28	1.00	0.539	2.966	1.560	0.07623
0.19	0.29	1.00	0.543	2.975	1.553	0.07713
0.19	0.30	1.00	0.545	2.987	1.547	0.07805
0.19	0.31	1.00	0.559	2.997	1.540	0.07896
0.19	0.32	1.00	0.535	3.008	1.535	0.07980
0.19	0.33	1.00	0.551	3.019	1.529	0.08068
0.19	0.34	1.00	0.552	3.028	1.523	0.08146
0.19	0.35	1.00	0.545	3.040	1.518	0.08237
0.19	0.36	1.00	0.536	3.048	1.513	0.08305
0.19	0.37	1.00	0.545	3.062	1.507	0.08410
0.19	0.38	1.00	0.541	3.073	1.502	0.08495
0.19	0.39	1.00	0.555	3.083	1.500	0.08558
0.19	0.40	1.00	0.567	3.095	1.495	0.08650
0.19	0.41	1.00	0.548	3.105	1.490	0.08728
0.19	0.42	1.00	0.549	3.117	1.488	0.08801
0.19	0.43	1.00	0.537	3.130	1.483	0.08895
0.19	0.44	1.00	0.552	3.142	1.481	0.08971
0.19	0.45	1.00	0.551	3.155	1.479	0.09049
0.19	0.46	1.00	0.543	3.168	1.477	0.09128
0.19	0.47	1.00	0.539	3.180	1.474	0.09210
0.19	0.48	1.00	0.548	3.197	1.473	0.09304
0.19	0.49	1.00	0.554	3.211	1.473	0.09381
0.19	0.50	1.00	0.546	3.225	1.474	0.09448
0.19	0.51	1.00	0.571	3.242	1.473	0.09548
0.19	0.52	1.00	0.539	3.253	1.473	0.09607
0.19	0.53	1.00	0.551	3.265	1.473	0.09673
0.19	0.54	1.00	0.542	3.275	1.472	0.09734
0.19	0.55	1.00	0.544	3.286	1.473	0.09788
0.19	0.56	1.00	0.557	3.297	1.478	0.09821
0.19	0.57	1.00	0.571	3.314	1.476	0.09921
0.19	0.58	1.00	0.556	3.324	1.481	0.09954
0.19	0.59	1.00	0.549	3.337	1.483	0.10011
0.19	0.60	1.00	0.579	3.345	1.488	0.10029
0.19	0.61	1.00	0.554	3.354	1.493	0.10056
0.19	0.62	1.00	0.551	3.364	1.494	0.10108
0.19	0.63	1.00	0.579	3.375	1.497	0.10147
0.19	0.64	1.00	0.536	3.387	1.502	0.10194
0.19	0.65	1.00	0.584	3.402	1.508	0.10243
0.19	0.66	1.00	0.573	3.423	1.510	0.10343
0.19	0.67	1.00	0.552	3.450	1.512	0.10480
0.19	0.68	1.00	0.560	3.476	1.502	0.10676
0.19	0.69	1.00	0.628	3.499	1.492	0.10843
0.19	0.70	1.00	0.545	3.520	1.477	0.11028
0.19	0.71	1.00	0.573	3.536	1.469	0.11157
0.19	0.72	1.00	0.607	3.551	1.466	0.11251
0.19	0.73	1.00	0.546	3.567	1.459	0.11370
0.19	0.74	1.00	0.554	3.584	1.450	0.11505
0.19	0.75	1.00	0.554	3.600	1.441	0.11636
0.19	0.76	1.00	0.557	3.616	1.433	0.11760
0.19	0.77	1.00	0.579	3.644	1.419	0.11974
0.19	0.78	1.00	0.553	3.664	1.407	0.12137
0.19	0.79	1.00	0.548	3.682	1.397	0.12283
0.19	0.80	1.00	0.565	3.697	1.389	0.12403
0.19	0.81	1.00	0.565	3.708	1.383	0.12491
0.19	0.82	1.00	0.568	3.717	1.377	0.12563
0.19	0.83	1.00	0.548	3.727	1.370	0.12651
0.19	0.84	1.00	0.555	3.736	1.365	0.12723
0.19	0.85	1.00	0.582	3.744	1.359	0.12796
0.19	0.86	1.00	0.571	3.753	1.355	0.12864
0.19	0.87	1.00	0.567	3.761	1.351	0.12922
0.19	0.88	1.00	0.587	3.770	1.346	0.12991
0.19	0.89	1.00	0.608	3.777	1.344	0.13043
0.19	0.90	1.00	0.558	3.785	1.340	0.13105
0.19	0.91	1.00	0.573	3.797	1.334	0.13193
0.19	0.92	1.00	0.584	3.805	1.332	0.13246
0.19	0.93	1.00	0.570	3.814	1.329	0.13311
0.19	0.94	1.00	0.574	3.823	1.327	0.13368
0.19	0.95	1.00	0.566	3.833	1.325	0.13430
0.19	0.96	1.00	0.597	3.844	1.323	0.13496
0.19	0.97	1.00	0.563	3.854	1.324	0.13549
0.19	0.98	1.00	0.601	3.864	1.326	0.13588
0.19	0.99	1.00	0.578	3.876	1.334	0.13622
0.19	1.00	1.00	0.578	3.916	1.369	0.13674
0.20	0.01	1.00	0.522	2.599	2.157	0.02479
0.20	0.02	1.00	0.512	2.508	2.059	0.02507
0.20	0.03	1.00	0.562	2.479	2.008	0.02618
0.20	0.04	1.00	0.506	2.459	1.987	0.02621
0.20	0.05	1.00	0.518	2.451	1.982	0.02604
0.20	0.06	1.00	0.512	2.457	1.978	0.02658
0.20	0.07	1.00	0.560	2.488	1.970	0.02872
0.20	0.08	1.00	0.523	2.527	1.957	0.03159
0.20	0.09	1.00	0.523	2.569	1.917	0.03603
0.20	0.10	1.00	0.557	2.608	1.877	0.04032
0.20	0.11	1.00	0.527	2.648	1.825	0.04523
0.20	0.12	1.00	0.539	2.680	1.794	0.04867
0.20	0.13	1.00	0.553	2.711	1.761	0.05212
0.20	0.14	1.00	0.529	2.742	1.738	0.05501
0.20	0.15	1.00	0.538	2.764	1.720	0.05713
0.20	0.16	1.00	0.529	2.787	1.701	0.05934
0.20	0.17	1.00	0.564	2.806	1.685	0.06124
0.20	0.18	1.00	0.523	2.824	1.668	0.06302
0.20	0.19	1.00	0.538	2.839	1.654	0.06461
0.20	0.20	1.00	0.541	2.853	1.640	0.06606
0.20	0.21	1.00	0.547	2.867	1.628	0.06743
0.20	0.22	1.00	0.552	2.879	1.616	0.06868
0.20	0.23	1.00	0.554	2.893	1.606	0.06997
0.20	0.24	1.00	0.563	2.905	1.595	0.07117
0.20	0.25	1.00	0.529	2.916	1.587	0.07218
0.20	0.26	1.00	0.537	2.927	1.578	0.07323
0.20	0.27	1.00	0.557	2.938	1.570	0.07420
0.20	0.28	1.00	0.540	2.950	1.561	0.07531
0.20	0.29	1.00	0.545	2.962	1.554	0.07629
0.20	0.30	1.00	0.537	2.972	1.546	0.07724
0.20	0.31	1.00	0.572	2.983	1.541	0.07812
0.20	0.32	1.00	0.560	2.994	1.536	0.07896
0.20	0.33	1.00	0.561	3.002	1.530	0.07973
0.20	0.34	1.00	0.547	3.013	1.525	0.08058
0.20	0.35	1.00	0.536	3.025	1.519	0.08150
0.20	0.36	1.00	0.572	3.036	1.516	0.08226
0.20	0.37	1.00	0.549	3.047	1.509	0.08315
0.20	0.38	1.00	0.546	3.059	1.505	0.08405
0.20	0.39	1.00	0.562	3.069	1.501	0.08472
0.20	0.40	1.00	0.574	3.081	1.497	0.08562
0.20	0.41	1.00	0.562	3.093	1.493	0.08647
0.20	0.42	1.00	0.547	3.104	1.491	0.08714
0.20	0.43	1.00	0.572	3.118	1.487	0.08807
0.20	0.44	1.00	0.537	3.130	1.484	0.08887
0.20	0.45	1.00	0.551	3.144	1.482	0.08973
0.20	0.46	1.00	0.569	3.158	1.481	0.09054
0.20	0.47	1.00	0.544	3.172	1.480	0.09134
0.20	0.48	1.00	0.548	3.188	1.480	0.09222
0.20	0.49	1.00	0.576	3.207	1.479	0.09326
0.20	0.50	1.00	0.574	3.225	1.479	0.09426
0.20	0.51	1.00	0.539	3.239	1.480	0.09499
0.20	0.52	1.00	0.548	3.248	1.481	0.09542
0.20	0.53	1.00	0.549	3.259	1.480	0.09609
0.20	0.54	1.00	0.574	3.269	1.483	0.09644
0.20	0.55	1.00	0.541	3.279	1.490	0.09662
0.20	0.56	1.00	0.569	3.296	1.493	0.09744
0.20	0.57	1.00	0.586	3.315	1.503	0.09794
0.20	0.58	1.00	0.546	3.328	1.507	0.09846
0.20	0.59	1.00	0.542	3.335	1.510	0.09867
0.20	0.60	1.00	0.572	3.334	1.518	0.09823
0.20	0.61	1.00	0.578	3.342	1.519	0.09863
0.20	0.62	1.00	0.545	3.351	1.522	0.09900
0.20	0.63	1.00	0.570	3.361	1.529	0.09920
0.20	0.64	1.00	0.552	3.369	1.536	0.09928
0.20	0.65	1.00	0.546	3.387	1.529	0.10061
0.20	0.66	1.00	0.574	3.421	1.511	0.10331
0.20	0.67	1.00	0.574	3.448	1.500	0.10531
0.20	0.68	1.00	0.565	3.466	1.493	0.10662
0.20	0.69	1.00	0.571	3.483	1.488	0.10778
0.20	0.70	1.00	0.589	3.501	1.477	0.10927
0.20	0.71	1.00	0.562	3.518	1.468	0.11065
0.20	0.72	1.00	0.577	3.539	1.457	0.11230
0.20	0.73	1.00	0.564	3.559	1.444	0.11393
0.20	0.74	1.00	0.577	3.581	1.429	0.11585
0.20	0.75	1.00	0.559	3.602	1.414	0.11773
0.20	0.76	1.00	0.571	3.624	1.404	0.11938
0.20	0.77	1.00	0.562	3.643	1.396	0.12076
0.20	0.78	1.00	0.583	3.666	1.386	0.12246
0.20	0.79	1.00	0.562	3.684	1.377	0.12383
0.20	0.80	1.00	0.568	3.697	1.369	0.12496
0.20	0.81	1.00	0.562	3.706	1.365	0.12563
0.20	0.82	1.00	0.578	3.713	1.361	0.12617
0.20	0.83	1.00	0.588	3.719	1.358	0.12667
0.20	0.84	1.00	0.547	3.724	1.354	0.12708
0.20	0.85	1.00	0.571	3.728	1.352	0.12743
0.20	0.86	1.00	0.591	3.735	1.347	0.12803
0.20	0.87	1.00	0.589	3.745	1.342	0.12877
0.20	0.88	1.00	0.562	3.752	1.339	0.12930
0.20	0.89	1.00	0.600	3.760	1.334	0.12998
0.20	0.90	1.00	0.565	3.769	1.330	0.13064
0.20	0.91	1.00	0.570	3.777	1.325	0.13133
0.20	0.92	1.00	0.562	3.787	1.321	0.13198
0.20	0.93	1.00	0.576	3.795	1.318	0.13258
0.20	0.94	1.00	0.566	3.807	1.315	0.13336
0.20	0.95	1.00	0.573	3.815	1.314	0.13383
0.20	0.96	1.00	0.606	3.826	1.311	0.13457
0.20	0.97	1.00	0.569	3.835	1.312	0.13502
0.20	0.98	1.00	0.564	3.848	1.313	0.13565
0.20	0.99	1.00	0.619	3.860	1.321	0.13593
[truncated: 8,001 more rows]
