# Supplementary material for: A study of Mandelbrot and Julia Sets via Picard–Thakur iteration with s-convexity
Source: PLoS One. 2025 Mar 21;20(3):e0315271. doi: 10.1371/journal.pone.0315271 (PMC11927917; doi:10.1371/journal.pone.0315271)
Supplement: Data 1 — (ZIP) [file pone.0315271.s001.zip › data/julia/k1/varying_s/linear_j_pt1.tsv]

s	time	ANI	AET	NAI
0.010	1.147	1.810	1.810	0
0.020	0.952	1.794	1.794	0
0.030	0.931	1.801	1.801	0
0.040	0.975	1.818	1.818	0
0.050	1.121	1.835	1.835	0
0.060	0.927	1.855	1.855	0
0.070	0.940	1.877	1.877	0
0.080	0.964	1.898	1.898	0
0.090	0.934	1.919	1.919	0
0.100	0.962	1.944	1.944	0
0.110	0.967	1.970	1.970	0
0.120	0.973	1.998	1.998	0
0.130	1.005	2.031	2.031	0
0.140	0.995	2.060	2.060	0
0.150	0.956	2.089	2.089	0
0.160	1.005	2.120	2.120	0
0.170	1.057	2.149	2.149	0
0.180	1.232	2.173	2.173	0
0.190	1.168	2.198	2.198	0
0.200	1.179	2.226	2.226	0
0.210	1.173	2.255	2.255	0
0.220	1.140	2.283	2.283	0
0.230	1.239	2.316	2.316	0
0.240	1.175	2.347	2.347	0
0.250	1.224	2.376	2.376	0
0.260	1.166	2.401	2.401	0
0.270	1.041	2.425	2.425	0
0.280	1.160	2.448	2.448	0
0.290	1.219	2.460	2.460	0
0.300	1.265	2.474	2.474	0
0.310	1.206	2.488	2.488	0
0.320	1.285	2.505	2.505	0
0.330	1.090	2.522	2.522	0
0.340	1.278	2.541	2.540	0
0.350	1.236	2.561	2.561	0
0.360	1.609	2.583	2.583	0
0.370	1.628	2.608	2.608	0
0.380	1.125	2.637	2.637	0.00001
0.390	1.179	2.673	2.673	0.00002
0.400	1.102	2.719	2.718	0.00003
0.410	1.135	2.766	2.765	0.00005
0.420	1.348	2.813	2.812	0.00008
0.430	1.178	2.862	2.859	0.00015
0.440	1.150	2.915	2.912	0.00020
0.450	1.191	2.975	2.969	0.00034
0.460	1.229	3.044	3.034	0.00063
0.470	1.325	3.128	3.110	0.00104
0.480	1.260	3.234	3.205	0.00173
0.490	1.210	3.386	3.329	0.00342
0.500	1.278	3.611	3.492	0.00721
0.510	1.351	3.929	3.654	0.01685
0.520	1.405	4.240	3.726	0.03160
0.530	1.433	4.348	3.839	0.03147
0.540	1.467	4.412	3.914	0.03100
0.550	1.501	4.502	3.979	0.03259
0.560	1.609	4.669	4.013	0.04102
0.570	1.516	4.967	3.992	0.06091
0.580	1.574	5.323	3.910	0.08784
0.590	1.743	5.626	3.811	0.11211
0.600	1.681	6.056	3.459	0.15701
0.610	1.835	6.347	3.277	0.18359
0.620	1.809	6.664	2.794	0.22491
0.630	2.063	6.859	2.576	0.24584
0.640	1.876	6.963	2.516	0.25435
0.650	2.006	7.074	2.462	0.26296
0.660	2.040	7.196	2.414	0.27190
0.670	1.963	7.329	2.370	0.28128
0.680	2.178	7.490	2.315	0.29263
0.690	2.291	7.621	2.272	0.30170
0.700	2.091	7.731	2.255	0.30858
0.710	2.229	7.832	2.248	0.31459
0.720	2.138	7.922	2.254	0.31943
0.730	2.215	7.974	2.296	0.32069
0.740	2.458	8.061	2.300	0.32546
0.750	2.574	8.182	2.286	0.33287
0.760	2.509	8.334	2.254	0.34259
0.770	2.391	8.480	2.222	0.35201
0.780	2.223	8.618	2.197	0.36064
0.790	2.291	8.753	2.174	0.36909
0.800	2.825	8.886	2.152	0.37731
0.810	3.157	9.019	2.129	0.38555
0.820	2.587	9.147	2.114	0.39320
0.830	2.754	9.265	2.105	0.40013
0.840	2.697	9.372	2.103	0.40616
0.850	4.039	9.478	2.105	0.41201
0.860	2.750	9.585	2.105	0.41801
0.870	2.667	9.698	2.101	0.42445
0.880	2.792	9.818	2.098	0.43124
0.890	2.500	9.942	2.094	0.43830
0.900	2.565	10.064	2.092	0.44515
0.910	2.768	10.183	2.092	0.45182
0.920	2.904	10.304	2.092	0.45856
0.930	2.959	10.426	2.092	0.46541
0.940	2.764	10.548	2.091	0.47224
0.950	2.910	10.667	2.091	0.47888
0.960	3.753	10.784	2.093	0.48533
0.970	4.560	10.900	2.097	0.49170
0.980	2.894	11.017	2.101	0.49813
0.990	3.086	11.134	2.103	0.50460
1.000	2.946	11.250	2.107	0.51097
