# Supplementary material for: A study of Mandelbrot and Julia Sets via Picard–Thakur iteration with s-convexity
Source: PLoS One. 2025 Mar 21;20(3):e0315271. doi: 10.1371/journal.pone.0315271 (PMC11927917; doi:10.1371/journal.pone.0315271)
Supplement: Data 1 — (ZIP) [file pone.0315271.s001.zip › data/julia/k1/varying_s/linear_j_pt2.tsv]

s	time	ANI	AET	NAI
0.010	0.950	1.760	1.760	0
0.020	0.966	1.724	1.724	0
0.030	1.001	1.710	1.710	0
0.040	1.048	1.706	1.706	0
0.050	0.973	1.709	1.709	0
0.060	0.900	1.716	1.716	0
0.070	0.979	1.726	1.726	0
0.080	0.936	1.734	1.734	0
0.090	0.887	1.742	1.742	0
0.100	0.911	1.751	1.751	0
0.110	0.907	1.761	1.761	0
0.120	0.973	1.773	1.773	0
0.130	0.913	1.786	1.786	0
0.140	0.976	1.798	1.798	0
0.150	0.926	1.810	1.810	0
0.160	0.918	1.823	1.823	0
0.170	0.908	1.837	1.837	0
0.180	1.004	1.852	1.852	0
0.190	0.939	1.866	1.866	0
0.200	0.918	1.881	1.881	0
0.210	0.940	1.897	1.897	0
0.220	0.918	1.915	1.915	0
0.230	0.917	1.935	1.935	0
0.240	0.938	1.957	1.957	0
0.250	0.941	1.982	1.982	0
0.260	0.942	2.009	2.009	0
0.270	0.973	2.040	2.040	0
0.280	0.986	2.080	2.080	0
0.290	0.974	2.127	2.127	0.00001
0.300	1.156	2.174	2.173	0.00004
0.310	1.086	2.208	2.207	0.00004
0.320	0.992	2.249	2.247	0.00009
0.330	0.980	2.289	2.287	0.00013
0.340	0.972	2.320	2.317	0.00018
0.350	0.999	2.353	2.349	0.00023
0.360	1.053	2.400	2.393	0.00037
0.370	1.041	2.449	2.438	0.00064
0.380	1.020	2.506	2.490	0.00090
0.390	1.195	2.568	2.546	0.00127
0.400	1.073	2.641	2.608	0.00195
0.410	1.093	2.729	2.673	0.00328
0.420	1.091	2.862	2.739	0.00714
0.430	1.099	3.012	2.780	0.01350
0.440	1.230	3.197	2.716	0.02787
0.450	1.331	3.358	2.711	0.03743
0.460	1.208	3.539	2.581	0.05498
0.470	1.200	3.698	2.506	0.06811
0.480	1.325	3.844	2.471	0.07829
0.490	1.424	3.988	2.453	0.08748
0.500	1.303	4.135	2.442	0.09639
0.510	1.567	4.289	2.430	0.10580
0.520	1.394	4.460	2.423	0.11590
0.530	1.443	4.648	2.413	0.12708
0.540	1.473	4.850	2.386	0.13986
0.550	1.499	5.019	2.368	0.15035
0.560	1.970	5.226	2.321	0.16430
0.570	2.308	5.475	2.216	0.18328
0.580	1.575	5.691	2.145	0.19862
0.590	1.613	5.901	2.092	0.21272
0.600	1.792	6.116	2.052	0.22648
0.610	1.793	6.349	2.004	0.24144
0.620	1.732	6.591	1.927	0.25806
0.630	2.126	6.781	1.876	0.27065
0.640	1.988	6.950	1.833	0.28164
0.650	2.470	7.101	1.801	0.29123
0.660	1.997	7.239	1.777	0.29973
0.670	2.254	7.368	1.757	0.30756
0.680	2.292	7.488	1.743	0.31466
0.690	2.243	7.604	1.730	0.32153
0.700	2.384	7.715	1.722	0.32788
0.710	2.588	7.823	1.714	0.33404
0.720	2.031	7.928	1.708	0.34004
0.730	2.034	8.031	1.704	0.34582
0.740	2.045	8.136	1.699	0.35170
0.750	2.060	8.241	1.695	0.35760
0.760	2.074	8.347	1.692	0.36349
0.770	2.102	8.454	1.688	0.36950
0.780	2.147	8.559	1.686	0.37526
0.790	2.154	8.666	1.684	0.38118
0.800	2.288	8.772	1.682	0.38702
0.810	2.605	8.877	1.680	0.39281
0.820	2.581	8.983	1.679	0.39867
0.830	2.705	9.090	1.676	0.40461
0.840	3.692	9.196	1.674	0.41045
0.850	3.337	9.304	1.672	0.41643
0.860	3.192	9.411	1.670	0.42233
0.870	3.059	9.519	1.667	0.42831
0.880	2.595	9.628	1.664	0.43434
0.890	2.786	9.736	1.662	0.44030
0.900	2.502	9.847	1.659	0.44640
0.910	2.788	9.957	1.657	0.45249
0.920	2.727	10.069	1.655	0.45865
0.930	2.758	10.180	1.653	0.46477
0.940	2.665	10.295	1.651	0.47110
0.950	3.015	10.409	1.649	0.47734
0.960	2.857	10.524	1.646	0.48368
0.970	2.999	10.639	1.645	0.48999
0.980	3.274	10.756	1.643	0.49641
0.990	2.904	10.874	1.641	0.50293
1.000	2.764	10.993	1.641	0.50940
