# Supplementary material for: A study of Mandelbrot and Julia Sets via Picard–Thakur iteration with s-convexity
Source: PLoS One. 2025 Mar 21;20(3):e0315271. doi: 10.1371/journal.pone.0315271 (PMC11927917; doi:10.1371/journal.pone.0315271)
Supplement: Data 1 — (ZIP) [file pone.0315271.s001.zip › data/julia/k1/varying_s/linear_j_pt3.tsv]

s	time	ANI	AET	NAI
0.010	1.131	1.719	1.719	0
0.020	0.926	1.680	1.680	0
0.030	0.956	1.665	1.665	0
0.040	0.934	1.661	1.661	0
0.050	0.964	1.661	1.661	0
0.060	0.915	1.665	1.665	0
0.070	0.961	1.672	1.672	0
0.080	0.954	1.683	1.683	0
0.090	0.915	1.693	1.693	0
0.100	0.941	1.705	1.705	0
0.110	0.970	1.717	1.717	0
0.120	1.022	1.731	1.731	0
0.130	1.111	1.745	1.745	0
0.140	1.107	1.760	1.760	0
0.150	0.917	1.775	1.775	0
0.160	0.957	1.790	1.790	0
0.170	1.001	1.807	1.807	0
0.180	0.968	1.824	1.824	0
0.190	1.121	1.842	1.842	0
0.200	0.933	1.861	1.861	0
0.210	0.975	1.880	1.880	0
0.220	0.955	1.900	1.900	0
0.230	0.981	1.920	1.920	0
0.240	1.008	1.941	1.941	0
0.250	0.996	1.963	1.963	0
0.260	1.031	1.988	1.988	0
0.270	0.986	2.017	2.017	0
0.280	0.999	2.047	2.047	0
0.290	1.050	2.080	2.080	0
0.300	1.021	2.119	2.119	0
0.310	1.032	2.153	2.153	0.00001
0.320	1.047	2.186	2.186	0
0.330	1.091	2.221	2.220	0.00002
0.340	1.067	2.259	2.259	0.00002
0.350	1.054	2.301	2.300	0.00004
0.360	1.075	2.348	2.347	0.00005
0.370	1.059	2.407	2.404	0.00015
0.380	1.071	2.474	2.470	0.00027
0.390	1.073	2.547	2.540	0.00044
0.400	1.127	2.645	2.630	0.00085
0.410	1.144	2.743	2.720	0.00133
0.420	1.203	2.830	2.796	0.00199
0.430	1.183	2.936	2.875	0.00355
0.440	1.150	3.093	2.968	0.00729
0.450	1.254	3.333	2.976	0.02096
0.460	1.337	3.564	2.895	0.03912
0.470	1.326	3.779	2.831	0.05519
0.480	1.395	3.987	2.800	0.06902
0.490	1.426	4.210	2.770	0.08359
0.500	1.445	4.455	2.741	0.09931
0.510	1.518	4.739	2.703	0.11771
0.520	1.560	5.062	2.668	0.13814
0.530	1.692	5.384	2.624	0.15881
0.540	1.652	5.702	2.550	0.18063
0.550	1.824	6.099	2.315	0.21399
0.560	1.864	6.430	2.144	0.24001
0.570	1.925	6.724	2.054	0.26022
0.580	1.967	7.007	1.990	0.27858
0.590	2.074	7.289	1.932	0.29650
0.600	2.135	7.578	1.882	0.31435
0.610	2.137	7.876	1.833	0.33261
0.620	2.279	8.177	1.770	0.35146
0.630	2.330	8.507	1.695	0.37217
0.640	2.410	8.865	1.572	0.39576
0.650	2.404	9.108	1.518	0.41066
0.660	2.590	9.311	1.485	0.42269
0.670	2.542	9.498	1.461	0.43348
0.680	2.430	9.670	1.446	0.44327
0.690	2.670	9.837	1.433	0.45262
0.700	2.640	9.998	1.425	0.46153
0.710	2.617	10.154	1.418	0.47011
0.720	2.688	10.308	1.414	0.47852
0.730	2.821	10.461	1.409	0.48689
0.740	2.792	10.610	1.407	0.49500
0.750	2.828	10.759	1.405	0.50304
0.760	3.431	10.910	1.403	0.51120
0.770	2.847	11.058	1.403	0.51918
0.780	2.867	11.207	1.403	0.52718
0.790	2.887	11.357	1.403	0.53528
0.800	2.990	11.508	1.402	0.54340
0.810	2.882	11.658	1.402	0.55149
0.820	3.043	11.809	1.401	0.55962
0.830	3.048	11.961	1.399	0.56780
0.840	3.034	12.111	1.397	0.57591
0.850	3.233	12.263	1.393	0.58421
0.860	3.123	12.412	1.391	0.59225
0.870	3.149	12.561	1.388	0.60034
0.880	3.106	12.709	1.385	0.60835
0.890	3.173	12.854	1.382	0.61618
0.900	3.260	12.997	1.379	0.62392
0.910	3.919	13.140	1.375	0.63168
0.920	3.341	13.283	1.371	0.63942
0.930	3.402	13.420	1.368	0.64684
0.940	3.386	13.554	1.364	0.65408
0.950	3.398	13.682	1.360	0.66107
0.960	3.453	13.810	1.357	0.66796
0.970	3.436	13.933	1.354	0.67461
0.980	3.398	14.055	1.350	0.68123
0.990	3.568	14.173	1.346	0.68760
1.000	3.824	14.290	1.341	0.69396
