# Supplementary material for: A study of Mandelbrot and Julia Sets via Picard–Thakur iteration with s-convexity
Source: PLoS One. 2025 Mar 21;20(3):e0315271. doi: 10.1371/journal.pone.0315271 (PMC11927917; doi:10.1371/journal.pone.0315271)
Supplement: Data 1 — (ZIP) [file pone.0315271.s001.zip › data/julia/k1/varying_s/linear_j_pt4.tsv]

s	time	ANI	AET	NAI
0.010	5.374	1.766	1.766	0
0.020	1.281	1.737	1.737	0
0.030	0.922	1.731	1.731	0
0.040	0.906	1.735	1.735	0
0.050	0.922	1.746	1.746	0
0.060	0.895	1.759	1.759	0
0.070	0.890	1.772	1.772	0
0.080	0.894	1.784	1.784	0
0.090	0.982	1.800	1.800	0
0.100	0.920	1.819	1.819	0
0.110	0.876	1.838	1.838	0
0.120	0.919	1.855	1.855	0
0.130	0.911	1.875	1.875	0
0.140	0.945	1.897	1.897	0
0.150	0.918	1.921	1.921	0
0.160	0.916	1.943	1.943	0
0.170	0.925	1.967	1.967	0
0.180	0.912	1.994	1.994	0
0.190	0.912	2.021	2.021	0
0.200	0.964	2.051	2.051	0
0.210	0.956	2.083	2.083	0
0.220	0.993	2.122	2.122	0
0.230	0.963	2.170	2.170	0
0.240	0.991	2.221	2.220	0.00002
0.250	0.981	2.270	2.269	0.00002
0.260	0.994	2.312	2.311	0.00003
0.270	0.999	2.369	2.368	0.00010
0.280	1.066	2.401	2.400	0.00004
0.290	1.112	2.424	2.423	0.00003
0.300	1.015	2.464	2.463	0.00004
0.310	1.008	2.510	2.509	0.00006
0.320	1.042	2.548	2.547	0.00005
0.330	1.106	2.616	2.614	0.00011
0.340	1.050	2.684	2.681	0.00015
0.350	1.134	2.763	2.756	0.00037
0.360	1.148	2.838	2.831	0.00040
0.370	1.323	2.939	2.928	0.00068
0.380	1.307	3.009	2.998	0.00063
0.390	1.343	3.085	3.070	0.00086
0.400	1.364	3.112	3.096	0.00095
0.410	1.183	3.147	3.127	0.00119
0.420	1.204	3.241	3.209	0.00192
0.430	1.241	3.405	3.336	0.00413
0.440	1.392	3.656	3.481	0.01064
0.450	1.348	3.904	3.633	0.01654
0.460	1.473	4.369	3.759	0.03753
0.470	1.507	4.889	3.745	0.07038
0.480	1.694	5.397	3.514	0.11425
0.490	1.802	5.981	3.025	0.17415
0.500	2.080	6.456	2.537	0.22444
0.510	1.973	6.818	2.327	0.25410
0.520	2.089	7.139	2.210	0.27706
0.530	2.071	7.450	2.142	0.29725
0.540	2.346	7.749	2.078	0.31641
0.550	2.131	8.051	2.008	0.33588
0.560	2.140	8.377	1.928	0.35685
0.570	2.296	8.782	1.841	0.38221
0.580	2.484	9.321	1.611	0.41927
0.590	2.457	9.588	1.500	0.43718
0.600	2.397	9.770	1.461	0.44817
0.610	2.530	9.923	1.439	0.45707
0.620	2.531	10.061	1.423	0.46499
0.630	2.670	10.187	1.413	0.47206
0.640	2.762	10.306	1.405	0.47869
0.650	2.606	10.415	1.403	0.48457
0.660	2.714	10.522	1.402	0.49035
0.670	2.757	10.628	1.402	0.49607
0.680	2.737	10.734	1.402	0.50178
0.690	2.703	10.839	1.403	0.50739
0.700	3.016	10.945	1.405	0.51307
0.710	3.143	11.054	1.406	0.51887
0.720	3.049	11.161	1.408	0.52460
0.730	2.842	11.269	1.409	0.53040
0.740	2.882	11.377	1.410	0.53618
0.750	2.854	11.487	1.411	0.54204
0.760	3.476	11.598	1.411	0.54800
0.770	2.900	11.710	1.412	0.55401
0.780	2.884	11.823	1.412	0.56011
0.790	2.905	11.939	1.412	0.56632
0.800	2.992	12.055	1.412	0.57255
0.810	2.979	12.172	1.412	0.57886
0.820	3.058	12.289	1.413	0.58516
0.830	3.012	12.409	1.412	0.59163
0.840	2.961	12.528	1.412	0.59801
0.850	3.062	12.645	1.412	0.60430
0.860	3.189	12.761	1.412	0.61057
0.870	3.134	12.878	1.411	0.61687
0.880	3.106	12.994	1.410	0.62314
0.890	3.254	13.111	1.408	0.62946
0.900	3.196	13.227	1.404	0.63577
0.910	3.234	13.341	1.401	0.64194
0.920	3.236	13.454	1.398	0.64808
0.930	3.262	13.567	1.395	0.65421
0.940	3.342	13.681	1.392	0.66044
0.950	3.277	13.795	1.388	0.66660
0.960	3.389	13.907	1.384	0.67269
0.970	3.398	14.018	1.381	0.67869
0.980	3.474	14.129	1.377	0.68474
0.990	3.572	14.240	1.373	0.69075
1.000	4.155	14.351	1.369	0.69680
