# Supplementary material for: A study of Mandelbrot and Julia Sets via Picard–Thakur iteration with s-convexity
Source: PLoS One. 2025 Mar 21;20(3):e0315271. doi: 10.1371/journal.pone.0315271 (PMC11927917; doi:10.1371/journal.pone.0315271)
Supplement: Data 1 — (ZIP) [file pone.0315271.s001.zip › data/julia/k1/varying_s/linear_j_pt5.tsv]

s	time	ANI	AET	NAI
0.010	0.935	1.752	1.752	0
0.020	0.920	1.721	1.721	0
0.030	1.000	1.712	1.712	0
0.040	1.040	1.712	1.712	0
0.050	0.994	1.718	1.718	0
0.060	0.980	1.727	1.727	0
0.070	0.934	1.739	1.739	0
0.080	0.920	1.751	1.751	0
0.090	0.855	1.764	1.764	0
0.100	0.893	1.778	1.778	0
0.110	0.947	1.793	1.793	0
0.120	0.982	1.809	1.809	0
0.130	0.944	1.825	1.825	0
0.140	1.060	1.842	1.842	0
0.150	0.943	1.860	1.860	0
0.160	0.931	1.879	1.879	0
0.170	0.927	1.899	1.899	0
0.180	0.953	1.919	1.919	0
0.190	0.984	1.940	1.940	0
0.200	0.915	1.962	1.962	0
0.210	0.950	1.984	1.984	0
0.220	0.945	2.008	2.008	0
0.230	0.958	2.033	2.033	0
0.240	0.960	2.059	2.059	0
0.250	0.960	2.086	2.086	0
0.260	0.978	2.115	2.115	0
0.270	0.966	2.145	2.145	0
0.280	0.974	2.177	2.177	0
0.290	0.962	2.212	2.212	0
0.300	1.054	2.247	2.247	0
0.310	1.053	2.285	2.285	0
0.320	1.030	2.325	2.325	0
0.330	0.993	2.361	2.361	0
0.340	1.031	2.398	2.398	0
0.350	1.020	2.435	2.434	0
0.360	1.027	2.473	2.473	0
0.370	1.066	2.512	2.512	0.00002
0.380	1.070	2.554	2.553	0.00001
0.390	0.985	2.597	2.596	0.00002
0.400	1.126	2.643	2.642	0.00003
0.410	1.033	2.693	2.692	0.00005
0.420	1.123	2.749	2.748	0.00007
0.430	1.098	2.813	2.812	0.00010
0.440	1.075	2.879	2.876	0.00018
0.450	1.159	2.948	2.944	0.00025
0.460	1.184	3.028	3.021	0.00042
0.470	1.149	3.118	3.106	0.00072
0.480	1.200	3.222	3.199	0.00134
0.490	1.250	3.355	3.315	0.00242
0.500	1.293	3.547	3.470	0.00466
0.510	1.273	3.732	3.610	0.00743
0.520	1.348	3.969	3.772	0.01212
0.530	1.321	4.263	3.929	0.02082
0.540	1.482	4.674	4.037	0.03993
0.550	1.731	5.249	4.053	0.07501
0.560	1.723	5.994	3.779	0.13656
0.570	1.969	6.796	3.296	0.20952
0.580	2.006	7.463	2.940	0.26510
0.590	2.503	8.051	2.622	0.31240
0.600	2.247	8.591	2.436	0.35043
0.610	2.418	9.115	2.294	0.38522
0.620	2.560	9.637	2.176	0.41859
0.630	2.726	10.156	1.958	0.45440
0.640	3.044	10.556	1.784	0.48155
0.650	3.292	10.858	1.700	0.50043
0.660	2.889	11.118	1.640	0.51625
0.670	3.282	11.350	1.593	0.53005
0.680	3.024	11.557	1.556	0.54225
0.690	3.089	11.748	1.526	0.55333
0.700	3.627	11.923	1.500	0.56338
0.710	3.576	12.088	1.479	0.57281
0.720	3.436	12.244	1.459	0.58168
0.730	3.460	12.393	1.441	0.59010
0.740	3.480	12.532	1.424	0.59795
0.750	3.441	12.663	1.410	0.60533
0.760	3.723	12.789	1.398	0.61234
0.770	3.414	12.912	1.386	0.61922
0.780	3.631	13.032	1.375	0.62591
0.790	3.487	13.149	1.363	0.63240
0.800	3.492	13.259	1.354	0.63845
0.810	3.297	13.365	1.347	0.64429
0.820	4.548	13.470	1.338	0.65007
0.830	3.713	13.569	1.333	0.65546
0.840	3.875	13.669	1.326	0.66099
0.850	3.751	13.768	1.320	0.66640
0.860	3.873	13.869	1.314	0.67187
0.870	4.348	13.970	1.308	0.67738
0.880	4.208	14.071	1.301	0.68290
0.890	3.857	14.172	1.292	0.68845
0.900	4.010	14.266	1.285	0.69363
0.910	3.906	14.357	1.278	0.69861
0.920	3.874	14.448	1.269	0.70357
0.930	3.691	14.531	1.262	0.70813
0.940	3.965	14.612	1.258	0.71250
0.950	4.170	14.691	1.253	0.71678
0.960	3.827	14.767	1.250	0.72091
0.970	4.149	14.843	1.247	0.72500
0.980	4.182	14.918	1.245	0.72902
0.990	4.192	14.990	1.243	0.73289
1.000	4.669	15.061	1.243	0.73668
