# Supplementary material for: A study of Mandelbrot and Julia Sets via Picard–Thakur iteration with s-convexity
Source: PLoS One. 2025 Mar 21;20(3):e0315271. doi: 10.1371/journal.pone.0315271 (PMC11927917; doi:10.1371/journal.pone.0315271)
Supplement: Data 1 — (ZIP) [file pone.0315271.s001.zip › data/julia/k1/varying_s/linear_j_pt6.tsv]

s	time	ANI	AET	NAI
0.010	0.981	1.730	1.730	0
0.020	1.081	1.693	1.693	0
0.030	0.945	1.680	1.680	0
0.040	1.017	1.677	1.677	0
0.050	0.980	1.681	1.681	0
0.060	0.869	1.686	1.686	0
0.070	0.889	1.690	1.690	0
0.080	0.966	1.697	1.697	0
0.090	0.902	1.704	1.704	0
0.100	0.911	1.712	1.712	0
0.110	0.882	1.722	1.722	0
0.120	0.910	1.731	1.731	0
0.130	0.940	1.742	1.742	0
0.140	0.928	1.754	1.754	0
0.150	0.890	1.769	1.769	0
0.160	0.998	1.785	1.785	0
0.170	0.924	1.805	1.805	0
0.180	1.001	1.826	1.826	0
0.190	0.930	1.852	1.852	0
0.200	0.935	1.871	1.871	0
0.210	0.986	1.893	1.893	0
0.220	1.024	1.916	1.916	0
0.230	0.961	1.941	1.941	0
0.240	1.044	1.962	1.962	0
0.250	0.979	1.990	1.990	0
0.260	0.981	2.020	2.020	0.00001
0.270	0.987	2.054	2.053	0.00002
0.280	1.042	2.097	2.097	0.00004
0.290	1.034	2.156	2.153	0.00018
0.300	1.061	2.194	2.192	0.00011
0.310	0.996	2.235	2.232	0.00016
0.320	1.041	2.281	2.277	0.00022
0.330	1.063	2.326	2.321	0.00030
0.340	1.064	2.372	2.363	0.00051
0.350	1.084	2.413	2.404	0.00053
0.360	1.066	2.447	2.438	0.00049
0.370	1.043	2.488	2.477	0.00062
0.380	1.097	2.534	2.524	0.00061
0.390	1.069	2.589	2.576	0.00075
0.400	1.129	2.655	2.635	0.00115
0.410	1.095	2.740	2.705	0.00200
0.420	1.152	2.823	2.772	0.00294
0.430	1.148	2.912	2.832	0.00467
0.440	1.160	3.010	2.895	0.00675
0.450	1.177	3.145	2.965	0.01052
0.460	1.207	3.267	3.016	0.01479
0.470	1.269	3.477	2.925	0.03234
0.480	1.275	3.665	2.770	0.05194
0.490	1.324	3.792	2.760	0.05985
0.500	1.461	3.889	2.803	0.06315
0.510	1.412	3.970	2.893	0.06296
0.520	1.436	3.949	3.255	0.04145
0.530	1.465	4.058	3.167	0.05294
0.540	1.397	4.154	3.185	0.05765
0.550	1.444	4.200	3.373	0.04971
0.560	1.408	4.327	3.475	0.05160
0.570	1.485	4.495	3.426	0.06454
0.580	1.531	4.755	3.597	0.07063
0.590	1.602	4.891	4.025	0.05421
0.600	1.608	5.223	4.107	0.07027
0.610	1.704	5.812	3.953	0.11590
0.620	1.851	6.399	3.585	0.17143
0.630	1.965	6.956	3.125	0.22705
0.640	2.062	7.551	2.596	0.28469
0.650	2.226	7.910	2.372	0.31415
0.660	2.218	8.325	2.175	0.34501
0.670	2.217	8.873	1.804	0.38848
0.680	2.450	9.256	1.566	0.41717
0.690	2.449	9.557	1.364	0.43963
0.700	2.562	9.715	1.317	0.44949
0.710	2.541	9.846	1.297	0.45708
0.720	2.638	9.966	1.289	0.46377
0.730	2.637	10.082	1.284	0.47011
0.740	2.589	10.198	1.281	0.47635
0.750	2.681	10.312	1.278	0.48255
0.760	2.682	10.427	1.276	0.48870
0.770	2.665	10.541	1.275	0.49486
0.780	2.714	10.656	1.274	0.50101
0.790	2.726	10.770	1.273	0.50714
0.800	2.721	10.885	1.271	0.51332
0.810	2.826	11.000	1.270	0.51947
0.820	2.806	11.114	1.269	0.52559
0.830	2.822	11.228	1.269	0.53169
0.840	2.906	11.342	1.269	0.53777
0.850	2.965	11.457	1.267	0.54396
0.860	2.890	11.571	1.266	0.55009
0.870	2.930	11.684	1.265	0.55614
0.880	3.075	11.800	1.263	0.56236
0.890	2.916	11.914	1.263	0.56844
0.900	3.315	12.028	1.261	0.57457
0.910	3.152	12.143	1.260	0.58076
0.920	3.181	12.258	1.258	0.58693
0.930	2.972	12.371	1.257	0.59297
0.940	3.141	12.483	1.255	0.59900
0.950	3.501	12.595	1.254	0.60501
0.960	3.242	12.706	1.252	0.61093
0.970	3.237	12.815	1.250	0.61680
0.980	3.212	12.924	1.249	0.62263
0.990	3.368	13.032	1.248	0.62842
1.000	3.279	13.141	1.246	0.63426
