# Supplementary material for: A study of Mandelbrot and Julia Sets via Picard–Thakur iteration with s-convexity
Source: PLoS One. 2025 Mar 21;20(3):e0315271. doi: 10.1371/journal.pone.0315271 (PMC11927917; doi:10.1371/journal.pone.0315271)
Supplement: Data 1 — (ZIP) [file pone.0315271.s001.zip › data/julia/k1/varying_s/linear_j_pt7.tsv]

s	time	ANI	AET	NAI
0.010	1.031	1.733	1.733	0
0.020	0.960	1.689	1.689	0
0.030	1.074	1.671	1.671	0
0.040	1.035	1.660	1.660	0
0.050	0.941	1.654	1.654	0
0.060	0.973	1.652	1.652	0
0.070	1.623	1.651	1.651	0
0.080	0.907	1.652	1.652	0
0.090	0.894	1.655	1.655	0
0.100	0.949	1.658	1.658	0
0.110	0.896	1.662	1.662	0
0.120	0.964	1.667	1.667	0
0.130	1.019	1.673	1.673	0
0.140	0.983	1.681	1.681	0
0.150	1.056	1.689	1.689	0
0.160	1.101	1.699	1.699	0
0.170	1.047	1.710	1.710	0
0.180	1.099	1.725	1.725	0
0.190	0.943	1.742	1.742	0
0.200	1.168	1.757	1.757	0
0.210	1.046	1.773	1.773	0
0.220	0.984	1.788	1.788	0
0.230	1.099	1.803	1.803	0
0.240	1.029	1.819	1.819	0
0.250	1.076	1.836	1.836	0
0.260	1.123	1.853	1.853	0
0.270	0.978	1.873	1.873	0
0.280	1.000	1.893	1.893	0
0.290	1.084	1.916	1.916	0
0.300	1.077	1.940	1.940	0
0.310	1.071	1.963	1.963	0
0.320	1.124	1.988	1.987	0.00002
0.330	1.420	2.013	2.013	0.00002
0.340	1.158	2.040	2.039	0.00003
0.350	1.082	2.068	2.067	0.00004
0.360	0.997	2.099	2.098	0.00005
0.370	1.088	2.133	2.132	0.00010
0.380	1.104	2.174	2.172	0.00012
0.390	1.325	2.218	2.215	0.00016
0.400	0.998	2.272	2.267	0.00030
0.410	1.245	2.337	2.329	0.00041
0.420	1.170	2.397	2.386	0.00067
0.430	1.037	2.442	2.427	0.00088
0.440	1.199	2.496	2.474	0.00124
0.450	1.040	2.563	2.528	0.00201
0.460	1.282	2.655	2.588	0.00385
0.470	1.160	2.803	2.613	0.01093
0.480	1.331	2.946	2.589	0.02051
0.490	1.346	3.094	2.565	0.03036
0.500	1.403	3.255	2.583	0.03858
0.510	1.246	3.382	2.619	0.04392
0.520	1.257	3.420	2.738	0.03952
0.530	1.207	3.431	2.959	0.02771
0.540	1.297	3.529	3.065	0.02738
0.550	1.309	3.755	2.989	0.04504
0.560	1.363	3.897	2.971	0.05439
0.570	1.380	4.003	3.050	0.05623
0.580	1.410	4.186	2.932	0.07348
0.590	1.485	4.348	2.869	0.08634
0.600	1.444	4.509	2.771	0.10087
0.610	1.453	4.563	3.012	0.09128
0.620	1.468	4.697	2.958	0.10201
0.630	1.557	4.835	3.034	0.10613
0.640	1.517	5.032	2.874	0.12600
0.650	1.494	5.148	2.930	0.12996
0.660	1.560	5.411	2.930	0.14533
0.670	1.673	5.688	2.850	0.16547
0.680	1.802	5.947	2.671	0.18906
0.690	1.875	6.293	2.430	0.21986
0.700	2.051	6.714	2.164	0.25512
0.710	2.060	7.272	1.777	0.30154
0.720	2.200	7.694	1.406	0.33818
0.730	2.144	7.854	1.319	0.34983
0.740	2.167	7.961	1.292	0.35651
0.750	2.195	8.055	1.281	0.36186
0.760	2.187	8.141	1.276	0.36661
0.770	2.114	8.228	1.272	0.37142
0.780	2.748	8.311	1.270	0.37595
0.790	2.481	8.394	1.268	0.38043
0.800	2.560	8.478	1.267	0.38495
0.810	2.601	8.560	1.266	0.38937
0.820	2.525	8.644	1.265	0.39386
0.830	2.244	8.727	1.264	0.39836
0.840	2.484	8.809	1.263	0.40274
0.850	2.309	8.894	1.262	0.40732
0.860	2.565	8.977	1.261	0.41176
0.870	2.499	9.060	1.260	0.41623
0.880	2.396	9.144	1.259	0.42075
0.890	2.374	9.228	1.258	0.42523
0.900	2.575	9.312	1.257	0.42976
0.910	3.081	9.397	1.256	0.43433
0.920	2.863	9.481	1.256	0.43882
0.930	2.604	9.567	1.254	0.44344
0.940	2.575	9.650	1.254	0.44790
0.950	2.525	9.736	1.253	0.45253
0.960	2.528	9.820	1.252	0.45704
0.970	2.652	9.904	1.250	0.46156
0.980	2.764	9.987	1.250	0.46597
0.990	2.850	10.070	1.248	0.47043
1.000	2.871	10.154	1.247	0.47498
