# Supplementary material for: A study of Mandelbrot and Julia Sets via Picard–Thakur iteration with s-convexity
Source: PLoS One. 2025 Mar 21;20(3):e0315271. doi: 10.1371/journal.pone.0315271 (PMC11927917; doi:10.1371/journal.pone.0315271)
Supplement: Data 1 — (ZIP) [file pone.0315271.s001.zip › data/julia/k1/varying_s/linear_j_pt8.tsv]

s	time	ANI	AET	NAI
0.010	0.940	1.665	1.665	0
0.020	1.110	1.629	1.629	0
0.030	0.874	1.620	1.620	0
0.040	0.874	1.626	1.626	0
0.050	0.866	1.628	1.628	0
0.060	0.870	1.634	1.634	0
0.070	0.873	1.655	1.655	0
0.080	0.866	1.663	1.663	0
0.090	0.927	1.676	1.676	0
0.100	0.870	1.708	1.707	0.00005
0.110	0.906	1.751	1.748	0.00014
0.120	0.862	1.795	1.787	0.00046
0.130	1.058	1.980	1.785	0.01067
0.140	1.008	2.134	1.652	0.02628
0.150	1.069	2.239	1.598	0.03484
0.160	1.009	2.303	1.585	0.03897
0.170	0.974	2.360	1.579	0.04237
0.180	0.998	2.417	1.576	0.04565
0.190	1.057	2.473	1.582	0.04835
0.200	1.036	2.542	1.567	0.05290
0.210	1.036	2.620	1.558	0.05754
0.220	1.050	2.709	1.549	0.06286
0.230	1.090	2.815	1.538	0.06918
0.240	1.069	2.951	1.521	0.07737
0.250	1.206	3.099	1.498	0.08653
0.260	1.150	3.259	1.467	0.09674
0.270	1.168	3.459	1.427	0.10940
0.280	1.215	3.684	1.356	0.12488
0.290	1.292	3.857	1.301	0.13671
0.300	1.262	3.980	1.256	0.14533
0.310	1.276	4.058	1.231	0.15063
0.320	1.276	4.118	1.213	0.15463
0.330	1.317	4.162	1.200	0.15752
0.340	1.345	4.198	1.190	0.15994
0.350	1.323	4.228	1.182	0.16184
0.360	1.284	4.253	1.176	0.16346
0.370	1.393	4.273	1.170	0.16477
0.380	1.318	4.292	1.165	0.16599
0.390	1.423	4.307	1.161	0.16697
0.400	1.342	4.321	1.158	0.16790
0.410	1.410	4.334	1.154	0.16873
0.420	1.364	4.345	1.151	0.16946
0.430	1.395	4.356	1.148	0.17017
0.440	1.346	4.366	1.145	0.17084
0.450	1.387	4.375	1.143	0.17139
0.460	1.331	4.383	1.140	0.17192
0.470	1.448	4.389	1.139	0.17234
0.480	1.431	4.398	1.136	0.17290
0.490	1.354	4.404	1.134	0.17335
0.500	1.347	4.410	1.132	0.17371
0.510	1.345	4.415	1.130	0.17407
0.520	1.378	4.420	1.129	0.17440
0.530	1.372	4.425	1.127	0.17475
0.540	1.381	4.429	1.125	0.17506
0.550	1.430	4.434	1.123	0.17536
0.560	1.434	4.438	1.122	0.17563
0.570	1.459	4.442	1.120	0.17593
0.580	1.379	4.445	1.119	0.17620
0.590	1.383	4.449	1.117	0.17642
0.600	1.455	4.451	1.116	0.17662
0.610	1.367	4.455	1.115	0.17686
0.620	1.412	4.458	1.113	0.17707
0.630	1.341	4.461	1.112	0.17728
0.640	1.425	4.463	1.111	0.17750
0.650	1.431	4.466	1.109	0.17769
0.660	1.417	4.468	1.108	0.17785
0.670	1.387	4.471	1.107	0.17805
0.680	1.390	4.473	1.106	0.17819
0.690	1.382	4.474	1.105	0.17830
0.700	1.573	4.476	1.104	0.17848
0.710	1.412	4.478	1.103	0.17861
0.720	1.371	4.480	1.102	0.17878
0.730	1.630	4.482	1.101	0.17890
0.740	1.570	4.483	1.100	0.17902
0.750	1.624	4.486	1.098	0.17925
0.760	1.430	4.487	1.097	0.17931
0.770	1.440	4.488	1.096	0.17944
0.780	1.363	4.490	1.096	0.17954
0.790	1.364	4.491	1.095	0.17964
0.800	1.415	4.493	1.094	0.17979
0.810	1.430	4.493	1.092	0.17988
0.820	1.373	4.493	1.089	0.18000
0.830	1.358	4.492	1.086	0.18011
0.840	1.434	4.492	1.082	0.18023
0.850	1.360	4.491	1.078	0.18037
0.860	1.385	4.489	1.073	0.18047
0.870	1.330	4.485	1.067	0.18053
0.880	1.425	4.482	1.062	0.18061
0.890	1.377	4.479	1.055	0.18072
0.900	1.360	4.475	1.048	0.18082
0.910	1.421	4.471	1.041	0.18092
0.920	1.356	4.466	1.034	0.18095
0.930	1.432	4.462	1.026	0.18109
0.940	1.370	4.457	1.017	0.18121
0.950	1.314	4.451	1.009	0.18124
0.960	1.404	4.445	1.000	0.18132
0.970	1.456	4.439	0.990	0.18141
0.980	1.377	4.432	0.981	0.18149
0.990	1.404	4.426	0.970	0.18158
1.000	1.318	4.419	0.960	0.18166
