# Supplementary material for: A study of Mandelbrot and Julia Sets via Picard–Thakur iteration with s-convexity
Source: PLoS One. 2025 Mar 21;20(3):e0315271. doi: 10.1371/journal.pone.0315271 (PMC11927917; doi:10.1371/journal.pone.0315271)
Supplement: Data 1 — (ZIP) [file pone.0315271.s001.zip › data/julia/k2/heatmaps_data/0.1julia3.tsv]

sigma	psi	rho	time	ANI	AET	NAI
0.01	0.01	0.10	2.552	6.648	1.224	0.28887
0.01	0.02	0.10	2.748	6.639	1.203	0.28923
0.01	0.03	0.10	2.351	6.636	1.190	0.28949
0.01	0.04	0.10	2.491	6.633	1.182	0.28968
0.01	0.05	0.10	2.428	6.634	1.175	0.29000
0.01	0.06	0.10	2.418	6.634	1.169	0.29021
0.01	0.07	0.10	2.353	6.634	1.165	0.29040
0.01	0.08	0.10	2.385	6.636	1.160	0.29066
0.01	0.09	0.10	2.282	6.639	1.156	0.29094
0.01	0.10	0.10	2.349	6.640	1.153	0.29114
0.01	0.11	0.10	2.394	6.644	1.153	0.29135
0.01	0.12	0.10	2.282	6.649	1.154	0.29158
0.01	0.13	0.10	2.262	6.653	1.154	0.29180
0.01	0.14	0.10	2.337	6.656	1.154	0.29194
0.01	0.15	0.10	2.437	6.661	1.154	0.29219
0.01	0.16	0.10	2.364	6.664	1.155	0.29237
0.01	0.17	0.10	2.397	6.669	1.155	0.29258
0.01	0.18	0.10	2.372	6.671	1.155	0.29270
0.01	0.19	0.10	2.355	6.675	1.156	0.29290
0.01	0.20	0.10	2.280	6.680	1.156	0.29316
0.01	0.21	0.10	2.351	6.683	1.156	0.29332
0.01	0.22	0.10	2.338	6.688	1.156	0.29355
0.01	0.23	0.10	2.316	6.692	1.157	0.29374
0.01	0.24	0.10	2.387	6.696	1.157	0.29393
0.01	0.25	0.10	2.296	6.700	1.157	0.29413
0.01	0.26	0.10	2.383	6.703	1.158	0.29430
0.01	0.27	0.10	2.419	6.707	1.158	0.29449
0.01	0.28	0.10	2.320	6.710	1.159	0.29466
0.01	0.29	0.10	2.293	6.715	1.159	0.29488
0.01	0.30	0.10	2.422	6.719	1.159	0.29510
0.01	0.31	0.10	2.412	6.723	1.160	0.29531
0.01	0.32	0.10	2.415	6.728	1.160	0.29554
0.01	0.33	0.10	2.454	6.731	1.161	0.29570
0.01	0.34	0.10	2.309	6.735	1.161	0.29588
0.01	0.35	0.10	2.286	6.738	1.162	0.29600
0.01	0.36	0.10	2.303	6.742	1.163	0.29617
0.01	0.37	0.10	2.418	6.747	1.164	0.29640
0.01	0.38	0.10	2.430	6.751	1.166	0.29654
0.01	0.39	0.10	2.349	6.754	1.167	0.29670
0.01	0.40	0.10	2.330	6.759	1.168	0.29689
0.01	0.41	0.10	2.352	6.762	1.168	0.29706
0.01	0.42	0.10	2.335	6.767	1.170	0.29725
0.01	0.43	0.10	2.367	6.770	1.170	0.29739
0.01	0.44	0.10	2.435	6.774	1.171	0.29756
0.01	0.45	0.10	2.280	6.777	1.171	0.29776
0.01	0.46	0.10	2.328	6.781	1.171	0.29795
0.01	0.47	0.10	2.322	6.785	1.171	0.29814
0.01	0.48	0.10	2.357	6.789	1.171	0.29837
0.01	0.49	0.10	2.336	6.792	1.171	0.29853
0.01	0.50	0.10	2.519	6.794	1.171	0.29865
0.01	0.51	0.10	2.353	6.797	1.171	0.29881
0.01	0.52	0.10	2.260	6.801	1.170	0.29901
0.01	0.53	0.10	2.327	6.803	1.170	0.29915
0.01	0.54	0.10	2.310	6.806	1.170	0.29934
0.01	0.55	0.10	2.349	6.810	1.169	0.29953
0.01	0.56	0.10	2.415	6.812	1.169	0.29964
0.01	0.57	0.10	2.375	6.815	1.169	0.29983
0.01	0.58	0.10	2.366	6.818	1.168	0.30003
0.01	0.59	0.10	2.404	6.820	1.168	0.30013
0.01	0.60	0.10	2.306	6.824	1.167	0.30035
0.01	0.61	0.10	2.474	6.827	1.167	0.30051
0.01	0.62	0.10	2.319	6.828	1.167	0.30059
0.01	0.63	0.10	2.291	6.831	1.167	0.30078
0.01	0.64	0.10	2.385	6.833	1.166	0.30089
0.01	0.65	0.10	2.297	6.836	1.166	0.30108
0.01	0.66	0.10	2.285	6.839	1.165	0.30121
0.01	0.67	0.10	2.412	6.841	1.165	0.30133
0.01	0.68	0.10	2.470	6.843	1.165	0.30150
0.01	0.69	0.10	2.396	6.847	1.164	0.30168
0.01	0.70	0.10	2.430	6.849	1.164	0.30185
0.01	0.71	0.10	2.329	6.853	1.163	0.30204
0.01	0.72	0.10	2.285	6.853	1.163	0.30207
0.01	0.73	0.10	2.469	6.857	1.163	0.30229
0.01	0.74	0.10	2.355	6.860	1.162	0.30248
0.01	0.75	0.10	2.419	6.863	1.162	0.30267
0.01	0.76	0.10	2.328	6.866	1.161	0.30283
0.01	0.77	0.10	2.462	6.870	1.161	0.30304
0.01	0.78	0.10	2.386	6.873	1.160	0.30322
0.01	0.79	0.10	2.413	6.877	1.160	0.30342
0.01	0.80	0.10	2.352	6.881	1.160	0.30367
0.01	0.81	0.10	0.691	6.885	1.159	0.30388
0.01	0.82	0.10	0.671	6.887	1.159	0.30403
0.01	0.83	0.10	0.661	6.891	1.159	0.30427
0.01	0.84	0.10	0.646	6.894	1.159	0.30441
0.01	0.85	0.10	0.664	6.898	1.159	0.30464
0.01	0.86	0.10	0.691	6.903	1.159	0.30490
0.01	0.87	0.10	0.664	6.909	1.159	0.30521
0.01	0.88	0.10	0.663	6.913	1.159	0.30540
0.01	0.89	0.10	0.658	6.919	1.159	0.30571
0.01	0.90	0.10	0.682	6.925	1.160	0.30600
0.01	0.91	0.10	0.664	6.931	1.159	0.30634
0.01	0.92	0.10	0.677	6.939	1.159	0.30675
0.01	0.93	0.10	0.686	6.946	1.159	0.30718
0.01	0.94	0.10	0.645	6.957	1.158	0.30776
0.01	0.95	0.10	0.699	6.970	1.156	0.30852
0.01	0.96	0.10	0.663	6.983	1.156	0.30924
0.01	0.97	0.10	0.668	6.997	1.154	0.31002
0.01	0.98	0.10	0.659	7.012	1.153	0.31089
0.01	0.99	0.10	0.706	7.037	1.150	0.31231
0.01	1.00	0.10	0.655	7.109	1.144	0.31634
0.02	0.01	0.10	0.666	6.539	1.230	0.28288
0.02	0.02	0.10	0.667	6.533	1.209	0.28332
0.02	0.03	0.10	0.654	6.531	1.196	0.28368
0.02	0.04	0.10	0.700	6.531	1.188	0.28402
0.02	0.05	0.10	0.661	6.533	1.181	0.28437
0.02	0.06	0.10	0.664	6.535	1.176	0.28471
0.02	0.07	0.10	0.670	6.537	1.171	0.28500
0.02	0.08	0.10	0.654	6.540	1.167	0.28528
0.02	0.09	0.10	0.648	6.543	1.164	0.28559
0.02	0.10	0.10	0.631	6.548	1.160	0.28601
0.02	0.11	0.10	0.663	6.553	1.161	0.28621
0.02	0.12	0.10	0.657	6.558	1.161	0.28645
0.02	0.13	0.10	0.669	6.563	1.162	0.28673
0.02	0.14	0.10	0.663	6.570	1.162	0.28708
0.02	0.15	0.10	0.661	6.575	1.162	0.28733
0.02	0.16	0.10	0.676	6.581	1.163	0.28761
0.02	0.17	0.10	0.691	6.587	1.163	0.28792
0.02	0.18	0.10	0.669	6.592	1.164	0.28821
0.02	0.19	0.10	0.661	6.599	1.164	0.28853
0.02	0.20	0.10	0.685	6.604	1.165	0.28880
0.02	0.21	0.10	0.665	6.610	1.165	0.28911
0.02	0.22	0.10	0.656	6.615	1.166	0.28934
0.02	0.23	0.10	0.671	6.621	1.167	0.28957
0.02	0.24	0.10	0.667	6.626	1.168	0.28983
0.02	0.25	0.10	0.660	6.633	1.168	0.29018
0.02	0.26	0.10	0.677	6.639	1.169	0.29046
0.02	0.27	0.10	0.637	6.645	1.170	0.29075
0.02	0.28	0.10	0.658	6.651	1.171	0.29104
0.02	0.29	0.10	0.707	6.658	1.173	0.29136
0.02	0.30	0.10	0.650	6.665	1.174	0.29165
0.02	0.31	0.10	0.669	6.670	1.175	0.29191
0.02	0.32	0.10	0.664	6.676	1.177	0.29214
0.02	0.33	0.10	0.657	6.681	1.178	0.29240
0.02	0.34	0.10	0.632	6.690	1.178	0.29284
0.02	0.35	0.10	0.673	6.695	1.179	0.29308
0.02	0.36	0.10	0.662	6.701	1.179	0.29337
0.02	0.37	0.10	0.645	6.706	1.179	0.29364
0.02	0.38	0.10	0.672	6.712	1.179	0.29400
0.02	0.39	0.10	0.684	6.717	1.179	0.29424
0.02	0.40	0.10	0.690	6.722	1.179	0.29451
0.02	0.41	0.10	0.643	6.727	1.179	0.29481
0.02	0.42	0.10	0.671	6.734	1.178	0.29518
0.02	0.43	0.10	0.666	6.738	1.178	0.29540
0.02	0.44	0.10	0.666	6.745	1.177	0.29580
0.02	0.45	0.10	0.640	6.749	1.176	0.29603
0.02	0.46	0.10	0.682	6.753	1.176	0.29625
0.02	0.47	0.10	0.641	6.757	1.175	0.29650
0.02	0.48	0.10	0.668	6.761	1.175	0.29674
0.02	0.49	0.10	0.692	6.766	1.174	0.29701
0.02	0.50	0.10	0.648	6.770	1.174	0.29728
0.02	0.51	0.10	0.699	6.774	1.173	0.29746
0.02	0.52	0.10	0.674	6.779	1.172	0.29776
0.02	0.53	0.10	0.671	6.783	1.172	0.29801
0.02	0.54	0.10	0.676	6.786	1.171	0.29821
0.02	0.55	0.10	0.670	6.790	1.171	0.29843
0.02	0.56	0.10	0.662	6.793	1.170	0.29863
0.02	0.57	0.10	0.677	6.796	1.170	0.29878
0.02	0.58	0.10	0.675	6.800	1.169	0.29902
0.02	0.59	0.10	0.684	6.804	1.168	0.29926
0.02	0.60	0.10	0.690	6.808	1.167	0.29951
0.02	0.61	0.10	0.668	6.810	1.167	0.29966
0.02	0.62	0.10	0.674	6.814	1.166	0.29989
0.02	0.63	0.10	0.645	6.817	1.166	0.30007
0.02	0.64	0.10	0.697	6.820	1.165	0.30022
0.02	0.65	0.10	0.664	6.822	1.165	0.30036
0.02	0.66	0.10	0.686	6.826	1.164	0.30062
0.02	0.67	0.10	0.647	6.828	1.164	0.30072
0.02	0.68	0.10	0.693	6.833	1.163	0.30100
0.02	0.69	0.10	0.672	6.837	1.162	0.30126
0.02	0.70	0.10	0.668	6.842	1.162	0.30152
0.02	0.71	0.10	0.673	6.847	1.161	0.30181
0.02	0.72	0.10	0.648	6.853	1.160	0.30216
0.02	0.73	0.10	0.662	6.859	1.160	0.30249
0.02	0.74	0.10	0.643	6.864	1.159	0.30282
0.02	0.75	0.10	0.675	6.868	1.159	0.30299
0.02	0.76	0.10	0.683	6.873	1.158	0.30332
0.02	0.77	0.10	0.688	6.881	1.157	0.30377
0.02	0.78	0.10	0.701	6.886	1.156	0.30407
0.02	0.79	0.10	0.641	6.891	1.156	0.30433
0.02	0.80	0.10	0.645	6.895	1.156	0.30453
0.02	0.81	0.10	0.654	6.902	1.156	0.30495
0.02	0.82	0.10	0.704	6.908	1.156	0.30523
0.02	0.83	0.10	0.699	6.911	1.156	0.30542
0.02	0.84	0.10	0.664	6.917	1.156	0.30575
0.02	0.85	0.10	0.680	6.924	1.155	0.30611
0.02	0.86	0.10	0.658	6.931	1.154	0.30653
0.02	0.87	0.10	0.688	6.937	1.154	0.30688
0.02	0.88	0.10	0.674	6.944	1.153	0.30723
0.02	0.89	0.10	0.687	6.950	1.153	0.30761
0.02	0.90	0.10	0.695	6.957	1.152	0.30801
0.02	0.91	0.10	0.677	6.968	1.151	0.30862
0.02	0.92	0.10	0.642	6.980	1.149	0.30929
0.02	0.93	0.10	0.688	6.996	1.147	0.31022
0.02	0.94	0.10	0.701	7.012	1.145	0.31115
0.02	0.95	0.10	0.724	7.030	1.142	0.31222
0.02	0.96	0.10	0.652	7.055	1.139	0.31368
0.02	0.97	0.10	0.681	7.085	1.136	0.31534
0.02	0.98	0.10	0.661	7.109	1.133	0.31677
0.02	0.99	0.10	0.662	7.132	1.130	0.31810
0.02	1.00	0.10	0.690	7.169	1.125	0.32020
0.03	0.01	0.10	0.674	6.458	1.234	0.27838
0.03	0.02	0.10	0.677	6.452	1.214	0.27884
0.03	0.03	0.10	0.659	6.452	1.202	0.27928
0.03	0.04	0.10	0.676	6.454	1.193	0.27975
0.03	0.05	0.10	0.648	6.456	1.187	0.28009
0.03	0.06	0.10	0.674	6.461	1.181	0.28058
0.03	0.07	0.10	0.675	6.464	1.177	0.28090
0.03	0.08	0.10	0.661	6.469	1.172	0.28134
0.03	0.09	0.10	0.666	6.474	1.169	0.28168
0.03	0.10	0.10	0.653	6.477	1.167	0.28197
0.03	0.11	0.10	0.667	6.485	1.167	0.28238
0.03	0.12	0.10	0.675	6.492	1.167	0.28274
0.03	0.13	0.10	0.655	6.499	1.168	0.28310
0.03	0.14	0.10	0.633	6.506	1.169	0.28340
0.03	0.15	0.10	0.655	6.513	1.169	0.28380
0.03	0.16	0.10	0.637	6.520	1.170	0.28410
0.03	0.17	0.10	0.651	6.527	1.170	0.28447
0.03	0.18	0.10	0.700	6.535	1.171	0.28486
0.03	0.19	0.10	0.663	6.543	1.171	0.28527
0.03	0.20	0.10	0.634	6.550	1.172	0.28560
0.03	0.21	0.10	0.689	6.557	1.173	0.28597
0.03	0.22	0.10	0.658	6.564	1.174	0.28631
0.03	0.23	0.10	0.650	6.570	1.176	0.28653
0.03	0.24	0.10	0.653	6.579	1.177	0.28696
0.03	0.25	0.10	0.662	6.587	1.180	0.28731
0.03	0.26	0.10	0.629	6.595	1.181	0.28768
0.03	0.27	0.10	0.670	6.604	1.181	0.28814
0.03	0.28	0.10	0.628	6.610	1.183	0.28841
0.03	0.29	0.10	0.671	6.618	1.184	0.28879
0.03	0.30	0.10	0.659	6.627	1.185	0.28923
0.03	0.31	0.10	0.644	6.635	1.186	0.28965
0.03	0.32	0.10	0.686	6.644	1.185	0.29015
0.03	0.33	0.10	0.668	6.652	1.185	0.29058
0.03	0.34	0.10	0.650	6.660	1.185	0.29097
0.03	0.35	0.10	0.658	6.669	1.184	0.29149
0.03	0.36	0.10	0.665	6.677	1.184	0.29189
0.03	0.37	0.10	0.660	6.686	1.184	0.29241
0.03	0.38	0.10	0.659	6.696	1.183	0.29300
0.03	0.39	0.10	0.701	6.706	1.183	0.29350
0.03	0.40	0.10	0.682	6.714	1.181	0.29401
0.03	0.41	0.10	0.666	6.721	1.181	0.29438
0.03	0.42	0.10	0.635	6.726	1.180	0.29466
0.03	0.43	0.10	0.695	6.731	1.180	0.29497
0.03	0.44	0.10	0.640	6.739	1.178	0.29546
0.03	0.45	0.10	0.658	6.744	1.178	0.29575
0.03	0.46	0.10	0.666	6.751	1.177	0.29614
0.03	0.47	0.10	0.679	6.760	1.176	0.29662
0.03	0.48	0.10	0.648	6.766	1.175	0.29697
0.03	0.49	0.10	0.642	6.771	1.174	0.29731
0.03	0.50	0.10	0.673	6.777	1.174	0.29760
0.03	0.51	0.10	0.684	6.785	1.173	0.29808
0.03	0.52	0.10	0.677	6.793	1.171	0.29855
0.03	0.53	0.10	0.673	6.797	1.171	0.29881
0.03	0.54	0.10	0.679	6.803	1.170	0.29914
0.03	0.55	0.10	0.663	6.805	1.170	0.29929
0.03	0.56	0.10	0.665	6.808	1.169	0.29946
0.03	0.57	0.10	0.667	6.810	1.168	0.29956
0.03	0.58	0.10	0.637	6.813	1.168	0.29978
0.03	0.59	0.10	0.679	6.816	1.167	0.29992
0.03	0.60	0.10	0.668	6.818	1.167	0.30006
0.03	0.61	0.10	0.685	6.820	1.166	0.30022
0.03	0.62	0.10	0.650	6.823	1.165	0.30037
0.03	0.63	0.10	0.673	6.825	1.165	0.30049
0.03	0.64	0.10	0.666	6.826	1.164	0.30056
0.03	0.65	0.10	0.695	6.828	1.163	0.30074
0.03	0.66	0.10	0.638	6.830	1.163	0.30085
0.03	0.67	0.10	0.671	6.831	1.162	0.30094
0.03	0.68	0.10	0.643	6.832	1.162	0.30098
0.03	0.69	0.10	0.643	6.835	1.161	0.30117
0.03	0.70	0.10	0.634	6.838	1.161	0.30134
0.03	0.71	0.10	0.672	6.839	1.160	0.30141
0.03	0.72	0.10	0.687	6.843	1.160	0.30166
0.03	0.73	0.10	0.652	6.847	1.159	0.30190
0.03	0.74	0.10	0.674	6.854	1.158	0.30231
0.03	0.75	0.10	0.696	6.861	1.157	0.30270
0.03	0.76	0.10	0.660	6.865	1.157	0.30292
0.03	0.77	0.10	0.673	6.870	1.157	0.30320
0.03	0.78	0.10	0.679	6.874	1.156	0.30342
0.03	0.79	0.10	0.674	6.878	1.156	0.30367
0.03	0.80	0.10	0.657	6.882	1.156	0.30389
0.03	0.81	0.10	0.687	6.887	1.155	0.30420
0.03	0.82	0.10	0.689	6.892	1.154	0.30444
0.03	0.83	0.10	0.666	6.897	1.154	0.30474
0.03	0.84	0.10	0.655	6.902	1.153	0.30502
0.03	0.85	0.10	0.651	6.909	1.152	0.30541
0.03	0.86	0.10	0.680	6.914	1.152	0.30573
0.03	0.87	0.10	0.674	6.922	1.151	0.30616
0.03	0.88	0.10	0.674	6.930	1.150	0.30661
0.03	0.89	0.10	0.648	6.939	1.149	0.30717
0.03	0.90	0.10	0.703	6.952	1.148	0.30786
0.03	0.91	0.10	0.647	6.966	1.146	0.30866
0.03	0.92	0.10	0.676	6.985	1.143	0.30982
0.03	0.93	0.10	0.683	7.007	1.141	0.31102
0.03	0.94	0.10	0.693	7.034	1.137	0.31260
0.03	0.95	0.10	0.651	7.056	1.134	0.31394
0.03	0.96	0.10	0.654	7.077	1.130	0.31518
0.03	0.97	0.10	0.701	7.095	1.127	0.31620
0.03	0.98	0.10	0.694	7.113	1.124	0.31729
0.03	0.99	0.10	0.647	7.132	1.121	0.31842
0.03	1.00	0.10	0.677	7.162	1.116	0.32015
0.04	0.01	0.10	0.665	6.391	1.239	0.27460
0.04	0.02	0.10	0.684	6.386	1.218	0.27515
0.04	0.03	0.10	0.652	6.388	1.206	0.27573
0.04	0.04	0.10	0.630	6.391	1.198	0.27619
0.04	0.05	0.10	0.658	6.395	1.191	0.27667
0.04	0.06	0.10	0.651	6.398	1.186	0.27703
0.04	0.07	0.10	0.663	6.405	1.182	0.27754
0.04	0.08	0.10	0.656	6.409	1.178	0.27793
0.04	0.09	0.10	0.691	6.416	1.174	0.27841
0.04	0.10	0.10	0.655	6.421	1.172	0.27879
0.04	0.11	0.10	0.653	6.430	1.172	0.27925
0.04	0.12	0.10	0.657	6.437	1.173	0.27963
0.04	0.13	0.10	0.638	6.445	1.174	0.28002
0.04	0.14	0.10	0.650	6.453	1.174	0.28042
0.04	0.15	0.10	0.667	6.462	1.175	0.28081
0.04	0.16	0.10	0.661	6.470	1.176	0.28121
0.04	0.17	0.10	0.639	6.479	1.177	0.28167
0.04	0.18	0.10	0.636	6.488	1.178	0.28211
0.04	0.19	0.10	0.682	6.496	1.178	0.28255
0.04	0.20	0.10	0.620	6.504	1.180	0.28292
0.04	0.21	0.10	0.658	6.513	1.182	0.28330
0.04	0.22	0.10	0.639	6.523	1.184	0.28376
0.04	0.23	0.10	0.666	6.531	1.186	0.28412
0.04	0.24	0.10	0.650	6.541	1.187	0.28459
0.04	0.25	0.10	0.635	6.549	1.188	0.28499
0.04	0.26	0.10	0.654	6.559	1.189	0.28546
0.04	0.27	0.10	0.638	6.570	1.190	0.28602
0.04	0.28	0.10	0.643	6.578	1.191	0.28642
0.04	0.29	0.10	0.659	6.588	1.191	0.28691
0.04	0.30	0.10	0.658	6.598	1.191	0.28746
0.04	0.31	0.10	0.663	6.608	1.191	0.28802
0.04	0.32	0.10	0.660	6.620	1.190	0.28870
0.04	0.33	0.10	0.697	6.633	1.189	0.28936
0.04	0.34	0.10	0.625	6.646	1.189	0.29011
0.04	0.35	0.10	0.666	6.662	1.188	0.29097
0.04	0.36	0.10	0.670	6.680	1.186	0.29203
0.04	0.37	0.10	0.674	6.693	1.185	0.29275
0.04	0.38	0.10	0.689	6.703	1.184	0.29331
0.04	0.39	0.10	0.637	6.709	1.183	0.29365
0.04	0.40	0.10	0.670	6.713	1.183	0.29388
0.04	0.41	0.10	0.668	6.722	1.182	0.29439
0.04	0.42	0.10	0.649	6.729	1.181	0.29483
0.04	0.43	0.10	0.656	6.739	1.179	0.29541
0.04	0.44	0.10	0.672	6.749	1.179	0.29596
0.04	0.45	0.10	0.693	6.758	1.178	0.29647
0.04	0.46	0.10	0.638	6.769	1.176	0.29713
0.04	0.47	0.10	0.651	6.776	1.175	0.29751
0.04	0.48	0.10	0.664	6.782	1.174	0.29790
0.04	0.49	0.10	0.676	6.790	1.173	0.29837
0.04	0.50	0.10	0.680	6.797	1.172	0.29878
0.04	0.51	0.10	0.688	6.805	1.171	0.29922
0.04	0.52	0.10	0.643	6.809	1.171	0.29945
0.04	0.53	0.10	0.672	6.817	1.169	0.29994
0.04	0.54	0.10	0.673	6.823	1.168	0.30028
0.04	0.55	0.10	0.669	6.828	1.167	0.30056
0.04	0.56	0.10	0.653	6.829	1.167	0.30067
0.04	0.57	0.10	0.687	6.829	1.167	0.30067
0.04	0.58	0.10	0.698	6.832	1.166	0.30084
0.04	0.59	0.10	0.639	6.834	1.166	0.30091
0.04	0.60	0.10	0.644	6.835	1.166	0.30099
0.04	0.61	0.10	0.647	6.836	1.164	0.30110
0.04	0.62	0.10	0.667	6.832	1.164	0.30091
0.04	0.63	0.10	0.643	6.830	1.164	0.30082
0.04	0.64	0.10	0.672	6.829	1.164	0.30074
0.04	0.65	0.10	0.671	6.827	1.164	0.30067
0.04	0.66	0.10	0.674	6.825	1.164	0.30055
0.04	0.67	0.10	0.674	6.824	1.164	0.30052
0.04	0.68	0.10	0.646	6.826	1.163	0.30062
0.04	0.69	0.10	0.660	6.826	1.162	0.30065
0.04	0.70	0.10	0.697	6.827	1.162	0.30074
0.04	0.71	0.10	0.707	6.830	1.161	0.30091
0.04	0.72	0.10	0.685	6.835	1.160	0.30124
0.04	0.73	0.10	0.656	6.840	1.159	0.30155
0.04	0.74	0.10	0.641	6.845	1.158	0.30181
0.04	0.75	0.10	0.654	6.848	1.158	0.30201
0.04	0.76	0.10	0.681	6.852	1.157	0.30222
0.04	0.77	0.10	0.677	6.854	1.157	0.30236
0.04	0.78	0.10	0.644	6.859	1.156	0.30264
0.04	0.79	0.10	0.672	6.863	1.155	0.30287
0.04	0.80	0.10	0.663	6.866	1.155	0.30306
0.04	0.81	0.10	0.684	6.872	1.154	0.30343
0.04	0.82	0.10	0.683	6.876	1.153	0.30367
0.04	0.83	0.10	0.669	6.882	1.152	0.30398
0.04	0.84	0.10	0.679	6.890	1.151	0.30445
0.04	0.85	0.10	0.702	6.896	1.150	0.30484
0.04	0.86	0.10	0.663	6.905	1.149	0.30535
0.04	0.87	0.10	0.662	6.914	1.148	0.30587
0.04	0.88	0.10	0.648	6.922	1.147	0.30633
0.04	0.89	0.10	0.680	6.933	1.145	0.30696
0.04	0.90	0.10	0.707	6.946	1.144	0.30770
0.04	0.91	0.10	0.648	6.964	1.142	0.30872
0.04	0.92	0.10	0.663	6.986	1.139	0.31002
0.04	0.93	0.10	0.685	7.002	1.137	0.31094
0.04	0.94	0.10	0.702	7.017	1.134	0.31179
0.04	0.95	0.10	0.677	7.033	1.132	0.31275
0.04	0.96	0.10	0.702	7.052	1.129	0.31387
0.04	0.97	0.10	0.683	7.078	1.123	0.31545
0.04	0.98	0.10	0.684	7.097	1.119	0.31659
0.04	0.99	0.10	0.677	7.115	1.115	0.31770
0.04	1.00	0.10	0.648	7.141	1.111	0.31924
0.05	0.01	0.10	0.656	6.333	1.243	0.27137
0.05	0.02	0.10	0.668	6.330	1.222	0.27203
0.05	0.03	0.10	0.693	6.332	1.210	0.27259
0.05	0.04	0.10	0.644	6.335	1.203	0.27303
0.05	0.05	0.10	0.663	6.341	1.196	0.27359
0.05	0.06	0.10	0.658	6.345	1.191	0.27400
0.05	0.07	0.10	0.689	6.352	1.187	0.27456
0.05	0.08	0.10	0.654	6.359	1.183	0.27506
0.05	0.09	0.10	0.640	6.364	1.180	0.27546
0.05	0.10	0.10	0.659	6.371	1.177	0.27595
0.05	0.11	0.10	0.655	6.381	1.178	0.27643
0.05	0.12	0.10	0.684	6.390	1.178	0.27687
0.05	0.13	0.10	0.663	6.398	1.179	0.27732
0.05	0.14	0.10	0.671	6.408	1.180	0.27777
0.05	0.15	0.10	0.623	6.416	1.181	0.27817
0.05	0.16	0.10	0.649	6.426	1.182	0.27866
0.05	0.17	0.10	0.632	6.436	1.183	0.27912
0.05	0.18	0.10	0.650	6.445	1.185	0.27954
0.05	0.19	0.10	0.667	6.456	1.186	0.28010
0.05	0.20	0.10	0.634	6.465	1.189	0.28046
0.05	0.21	0.10	0.675	6.477	1.191	0.28105
0.05	0.22	0.10	0.666	6.486	1.192	0.28149
0.05	0.23	0.10	0.672	6.497	1.193	0.28203
0.05	0.24	0.10	0.658	6.506	1.194	0.28248
0.05	0.25	0.10	0.678	6.518	1.195	0.28304
0.05	0.26	0.10	0.657	6.529	1.196	0.28361
0.05	0.27	0.10	0.668	6.540	1.197	0.28418
0.05	0.28	0.10	0.656	6.550	1.197	0.28471
0.05	0.29	0.10	0.656	6.562	1.196	0.28533
0.05	0.30	0.10	0.643	6.575	1.196	0.28608
0.05	0.31	0.10	0.651	6.589	1.195	0.28686
0.05	0.32	0.10	0.692	6.610	1.194	0.28800
0.05	0.33	0.10	0.641	6.629	1.192	0.28906
0.05	0.34	0.10	0.629	6.647	1.190	0.29012
0.05	0.35	0.10	0.661	6.660	1.188	0.29087
0.05	0.36	0.10	0.654	6.673	1.187	0.29161
0.05	0.37	0.10	0.656	6.683	1.186	0.29218
0.05	0.38	0.10	0.663	6.692	1.185	0.29268
0.05	0.39	0.10	0.651	6.702	1.184	0.29324
0.05	0.40	0.10	0.671	6.712	1.183	0.29385
0.05	0.41	0.10	0.643	6.723	1.181	0.29449
0.05	0.42	0.10	0.634	6.735	1.180	0.29518
0.05	0.43	0.10	0.644	6.749	1.178	0.29598
0.05	0.44	0.10	0.655	6.761	1.176	0.29670
0.05	0.45	0.10	0.695	6.772	1.175	0.29735
0.05	0.46	0.10	0.637	6.777	1.174	0.29763
0.05	0.47	0.10	0.650	6.785	1.174	0.29807
0.05	0.48	0.10	0.638	6.795	1.171	0.29869
0.05	0.49	0.10	0.654	6.803	1.170	0.29918
0.05	0.50	0.10	0.638	6.810	1.169	0.29957
0.05	0.51	0.10	0.700	6.815	1.168	0.29986
0.05	0.52	0.10	0.649	6.820	1.167	0.30015
0.05	0.53	0.10	0.653	6.822	1.166	0.30031
0.05	0.54	0.10	0.672	6.824	1.165	0.30045
0.05	0.55	0.10	0.661	6.823	1.166	0.30038
0.05	0.56	0.10	0.656	6.820	1.167	0.30015
0.05	0.57	0.10	0.639	6.817	1.167	0.29999
0.05	0.58	0.10	0.676	6.813	1.168	0.29976
0.05	0.59	0.10	0.636	6.811	1.167	0.29969
0.05	0.60	0.10	0.645	6.810	1.167	0.29961
0.05	0.61	0.10	0.667	6.810	1.166	0.29969
0.05	0.62	0.10	0.686	6.811	1.165	0.29973
0.05	0.63	0.10	0.678	6.812	1.165	0.29986
0.05	0.64	0.10	0.677	6.813	1.164	0.29993
0.05	0.65	0.10	0.645	6.816	1.163	0.30010
0.05	0.66	0.10	0.696	6.817	1.162	0.30016
0.05	0.67	0.10	0.695	6.820	1.162	0.30038
0.05	0.68	0.10	0.647	6.822	1.161	0.30052
0.05	0.69	0.10	0.665	6.824	1.160	0.30066
0.05	0.70	0.10	0.687	6.826	1.160	0.30071
0.05	0.71	0.10	0.649	6.828	1.160	0.30082
0.05	0.72	0.10	0.674	6.831	1.160	0.30104
0.05	0.73	0.10	0.684	6.833	1.160	0.30112
0.05	0.74	0.10	0.664	6.835	1.159	0.30125
0.05	0.75	0.10	0.661	6.836	1.159	0.30134
0.05	0.76	0.10	0.686	6.840	1.158	0.30157
0.05	0.77	0.10	0.670	6.842	1.157	0.30173
0.05	0.78	0.10	0.665	6.844	1.156	0.30184
0.05	0.79	0.10	0.672	6.850	1.155	0.30218
0.05	0.80	0.10	0.674	6.854	1.154	0.30243
0.05	0.81	0.10	0.665	6.859	1.153	0.30274
0.05	0.82	0.10	0.677	6.865	1.152	0.30311
0.05	0.83	0.10	0.686	6.873	1.151	0.30358
0.05	0.84	0.10	0.659	6.882	1.148	0.30412
0.05	0.85	0.10	0.642	6.888	1.147	0.30451
0.05	0.86	0.10	0.661	6.897	1.146	0.30500
0.05	0.87	0.10	0.685	6.907	1.144	0.30563
0.05	0.88	0.10	0.668	6.919	1.143	0.30632
0.05	0.89	0.10	0.671	6.935	1.142	0.30719
0.05	0.90	0.10	0.672	6.953	1.139	0.30824
0.05	0.91	0.10	0.681	6.965	1.137	0.30897
0.05	0.92	0.10	0.650	6.978	1.135	0.30971
0.05	0.93	0.10	0.669	6.991	1.133	0.31048
0.05	0.94	0.10	0.677	7.003	1.131	0.31120
0.05	0.95	0.10	0.671	7.018	1.128	0.31211
0.05	0.96	0.10	0.649	7.035	1.125	0.31308
0.05	0.97	0.10	0.698	7.059	1.119	0.31459
0.05	0.98	0.10	0.675	7.077	1.115	0.31568
0.05	0.99	0.10	0.680	7.093	1.112	0.31668
0.05	1.00	0.10	0.655	7.118	1.107	0.31815
0.06	0.01	0.10	0.665	6.281	1.246	0.26848
0.06	0.02	0.10	0.644	6.279	1.226	0.26915
0.06	0.03	0.10	0.662	6.282	1.215	0.26974
0.06	0.04	0.10	0.677	6.287	1.207	0.27032
0.06	0.05	0.10	0.645	6.293	1.200	0.27088
0.06	0.06	0.10	0.653	6.299	1.195	0.27141
0.06	0.07	0.10	0.651	6.304	1.191	0.27184
0.06	0.08	0.10	0.626	6.312	1.188	0.27237
0.06	0.09	0.10	0.648	6.319	1.185	0.27289
0.06	0.10	0.10	0.671	6.327	1.182	0.27340
0.06	0.11	0.10	0.630	6.337	1.183	0.27389
0.06	0.12	0.10	0.655	6.348	1.183	0.27444
0.06	0.13	0.10	0.661	6.357	1.185	0.27491
0.06	0.14	0.10	0.656	6.367	1.186	0.27539
0.06	0.15	0.10	0.667	6.378	1.187	0.27591
0.06	0.16	0.10	0.648	6.387	1.188	0.27638
0.06	0.17	0.10	0.667	6.398	1.190	0.27691
0.06	0.18	0.10	0.655	6.408	1.192	0.27736
0.06	0.19	0.10	0.678	6.420	1.195	0.27785
0.06	0.20	0.10	0.651	6.432	1.196	0.27842
0.06	0.21	0.10	0.664	6.443	1.197	0.27898
0.06	0.22	0.10	0.659	6.454	1.199	0.27952
0.06	0.23	0.10	0.657	6.464	1.200	0.28002
0.06	0.24	0.10	0.639	6.476	1.201	0.28061
0.06	0.25	0.10	0.630	6.487	1.202	0.28116
0.06	0.26	0.10	0.629	6.500	1.202	0.28181
0.06	0.27	0.10	0.663	6.512	1.202	0.28251
0.06	0.28	0.10	0.644	6.524	1.202	0.28315
0.06	0.29	0.10	0.635	6.540	1.201	0.28402
0.06	0.30	0.10	0.670	6.556	1.199	0.28495
0.06	0.31	0.10	0.675	6.574	1.198	0.28591
0.06	0.32	0.10	0.661	6.594	1.196	0.28708
0.06	0.33	0.10	0.685	6.610	1.195	0.28797
0.06	0.34	0.10	0.662	6.628	1.193	0.28897
0.06	0.35	0.10	0.646	6.644	1.191	0.28993
0.06	0.36	0.10	0.675	6.656	1.189	0.29062
0.06	0.37	0.10	0.668	6.668	1.188	0.29133
0.06	0.38	0.10	0.673	6.679	1.186	0.29194
0.06	0.39	0.10	0.692	6.689	1.185	0.29251
0.06	0.40	0.10	0.643	6.701	1.184	0.29319
0.06	0.41	0.10	0.683	6.712	1.182	0.29387
0.06	0.42	0.10	0.695	6.724	1.180	0.29459
0.06	0.43	0.10	0.679	6.737	1.179	0.29531
0.06	0.44	0.10	0.657	6.746	1.177	0.29585
0.06	0.45	0.10	0.695	6.756	1.176	0.29641
0.06	0.46	0.10	0.641	6.763	1.175	0.29687
0.06	0.47	0.10	0.654	6.770	1.174	0.29727
0.06	0.48	0.10	0.660	6.778	1.172	0.29773
0.06	0.49	0.10	0.679	6.786	1.171	0.29822
0.06	0.50	0.10	0.666	6.792	1.169	0.29861
0.06	0.51	0.10	0.663	6.798	1.169	0.29892
0.06	0.52	0.10	0.658	6.801	1.167	0.29915
0.06	0.53	0.10	0.669	6.804	1.167	0.29935
0.06	0.54	0.10	0.677	6.804	1.167	0.29935
0.06	0.55	0.10	0.659	6.805	1.167	0.29937
0.06	0.56	0.10	0.665	6.801	1.167	0.29914
0.06	0.57	0.10	0.666	6.799	1.168	0.29903
0.06	0.58	0.10	0.649	6.797	1.168	0.29890
0.06	0.59	0.10	0.670	6.797	1.167	0.29893
0.06	0.60	0.10	0.668	6.798	1.166	0.29903
0.06	0.61	0.10	0.678	6.802	1.165	0.29928
0.06	0.62	0.10	0.666	6.806	1.163	0.29955
0.06	0.63	0.10	0.645	6.810	1.162	0.29981
0.06	0.64	0.10	0.669	6.813	1.161	0.30004
0.06	0.65	0.10	0.674	6.816	1.160	0.30021
0.06	0.66	0.10	0.722	6.819	1.159	0.30044
0.06	0.67	0.10	0.680	6.821	1.158	0.30057
0.06	0.68	0.10	0.694	6.825	1.157	0.30080
0.06	0.69	0.10	0.658	6.829	1.157	0.30100
0.06	0.70	0.10	0.701	6.831	1.157	0.30112
0.06	0.71	0.10	0.648	6.831	1.157	0.30113
0.06	0.72	0.10	0.686	6.828	1.158	0.30091
0.06	0.73	0.10	0.679	6.827	1.157	0.30091
0.06	0.74	0.10	0.654	6.829	1.157	0.30105
0.06	0.75	0.10	0.657	6.830	1.156	0.30109
0.06	0.76	0.10	0.683	6.831	1.155	0.30120
0.06	0.77	0.10	0.667	6.834	1.155	0.30136
0.06	0.78	0.10	0.640	6.836	1.154	0.30152
0.06	0.79	0.10	0.683	6.838	1.154	0.30158
0.06	0.80	0.10	0.676	6.843	1.152	0.30194
0.06	0.81	0.10	0.678	6.850	1.151	0.30233
0.06	0.82	0.10	0.644	6.859	1.149	0.30290
0.06	0.83	0.10	0.644	6.866	1.147	0.30333
0.06	0.84	0.10	0.669	6.876	1.145	0.30394
0.06	0.85	0.10	0.671	6.888	1.143	0.30468
0.06	0.86	0.10	0.677	6.904	1.140	0.30558
0.06	0.87	0.10	0.679	6.918	1.139	0.30638
0.06	0.88	0.10	0.673	6.933	1.137	0.30728
0.06	0.89	0.10	0.668	6.940	1.136	0.30767
0.06	0.90	0.10	0.691	6.950	1.135	0.30826
0.06	0.91	0.10	0.697	6.961	1.133	0.30892
0.06	0.92	0.10	0.648	6.970	1.131	0.30942
0.06	0.93	0.10	0.682	6.978	1.130	0.30994
0.06	0.94	0.10	0.695	6.990	1.128	0.31065
0.06	0.95	0.10	0.674	7.010	1.124	0.31184
0.06	0.96	0.10	0.675	7.024	1.122	0.31265
0.06	0.97	0.10	0.675	7.041	1.116	0.31375
0.06	0.98	0.10	0.694	7.057	1.112	0.31475
0.06	0.99	0.10	0.653	7.071	1.109	0.31560
0.06	1.00	0.10	0.701	7.093	1.104	0.31695
0.07	0.01	0.10	0.643	6.236	1.250	0.26591
0.07	0.02	0.10	0.641	6.235	1.230	0.26665
0.07	0.03	0.10	0.636	6.237	1.219	0.26720
0.07	0.04	0.10	0.620	6.242	1.211	0.26779
0.07	0.05	0.10	0.626	6.248	1.205	0.26833
0.07	0.06	0.10	0.655	6.256	1.200	0.26890
0.07	0.07	0.10	0.627	6.264	1.196	0.26954
0.07	0.08	0.10	0.649	6.270	1.192	0.26999
0.07	0.09	0.10	0.656	6.279	1.189	0.27055
0.07	0.10	0.10	0.661	6.286	1.187	0.27106
0.07	0.11	0.10	0.677	6.298	1.188	0.27166
0.07	0.12	0.10	0.616	6.309	1.189	0.27216
0.07	0.13	0.10	0.667	6.319	1.190	0.27265
0.07	0.14	0.10	0.659	6.329	1.192	0.27312
0.07	0.15	0.10	0.619	6.341	1.193	0.27374
0.07	0.16	0.10	0.650	6.352	1.195	0.27423
0.07	0.17	0.10	0.633	6.362	1.197	0.27470
0.07	0.18	0.10	0.621	6.376	1.200	0.27534
0.07	0.19	0.10	0.659	6.387	1.202	0.27586
0.07	0.20	0.10	0.646	6.399	1.203	0.27643
0.07	0.21	0.10	0.692	6.411	1.204	0.27703
0.07	0.22	0.10	0.658	6.424	1.205	0.27765
0.07	0.23	0.10	0.677	6.436	1.207	0.27826
0.07	0.24	0.10	0.635	6.448	1.208	0.27885
0.07	0.25	0.10	0.646	6.461	1.207	0.27955
0.07	0.26	0.10	0.658	6.475	1.207	0.28034
0.07	0.27	0.10	0.651	6.488	1.206	0.28107
0.07	0.28	0.10	0.632	6.503	1.206	0.28185
0.07	0.29	0.10	0.632	6.520	1.205	0.28276
0.07	0.30	0.10	0.659	6.542	1.203	0.28403
0.07	0.31	0.10	0.643	6.561	1.201	0.28513
0.07	0.32	0.10	0.656	6.577	1.199	0.28606
0.07	0.33	0.10	0.689	6.592	1.198	0.28691
0.07	0.34	0.10	0.663	6.609	1.196	0.28788
0.07	0.35	0.10	0.660	6.623	1.194	0.28869
0.07	0.36	0.10	0.674	6.637	1.192	0.28949
0.07	0.37	0.10	0.656	6.648	1.190	0.29013
0.07	0.38	0.10	0.672	6.658	1.189	0.29077
0.07	0.39	0.10	0.670	6.669	1.187	0.29140
0.07	0.40	0.10	0.669	6.681	1.185	0.29211
0.07	0.41	0.10	0.659	6.697	1.183	0.29301
0.07	0.42	0.10	0.671	6.708	1.182	0.29368
0.07	0.43	0.10	0.649	6.718	1.180	0.29429
0.07	0.44	0.10	0.662	6.726	1.178	0.29476
0.07	0.45	0.10	0.651	6.733	1.177	0.29515
0.07	0.46	0.10	0.673	6.742	1.175	0.29574
0.07	0.47	0.10	0.667	6.747	1.175	0.29600
0.07	0.48	0.10	0.669	6.756	1.173	0.29650
0.07	0.49	0.10	0.653	6.763	1.172	0.29694
0.07	0.50	0.10	0.661	6.769	1.171	0.29733
0.07	0.51	0.10	0.645	6.774	1.170	0.29758
0.07	0.52	0.10	0.646	6.778	1.169	0.29788
0.07	0.53	0.10	0.655	6.782	1.168	0.29809
0.07	0.54	0.10	0.640	6.784	1.168	0.29822
0.07	0.55	0.10	0.671	6.785	1.167	0.29830
0.07	0.56	0.10	0.655	6.786	1.167	0.29835
0.07	0.57	0.10	0.673	6.787	1.166	0.29844
0.07	0.58	0.10	0.682	6.785	1.167	0.29830
0.07	0.59	0.10	0.693	6.789	1.165	0.29859
0.07	0.60	0.10	0.638	6.793	1.164	0.29881
0.07	0.61	0.10	0.638	6.795	1.163	0.29899
0.07	0.62	0.10	0.645	6.801	1.161	0.29939
0.07	0.63	0.10	0.677	6.805	1.159	0.29969
0.07	0.64	0.10	0.674	6.808	1.158	0.29985
0.07	0.65	0.10	0.707	6.811	1.157	0.30005
0.07	0.66	0.10	0.667	6.813	1.156	0.30017
0.07	0.67	0.10	0.696	6.816	1.156	0.30039
0.07	0.68	0.10	0.676	6.819	1.156	0.30052
0.07	0.69	0.10	0.649	6.820	1.155	0.30059
0.07	0.70	0.10	0.681	6.822	1.155	0.30071
0.07	0.71	0.10	0.691	6.821	1.155	0.30067
0.07	0.72	0.10	0.655	6.821	1.156	0.30063
0.07	0.73	0.10	0.653	6.823	1.154	0.30078
0.07	0.74	0.10	0.716	6.825	1.153	0.30096
0.07	0.75	0.10	0.696	6.824	1.153	0.30090
0.07	0.76	0.10	0.695	6.823	1.153	0.30084
0.07	0.77	0.10	0.719	6.824	1.153	0.30091
0.07	0.78	0.10	0.682	6.826	1.153	0.30101
0.07	0.79	0.10	0.691	6.831	1.151	0.30131
0.07	0.80	0.10	0.645	6.836	1.150	0.30166
0.07	0.81	0.10	0.708	6.843	1.148	0.30207
0.07	0.82	0.10	0.656	6.851	1.146	0.30259
0.07	0.83	0.10	0.675	6.863	1.144	0.30333
0.07	0.84	0.10	0.641	6.877	1.141	0.30418
0.07	0.85	0.10	0.696	6.894	1.138	0.30514
0.07	0.86	0.10	0.687	6.911	1.135	0.30615
0.07	0.87	0.10	0.665	6.923	1.134	0.30687
0.07	0.88	0.10	0.671	6.934	1.132	0.30750
0.07	0.89	0.10	0.708	6.942	1.131	0.30797
0.07	0.90	0.10	0.645	6.953	1.128	0.30867
0.07	0.91	0.10	0.688	6.962	1.126	0.30922
0.07	0.92	0.10	0.709	6.970	1.125	0.30963
0.07	0.93	0.10	0.669	6.979	1.123	0.31021
0.07	0.94	0.10	0.668	6.989	1.121	0.31084
0.07	0.95	0.10	0.672	6.997	1.120	0.31129
0.07	0.96	0.10	0.653	7.009	1.118	0.31200
0.07	0.97	0.10	0.703	7.023	1.113	0.31291
0.07	0.98	0.10	0.683	7.037	1.110	0.31376
0.07	0.99	0.10	0.677	7.049	1.107	0.31450
0.07	1.00	0.10	0.679	7.070	1.102	0.31581
0.08	0.01	0.10	0.646	6.192	1.254	0.26345
0.08	0.02	0.10	0.624	6.191	1.234	0.26415
0.08	0.03	0.10	0.619	6.196	1.223	0.26485
0.08	0.04	0.10	0.653	6.200	1.216	0.26537
0.08	0.05	0.10	0.664	6.208	1.209	0.26603
0.08	0.06	0.10	0.658	6.215	1.205	0.26660
0.08	0.07	0.10	0.627	6.224	1.200	0.26721
0.08	0.08	0.10	0.621	6.232	1.197	0.26777
0.08	0.09	0.10	0.647	6.240	1.194	0.26833
0.08	0.10	0.10	0.632	6.249	1.192	0.26890
0.08	0.11	0.10	0.673	6.261	1.193	0.26947
0.08	0.12	0.10	0.645	6.274	1.194	0.27012
0.08	0.13	0.10	0.641	6.283	1.196	0.27054
0.08	0.14	0.10	0.670	6.295	1.198	0.27110
0.08	0.15	0.10	0.628	6.307	1.199	0.27167
0.08	0.16	0.10	0.641	6.321	1.201	0.27236
0.08	0.17	0.10	0.683	6.332	1.204	0.27283
0.08	0.18	0.10	0.674	6.345	1.206	0.27345
0.08	0.19	0.10	0.638	6.357	1.208	0.27400
0.08	0.20	0.10	0.654	6.370	1.209	0.27465
0.08	0.21	0.10	0.662	6.383	1.210	0.27528
0.08	0.22	0.10	0.665	6.395	1.212	0.27586
0.08	0.23	0.10	0.636	6.409	1.213	0.27654
0.08	0.24	0.10	0.650	6.422	1.213	0.27728
0.08	0.25	0.10	0.654	6.436	1.213	0.27805
0.08	0.26	0.10	0.662	6.450	1.212	0.27882
0.08	0.27	0.10	0.671	6.464	1.211	0.27957
0.08	0.28	0.10	0.676	6.482	1.210	0.28055
0.08	0.29	0.10	0.650	6.499	1.210	0.28151
0.08	0.30	0.10	0.664	6.523	1.207	0.28287
0.08	0.31	0.10	0.648	6.542	1.205	0.28394
0.08	0.32	0.10	0.648	6.559	1.202	0.28496
0.08	0.33	0.10	0.653	6.574	1.201	0.28579
0.08	0.34	0.10	0.656	6.589	1.199	0.28672
0.08	0.35	0.10	0.682	6.603	1.197	0.28751
0.08	0.36	0.10	0.650	6.615	1.195	0.28823
0.08	0.37	0.10	0.659	6.625	1.193	0.28881
0.08	0.38	0.10	0.647	6.635	1.192	0.28939
0.08	0.39	0.10	0.691	6.647	1.190	0.29011
0.08	0.40	0.10	0.639	6.658	1.188	0.29074
0.08	0.41	0.10	0.649	6.670	1.187	0.29145
0.08	0.42	0.10	0.671	6.682	1.185	0.29217
0.08	0.43	0.10	0.657	6.691	1.183	0.29272
0.08	0.44	0.10	0.637	6.697	1.183	0.29304
0.08	0.45	0.10	0.657	6.704	1.181	0.29345
0.08	0.46	0.10	0.665	6.712	1.180	0.29393
0.08	0.47	0.10	0.664	6.720	1.178	0.29443
0.08	0.48	0.10	0.640	6.727	1.177	0.29486
0.08	0.49	0.10	0.672	6.734	1.176	0.29526
0.08	0.50	0.10	0.685	6.744	1.173	0.29588
0.08	0.51	0.10	0.671	6.752	1.171	0.29638
0.08	0.52	0.10	0.634	6.758	1.170	0.29673
0.08	0.53	0.10	0.718	6.762	1.169	0.29703
0.08	0.54	0.10	0.640	6.765	1.168	0.29722
0.08	0.55	0.10	0.673	6.769	1.167	0.29744
0.08	0.56	0.10	0.676	6.773	1.166	0.29769
0.08	0.57	0.10	0.656	6.776	1.164	0.29795
0.08	0.58	0.10	0.658	6.778	1.163	0.29809
0.08	0.59	0.10	0.694	6.781	1.162	0.29827
0.08	0.60	0.10	0.640	6.782	1.162	0.29832
0.08	0.61	0.10	0.678	6.784	1.161	0.29850
0.08	0.62	0.10	0.656	6.786	1.160	0.29864
0.08	0.63	0.10	0.654	6.791	1.158	0.29896
0.08	0.64	0.10	0.651	6.794	1.157	0.29916
0.08	0.65	0.10	0.691	6.797	1.156	0.29933
0.08	0.66	0.10	0.652	6.799	1.156	0.29943
0.08	0.67	0.10	0.682	6.800	1.156	0.29949
0.08	0.68	0.10	0.648	6.803	1.155	0.29967
0.08	0.69	0.10	0.667	6.804	1.155	0.29977
0.08	0.70	0.10	0.659	6.807	1.154	0.29994
0.08	0.71	0.10	0.683	6.810	1.153	0.30015
0.08	0.72	0.10	0.680	6.811	1.153	0.30020
0.08	0.73	0.10	0.649	6.813	1.152	0.30034
0.08	0.74	0.10	0.646	6.814	1.152	0.30039
0.08	0.75	0.10	0.685	6.817	1.150	0.30062
0.08	0.76	0.10	0.659	6.819	1.150	0.30073
0.08	0.77	0.10	0.667	6.821	1.149	0.30085
0.08	0.78	0.10	0.698	6.822	1.149	0.30095
0.08	0.79	0.10	0.656	6.821	1.149	0.30088
0.08	0.80	0.10	0.678	6.826	1.148	0.30119
0.08	0.81	0.10	0.653	6.837	1.145	0.30189
0.08	0.82	0.10	0.651	6.848	1.143	0.30254
0.08	0.83	0.10	0.697	6.862	1.140	0.30338
0.08	0.84	0.10	0.677	6.879	1.137	0.30437
0.08	0.85	0.10	0.677	6.894	1.135	0.30531
0.08	0.86	0.10	0.656	6.907	1.132	0.30608
0.08	0.87	0.10	0.648	6.916	1.131	0.30660
0.08	0.88	0.10	0.685	6.926	1.129	0.30719
0.08	0.89	0.10	0.672	6.935	1.127	0.30776
0.08	0.90	0.10	0.662	6.943	1.125	0.30826
0.08	0.91	0.10	0.670	6.951	1.123	0.30874
0.08	0.92	0.10	0.697	6.960	1.121	0.30928
0.08	0.93	0.10	0.695	6.969	1.119	0.30982
0.08	0.94	0.10	0.672	6.979	1.117	0.31043
0.08	0.95	0.10	0.679	6.988	1.115	0.31097
0.08	0.96	0.10	0.658	6.998	1.113	0.31158
0.08	0.97	0.10	0.671	7.007	1.111	0.31214
0.08	0.98	0.10	0.674	7.017	1.108	0.31279
0.08	0.99	0.10	0.684	7.028	1.105	0.31347
0.08	1.00	0.10	0.660	7.049	1.101	0.31471
0.09	0.01	0.10	0.626	6.153	1.257	0.26123
0.09	0.02	0.10	0.633	6.152	1.238	0.26194
0.09	0.03	0.10	0.655	6.156	1.227	0.26258
0.09	0.04	0.10	0.673	6.164	1.219	0.26330
0.09	0.05	0.10	0.651	6.172	1.213	0.26394
0.09	0.06	0.10	0.647	6.179	1.209	0.26446
0.09	0.07	0.10	0.654	6.187	1.206	0.26504
0.09	0.08	0.10	0.631	6.195	1.203	0.26556
0.09	0.09	0.10	0.627	6.205	1.200	0.26625
0.09	0.10	0.10	0.636	6.214	1.197	0.26684
0.09	0.11	0.10	0.663	6.227	1.198	0.26747
0.09	0.12	0.10	0.670	6.239	1.200	0.26803
0.09	0.13	0.10	0.648	6.250	1.202	0.26856
0.09	0.14	0.10	0.661	6.261	1.204	0.26907
0.09	0.15	0.10	0.644	6.276	1.206	0.26978
0.09	0.16	0.10	0.676	6.289	1.209	0.27037
0.09	0.17	0.10	0.642	6.302	1.211	0.27094
0.09	0.18	0.10	0.645	6.315	1.214	0.27155
0.09	0.19	0.10	0.650	6.327	1.215	0.27214
0.09	0.20	0.10	0.650	6.341	1.216	0.27285
0.09	0.21	0.10	0.685	6.354	1.218	0.27348
0.09	0.22	0.10	0.631	6.370	1.218	0.27429
0.09	0.23	0.10	0.622	6.383	1.219	0.27495
0.09	0.24	0.10	0.635	6.399	1.218	0.27583
0.09	0.25	0.10	0.652	6.411	1.218	0.27651
0.09	0.26	0.10	0.667	6.425	1.217	0.27726
0.09	0.27	0.10	0.646	6.442	1.216	0.27823
0.09	0.28	0.10	0.667	6.460	1.216	0.27921
0.09	0.29	0.10	0.639	6.485	1.213	0.28063
0.09	0.30	0.10	0.677	6.505	1.210	0.28181
0.09	0.31	0.10	0.661	6.525	1.208	0.28295
0.09	0.32	0.10	0.682	6.541	1.206	0.28384
0.09	0.33	0.10	0.682	6.555	1.204	0.28472
0.09	0.34	0.10	0.657	6.569	1.202	0.28549
0.09	0.35	0.10	0.638	6.580	1.200	0.28613
0.09	0.36	0.10	0.660	6.592	1.198	0.28685
0.09	0.37	0.10	0.670	6.603	1.196	0.28756
0.09	0.38	0.10	0.640	6.613	1.194	0.28813
0.09	0.39	0.10	0.660	6.623	1.193	0.28873
0.09	0.40	0.10	0.671	6.633	1.192	0.28932
0.09	0.41	0.10	0.674	6.643	1.190	0.28990
0.09	0.42	0.10	0.655	6.651	1.189	0.29037
0.09	0.43	0.10	0.641	6.659	1.187	0.29088
0.09	0.44	0.10	0.665	6.666	1.186	0.29129
0.09	0.45	0.10	0.673	6.673	1.185	0.29169
0.09	0.46	0.10	0.673	6.683	1.183	0.29229
0.09	0.47	0.10	0.661	6.692	1.181	0.29285
0.09	0.48	0.10	0.669	6.704	1.179	0.29358
0.09	0.49	0.10	0.645	6.716	1.176	0.29432
0.09	0.50	0.10	0.657	6.725	1.174	0.29484
0.09	0.51	0.10	0.711	6.731	1.173	0.29523
0.09	0.52	0.10	0.647	6.738	1.171	0.29565
0.09	0.53	0.10	0.650	6.743	1.169	0.29599
0.09	0.54	0.10	0.678	6.745	1.168	0.29616
0.09	0.55	0.10	0.672	6.749	1.167	0.29638
0.09	0.56	0.10	0.673	6.753	1.165	0.29668
0.09	0.57	0.10	0.648	6.755	1.165	0.29679
0.09	0.58	0.10	0.657	6.758	1.164	0.29701
0.09	0.59	0.10	0.652	6.761	1.163	0.29720
0.09	0.60	0.10	0.641	6.763	1.162	0.29733
0.09	0.61	0.10	0.680	6.766	1.161	0.29752
0.09	0.62	0.10	0.681	6.769	1.160	0.29771
0.09	0.63	0.10	0.654	6.772	1.159	0.29793
0.09	0.64	0.10	0.685	6.774	1.158	0.29807
0.09	0.65	0.10	0.724	6.777	1.158	0.29825
0.09	0.66	0.10	0.665	6.779	1.158	0.29830
0.09	0.67	0.10	0.652	6.782	1.157	0.29849
0.09	0.68	0.10	0.652	6.785	1.156	0.29871
0.09	0.69	0.10	0.686	6.787	1.155	0.29884
0.09	0.70	0.10	0.641	6.789	1.154	0.29899
0.09	0.71	0.10	0.654	6.792	1.154	0.29916
0.09	0.72	0.10	0.681	6.794	1.152	0.29934
0.09	0.73	0.10	0.644	6.797	1.151	0.29950
0.09	0.74	0.10	0.673	6.798	1.151	0.29959
0.09	0.75	0.10	0.664	6.801	1.150	0.29981
0.09	0.76	0.10	0.674	6.807	1.148	0.30015
0.09	0.77	0.10	0.669	6.808	1.148	0.30024
0.09	0.78	0.10	0.702	6.812	1.147	0.30045
0.09	0.79	0.10	0.678	6.814	1.147	0.30058
0.09	0.80	0.10	0.677	6.816	1.147	0.30072
0.09	0.81	0.10	0.662	6.826	1.145	0.30128
0.09	0.82	0.10	0.651	6.842	1.142	0.30227
0.09	0.83	0.10	0.663	6.861	1.138	0.30344
0.09	0.84	0.10	0.694	6.877	1.134	0.30439
0.09	0.85	0.10	0.650	6.887	1.132	0.30503
0.09	0.86	0.10	0.683	6.897	1.130	0.30559
0.09	0.87	0.10	0.692	6.907	1.128	0.30622
0.09	0.88	0.10	0.681	6.915	1.126	0.30672
0.09	0.89	0.10	0.669	6.925	1.124	0.30729
0.09	0.90	0.10	0.638	6.932	1.123	0.30773
0.09	0.91	0.10	0.688	6.941	1.120	0.30829
0.09	0.92	0.10	0.680	6.949	1.119	0.30877
0.09	0.93	0.10	0.670	6.957	1.117	0.30928
0.09	0.94	0.10	0.687	6.964	1.115	0.30970
0.09	0.95	0.10	0.688	6.972	1.113	0.31023
0.09	0.96	0.10	0.682	6.980	1.111	0.31072
0.09	0.97	0.10	0.647	6.988	1.109	0.31123
0.09	0.98	0.10	0.674	6.998	1.106	0.31183
0.09	0.99	0.10	0.697	7.008	1.104	0.31244
0.09	1.00	0.10	0.660	7.027	1.099	0.31362
0.10	0.01	0.10	0.641	6.115	1.261	0.25902
0.10	0.02	0.10	0.670	6.115	1.242	0.25981
0.10	0.03	0.10	0.621	6.121	1.231	0.26053
0.10	0.04	0.10	0.635	6.127	1.224	0.26111
0.10	0.05	0.10	0.664	6.135	1.219	0.26179
0.10	0.06	0.10	0.620	6.144	1.214	0.26243
0.10	0.07	0.10	0.647	6.153	1.211	0.26302
0.10	0.08	0.10	0.634	6.163	1.207	0.26369
0.10	0.09	0.10	0.635	6.172	1.205	0.26430
0.10	0.10	0.10	0.642	6.181	1.203	0.26487
0.10	0.11	0.10	0.645	6.194	1.204	0.26546
0.10	0.12	0.10	0.660	6.207	1.206	0.26610
0.10	0.13	0.10	0.672	6.219	1.208	0.26664
0.10	0.14	0.10	0.656	6.233	1.210	0.26736
0.10	0.15	0.10	0.669	6.246	1.212	0.26794
0.10	0.16	0.10	0.652	6.261	1.216	0.26857
0.10	0.17	0.10	0.661	6.275	1.218	0.26927
0.10	0.18	0.10	0.659	6.286	1.220	0.26977
0.10	0.19	0.10	0.655	6.301	1.221	0.27053
0.10	0.20	0.10	0.627	6.315	1.223	0.27117
0.10	0.21	0.10	0.658	6.330	1.224	0.27196
0.10	0.22	0.10	0.692	6.345	1.224	0.27271
0.10	0.23	0.10	0.640	6.358	1.225	0.27342
0.10	0.24	0.10	0.665	6.373	1.224	0.27425
0.10	0.25	0.10	0.638	6.386	1.224	0.27496
0.10	0.26	0.10	0.648	6.403	1.223	0.27590
0.10	0.27	0.10	0.646	6.420	1.222	0.27681
0.10	0.28	0.10	0.636	6.441	1.220	0.27801
0.10	0.29	0.10	0.653	6.462	1.218	0.27920
0.10	0.30	0.10	0.671	6.481	1.217	0.28029
0.10	0.31	0.10	0.682	6.504	1.213	0.28163
0.10	0.32	0.10	0.654	6.521	1.210	0.28262
0.10	0.33	0.10	0.632	6.535	1.208	0.28349
0.10	0.34	0.10	0.654	6.547	1.205	0.28423
0.10	0.35	0.10	0.680	6.558	1.204	0.28483
0.10	0.36	0.10	0.683	6.571	1.201	0.28563
0.10	0.37	0.10	0.631	6.579	1.200	0.28615
0.10	0.38	0.10	0.673	6.588	1.198	0.28667
0.10	0.39	0.10	0.654	6.599	1.196	0.28732
0.10	0.40	0.10	0.635	6.606	1.196	0.28773
0.10	0.41	0.10	0.675	6.616	1.193	0.28835
0.10	0.42	0.10	0.687	6.626	1.192	0.28891
0.10	0.43	0.10	0.645	6.633	1.191	0.28933
0.10	0.44	0.10	0.681	6.643	1.189	0.28995
0.10	0.45	0.10	0.650	6.650	1.188	0.29037
0.10	0.46	0.10	0.661	6.660	1.186	0.29098
0.10	0.47	0.10	0.675	6.674	1.183	0.29179
0.10	0.48	0.10	0.677	6.685	1.181	0.29247
0.10	0.49	0.10	0.645	6.695	1.178	0.29311
0.10	0.50	0.10	0.647	6.704	1.176	0.29364
0.10	0.51	0.10	0.678	6.709	1.175	0.29398
0.10	0.52	0.10	0.677	6.713	1.173	0.29426
0.10	0.53	0.10	0.656	6.719	1.172	0.29465
0.10	0.54	0.10	0.656	6.724	1.170	0.29496
0.10	0.55	0.10	0.654	6.727	1.169	0.29516
0.10	0.56	0.10	0.679	6.732	1.167	0.29547
0.10	0.57	0.10	0.641	6.735	1.166	0.29567
0.10	0.58	0.10	0.676	6.739	1.165	0.29592
0.10	0.59	0.10	0.662	6.742	1.163	0.29616
0.10	0.60	0.10	0.665	6.743	1.163	0.29622
0.10	0.61	0.10	0.674	6.747	1.161	0.29648
0.10	0.62	0.10	0.713	6.748	1.162	0.29652
0.10	0.63	0.10	0.665	6.751	1.160	0.29676
0.10	0.64	0.10	0.663	6.754	1.160	0.29692
0.10	0.65	0.10	0.671	6.756	1.159	0.29704
0.10	0.66	0.10	0.664	6.759	1.159	0.29722
0.10	0.67	0.10	0.657	6.763	1.158	0.29746
0.10	0.68	0.10	0.674	6.764	1.157	0.29759
0.10	0.69	0.10	0.675	6.766	1.157	0.29768
0.10	0.70	0.10	0.672	6.771	1.155	0.29801
0.10	0.71	0.10	0.654	6.774	1.154	0.29820
0.10	0.72	0.10	0.646	6.776	1.153	0.29837
0.10	0.73	0.10	0.653	6.778	1.152	0.29849
0.10	0.74	0.10	0.680	6.783	1.150	0.29880
0.10	0.75	0.10	0.674	6.786	1.149	0.29902
0.10	0.76	0.10	0.653	6.791	1.148	0.29932
0.10	0.77	0.10	0.681	6.795	1.147	0.29958
0.10	0.78	0.10	0.672	6.799	1.146	0.29981
0.10	0.79	0.10	0.641	6.804	1.146	0.30009
0.10	0.80	0.10	0.670	6.813	1.143	0.30068
0.10	0.81	0.10	0.642	6.823	1.143	0.30121
0.10	0.82	0.10	0.685	6.841	1.139	0.30234
0.10	0.83	0.10	0.635	6.855	1.136	0.30318
0.10	0.84	0.10	0.671	6.867	1.133	0.30393
0.10	0.85	0.10	0.644	6.877	1.131	0.30454
0.10	0.86	0.10	0.665	6.887	1.128	0.30515
0.10	0.87	0.10	0.651	6.895	1.127	0.30562
0.10	0.88	0.10	0.661	6.902	1.125	0.30607
0.10	0.89	0.10	0.678	6.910	1.123	0.30655
0.10	0.90	0.10	0.672	6.919	1.121	0.30711
0.10	0.91	0.10	0.659	6.925	1.120	0.30746
0.10	0.92	0.10	0.666	6.934	1.117	0.30805
0.10	0.93	0.10	0.641	6.941	1.115	0.30850
0.10	0.94	0.10	0.664	6.948	1.113	0.30896
0.10	0.95	0.10	0.676	6.956	1.111	0.30941
0.10	0.96	0.10	0.648	6.963	1.109	0.30986
0.10	0.97	0.10	0.673	6.970	1.108	0.31031
0.10	0.98	0.10	0.681	6.978	1.105	0.31082
0.10	0.99	0.10	0.681	6.989	1.103	0.31146
0.10	1.00	0.10	0.650	7.006	1.099	0.31254
0.11	0.01	0.10	0.648	6.081	1.265	0.25705
0.11	0.02	0.10	0.630	6.082	1.246	0.25785
0.11	0.03	0.10	0.617	6.085	1.236	0.25845
0.11	0.04	0.10	0.671	6.092	1.229	0.25908
0.11	0.05	0.10	0.636	6.103	1.223	0.25988
0.11	0.06	0.10	0.643	6.110	1.219	0.26044
0.11	0.07	0.10	0.641	6.119	1.216	0.26105
0.11	0.08	0.10	0.648	6.130	1.213	0.26171
0.11	0.09	0.10	0.659	6.140	1.210	0.26233
0.11	0.10	0.10	0.613	6.150	1.208	0.26296
0.11	0.11	0.10	0.633	6.163	1.210	0.26357
0.11	0.12	0.10	0.645	6.177	1.212	0.26426
0.11	0.13	0.10	0.635	6.189	1.214	0.26482
0.11	0.14	0.10	0.655	6.202	1.217	0.26537
0.11	0.15	0.10	0.639	6.217	1.220	0.26605
0.11	0.16	0.10	0.626	6.232	1.223	0.26678
0.11	0.17	0.10	0.646	6.245	1.226	0.26736
0.11	0.18	0.10	0.676	6.259	1.227	0.26803
0.11	0.19	0.10	0.642	6.275	1.229	0.26884
0.11	0.20	0.10	0.655	6.290	1.230	0.26957
0.11	0.21	0.10	0.634	6.304	1.231	0.27027
0.11	0.22	0.10	0.628	6.319	1.231	0.27111
0.11	0.23	0.10	0.631	6.335	1.231	0.27194
0.11	0.24	0.10	0.667	6.349	1.230	0.27269
0.11	0.25	0.10	0.669	6.366	1.229	0.27364
0.11	0.26	0.10	0.658	6.383	1.228	0.27461
0.11	0.27	0.10	0.693	6.400	1.228	0.27550
0.11	0.28	0.10	0.653	6.418	1.226	0.27658
0.11	0.29	0.10	0.637	6.437	1.224	0.27763
0.11	0.30	0.10	0.666	6.458	1.222	0.27882
0.11	0.31	0.10	0.658	6.480	1.219	0.28012
0.11	0.32	0.10	0.637	6.498	1.215	0.28122
0.11	0.33	0.10	0.660	6.513	1.212	0.28214
0.11	0.34	0.10	0.661	6.525	1.210	0.28285
0.11	0.35	0.10	0.646	6.535	1.207	0.28350
0.11	0.36	0.10	0.654	6.546	1.205	0.28414
0.11	0.37	0.10	0.670	6.554	1.204	0.28468
0.11	0.38	0.10	0.686	6.563	1.202	0.28518
0.11	0.39	0.10	0.662	6.572	1.200	0.28573
0.11	0.40	0.10	0.674	6.580	1.199	0.28624
0.11	0.41	0.10	0.659	6.589	1.197	0.28674
0.11	0.42	0.10	0.671	6.600	1.195	0.28739
0.11	0.43	0.10	0.657	6.609	1.194	0.28793
0.11	0.44	0.10	0.693	6.623	1.192	0.28876
0.11	0.45	0.10	0.684	6.633	1.189	0.28940
0.11	0.46	0.10	0.649	6.642	1.188	0.28995
0.11	0.47	0.10	0.689	6.654	1.185	0.29065
0.11	0.48	0.10	0.669	6.666	1.182	0.29139
0.11	0.49	0.10	0.708	6.673	1.181	0.29187
0.11	0.50	0.10	0.682	6.681	1.178	0.29236
0.11	0.51	0.10	0.682	6.686	1.177	0.29270
0.11	0.52	0.10	0.644	6.692	1.175	0.29306
0.11	0.53	0.10	0.659	6.696	1.174	0.29331
0.11	0.54	0.10	0.646	6.700	1.172	0.29359
0.11	0.55	0.10	0.662	6.705	1.171	0.29390
0.11	0.56	0.10	0.656	6.709	1.169	0.29419
0.11	0.57	0.10	0.675	6.713	1.168	0.29442
0.11	0.58	0.10	0.648	6.717	1.167	0.29468
0.11	0.59	0.10	0.698	6.719	1.166	0.29485
0.11	0.60	0.10	0.651	6.723	1.164	0.29511
0.11	0.61	0.10	0.648	6.725	1.164	0.29526
0.11	0.62	0.10	0.717	6.730	1.162	0.29555
0.11	0.63	0.10	0.652	6.730	1.162	0.29558
0.11	0.64	0.10	0.665	6.731	1.163	0.29561
0.11	0.65	0.10	0.654	6.732	1.162	0.29568
0.11	0.66	0.10	0.665	6.734	1.162	0.29580
0.11	0.67	0.10	0.658	6.737	1.160	0.29605
0.11	0.68	0.10	0.664	6.741	1.159	0.29624
0.11	0.69	0.10	0.653	6.745	1.158	0.29655
0.11	0.70	0.10	0.665	6.750	1.156	0.29683
0.11	0.71	0.10	0.642	6.752	1.155	0.29704
0.11	0.72	0.10	0.639	6.757	1.154	0.29731
0.11	0.73	0.10	0.660	6.759	1.153	0.29743
0.11	0.74	0.10	0.690	6.763	1.152	0.29768
0.11	0.75	0.10	0.631	6.769	1.150	0.29812
0.11	0.76	0.10	0.633	6.776	1.148	0.29854
0.11	0.77	0.10	0.684	6.780	1.147	0.29882
0.11	0.78	0.10	0.670	6.788	1.144	0.29933
0.11	0.79	0.10	0.677	6.795	1.143	0.29974
0.11	0.80	0.10	0.652	6.809	1.141	0.30052
0.11	0.81	0.10	0.674	6.823	1.139	0.30136
0.11	0.82	0.10	0.651	6.836	1.136	0.30219
0.11	0.83	0.10	0.664	6.846	1.134	0.30278
0.11	0.84	0.10	0.662	6.856	1.132	0.30337
0.11	0.85	0.10	0.663	6.866	1.130	0.30399
0.11	0.86	0.10	0.701	6.875	1.127	0.30458
0.11	0.87	0.10	0.676	6.880	1.126	0.30489
0.11	0.88	0.10	0.702	6.889	1.124	0.30544
0.11	0.89	0.10	0.671	6.897	1.122	0.30589
0.11	0.90	0.10	0.672	6.905	1.120	0.30641
0.11	0.91	0.10	0.681	6.913	1.117	0.30694
0.11	0.92	0.10	0.652	6.918	1.116	0.30725
0.11	0.93	0.10	0.668	6.926	1.114	0.30773
0.11	0.94	0.10	0.707	6.933	1.112	0.30816
0.11	0.95	0.10	0.699	6.940	1.110	0.30859
0.11	0.96	0.10	0.692	6.946	1.109	0.30899
0.11	0.97	0.10	0.671	6.952	1.107	0.30940
0.11	0.98	0.10	0.681	6.962	1.104	0.30998
0.11	0.99	0.10	0.706	6.970	1.102	0.31050
0.11	1.00	0.10	0.661	6.987	1.098	0.31155
0.12	0.01	0.10	0.673	6.048	1.268	0.25518
0.12	0.02	0.10	0.644	6.049	1.250	0.25595
0.12	0.03	0.10	0.633	6.052	1.241	0.25648
0.12	0.04	0.10	0.650	6.060	1.233	0.25721
0.12	0.05	0.10	0.642	6.069	1.229	0.25786
0.12	0.06	0.10	0.629	6.078	1.224	0.25853
0.12	0.07	0.10	0.669	6.088	1.221	0.25919
0.12	0.08	0.10	0.650	6.098	1.219	0.25982
0.12	0.09	0.10	0.659	6.107	1.217	0.26034
0.12	0.10	0.10	0.613	6.119	1.214	0.26111
0.12	0.11	0.10	0.611	6.132	1.217	0.26166
0.12	0.12	0.10	0.647	6.147	1.219	0.26239
0.12	0.13	0.10	0.629	6.161	1.221	0.26303
0.12	0.14	0.10	0.694	6.175	1.224	0.26366
0.12	0.15	0.10	0.636	6.190	1.228	0.26433
0.12	0.16	0.10	0.639	6.204	1.231	0.26496
0.12	0.17	0.10	0.665	6.218	1.233	0.26562
0.12	0.18	0.10	0.651	6.233	1.235	0.26638
0.12	0.19	0.10	0.624	6.249	1.236	0.26717
0.12	0.20	0.10	0.632	6.265	1.237	0.26796
0.12	0.21	0.10	0.649	6.280	1.238	0.26872
0.12	0.22	0.10	0.642	6.294	1.239	0.26944
0.12	0.23	0.10	0.656	6.311	1.237	0.27043
0.12	0.24	0.10	0.636	6.327	1.237	0.27128
0.12	0.25	0.10	0.643	6.345	1.236	0.27227
0.12	0.26	0.10	0.648	6.362	1.235	0.27323
0.12	0.27	0.10	0.632	6.380	1.234	0.27421
0.12	0.28	0.10	0.663	6.397	1.232	0.27520
0.12	0.29	0.10	0.681	6.418	1.231	0.27636
0.12	0.30	0.10	0.667	6.444	1.226	0.27796
0.12	0.31	0.10	0.687	6.464	1.221	0.27916
0.12	0.32	0.10	0.647	6.476	1.219	0.27991
0.12	0.33	0.10	0.655	6.489	1.217	0.28070
0.12	0.34	0.10	0.677	6.502	1.215	0.28144
0.12	0.35	0.10	0.668	6.513	1.211	0.28216
0.12	0.36	0.10	0.670	6.522	1.210	0.28269
0.12	0.37	0.10	0.668	6.531	1.208	0.28326
0.12	0.38	0.10	0.654	6.540	1.206	0.28378
0.12	0.39	0.10	0.666	6.547	1.205	0.28425
0.12	0.40	0.10	0.686	6.557	1.202	0.28488
0.12	0.41	0.10	0.664	6.566	1.201	0.28537
0.12	0.42	0.10	0.671	6.576	1.199	0.28600
0.12	0.43	0.10	0.652	6.589	1.197	0.28677
0.12	0.44	0.10	0.663	6.601	1.195	0.28749
0.12	0.45	0.10	0.672	6.612	1.192	0.28817
0.12	0.46	0.10	0.656	6.623	1.189	0.28885
0.12	0.47	0.10	0.674	6.632	1.187	0.28943
0.12	0.48	0.10	0.658	6.641	1.185	0.28999
0.12	0.49	0.10	0.693	6.649	1.183	0.29050
0.12	0.50	0.10	0.672	6.657	1.181	0.29095
0.12	0.51	0.10	0.691	6.662	1.180	0.29127
0.12	0.52	0.10	0.645	6.667	1.178	0.29160
0.12	0.53	0.10	0.672	6.670	1.176	0.29187
0.12	0.54	0.10	0.650	6.674	1.176	0.29207
0.12	0.55	0.10	0.681	6.680	1.174	0.29250
0.12	0.56	0.10	0.687	6.687	1.171	0.29293
0.12	0.57	0.10	0.690	6.691	1.170	0.29318
0.12	0.58	0.10	0.681	6.695	1.168	0.29350
0.12	0.59	0.10	0.686	6.698	1.168	0.29366
0.12	0.60	0.10	0.656	6.701	1.167	0.29385
0.12	0.61	0.10	0.671	6.705	1.166	0.29408
0.12	0.62	0.10	0.641	6.705	1.166	0.29413
0.12	0.63	0.10	0.660	6.707	1.166	0.29423
0.12	0.64	0.10	0.649	6.709	1.165	0.29437
0.12	0.65	0.10	0.667	6.711	1.164	0.29447
0.12	0.66	0.10	0.660	6.713	1.163	0.29463
0.12	0.67	0.10	0.645	6.716	1.162	0.29482
0.12	0.68	0.10	0.665	6.718	1.161	0.29495
0.12	0.69	0.10	0.642	6.722	1.159	0.29525
0.12	0.70	0.10	0.646	6.726	1.158	0.29553
0.12	0.71	0.10	0.662	6.731	1.157	0.29583
0.12	0.72	0.10	0.643	6.735	1.155	0.29610
0.12	0.73	0.10	0.683	6.741	1.153	0.29649
0.12	0.74	0.10	0.705	6.746	1.152	0.29677
0.12	0.75	0.10	0.648	6.754	1.150	0.29728
0.12	0.76	0.10	0.696	6.760	1.148	0.29768
0.12	0.77	0.10	0.689	6.769	1.146	0.29826
0.12	0.78	0.10	0.669	6.777	1.144	0.29872
0.12	0.79	0.10	0.695	6.788	1.142	0.29941
0.12	0.80	0.10	0.672	6.805	1.139	0.30040
0.12	0.81	0.10	0.685	6.815	1.137	0.30100
0.12	0.82	0.10	0.714	6.826	1.135	0.30164
0.12	0.83	0.10	0.688	6.837	1.133	0.30232
0.12	0.84	0.10	0.669	6.844	1.131	0.30278
0.12	0.85	0.10	0.679	6.853	1.129	0.30331
0.12	0.86	0.10	0.659	6.861	1.127	0.30381
0.12	0.87	0.10	0.658	6.868	1.125	0.30426
0.12	0.88	0.10	0.669	6.875	1.123	0.30468
0.12	0.89	0.10	0.657	6.884	1.121	0.30524
0.12	0.90	0.10	0.701	6.890	1.119	0.30567
0.12	0.91	0.10	0.668	6.897	1.117	0.30607
0.12	0.92	0.10	0.676	6.904	1.115	0.30654
0.12	0.93	0.10	0.665	6.911	1.113	0.30696
0.12	0.94	0.10	0.647	6.917	1.111	0.30737
0.12	0.95	0.10	0.672	6.924	1.109	0.30783
0.12	0.96	0.10	0.680	6.931	1.107	0.30827
0.12	0.97	0.10	0.689	6.937	1.106	0.30861
0.12	0.98	0.10	0.674	6.943	1.104	0.30904
0.12	0.99	0.10	0.677	6.953	1.101	0.30963
0.12	1.00	0.10	0.685	6.969	1.097	0.31062
0.13	0.01	0.10	0.649	6.015	1.273	0.25322
0.13	0.02	0.10	0.620	6.017	1.254	0.25405
0.13	0.03	0.10	0.647	6.022	1.245	0.25468
0.13	0.04	0.10	0.650	6.030	1.238	0.25542
0.13	0.05	0.10	0.640	6.038	1.234	0.25604
0.13	0.06	0.10	0.665	6.049	1.229	0.25679
0.13	0.07	0.10	0.636	6.058	1.227	0.25733
0.13	0.08	0.10	0.642	6.068	1.225	0.25796
0.13	0.09	0.10	0.608	6.078	1.223	0.25858
0.13	0.10	0.10	0.637	6.088	1.221	0.25918
0.13	0.11	0.10	0.653	6.103	1.224	0.25986
0.13	0.12	0.10	0.652	6.117	1.226	0.26051
0.13	0.13	0.10	0.633	6.131	1.229	0.26112
0.13	0.14	0.10	0.657	6.146	1.233	0.26178
0.13	0.15	0.10	0.655	6.161	1.236	0.26249
0.13	0.16	0.10	0.651	6.177	1.239	0.26320
0.13	0.17	0.10	0.654	6.193	1.241	0.26397
0.13	0.18	0.10	0.672	6.208	1.243	0.26470
0.13	0.19	0.10	0.660	6.224	1.244	0.26554
0.13	0.20	0.10	0.631	6.239	1.246	0.26626
0.13	0.21	0.10	0.658	6.256	1.245	0.26720
0.13	0.22	0.10	0.631	6.272	1.245	0.26805
0.13	0.23	0.10	0.652	6.288	1.245	0.26888
0.13	0.24	0.10	0.680	6.306	1.243	0.26992
0.13	0.25	0.10	0.689	6.325	1.243	0.27094
0.13	0.26	0.10	0.622	6.347	1.241	0.27221
0.13	0.27	0.10	0.629	6.367	1.239	0.27332
0.13	0.28	0.10	0.617	6.380	1.238	0.27405
0.13	0.29	0.10	0.643	6.405	1.235	0.27552
0.13	0.30	0.10	0.659	6.426	1.231	0.27680
0.13	0.31	0.10	0.673	6.440	1.228	0.27768
0.13	0.32	0.10	0.663	6.454	1.225	0.27855
0.13	0.33	0.10	0.647	6.466	1.222	0.27922
0.13	0.34	0.10	0.674	6.477	1.219	0.27996
0.13	0.35	0.10	0.667	6.487	1.217	0.28056
0.13	0.36	0.10	0.643	6.496	1.215	0.28110
0.13	0.37	0.10	0.665	6.506	1.213	0.28175
0.13	0.38	0.10	0.660	6.514	1.210	0.28228
0.13	0.39	0.10	0.671	6.525	1.208	0.28295
0.13	0.40	0.10	0.674	6.533	1.207	0.28344
0.13	0.41	0.10	0.675	6.543	1.204	0.28407
0.13	0.42	0.10	0.710	6.552	1.203	0.28458
0.13	0.43	0.10	0.656	6.564	1.201	0.28530
0.13	0.44	0.10	0.675	6.578	1.198	0.28618
0.13	0.45	0.10	0.675	6.590	1.195	0.28691
0.13	0.46	0.10	0.661	6.600	1.193	0.28748
0.13	0.47	0.10	0.662	6.608	1.190	0.28803
0.13	0.48	0.10	0.647	6.615	1.188	0.28850
0.13	0.49	0.10	0.673	6.623	1.186	0.28898
0.13	0.50	0.10	0.713	6.629	1.185	0.28932
0.13	0.51	0.10	0.646	6.635	1.183	0.28975
0.13	0.52	0.10	0.646	6.640	1.181	0.29007
0.13	0.53	0.10	0.657	6.646	1.180	0.29043
0.13	0.54	0.10	0.648	6.651	1.178	0.29081
0.13	0.55	0.10	0.668	6.658	1.176	0.29123
0.13	0.56	0.10	0.658	6.664	1.174	0.29165
0.13	0.57	0.10	0.679	6.669	1.172	0.29197
0.13	0.58	0.10	0.659	6.673	1.171	0.29220
0.13	0.59	0.10	0.705	6.676	1.170	0.29240
0.13	0.60	0.10	0.662	6.680	1.169	0.29267
0.13	0.61	0.10	0.674	6.682	1.169	0.29276
0.13	0.62	0.10	0.677	6.683	1.169	0.29282
0.13	0.63	0.10	0.666	6.686	1.168	0.29302
0.13	0.64	0.10	0.641	6.687	1.167	0.29311
0.13	0.65	0.10	0.697	6.690	1.166	0.29329
0.13	0.66	0.10	0.672	6.693	1.164	0.29355
0.13	0.67	0.10	0.654	6.696	1.163	0.29374
0.13	0.68	0.10	0.668	6.701	1.161	0.29405
0.13	0.69	0.10	0.699	6.704	1.160	0.29428
0.13	0.70	0.10	0.666	6.707	1.159	0.29449
0.13	0.71	0.10	0.669	6.712	1.157	0.29480
0.13	0.72	0.10	0.650	6.719	1.155	0.29524
0.13	0.73	0.10	0.664	6.725	1.154	0.29561
0.13	0.74	0.10	0.635	6.733	1.152	0.29612
0.13	0.75	0.10	0.648	6.738	1.150	0.29646
0.13	0.76	0.10	0.670	6.747	1.148	0.29703
0.13	0.77	0.10	0.684	6.755	1.146	0.29750
0.13	0.78	0.10	0.646	6.767	1.144	0.29824
0.13	0.79	0.10	0.673	6.783	1.141	0.29917
0.13	0.80	0.10	0.667	6.794	1.139	0.29985
0.13	0.81	0.10	0.651	6.805	1.137	0.30048
0.13	0.82	0.10	0.669	6.814	1.135	0.30103
0.13	0.83	0.10	0.657	6.825	1.132	0.30174
0.13	0.84	0.10	0.700	6.833	1.130	0.30224
0.13	0.85	0.10	0.703	6.841	1.128	0.30274
0.13	0.86	0.10	0.645	6.848	1.126	0.30315
0.13	0.87	0.10	0.669	6.855	1.124	0.30361
0.13	0.88	0.10	0.635	6.863	1.122	0.30410
0.13	0.89	0.10	0.698	6.869	1.121	0.30446
0.13	0.90	0.10	0.665	6.877	1.118	0.30499
0.13	0.91	0.10	0.673	6.883	1.116	0.30540
0.13	0.92	0.10	0.686	6.889	1.114	0.30574
0.13	0.93	0.10	0.681	6.895	1.113	0.30616
0.13	0.94	0.10	0.647	6.901	1.111	0.30654
0.13	0.95	0.10	0.646	6.908	1.109	0.30700
0.13	0.96	0.10	0.699	6.915	1.107	0.30741
0.13	0.97	0.10	0.668	6.920	1.105	0.30777
0.13	0.98	0.10	0.661	6.928	1.103	0.30824
0.13	0.99	0.10	0.693	6.936	1.100	0.30874
0.13	1.00	0.10	0.681	6.951	1.096	0.30973
0.14	0.01	0.10	0.617	5.987	1.276	0.25156
0.14	0.02	0.10	0.635	5.986	1.259	0.25224
0.14	0.03	0.10	0.644	5.992	1.249	0.25295
0.14	0.04	0.10	0.639	6.001	1.243	0.25367
0.14	0.05	0.10	0.639	6.009	1.239	0.25427
0.14	0.06	0.10	0.649	6.016	1.237	0.25474
0.14	0.07	0.10	0.643	6.027	1.234	0.25542
0.14	0.08	0.10	0.673	6.039	1.231	0.25614
0.14	0.09	0.10	0.674	6.048	1.230	0.25668
0.14	0.10	0.10	0.614	6.060	1.229	0.25735
0.14	0.11	0.10	0.645	6.073	1.231	0.25797
0.14	0.12	0.10	0.625	6.088	1.234	0.25865
0.14	0.13	0.10	0.641	6.103	1.237	0.25931
0.14	0.14	0.10	0.656	6.120	1.241	0.26005
0.14	0.15	0.10	0.623	6.135	1.245	0.26071
0.14	0.16	0.10	0.630	6.151	1.247	0.26148
0.14	0.17	0.10	0.647	6.167	1.249	0.26227
0.14	0.18	0.10	0.630	6.181	1.252	0.26291
0.14	0.19	0.10	0.634	6.198	1.252	0.26383
0.14	0.20	0.10	0.667	6.216	1.253	0.26473
0.14	0.21	0.10	0.663	6.232	1.253	0.26559
0.14	0.22	0.10	0.676	6.248	1.253	0.26645
0.14	0.23	0.10	0.649	6.267	1.252	0.26747
0.14	0.24	0.10	0.650	6.288	1.251	0.26865
0.14	0.25	0.10	0.654	6.314	1.249	0.27010
0.14	0.26	0.10	0.643	6.333	1.247	0.27124
0.14	0.27	0.10	0.664	6.349	1.246	0.27209
0.14	0.28	0.10	0.635	6.363	1.245	0.27289
0.14	0.29	0.10	0.638	6.385	1.241	0.27421
0.14	0.30	0.10	0.640	6.403	1.236	0.27537
0.14	0.31	0.10	0.644	6.415	1.234	0.27610
0.14	0.32	0.10	0.636	6.430	1.231	0.27698
0.14	0.33	0.10	0.674	6.442	1.228	0.27778
0.14	0.34	0.10	0.643	6.454	1.225	0.27850
0.14	0.35	0.10	0.677	6.463	1.222	0.27912
0.14	0.36	0.10	0.705	6.473	1.219	0.27974
0.14	0.37	0.10	0.653	6.482	1.218	0.28030
0.14	0.38	0.10	0.674	6.492	1.215	0.28091
0.14	0.39	0.10	0.673	6.499	1.214	0.28135
0.14	0.40	0.10	0.664	6.509	1.211	0.28196
0.14	0.41	0.10	0.689	6.520	1.209	0.28262
0.14	0.42	0.10	0.653	6.532	1.207	0.28336
0.14	0.43	0.10	0.633	6.543	1.205	0.28404
0.14	0.44	0.10	0.650	6.556	1.202	0.28479
0.14	0.45	0.10	0.649	6.568	1.199	0.28561
0.14	0.46	0.10	0.683	6.578	1.196	0.28620
0.14	0.47	0.10	0.691	6.586	1.194	0.28669
0.14	0.48	0.10	0.667	6.594	1.191	0.28725
0.14	0.49	0.10	0.670	6.600	1.189	0.28764
0.14	0.50	0.10	0.690	6.605	1.188	0.28796
0.14	0.51	0.10	0.637	6.612	1.185	0.28841
0.14	0.52	0.10	0.688	6.618	1.184	0.28880
0.14	0.53	0.10	0.670	6.622	1.183	0.28907
0.14	0.54	0.10	0.646	6.628	1.181	0.28943
0.14	0.55	0.10	0.661	6.633	1.179	0.28975
0.14	0.56	0.10	0.652	6.638	1.178	0.29007
0.14	0.57	0.10	0.692	6.644	1.176	0.29051
0.14	0.58	0.10	0.682	6.650	1.174	0.29086
0.14	0.59	0.10	0.642	6.655	1.172	0.29118
0.14	0.60	0.10	0.669	6.659	1.172	0.29141
0.14	0.61	0.10	0.648	6.664	1.171	0.29175
0.14	0.62	0.10	0.646	6.665	1.170	0.29181
0.14	0.63	0.10	0.651	6.669	1.169	0.29211
0.14	0.64	0.10	0.659	6.668	1.168	0.29207
0.14	0.65	0.10	0.668	6.669	1.167	0.29215
0.14	0.66	0.10	0.669	6.674	1.165	0.29249
0.14	0.67	0.10	0.665	6.678	1.164	0.29275
0.14	0.68	0.10	0.661	6.682	1.162	0.29300
0.14	0.69	0.10	0.668	6.687	1.161	0.29331
0.14	0.70	0.10	0.644	6.690	1.159	0.29357
0.14	0.71	0.10	0.671	6.698	1.157	0.29403
0.14	0.72	0.10	0.669	6.703	1.156	0.29438
0.14	0.73	0.10	0.665	6.711	1.154	0.29489
0.14	0.74	0.10	0.648	6.717	1.152	0.29524
0.14	0.75	0.10	0.657	6.726	1.150	0.29580
0.14	0.76	0.10	0.668	6.735	1.148	0.29639
0.14	0.77	0.10	0.676	6.747	1.146	0.29707
0.14	0.78	0.10	0.706	6.761	1.143	0.29793
0.14	0.79	0.10	0.675	6.774	1.141	0.29871
0.14	0.80	0.10	0.676	6.784	1.139	0.29932
0.14	0.81	0.10	0.661	6.795	1.136	0.29999
0.14	0.82	0.10	0.667	6.804	1.134	0.30054
0.14	0.83	0.10	0.670	6.812	1.132	0.30102
0.14	0.84	0.10	0.664	6.819	1.130	0.30148
0.14	0.85	0.10	0.664	6.829	1.128	0.30209
0.14	0.86	0.10	0.667	6.835	1.126	0.30250
0.14	0.87	0.10	0.654	6.842	1.124	0.30294
0.14	0.88	0.10	0.662	6.849	1.122	0.30338
0.14	0.89	0.10	0.677	6.857	1.119	0.30390
0.14	0.90	0.10	0.702	6.862	1.118	0.30424
0.14	0.91	0.10	0.676	6.870	1.115	0.30475
0.14	0.92	0.10	0.675	6.875	1.114	0.30507
0.14	0.93	0.10	0.688	6.881	1.112	0.30546
0.14	0.94	0.10	0.675	6.887	1.110	0.30583
0.14	0.95	0.10	0.645	6.892	1.108	0.30615
0.14	0.96	0.10	0.646	6.900	1.106	0.30663
0.14	0.97	0.10	0.659	6.905	1.104	0.30699
0.14	0.98	0.10	0.667	6.912	1.102	0.30742
0.14	0.99	0.10	0.697	6.920	1.100	0.30792
0.14	1.00	0.10	0.645	6.936	1.095	0.30897
0.15	0.01	0.10	0.646	5.957	1.281	0.24984
0.15	0.02	0.10	0.643	5.956	1.264	0.25044
0.15	0.03	0.10	0.635	5.964	1.255	0.25121
0.15	0.04	0.10	0.647	5.970	1.250	0.25171
0.15	0.05	0.10	0.648	5.980	1.245	0.25245
0.15	0.06	0.10	0.643	5.987	1.243	0.25292
0.15	0.07	0.10	0.667	5.999	1.240	0.25365
0.15	0.08	0.10	0.631	6.009	1.239	0.25423
0.15	0.09	0.10	0.645	6.021	1.236	0.25501
0.15	0.10	0.10	0.648	6.032	1.236	0.25556
0.15	0.11	0.10	0.639	6.046	1.239	0.25624
0.15	0.12	0.10	0.644	6.060	1.243	0.25680
0.15	0.13	0.10	0.642	6.075	1.247	0.25746
0.15	0.14	0.10	0.640	6.091	1.251	0.25812
0.15	0.15	0.10	0.649	6.106	1.255	0.25878
0.15	0.16	0.10	0.635	6.125	1.256	0.25975
0.15	0.17	0.10	0.641	6.140	1.259	0.26045
0.15	0.18	0.10	0.613	6.156	1.262	0.26121
0.15	0.19	0.10	0.642	6.174	1.262	0.26211
0.15	0.20	0.10	0.652	6.191	1.263	0.26301
0.15	0.21	0.10	0.632	6.208	1.263	0.26390
0.15	0.22	0.10	0.644	6.228	1.261	0.26502
0.15	0.23	0.10	0.649	6.247	1.261	0.26610
0.15	0.24	0.10	0.686	6.274	1.258	0.26761
0.15	0.25	0.10	0.630	6.296	1.255	0.26893
0.15	0.26	0.10	0.632	6.315	1.254	0.26994
0.15	0.27	0.10	0.644	6.331	1.251	0.27092
0.15	0.28	0.10	0.647	6.345	1.251	0.27168
0.15	0.29	0.10	0.670	6.362	1.247	0.27278
0.15	0.30	0.10	0.663	6.378	1.244	0.27373
0.15	0.31	0.10	0.681	6.391	1.241	0.27453
0.15	0.32	0.10	0.652	6.407	1.237	0.27552
0.15	0.33	0.10	0.648	6.419	1.234	0.27632
0.15	0.34	0.10	0.649	6.430	1.231	0.27700
0.15	0.35	0.10	0.672	6.439	1.229	0.27753
0.15	0.36	0.10	0.669	6.449	1.226	0.27821
0.15	0.37	0.10	0.668	6.459	1.223	0.27885
0.15	0.38	0.10	0.642	6.467	1.221	0.27935
0.15	0.39	0.10	0.641	6.477	1.219	0.27997
0.15	0.40	0.10	0.643	6.486	1.216	0.28058
0.15	0.41	0.10	0.648	6.498	1.214	0.28125
0.15	0.42	0.10	0.655	6.507	1.212	0.28184
0.15	0.43	0.10	0.676	6.522	1.209	0.28278
0.15	0.44	0.10	0.632	6.536	1.205	0.28362
0.15	0.45	0.10	0.645	6.545	1.203	0.28422
0.15	0.46	0.10	0.695	6.553	1.201	0.28467
0.15	0.47	0.10	0.666	6.562	1.198	0.28525
0.15	0.48	0.10	0.680	6.570	1.195	0.28583
0.15	0.49	0.10	0.653	6.578	1.193	0.28633
0.15	0.50	0.10	0.649	6.584	1.190	0.28674
0.15	0.51	0.10	0.637	6.590	1.189	0.28710
0.15	0.52	0.10	0.709	6.595	1.187	0.28749
0.15	0.53	0.10	0.661	6.600	1.185	0.28782
0.15	0.54	0.10	0.682	6.607	1.183	0.28824
0.15	0.55	0.10	0.653	6.611	1.182	0.28853
0.15	0.56	0.10	0.665	6.616	1.180	0.28882
0.15	0.57	0.10	0.646	6.621	1.178	0.28916
0.15	0.58	0.10	0.655	6.626	1.177	0.28945
0.15	0.59	0.10	0.649	6.632	1.176	0.28985
0.15	0.60	0.10	0.657	6.637	1.175	0.29012
0.15	0.61	0.10	0.667	6.642	1.174	0.29046
0.15	0.62	0.10	0.653	6.644	1.173	0.29063
0.15	0.63	0.10	0.656	6.647	1.171	0.29082
0.15	0.64	0.10	0.650	6.651	1.170	0.29112
0.15	0.65	0.10	0.503	6.653	1.169	0.29121
0.15	0.66	0.10	0.522	6.657	1.167	0.29151
0.15	0.67	0.10	0.525	6.661	1.165	0.29182
0.15	0.68	0.10	0.517	6.666	1.163	0.29212
0.15	0.69	0.10	0.506	6.668	1.162	0.29226
0.15	0.70	0.10	0.510	6.675	1.160	0.29270
0.15	0.71	0.10	0.509	6.681	1.158	0.29313
0.15	0.72	0.10	0.592	6.686	1.157	0.29341
0.15	0.73	0.10	0.501	6.694	1.155	0.29392
0.15	0.74	0.10	0.510	6.703	1.152	0.29453
0.15	0.75	0.10	0.495	6.712	1.150	0.29506
0.15	0.76	0.10	0.540	6.725	1.148	0.29586
0.15	0.77	0.10	0.505	6.740	1.146	0.29670
0.15	0.78	0.10	0.508	6.751	1.143	0.29740
0.15	0.79	0.10	0.507	6.764	1.141	0.29816
0.15	0.80	0.10	0.518	6.773	1.139	0.29874
0.15	0.81	0.10	0.497	6.783	1.136	0.29934
0.15	0.82	0.10	0.514	6.793	1.134	0.29995
0.15	0.83	0.10	0.508	6.801	1.131	0.30050
0.15	0.84	0.10	0.521	6.808	1.129	0.30090
0.15	0.85	0.10	0.508	6.817	1.128	0.30145
0.15	0.86	0.10	0.502	6.824	1.125	0.30190
0.15	0.87	0.10	0.504	6.830	1.123	0.30232
0.15	0.88	0.10	0.503	6.836	1.121	0.30272
0.15	0.89	0.10	0.501	6.843	1.119	0.30317
0.15	0.90	0.10	0.520	6.849	1.118	0.30354
0.15	0.91	0.10	0.509	6.857	1.115	0.30405
0.15	0.92	0.10	0.511	6.862	1.113	0.30438
0.15	0.93	0.10	0.520	6.867	1.112	0.30472
0.15	0.94	0.10	0.509	6.872	1.110	0.30505
0.15	0.95	0.10	0.509	6.878	1.108	0.30543
0.15	0.96	0.10	0.515	6.885	1.106	0.30585
0.15	0.97	0.10	0.514	6.891	1.104	0.30624
0.15	0.98	0.10	0.514	6.897	1.102	0.30669
0.15	0.99	0.10	0.509	6.906	1.099	0.30721
0.15	1.00	0.10	0.502	6.920	1.095	0.30815
0.16	0.01	0.10	0.489	5.929	1.285	0.24816
0.16	0.02	0.10	0.485	5.930	1.268	0.24887
0.16	0.03	0.10	0.482	5.936	1.260	0.24950
0.16	0.04	0.10	0.483	5.942	1.256	0.25003
0.16	0.05	0.10	0.484	5.949	1.253	0.25050
0.16	0.06	0.10	0.485	5.958	1.251	0.25107
0.16	0.07	0.10	0.488	5.969	1.248	0.25176
0.16	0.08	0.10	0.492	5.978	1.248	0.25220
0.16	0.09	0.10	0.500	5.990	1.247	0.25291
0.16	0.10	0.10	0.488	6.002	1.246	0.25358
0.16	0.11	0.10	0.489	6.017	1.249	0.25427
0.16	0.12	0.10	0.483	6.030	1.254	0.25477
0.16	0.13	0.10	0.482	6.047	1.258	0.25554
0.16	0.14	0.10	0.490	6.063	1.262	0.25620
0.16	0.15	0.10	0.494	6.079	1.265	0.25693
0.16	0.16	0.10	0.498	6.097	1.267	0.25782
0.16	0.17	0.10	0.496	6.113	1.271	0.25852
0.16	0.18	0.10	0.497	6.130	1.272	0.25942
0.16	0.19	0.10	0.485	6.146	1.274	0.26020
0.16	0.20	0.10	0.498	6.164	1.273	0.26118
0.16	0.21	0.10	0.494	6.187	1.272	0.26241
0.16	0.22	0.10	0.500	6.205	1.272	0.26342
0.16	0.23	0.10	0.498	6.235	1.269	0.26511
0.16	0.24	0.10	0.502	6.257	1.266	0.26642
0.16	0.25	0.10	0.493	6.278	1.264	0.26758
0.16	0.26	0.10	0.501	6.296	1.261	0.26872
0.16	0.27	0.10	0.485	6.309	1.260	0.26944
0.16	0.28	0.10	0.507	6.325	1.257	0.27039
0.16	0.29	0.10	0.501	6.340	1.255	0.27128
0.16	0.30	0.10	0.508	6.356	1.251	0.27226
0.16	0.31	0.10	0.508	6.369	1.248	0.27312
0.16	0.32	0.10	0.485	6.383	1.244	0.27401
0.16	0.33	0.10	0.515	6.396	1.240	0.27483
0.16	0.34	0.10	0.507	6.406	1.237	0.27547
0.16	0.35	0.10	0.507	6.414	1.236	0.27597
0.16	0.36	0.10	0.494	6.424	1.233	0.27660
0.16	0.37	0.10	0.505	6.433	1.230	0.27718
0.16	0.38	0.10	0.499	6.442	1.227	0.27780
0.16	0.39	0.10	0.518	6.453	1.224	0.27850
0.16	0.40	0.10	0.498	6.461	1.222	0.27895
0.16	0.41	0.10	0.491	6.474	1.220	0.27975
0.16	0.42	0.10	0.497	6.484	1.217	0.28041
0.16	0.43	0.10	0.491	6.496	1.215	0.28114
0.16	0.44	0.10	0.507	6.513	1.210	0.28220
0.16	0.45	0.10	0.514	6.522	1.208	0.28278
0.16	0.46	0.10	0.509	6.533	1.204	0.28348
0.16	0.47	0.10	0.498	6.540	1.203	0.28394
0.16	0.48	0.10	0.488	6.549	1.199	0.28455
0.16	0.49	0.10	0.507	6.556	1.197	0.28500
0.16	0.50	0.10	0.496	6.563	1.195	0.28547
0.16	0.51	0.10	0.490	6.568	1.193	0.28582
0.16	0.52	0.10	0.509	6.575	1.190	0.28626
0.16	0.53	0.10	0.488	6.580	1.188	0.28665
0.16	0.54	0.10	0.508	6.586	1.186	0.28703
0.16	0.55	0.10	0.500	6.590	1.185	0.28728
0.16	0.56	0.10	0.509	6.595	1.183	0.28762
0.16	0.57	0.10	0.505	6.601	1.181	0.28798
0.16	0.58	0.10	0.499	6.605	1.180	0.28825
0.16	0.59	0.10	0.512	6.610	1.179	0.28858
0.16	0.60	0.10	0.496	6.616	1.178	0.28891
0.16	0.61	0.10	0.500	6.621	1.176	0.28929
0.16	0.62	0.10	0.498	6.624	1.175	0.28947
0.16	0.63	0.10	0.506	6.628	1.173	0.28973
0.16	0.64	0.10	0.502	6.630	1.172	0.28990
0.16	0.65	0.10	0.497	6.636	1.170	0.29025
0.16	0.66	0.10	0.509	6.640	1.168	0.29055
0.16	0.67	0.10	0.506	6.643	1.167	0.29078
0.16	0.68	0.10	0.499	6.647	1.165	0.29103
0.16	0.69	0.10	0.504	6.653	1.163	0.29142
0.16	0.70	0.10	0.507	6.658	1.161	0.29178
0.16	0.71	0.10	0.498	6.664	1.160	0.29215
0.16	0.72	0.10	0.501	6.670	1.158	0.29255
0.16	0.73	0.10	0.504	6.679	1.156	0.29308
0.16	0.74	0.10	0.497	6.688	1.153	0.29365
0.16	0.75	0.10	0.503	6.701	1.151	0.29443
0.16	0.76	0.10	0.509	6.713	1.149	0.29519
0.16	0.77	0.10	0.506	6.729	1.146	0.29609
0.16	0.78	0.10	0.511	6.742	1.143	0.29689
0.16	0.79	0.10	0.502	6.753	1.140	0.29762
0.16	0.80	0.10	0.531	6.764	1.138	0.29827
0.16	0.81	0.10	0.499	6.772	1.136	0.29876
0.16	0.82	0.10	0.510	6.780	1.134	0.29930
0.16	0.83	0.10	0.532	6.790	1.131	0.29990
0.16	0.84	0.10	0.506	6.796	1.129	0.30030
0.16	0.85	0.10	0.502	6.805	1.127	0.30084
0.16	0.86	0.10	0.521	6.811	1.125	0.30127
0.16	0.87	0.10	0.511	6.817	1.123	0.30165
0.16	0.88	0.10	0.518	6.824	1.121	0.30207
0.16	0.89	0.10	0.505	6.830	1.119	0.30247
0.16	0.90	0.10	0.508	6.836	1.117	0.30284
0.16	0.91	0.10	0.511	6.842	1.115	0.30328
0.16	0.92	0.10	0.509	6.848	1.113	0.30365
0.16	0.93	0.10	0.508	6.854	1.111	0.30401
0.16	0.94	0.10	0.514	6.859	1.109	0.30438
0.16	0.95	0.10	0.519	6.864	1.107	0.30472
0.16	0.96	0.10	0.509	6.870	1.106	0.30509
0.16	0.97	0.10	0.498	6.877	1.103	0.30554
0.16	0.98	0.10	0.525	6.882	1.101	0.30588
0.16	0.99	0.10	0.510	6.891	1.099	0.30642
0.16	1.00	0.10	0.516	6.906	1.094	0.30742
0.17	0.01	0.10	0.480	5.903	1.289	0.24657
0.17	0.02	0.10	0.483	5.903	1.274	0.24719
0.17	0.03	0.10	0.489	5.907	1.267	0.24771
0.17	0.04	0.10	0.485	5.913	1.263	0.24818
0.17	0.05	0.10	0.486	5.921	1.261	0.24868
0.17	0.06	0.10	0.484	5.930	1.259	0.24922
0.17	0.07	0.10	0.483	5.940	1.257	0.24982
0.17	0.08	0.10	0.482	5.950	1.257	0.25037
0.17	0.09	0.10	0.490	5.959	1.258	0.25085
0.17	0.10	0.10	0.491	5.972	1.257	0.25155
0.17	0.11	0.10	0.484	5.986	1.261	0.25217
0.17	0.12	0.10	0.495	6.002	1.265	0.25287
0.17	0.13	0.10	0.491	6.018	1.270	0.25348
0.17	0.14	0.10	0.490	6.034	1.274	0.25420
0.17	0.15	0.10	0.506	6.052	1.277	0.25503
0.17	0.16	0.10	0.509	6.068	1.280	0.25579
0.17	0.17	0.10	0.488	6.085	1.283	0.25658
0.17	0.18	0.10	0.520	6.104	1.284	0.25750
0.17	0.19	0.10	0.501	6.122	1.284	0.25848
0.17	0.20	0.10	0.493	6.141	1.284	0.25952
0.17	0.21	0.10	0.498	6.161	1.284	0.26053
0.17	0.22	0.10	0.519	6.188	1.283	0.26205
0.17	0.23	0.10	0.498	6.216	1.279	0.26370
0.17	0.24	0.10	0.499	6.236	1.276	0.26490
0.17	0.25	0.10	0.495	6.257	1.274	0.26609
0.17	0.26	0.10	0.500	6.274	1.272	0.26709
0.17	0.27	0.10	0.491	6.288	1.269	0.26795
0.17	0.28	0.10	0.498	6.302	1.266	0.26880
0.17	0.29	0.10	0.497	6.316	1.263	0.26967
0.17	0.30	0.10	0.545	6.331	1.259	0.27062
0.17	0.31	0.10	0.491	6.346	1.256	0.27155
0.17	0.32	0.10	0.495	6.358	1.253	0.27230
0.17	0.33	0.10	0.500	6.368	1.249	0.27304
0.17	0.34	0.10	0.504	6.380	1.245	0.27376
0.17	0.35	0.10	0.491	6.389	1.242	0.27438
0.17	0.36	0.10	0.514	6.399	1.240	0.27500
0.17	0.37	0.10	0.489	6.408	1.237	0.27563
0.17	0.38	0.10	0.498	6.419	1.234	0.27632
0.17	0.39	0.10	0.501	6.429	1.231	0.27695
0.17	0.40	0.10	0.489	6.439	1.228	0.27755
0.17	0.41	0.10	0.500	6.450	1.225	0.27829
0.17	0.42	0.10	0.494	6.460	1.223	0.27888
0.17	0.43	0.10	0.487	6.473	1.220	0.27973
0.17	0.44	0.10	0.497	6.487	1.217	0.28056
0.17	0.45	0.10	0.490	6.499	1.213	0.28134
0.17	0.46	0.10	0.502	6.511	1.209	0.28218
0.17	0.47	0.10	0.502	6.520	1.206	0.28273
0.17	0.48	0.10	0.502	6.528	1.203	0.28327
0.17	0.49	0.10	0.504	6.536	1.201	0.28381
0.17	0.50	0.10	0.516	6.542	1.198	0.28425
0.17	0.51	0.10	0.503	6.548	1.196	0.28460
0.17	0.52	0.10	0.497	6.554	1.194	0.28501
0.17	0.53	0.10	0.494	6.560	1.191	0.28545
0.17	0.54	0.10	0.507	6.565	1.189	0.28579
0.17	0.55	0.10	0.503	6.572	1.187	0.28623
0.17	0.56	0.10	0.509	6.575	1.186	0.28644
0.17	0.57	0.10	0.512	6.581	1.184	0.28683
0.17	0.58	0.10	0.500	6.586	1.183	0.28712
0.17	0.59	0.10	0.494	6.592	1.182	0.28748
0.17	0.60	0.10	0.513	6.597	1.180	0.28781
0.17	0.61	0.10	0.509	6.600	1.179	0.28806
0.17	0.62	0.10	0.525	6.605	1.177	0.28835
0.17	0.63	0.10	0.499	6.611	1.175	0.28876
0.17	0.64	0.10	0.511	6.615	1.173	0.28905
0.17	0.65	0.10	0.511	6.618	1.172	0.28929
0.17	0.66	0.10	0.493	6.624	1.170	0.28967
0.17	0.67	0.10	0.509	6.628	1.168	0.28993
0.17	0.68	0.10	0.503	6.634	1.166	0.29031
0.17	0.69	0.10	0.511	6.638	1.164	0.29063
0.17	0.70	0.10	0.489	6.644	1.162	0.29101
0.17	0.71	0.10	0.515	6.649	1.161	0.29133
0.17	0.72	0.10	0.527	6.657	1.158	0.29182
0.17	0.73	0.10	0.498	6.663	1.157	0.29219
0.17	0.74	0.10	0.509	6.677	1.154	0.29306
0.17	0.75	0.10	0.516	6.690	1.152	0.29385
0.17	0.76	0.10	0.507	6.705	1.149	0.29476
0.17	0.77	0.10	0.503	6.720	1.146	0.29567
0.17	0.78	0.10	0.501	6.731	1.143	0.29633
0.17	0.79	0.10	0.502	6.741	1.141	0.29695
0.17	0.80	0.10	0.496	6.751	1.138	0.29759
0.17	0.81	0.10	0.500	6.762	1.136	0.29824
0.17	0.82	0.10	0.511	6.770	1.134	0.29874
0.17	0.83	0.10	0.506	6.777	1.131	0.29924
0.17	0.84	0.10	0.515	6.786	1.129	0.29977
0.17	0.85	0.10	0.506	6.793	1.127	0.30025
0.17	0.86	0.10	0.513	6.799	1.125	0.30061
0.17	0.87	0.10	0.500	6.807	1.122	0.30110
0.17	0.88	0.10	0.519	6.811	1.121	0.30139
0.17	0.89	0.10	0.502	6.818	1.119	0.30187
0.17	0.90	0.10	0.508	6.824	1.117	0.30225
0.17	0.91	0.10	0.509	6.829	1.115	0.30253
0.17	0.92	0.10	0.502	6.835	1.113	0.30299
0.17	0.93	0.10	0.500	6.841	1.111	0.30334
0.17	0.94	0.10	0.509	6.845	1.109	0.30364
0.17	0.95	0.10	0.513	6.852	1.107	0.30407
0.17	0.96	0.10	0.520	6.857	1.105	0.30443
0.17	0.97	0.10	0.511	6.863	1.103	0.30479
0.17	0.98	0.10	0.506	6.868	1.101	0.30513
0.17	0.99	0.10	0.514	6.877	1.098	0.30570
0.17	1.00	0.10	0.511	6.891	1.094	0.30662
0.18	0.01	0.10	0.483	5.878	1.294	0.24505
0.18	0.02	0.10	0.486	5.877	1.280	0.24557
0.18	0.03	0.10	0.483	5.879	1.274	0.24589
0.18	0.04	0.10	0.488	5.886	1.270	0.24644
0.18	0.05	0.10	0.486	5.894	1.269	0.24691
0.18	0.06	0.10	0.483	5.902	1.268	0.24738
0.18	0.07	0.10	0.482	5.910	1.268	0.24780
0.18	0.08	0.10	0.483	5.920	1.268	0.24833
0.18	0.09	0.10	0.487	5.929	1.269	0.24880
0.18	0.10	0.10	0.489	5.941	1.269	0.24941
0.18	0.11	0.10	0.476	5.955	1.274	0.24998
0.18	0.12	0.10	0.496	5.972	1.278	0.25070
0.18	0.13	0.10	0.501	5.988	1.284	0.25137
0.18	0.14	0.10	0.502	6.005	1.289	0.25202
0.18	0.15	0.10	0.489	6.021	1.292	0.25281
0.18	0.16	0.10	0.486	6.039	1.296	0.25358
0.18	0.17	0.10	0.501	6.056	1.297	0.25448
0.18	0.18	0.10	0.495	6.077	1.298	0.25553
0.18	0.19	0.10	0.504	6.095	1.299	0.25647
0.18	0.20	0.10	0.487	6.115	1.298	0.25757
0.18	0.21	0.10	0.495	6.138	1.298	0.25880
0.18	0.22	0.10	0.485	6.168	1.295	0.26054
0.18	0.23	0.10	0.500	6.194	1.291	0.26209
0.18	0.24	0.10	0.506	6.213	1.291	0.26311
0.18	0.25	0.10	0.497	6.237	1.286	0.26456
0.18	0.26	0.10	0.502	6.251	1.284	0.26542
0.18	0.27	0.10	0.490	6.266	1.279	0.26635
0.18	0.28	0.10	0.494	6.280	1.276	0.26721
0.18	0.29	0.10	0.502	6.292	1.274	0.26797
0.18	0.30	0.10	0.503	6.308	1.269	0.26900
0.18	0.31	0.10	0.488	6.319	1.266	0.26972
0.18	0.32	0.10	0.488	6.333	1.261	0.27067
0.18	0.33	0.10	0.500	6.343	1.258	0.27130
0.18	0.34	0.10	0.503	6.354	1.254	0.27204
0.18	0.35	0.10	0.502	6.365	1.250	0.27281
0.18	0.36	0.10	0.511	6.375	1.247	0.27344
0.18	0.37	0.10	0.505	6.386	1.243	0.27415
0.18	0.38	0.10	0.503	6.396	1.240	0.27484
0.18	0.39	0.10	0.504	6.407	1.238	0.27550
0.18	0.40	0.10	0.506	6.418	1.234	0.27625
0.18	0.41	0.10	0.485	6.427	1.232	0.27682
0.18	0.42	0.10	0.559	6.438	1.229	0.27750
0.18	0.43	0.10	0.505	6.450	1.226	0.27823
0.18	0.44	0.10	0.508	6.462	1.222	0.27902
0.18	0.45	0.10	0.505	6.474	1.219	0.27978
0.18	0.46	0.10	0.502	6.489	1.215	0.28074
0.18	0.47	0.10	0.502	6.499	1.212	0.28141
0.18	0.48	0.10	0.518	6.508	1.208	0.28208
0.18	0.49	0.10	0.812	6.514	1.206	0.28247
0.18	0.50	0.10	0.677	6.521	1.202	0.28295
0.18	0.51	0.10	0.681	6.529	1.200	0.28347
0.18	0.52	0.10	0.676	6.536	1.197	0.28393
0.18	0.53	0.10	0.514	6.540	1.195	0.28422
0.18	0.54	0.10	0.498	6.545	1.193	0.28459
0.18	0.55	0.10	0.516	6.550	1.191	0.28493
0.18	0.56	0.10	0.511	6.556	1.189	0.28528
0.18	0.57	0.10	0.503	6.563	1.187	0.28575
0.18	0.58	0.10	0.509	6.568	1.185	0.28610
0.18	0.59	0.10	0.519	6.575	1.184	0.28651
0.18	0.60	0.10	0.503	6.578	1.183	0.28674
0.18	0.61	0.10	0.503	6.583	1.180	0.28708
0.18	0.62	0.10	0.498	6.588	1.179	0.28740
0.18	0.63	0.10	0.503	6.592	1.177	0.28767
0.18	0.64	0.10	0.501	6.597	1.175	0.28803
0.18	0.65	0.10	0.509	6.603	1.173	0.28843
0.18	0.66	0.10	0.502	6.608	1.171	0.28876
0.18	0.67	0.10	0.509	6.614	1.169	0.28912
0.18	0.68	0.10	0.500	6.617	1.167	0.28940
0.18	0.69	0.10	0.508	6.624	1.165	0.28980
0.18	0.70	0.10	0.505	6.629	1.164	0.29015
0.18	0.71	0.10	0.510	6.637	1.161	0.29066
0.18	0.72	0.10	0.496	6.645	1.159	0.29117
0.18	0.73	0.10	0.515	6.655	1.157	0.29175
0.18	0.74	0.10	0.499	6.668	1.154	0.29256
0.18	0.75	0.10	0.508	6.682	1.152	0.29343
0.18	0.76	0.10	0.504	6.696	1.149	0.29425
0.18	0.77	0.10	0.502	6.709	1.146	0.29508
0.18	0.78	0.10	0.509	6.720	1.144	0.29570
0.18	0.79	0.10	0.509	6.730	1.141	0.29634
0.18	0.80	0.10	0.507	6.741	1.138	0.29702
0.18	0.81	0.10	0.507	6.750	1.136	0.29759
0.18	0.82	0.10	0.519	6.759	1.134	0.29816
0.18	0.83	0.10	0.504	6.766	1.131	0.29863
0.18	0.84	0.10	0.504	6.775	1.129	0.29918
0.18	0.85	0.10	0.510	6.780	1.127	0.29956
0.18	0.86	0.10	0.506	6.788	1.125	0.30003
0.18	0.87	0.10	0.499	6.793	1.123	0.30038
0.18	0.88	0.10	0.535	6.801	1.120	0.30090
0.18	0.89	0.10	0.508	6.806	1.119	0.30120
0.18	0.90	0.10	0.505	6.811	1.117	0.30158
0.18	0.91	0.10	0.501	6.817	1.115	0.30191
0.18	0.92	0.10	0.509	6.823	1.113	0.30236
0.18	0.93	0.10	0.514	6.829	1.110	0.30275
0.18	0.94	0.10	0.505	6.833	1.109	0.30300
0.18	0.95	0.10	0.506	6.839	1.107	0.30340
0.18	0.96	0.10	0.507	6.844	1.105	0.30372
0.18	0.97	0.10	0.519	6.850	1.103	0.30411
0.18	0.98	0.10	0.513	6.855	1.101	0.30447
0.18	0.99	0.10	0.520	6.863	1.098	0.30502
0.18	1.00	0.10	0.498	6.879	1.093	0.30600
0.19	0.01	0.10	0.488	5.851	1.300	0.24339
0.19	0.02	0.10	0.492	5.850	1.287	0.24388
0.19	0.03	0.10	0.495	5.852	1.282	0.24418
0.19	0.04	0.10	0.489	5.858	1.280	0.24456
0.19	0.05	0.10	0.491	5.865	1.279	0.24500
0.19	0.06	0.10	0.479	5.871	1.280	0.24528
0.19	0.07	0.10	0.477	5.879	1.282	0.24562
0.19	0.08	0.10	0.631	5.890	1.281	0.24621
0.19	0.09	0.10	0.482	5.899	1.283	0.24659
0.19	0.10	0.10	0.490	5.911	1.283	0.24723
0.19	0.11	0.10	0.498	5.924	1.290	0.24766
0.19	0.12	0.10	0.488	5.940	1.296	0.24826
0.19	0.13	0.10	0.491	5.956	1.301	0.24895
0.19	0.14	0.10	0.492	5.974	1.305	0.24974
0.19	0.15	0.10	0.497	5.990	1.310	0.25039
0.19	0.16	0.10	0.478	6.009	1.313	0.25129
0.19	0.17	0.10	0.490	6.026	1.316	0.25211
0.19	0.18	0.10	0.504	6.047	1.317	0.25314
0.19	0.19	0.10	0.497	6.066	1.319	0.25410
0.19	0.20	0.10	0.488	6.087	1.319	0.25523
0.19	0.21	0.10	0.477	6.113	1.315	0.25678
0.19	0.22	0.10	0.512	6.139	1.314	0.25822
0.19	0.23	0.10	0.490	6.168	1.310	0.25991
0.19	0.24	0.10	0.500	6.192	1.305	0.26140
0.19	0.25	0.10	0.514	6.212	1.301	0.26262
0.19	0.26	0.10	0.497	6.229	1.298	0.26365
0.19	0.27	0.10	0.523	6.242	1.293	0.26453
0.19	0.28	0.10	0.486	6.253	1.291	0.26520
0.19	0.29	0.10	0.492	6.266	1.287	0.26606
0.19	0.30	0.10	0.501	6.282	1.282	0.26712
0.19	0.31	0.10	0.485	6.294	1.276	0.26797
0.19	0.32	0.10	0.496	6.306	1.272	0.26882
0.19	0.33	0.10	0.498	6.319	1.267	0.26967
0.19	0.34	0.10	0.498	6.328	1.264	0.27030
0.19	0.35	0.10	0.491	6.338	1.260	0.27099
0.19	0.36	0.10	0.509	6.350	1.256	0.27175
0.19	0.37	0.10	0.494	6.359	1.253	0.27239
0.19	0.38	0.10	0.495	6.371	1.249	0.27319
0.19	0.39	0.10	0.503	6.382	1.245	0.27391
0.19	0.40	0.10	0.505	6.394	1.243	0.27463
0.19	0.41	0.10	0.500	6.406	1.239	0.27539
0.19	0.42	0.10	0.503	6.418	1.235	0.27619
0.19	0.43	0.10	0.492	6.430	1.232	0.27693
0.19	0.44	0.10	0.495	6.441	1.229	0.27767
0.19	0.45	0.10	0.492	6.455	1.225	0.27855
0.19	0.46	0.10	0.488	6.467	1.222	0.27933
0.19	0.47	0.10	0.501	6.478	1.217	0.28009
0.19	0.48	0.10	0.498	6.488	1.212	0.28082
0.19	0.49	0.10	0.495	6.496	1.209	0.28134
0.19	0.50	0.10	0.507	6.503	1.206	0.28181
0.19	0.51	0.10	0.503	6.509	1.205	0.28220
0.19	0.52	0.10	0.512	6.515	1.202	0.28268
0.19	0.53	0.10	0.494	6.521	1.199	0.28306
0.19	0.54	0.10	0.495	6.528	1.196	0.28353
0.19	0.55	0.10	0.509	6.535	1.194	0.28398
0.19	0.56	0.10	0.503	6.542	1.191	0.28448
0.19	0.57	0.10	0.499	6.546	1.191	0.28470
0.19	0.58	0.10	0.506	6.551	1.188	0.28506
0.19	0.59	0.10	0.523	6.556	1.187	0.28539
0.19	0.60	0.10	0.508	6.562	1.184	0.28580
0.19	0.61	0.10	0.512	6.567	1.182	0.28612
0.19	0.62	0.10	0.516	6.572	1.180	0.28651
0.19	0.63	0.10	0.492	6.577	1.179	0.28682
0.19	0.64	0.10	0.527	6.583	1.177	0.28722
0.19	0.65	0.10	0.525	6.587	1.175	0.28748
0.19	0.66	0.10	0.503	6.591	1.173	0.28778
0.19	0.67	0.10	0.503	6.600	1.170	0.28837
0.19	0.68	0.10	0.502	6.604	1.169	0.28862
0.19	0.69	0.10	0.498	6.610	1.166	0.28904
0.19	0.70	0.10	0.517	6.617	1.164	0.28953
0.19	0.71	0.10	0.515	6.626	1.162	0.29007
0.19	0.72	0.10	0.513	6.635	1.160	0.29058
0.19	0.73	0.10	0.500	6.648	1.157	0.29142
0.19	0.74	0.10	0.517	6.658	1.155	0.29205
0.19	0.75	0.10	0.508	6.672	1.153	0.29283
0.19	0.76	0.10	0.506	6.685	1.150	0.29366
0.19	0.77	0.10	0.508	6.697	1.147	0.29438
0.19	0.78	0.10	0.511	6.710	1.144	0.29516
0.19	0.79	0.10	0.502	6.721	1.141	0.29586
0.19	0.80	0.10	0.507	6.730	1.138	0.29646
0.19	0.81	0.10	0.511	6.740	1.136	0.29709
0.19	0.82	0.10	0.509	6.747	1.134	0.29754
0.19	0.83	0.10	0.509	6.755	1.131	0.29804
0.19	0.84	0.10	0.508	6.763	1.129	0.29857
0.19	0.85	0.10	0.507	6.769	1.127	0.29897
0.19	0.86	0.10	0.540	6.776	1.125	0.29941
0.19	0.87	0.10	0.506	6.782	1.122	0.29982
0.19	0.88	0.10	0.499	6.789	1.120	0.30027
0.19	0.89	0.10	0.512	6.794	1.119	0.30058
0.19	0.90	0.10	0.501	6.801	1.116	0.30104
0.19	0.91	0.10	0.511	6.806	1.114	0.30138
0.19	0.92	0.10	0.507	6.812	1.112	0.30180
0.19	0.93	0.10	0.509	6.816	1.111	0.30204
0.19	0.94	0.10	0.505	6.821	1.108	0.30240
0.19	0.95	0.10	0.512	6.826	1.107	0.30271
0.19	0.96	0.10	0.502	6.832	1.105	0.30309
0.19	0.97	0.10	0.502	6.837	1.103	0.30345
0.19	0.98	0.10	0.508	6.843	1.100	0.30386
0.19	0.99	0.10	0.503	6.851	1.098	0.30436
0.19	1.00	0.10	0.500	6.865	1.093	0.30529
0.20	0.01	0.10	0.482	5.826	1.305	0.24184
0.20	0.02	0.10	0.481	5.823	1.295	0.24207
0.20	0.03	0.10	0.489	5.825	1.291	0.24235
0.20	0.04	0.10	0.503	5.829	1.291	0.24255
0.20	0.05	0.10	0.509	5.833	1.293	0.24273
0.20	0.06	0.10	0.490	5.841	1.293	0.24310
0.20	0.07	0.10	0.489	5.849	1.296	0.24344
0.20	0.08	0.10	0.485	5.859	1.297	0.24390
0.20	0.09	0.10	0.486	5.867	1.298	0.24428
0.20	0.10	0.10	0.482	5.877	1.301	0.24474
0.20	0.11	0.10	0.485	5.891	1.308	0.24520
0.20	0.12	0.10	0.483	5.908	1.315	0.24579
0.20	0.13	0.10	0.489	5.925	1.321	0.24646
0.20	0.14	0.10	0.492	5.942	1.326	0.24716
0.20	0.15	0.10	0.500	5.958	1.332	0.24783
0.20	0.16	0.10	0.494	5.977	1.336	0.24866
0.20	0.17	0.10	0.481	5.993	1.340	0.24935
0.20	0.18	0.10	0.477	6.015	1.341	0.25048
0.20	0.19	0.10	0.489	6.035	1.343	0.25150
0.20	0.20	0.10	0.494	6.058	1.342	0.25275
0.20	0.21	0.10	0.485	6.084	1.339	0.25429
0.20	0.22	0.10	0.498	6.115	1.337	0.25600
0.20	0.23	0.10	0.483	6.139	1.335	0.25735
0.20	0.24	0.10	0.494	6.164	1.330	0.25894
0.20	0.25	0.10	0.480	6.183	1.324	0.26014
0.20	0.26	0.10	0.498	6.198	1.320	0.26116
0.20	0.27	0.10	0.505	6.213	1.313	0.26223
0.20	0.28	0.10	0.501	6.224	1.310	0.26295
0.20	0.29	0.10	0.513	6.239	1.302	0.26402
0.20	0.30	0.10	0.495	6.254	1.296	0.26505
0.20	0.31	0.10	0.501	6.266	1.291	0.26592
0.20	0.32	0.10	0.492	6.277	1.284	0.26677
0.20	0.33	0.10	0.499	6.290	1.279	0.26765
0.20	0.34	0.10	0.488	6.302	1.274	0.26848
0.20	0.35	0.10	0.507	6.311	1.271	0.26914
0.20	0.36	0.10	0.528	6.324	1.266	0.26999
0.20	0.37	0.10	0.493	6.335	1.262	0.27073
0.20	0.38	0.10	0.499	6.347	1.258	0.27154
0.20	0.39	0.10	0.486	6.359	1.253	0.27237
0.20	0.40	0.10	0.491	6.371	1.250	0.27313
0.20	0.41	0.10	0.501	6.384	1.247	0.27393
0.20	0.42	0.10	0.500	6.401	1.242	0.27501
0.20	0.43	0.10	0.521	6.410	1.240	0.27557
0.20	0.44	0.10	0.519	6.423	1.236	0.27644
0.20	0.45	0.10	0.489	6.438	1.231	0.27743
0.20	0.46	0.10	0.517	6.449	1.226	0.27817
0.20	0.47	0.10	0.509	6.458	1.222	0.27884
0.20	0.48	0.10	0.499	6.469	1.218	0.27955
0.20	0.49	0.10	0.508	6.476	1.215	0.28004
0.20	0.50	0.10	0.499	6.483	1.212	0.28053
0.20	0.51	0.10	0.501	6.491	1.209	0.28108
0.20	0.52	0.10	0.511	6.497	1.206	0.28156
0.20	0.53	0.10	0.507	6.503	1.203	0.28194
0.20	0.54	0.10	0.509	6.510	1.200	0.28244
0.20	0.55	0.10	0.555	6.516	1.198	0.28285
0.20	0.56	0.10	0.516	6.524	1.196	0.28333
0.20	0.57	0.10	0.511	6.531	1.193	0.28384
0.20	0.58	0.10	0.511	6.534	1.191	0.28408
0.20	0.59	0.10	0.494	6.539	1.190	0.28440
0.20	0.60	0.10	0.505	6.545	1.187	0.28479
0.20	0.61	0.10	0.506	6.551	1.184	0.28520
0.20	0.62	0.10	0.508	6.555	1.183	0.28546
0.20	0.63	0.10	0.502	6.562	1.180	0.28596
0.20	0.64	0.10	0.520	6.569	1.178	0.28641
0.20	0.65	0.10	0.497	6.574	1.176	0.28679
0.20	0.66	0.10	0.501	6.580	1.174	0.28715
0.20	0.67	0.10	0.500	6.584	1.172	0.28744
0.20	0.68	0.10	0.516	6.592	1.170	0.28795
0.20	0.69	0.10	0.495	6.598	1.168	0.28833
0.20	0.70	0.10	0.509	6.606	1.165	0.28888
0.20	0.71	0.10	0.506	6.614	1.163	0.28940
0.20	0.72	0.10	0.507	6.626	1.160	0.29014
0.20	0.73	0.10	0.512	6.638	1.158	0.29084
0.20	0.74	0.10	0.504	6.650	1.155	0.29159
0.20	0.75	0.10	0.510	6.663	1.153	0.29237
0.20	0.76	0.10	0.495	6.675	1.150	0.29310
0.20	0.77	0.10	0.506	6.690	1.147	0.29400
0.20	0.78	0.10	0.508	6.701	1.144	0.29469
0.20	0.79	0.10	0.513	6.711	1.141	0.29537
0.20	0.80	0.10	0.501	6.720	1.139	0.29594
0.20	0.81	0.10	0.498	6.730	1.136	0.29658
0.20	0.82	0.10	0.514	6.739	1.133	0.29710
0.20	0.83	0.10	0.506	6.745	1.131	0.29750
0.20	0.84	0.10	0.506	6.753	1.129	0.29800
0.20	0.85	0.10	0.510	6.758	1.127	0.29839
0.20	0.86	0.10	0.517	6.765	1.125	0.29881
0.20	0.87	0.10	0.503	6.771	1.123	0.29921
0.20	0.88	0.10	0.508	6.778	1.120	0.29968
0.20	0.89	0.10	0.504	6.782	1.119	0.29995
0.20	0.90	0.10	0.508	6.791	1.116	0.30053
0.20	0.91	0.10	0.516	6.794	1.114	0.30073
0.20	0.92	0.10	0.514	6.801	1.112	0.30118
0.20	0.93	0.10	0.501	6.805	1.110	0.30146
0.20	0.94	0.10	0.503	6.809	1.108	0.30175
0.20	0.95	0.10	0.506	6.815	1.106	0.30213
0.20	0.96	0.10	0.507	6.819	1.104	0.30246
0.20	0.97	0.10	0.511	6.826	1.102	0.30291
0.20	0.98	0.10	0.511	6.831	1.100	0.30323
0.20	0.99	0.10	0.504	6.839	1.098	0.30372
[truncated: 8,001 more rows]
