# Supplementary material for: A study of Mandelbrot and Julia Sets via Picard–Thakur iteration with s-convexity
Source: PLoS One. 2025 Mar 21;20(3):e0315271. doi: 10.1371/journal.pone.0315271 (PMC11927917; doi:10.1371/journal.pone.0315271)
Supplement: Data 1 — (ZIP) [file pone.0315271.s001.zip › data/julia/k2/heatmaps_data/0.4julia3.tsv]

sigma	psi	rho	time	ANI	AET	NAI
0.01	0.01	0.40	2.545	5.112	1.138	0.21066
0.01	0.02	0.40	1.753	5.103	1.125	0.21072
0.01	0.03	0.40	2.267	5.097	1.118	0.21071
0.01	0.04	0.40	2.235	5.094	1.113	0.21079
0.01	0.05	0.40	2.210	5.093	1.109	0.21086
0.01	0.06	0.40	2.390	5.091	1.106	0.21090
0.01	0.07	0.40	2.246	5.090	1.103	0.21098
0.01	0.08	0.40	2.245	5.090	1.101	0.21109
0.01	0.09	0.40	2.188	5.090	1.099	0.21118
0.01	0.10	0.40	2.189	5.090	1.097	0.21125
0.01	0.11	0.40	2.211	5.091	1.095	0.21137
0.01	0.12	0.40	2.189	5.091	1.094	0.21142
0.01	0.13	0.40	2.177	5.091	1.093	0.21150
0.01	0.14	0.40	2.206	5.092	1.091	0.21157
0.01	0.15	0.40	2.234	5.093	1.090	0.21169
0.01	0.16	0.40	2.156	5.094	1.089	0.21178
0.01	0.17	0.40	2.226	5.095	1.088	0.21187
0.01	0.18	0.40	2.197	5.096	1.087	0.21200
0.01	0.19	0.40	2.220	5.098	1.086	0.21210
0.01	0.20	0.40	2.201	5.099	1.085	0.21223
0.01	0.21	0.40	2.156	5.101	1.084	0.21234
0.01	0.22	0.40	2.163	5.102	1.083	0.21245
0.01	0.23	0.40	2.166	5.104	1.083	0.21256
0.01	0.24	0.40	2.195	5.105	1.082	0.21266
0.01	0.25	0.40	2.185	5.107	1.081	0.21279
0.01	0.26	0.40	2.161	5.108	1.081	0.21287
0.01	0.27	0.40	2.210	5.110	1.080	0.21301
0.01	0.28	0.40	2.218	5.112	1.079	0.21315
0.01	0.29	0.40	2.198	5.113	1.079	0.21323
0.01	0.30	0.40	2.218	5.115	1.078	0.21337
0.01	0.31	0.40	2.153	5.117	1.077	0.21348
0.01	0.32	0.40	2.153	5.119	1.077	0.21361
0.01	0.33	0.40	2.148	5.121	1.076	0.21371
0.01	0.34	0.40	2.172	5.123	1.076	0.21384
0.01	0.35	0.40	2.181	5.124	1.075	0.21395
0.01	0.36	0.40	2.189	5.127	1.075	0.21411
0.01	0.37	0.40	2.222	5.129	1.074	0.21422
0.01	0.38	0.40	2.206	5.131	1.074	0.21435
0.01	0.39	0.40	2.199	5.133	1.073	0.21451
0.01	0.40	0.40	2.195	5.134	1.073	0.21456
0.01	0.41	0.40	2.164	5.137	1.073	0.21470
0.01	0.42	0.40	2.187	5.140	1.073	0.21484
0.01	0.43	0.40	2.170	5.142	1.073	0.21495
0.01	0.44	0.40	2.206	5.144	1.074	0.21508
0.01	0.45	0.40	2.147	5.147	1.074	0.21520
0.01	0.46	0.40	2.239	5.150	1.074	0.21535
0.01	0.47	0.40	2.154	5.152	1.074	0.21547
0.01	0.48	0.40	2.161	5.154	1.075	0.21556
0.01	0.49	0.40	2.163	5.157	1.075	0.21568
0.01	0.50	0.40	2.153	5.159	1.075	0.21581
0.01	0.51	0.40	2.240	5.162	1.075	0.21597
0.01	0.52	0.40	2.150	5.165	1.075	0.21612
0.01	0.53	0.40	2.182	5.168	1.076	0.21621
0.01	0.54	0.40	2.187	5.170	1.076	0.21634
0.01	0.55	0.40	2.187	5.173	1.077	0.21648
0.01	0.56	0.40	2.212	5.176	1.077	0.21658
0.01	0.57	0.40	2.225	5.179	1.078	0.21677
0.01	0.58	0.40	2.219	5.182	1.078	0.21686
0.01	0.59	0.40	2.236	5.185	1.078	0.21703
0.01	0.60	0.40	2.202	5.188	1.078	0.21718
0.01	0.61	0.40	2.207	5.191	1.078	0.21735
0.01	0.62	0.40	2.209	5.192	1.079	0.21740
0.01	0.63	0.40	2.178	5.195	1.079	0.21753
0.01	0.64	0.40	2.220	5.197	1.079	0.21767
0.01	0.65	0.40	2.153	5.200	1.079	0.21781
0.01	0.66	0.40	2.244	5.202	1.079	0.21791
0.01	0.67	0.40	2.210	5.205	1.078	0.21808
0.01	0.68	0.40	2.152	5.208	1.078	0.21823
0.01	0.69	0.40	2.222	5.210	1.078	0.21840
0.01	0.70	0.40	2.200	5.213	1.078	0.21855
0.01	0.71	0.40	2.261	5.215	1.078	0.21862
0.01	0.72	0.40	2.158	5.218	1.078	0.21878
0.01	0.73	0.40	2.189	5.220	1.078	0.21892
0.01	0.74	0.40	2.235	5.223	1.077	0.21907
0.01	0.75	0.40	2.177	5.225	1.077	0.21921
0.01	0.76	0.40	2.231	5.228	1.077	0.21939
0.01	0.77	0.40	2.154	5.230	1.077	0.21950
0.01	0.78	0.40	2.211	5.234	1.076	0.21969
0.01	0.79	0.40	2.158	5.237	1.076	0.21989
0.01	0.80	0.40	2.188	5.239	1.076	0.22000
0.01	0.81	0.40	2.192	5.243	1.076	0.22019
0.01	0.82	0.40	2.177	5.246	1.075	0.22039
0.01	0.83	0.40	2.230	5.250	1.075	0.22058
0.01	0.84	0.40	2.200	5.253	1.075	0.22079
0.01	0.85	0.40	2.201	5.256	1.075	0.22091
0.01	0.86	0.40	2.185	5.259	1.074	0.22113
0.01	0.87	0.40	2.245	5.264	1.074	0.22138
0.01	0.88	0.40	2.143	5.267	1.074	0.22157
0.01	0.89	0.40	2.202	5.271	1.073	0.22178
0.01	0.90	0.40	2.193	5.274	1.073	0.22193
0.01	0.91	0.40	2.201	5.279	1.073	0.22222
0.01	0.92	0.40	2.184	5.284	1.072	0.22252
0.01	0.93	0.40	0.631	5.289	1.072	0.22281
0.01	0.94	0.40	0.617	5.294	1.072	0.22307
0.01	0.95	0.40	0.608	5.300	1.072	0.22336
0.01	0.96	0.40	0.628	5.304	1.072	0.22361
0.01	0.97	0.40	0.636	5.311	1.072	0.22393
0.01	0.98	0.40	0.624	5.319	1.072	0.22435
0.01	0.99	0.40	0.631	5.329	1.072	0.22488
0.01	1.00	0.40	0.597	5.334	1.072	0.22516
0.02	0.01	0.40	0.630	5.037	1.142	0.20652
0.02	0.02	0.40	0.608	5.027	1.130	0.20652
0.02	0.03	0.40	0.609	5.021	1.123	0.20650
0.02	0.04	0.40	0.602	5.019	1.118	0.20662
0.02	0.05	0.40	0.641	5.017	1.114	0.20665
0.02	0.06	0.40	0.594	5.016	1.111	0.20673
0.02	0.07	0.40	0.639	5.017	1.109	0.20687
0.02	0.08	0.40	0.615	5.016	1.107	0.20693
0.02	0.09	0.40	0.611	5.017	1.104	0.20707
0.02	0.10	0.40	0.622	5.018	1.103	0.20721
0.02	0.11	0.40	0.595	5.019	1.101	0.20728
0.02	0.12	0.40	0.613	5.019	1.100	0.20734
0.02	0.13	0.40	0.615	5.021	1.099	0.20750
0.02	0.14	0.40	0.630	5.022	1.097	0.20764
0.02	0.15	0.40	0.617	5.024	1.096	0.20776
0.02	0.16	0.40	0.611	5.026	1.095	0.20791
0.02	0.17	0.40	0.628	5.028	1.094	0.20809
0.02	0.18	0.40	0.632	5.029	1.094	0.20817
0.02	0.19	0.40	0.613	5.031	1.093	0.20828
0.02	0.20	0.40	0.607	5.032	1.092	0.20840
0.02	0.21	0.40	0.628	5.035	1.091	0.20859
0.02	0.22	0.40	0.614	5.038	1.090	0.20879
0.02	0.23	0.40	0.628	5.040	1.090	0.20891
0.02	0.24	0.40	0.622	5.044	1.089	0.20913
0.02	0.25	0.40	0.617	5.045	1.089	0.20921
0.02	0.26	0.40	0.622	5.048	1.088	0.20938
0.02	0.27	0.40	0.621	5.050	1.088	0.20951
0.02	0.28	0.40	0.616	5.054	1.087	0.20974
0.02	0.29	0.40	0.640	5.057	1.086	0.20991
0.02	0.30	0.40	0.613	5.059	1.086	0.21006
0.02	0.31	0.40	0.626	5.062	1.085	0.21024
0.02	0.32	0.40	0.613	5.065	1.085	0.21045
0.02	0.33	0.40	0.628	5.069	1.084	0.21064
0.02	0.34	0.40	0.626	5.071	1.084	0.21078
0.02	0.35	0.40	0.622	5.075	1.084	0.21099
0.02	0.36	0.40	0.599	5.078	1.083	0.21118
0.02	0.37	0.40	0.620	5.082	1.083	0.21138
0.02	0.38	0.40	0.598	5.085	1.083	0.21155
0.02	0.39	0.40	0.619	5.089	1.083	0.21177
0.02	0.40	0.40	0.629	5.092	1.083	0.21195
0.02	0.41	0.40	0.614	5.096	1.083	0.21213
0.02	0.42	0.40	0.632	5.100	1.084	0.21229
0.02	0.43	0.40	0.633	5.103	1.084	0.21243
0.02	0.44	0.40	0.614	5.106	1.085	0.21261
0.02	0.45	0.40	0.631	5.110	1.085	0.21279
0.02	0.46	0.40	0.612	5.114	1.085	0.21299
0.02	0.47	0.40	0.633	5.118	1.086	0.21319
0.02	0.48	0.40	0.610	5.122	1.085	0.21343
0.02	0.49	0.40	0.597	5.126	1.086	0.21362
0.02	0.50	0.40	0.626	5.130	1.085	0.21383
0.02	0.51	0.40	0.605	5.132	1.086	0.21395
0.02	0.52	0.40	0.636	5.135	1.086	0.21411
0.02	0.53	0.40	0.597	5.140	1.085	0.21437
0.02	0.54	0.40	0.629	5.143	1.085	0.21452
0.02	0.55	0.40	0.639	5.146	1.085	0.21472
0.02	0.56	0.40	0.633	5.148	1.085	0.21482
0.02	0.57	0.40	0.618	5.153	1.085	0.21509
0.02	0.58	0.40	0.601	5.156	1.084	0.21525
0.02	0.59	0.40	0.641	5.159	1.084	0.21544
0.02	0.60	0.40	0.616	5.163	1.083	0.21567
0.02	0.61	0.40	0.614	5.166	1.083	0.21584
0.02	0.62	0.40	0.601	5.170	1.083	0.21604
0.02	0.63	0.40	0.612	5.174	1.082	0.21626
0.02	0.64	0.40	0.611	5.177	1.082	0.21643
0.02	0.65	0.40	0.607	5.180	1.082	0.21666
0.02	0.66	0.40	0.627	5.184	1.081	0.21684
0.02	0.67	0.40	0.599	5.187	1.081	0.21701
0.02	0.68	0.40	0.610	5.191	1.081	0.21725
0.02	0.69	0.40	0.621	5.194	1.080	0.21741
0.02	0.70	0.40	0.609	5.198	1.080	0.21763
0.02	0.71	0.40	0.599	5.201	1.080	0.21784
0.02	0.72	0.40	0.602	5.204	1.079	0.21800
0.02	0.73	0.40	0.615	5.209	1.079	0.21829
0.02	0.74	0.40	0.610	5.214	1.078	0.21858
0.02	0.75	0.40	0.622	5.219	1.078	0.21883
0.02	0.76	0.40	0.601	5.223	1.077	0.21909
0.02	0.77	0.40	0.647	5.228	1.077	0.21938
0.02	0.78	0.40	0.622	5.234	1.076	0.21972
0.02	0.79	0.40	0.609	5.239	1.076	0.22000
0.02	0.80	0.40	0.624	5.244	1.075	0.22026
0.02	0.81	0.40	0.622	5.248	1.075	0.22053
0.02	0.82	0.40	0.624	5.252	1.074	0.22077
0.02	0.83	0.40	0.637	5.258	1.073	0.22108
0.02	0.84	0.40	0.620	5.261	1.074	0.22124
0.02	0.85	0.40	0.610	5.266	1.073	0.22152
0.02	0.86	0.40	0.642	5.270	1.073	0.22173
0.02	0.87	0.40	0.626	5.274	1.072	0.22200
0.02	0.88	0.40	0.630	5.281	1.072	0.22235
0.02	0.89	0.40	0.636	5.286	1.071	0.22267
0.02	0.90	0.40	0.637	5.293	1.071	0.22305
0.02	0.91	0.40	0.636	5.301	1.071	0.22346
0.02	0.92	0.40	0.631	5.310	1.071	0.22396
0.02	0.93	0.40	0.634	5.320	1.071	0.22447
0.02	0.94	0.40	0.633	5.330	1.070	0.22503
0.02	0.95	0.40	0.608	5.343	1.068	0.22578
0.02	0.96	0.40	0.629	5.355	1.067	0.22648
0.02	0.97	0.40	0.596	5.369	1.066	0.22727
0.02	0.98	0.40	0.633	5.383	1.064	0.22806
0.02	0.99	0.40	0.609	5.402	1.063	0.22915
0.02	1.00	0.40	0.638	5.434	1.060	0.23093
0.03	0.01	0.40	0.604	4.979	1.146	0.20333
0.03	0.02	0.40	0.592	4.970	1.134	0.20335
0.03	0.03	0.40	0.615	4.963	1.127	0.20326
0.03	0.04	0.40	0.607	4.961	1.122	0.20338
0.03	0.05	0.40	0.615	4.959	1.119	0.20340
0.03	0.06	0.40	0.610	4.958	1.116	0.20348
0.03	0.07	0.40	0.644	4.959	1.114	0.20360
0.03	0.08	0.40	0.613	4.959	1.112	0.20369
0.03	0.09	0.40	0.593	4.960	1.110	0.20380
0.03	0.10	0.40	0.606	4.961	1.108	0.20392
0.03	0.11	0.40	0.615	4.962	1.107	0.20407
0.03	0.12	0.40	0.634	4.964	1.106	0.20419
0.03	0.13	0.40	0.611	4.966	1.104	0.20438
0.03	0.14	0.40	0.628	4.967	1.103	0.20447
0.03	0.15	0.40	0.597	4.969	1.102	0.20460
0.03	0.16	0.40	0.632	4.971	1.102	0.20474
0.03	0.17	0.40	0.613	4.973	1.101	0.20489
0.03	0.18	0.40	0.608	4.977	1.100	0.20513
0.03	0.19	0.40	0.608	4.979	1.099	0.20530
0.03	0.20	0.40	0.618	4.981	1.099	0.20540
0.03	0.21	0.40	0.606	4.985	1.098	0.20563
0.03	0.22	0.40	0.631	4.987	1.097	0.20580
0.03	0.23	0.40	0.604	4.990	1.097	0.20596
0.03	0.24	0.40	0.610	4.993	1.096	0.20616
0.03	0.25	0.40	0.597	4.998	1.096	0.20641
0.03	0.26	0.40	0.602	5.001	1.095	0.20659
0.03	0.27	0.40	0.617	5.005	1.094	0.20687
0.03	0.28	0.40	0.630	5.009	1.094	0.20707
0.03	0.29	0.40	0.610	5.013	1.094	0.20730
0.03	0.30	0.40	0.602	5.017	1.094	0.20748
0.03	0.31	0.40	0.604	5.020	1.094	0.20765
0.03	0.32	0.40	0.604	5.025	1.094	0.20790
0.03	0.33	0.40	0.609	5.029	1.094	0.20817
0.03	0.34	0.40	0.614	5.034	1.093	0.20841
0.03	0.35	0.40	0.647	5.037	1.093	0.20863
0.03	0.36	0.40	0.615	5.042	1.093	0.20887
0.03	0.37	0.40	0.614	5.046	1.092	0.20912
0.03	0.38	0.40	0.608	5.052	1.092	0.20942
0.03	0.39	0.40	0.613	5.057	1.091	0.20975
0.03	0.40	0.40	0.607	5.062	1.091	0.21001
0.03	0.41	0.40	0.637	5.068	1.091	0.21033
0.03	0.42	0.40	0.613	5.072	1.091	0.21052
0.03	0.43	0.40	0.621	5.078	1.091	0.21085
0.03	0.44	0.40	0.601	5.084	1.091	0.21115
0.03	0.45	0.40	0.608	5.089	1.091	0.21144
0.03	0.46	0.40	0.632	5.094	1.091	0.21169
0.03	0.47	0.40	0.647	5.097	1.091	0.21186
0.03	0.48	0.40	0.630	5.101	1.091	0.21206
0.03	0.49	0.40	0.617	5.106	1.090	0.21237
0.03	0.50	0.40	0.600	5.111	1.090	0.21261
0.03	0.51	0.40	0.614	5.115	1.090	0.21289
0.03	0.52	0.40	0.631	5.119	1.089	0.21310
0.03	0.53	0.40	0.604	5.123	1.089	0.21334
0.03	0.54	0.40	0.633	5.130	1.088	0.21372
0.03	0.55	0.40	0.612	5.133	1.088	0.21391
0.03	0.56	0.40	0.618	5.138	1.087	0.21416
0.03	0.57	0.40	0.618	5.141	1.087	0.21434
0.03	0.58	0.40	0.640	5.142	1.087	0.21441
0.03	0.59	0.40	0.621	5.147	1.087	0.21469
0.03	0.60	0.40	0.629	5.152	1.086	0.21498
0.03	0.61	0.40	0.609	5.156	1.085	0.21519
0.03	0.62	0.40	0.613	5.159	1.085	0.21541
0.03	0.63	0.40	0.616	5.164	1.084	0.21567
0.03	0.64	0.40	0.616	5.167	1.083	0.21588
0.03	0.65	0.40	0.635	5.171	1.083	0.21608
0.03	0.66	0.40	0.625	5.175	1.083	0.21631
0.03	0.67	0.40	0.656	5.178	1.082	0.21650
0.03	0.68	0.40	0.613	5.182	1.082	0.21673
0.03	0.69	0.40	0.644	5.188	1.081	0.21708
0.03	0.70	0.40	0.617	5.191	1.080	0.21728
0.03	0.71	0.40	0.635	5.195	1.080	0.21750
0.03	0.72	0.40	0.627	5.198	1.080	0.21765
0.03	0.73	0.40	0.608	5.200	1.079	0.21778
0.03	0.74	0.40	0.613	5.202	1.079	0.21788
0.03	0.75	0.40	0.627	5.205	1.079	0.21808
0.03	0.76	0.40	0.629	5.209	1.078	0.21834
0.03	0.77	0.40	0.629	5.215	1.077	0.21869
0.03	0.78	0.40	0.634	5.219	1.077	0.21888
0.03	0.79	0.40	0.619	5.224	1.076	0.21920
0.03	0.80	0.40	0.624	5.228	1.075	0.21944
0.03	0.81	0.40	0.633	5.232	1.075	0.21964
0.03	0.82	0.40	0.612	5.236	1.074	0.21990
0.03	0.83	0.40	0.638	5.240	1.074	0.22012
0.03	0.84	0.40	0.635	5.245	1.074	0.22040
0.03	0.85	0.40	0.607	5.251	1.073	0.22073
0.03	0.86	0.40	0.603	5.258	1.073	0.22113
0.03	0.87	0.40	0.615	5.263	1.073	0.22138
0.03	0.88	0.40	0.655	5.268	1.073	0.22164
0.03	0.89	0.40	0.609	5.274	1.073	0.22200
0.03	0.90	0.40	0.630	5.281	1.072	0.22234
0.03	0.91	0.40	0.623	5.288	1.072	0.22277
0.03	0.92	0.40	0.616	5.300	1.071	0.22341
0.03	0.93	0.40	0.625	5.312	1.070	0.22407
0.03	0.94	0.40	0.617	5.329	1.068	0.22506
0.03	0.95	0.40	0.640	5.343	1.067	0.22588
0.03	0.96	0.40	0.639	5.358	1.065	0.22669
0.03	0.97	0.40	0.636	5.379	1.063	0.22792
0.03	0.98	0.40	0.654	5.401	1.060	0.22919
0.03	0.99	0.40	0.636	5.417	1.058	0.23011
0.03	1.00	0.40	0.605	5.440	1.055	0.23142
0.04	0.01	0.40	0.594	4.930	1.150	0.20053
0.04	0.02	0.40	0.612	4.921	1.138	0.20055
0.04	0.03	0.40	0.608	4.914	1.131	0.20049
0.04	0.04	0.40	0.607	4.911	1.127	0.20050
0.04	0.05	0.40	0.625	4.910	1.124	0.20057
0.04	0.06	0.40	0.608	4.909	1.121	0.20064
0.04	0.07	0.40	0.597	4.909	1.119	0.20076
0.04	0.08	0.40	0.611	4.910	1.117	0.20091
0.04	0.09	0.40	0.607	4.911	1.115	0.20102
0.04	0.10	0.40	0.601	4.911	1.114	0.20102
0.04	0.11	0.40	0.626	4.911	1.113	0.20111
0.04	0.12	0.40	0.663	4.914	1.112	0.20128
0.04	0.13	0.40	0.608	4.917	1.111	0.20152
0.04	0.14	0.40	0.598	4.919	1.109	0.20169
0.04	0.15	0.40	0.642	4.921	1.109	0.20181
0.04	0.16	0.40	0.626	4.923	1.108	0.20193
0.04	0.17	0.40	0.611	4.927	1.107	0.20218
0.04	0.18	0.40	0.607	4.929	1.107	0.20233
0.04	0.19	0.40	0.638	4.932	1.106	0.20251
0.04	0.20	0.40	0.611	4.935	1.106	0.20269
0.04	0.21	0.40	0.602	4.940	1.105	0.20298
0.04	0.22	0.40	0.624	4.943	1.104	0.20314
0.04	0.23	0.40	0.629	4.947	1.104	0.20338
0.04	0.24	0.40	0.613	4.951	1.103	0.20361
0.04	0.25	0.40	0.614	4.955	1.103	0.20386
0.04	0.26	0.40	0.618	4.960	1.103	0.20407
0.04	0.27	0.40	0.631	4.964	1.104	0.20430
0.04	0.28	0.40	0.612	4.969	1.103	0.20459
0.04	0.29	0.40	0.611	4.973	1.103	0.20480
0.04	0.30	0.40	0.599	4.979	1.103	0.20511
0.04	0.31	0.40	0.629	4.983	1.103	0.20535
0.04	0.32	0.40	0.618	4.990	1.102	0.20574
0.04	0.33	0.40	0.624	4.995	1.101	0.20603
0.04	0.34	0.40	0.613	5.001	1.100	0.20641
0.04	0.35	0.40	0.617	5.007	1.100	0.20674
0.04	0.36	0.40	0.635	5.014	1.099	0.20713
0.04	0.37	0.40	0.605	5.022	1.099	0.20755
0.04	0.38	0.40	0.616	5.031	1.098	0.20806
0.04	0.39	0.40	0.650	5.039	1.097	0.20854
0.04	0.40	0.40	0.623	5.046	1.097	0.20892
0.04	0.41	0.40	0.616	5.053	1.096	0.20930
0.04	0.42	0.40	0.638	5.060	1.096	0.20971
0.04	0.43	0.40	0.623	5.065	1.096	0.20998
0.04	0.44	0.40	0.610	5.072	1.095	0.21035
0.04	0.45	0.40	0.623	5.076	1.095	0.21057
0.04	0.46	0.40	0.622	5.080	1.095	0.21083
0.04	0.47	0.40	0.634	5.086	1.094	0.21117
0.04	0.48	0.40	0.611	5.090	1.094	0.21139
0.04	0.49	0.40	0.631	5.095	1.093	0.21168
0.04	0.50	0.40	0.600	5.102	1.093	0.21203
0.04	0.51	0.40	0.611	5.108	1.092	0.21241
0.04	0.52	0.40	0.638	5.114	1.091	0.21272
0.04	0.53	0.40	0.632	5.118	1.091	0.21298
0.04	0.54	0.40	0.641	5.124	1.090	0.21330
0.04	0.55	0.40	0.604	5.128	1.090	0.21352
0.04	0.56	0.40	0.629	5.131	1.090	0.21373
0.04	0.57	0.40	0.619	5.135	1.089	0.21394
0.04	0.58	0.40	0.606	5.138	1.089	0.21410
0.04	0.59	0.40	0.627	5.140	1.089	0.21423
0.04	0.60	0.40	0.624	5.146	1.088	0.21455
0.04	0.61	0.40	0.614	5.148	1.088	0.21470
0.04	0.62	0.40	0.653	5.153	1.087	0.21500
0.04	0.63	0.40	0.619	5.161	1.086	0.21545
0.04	0.64	0.40	0.623	5.166	1.084	0.21580
0.04	0.65	0.40	0.631	5.170	1.084	0.21599
0.04	0.66	0.40	0.625	5.172	1.083	0.21616
0.04	0.67	0.40	0.626	5.174	1.083	0.21626
0.04	0.68	0.40	0.597	5.174	1.082	0.21629
0.04	0.69	0.40	0.629	5.175	1.082	0.21638
0.04	0.70	0.40	0.618	5.178	1.081	0.21654
0.04	0.71	0.40	0.643	5.180	1.081	0.21666
0.04	0.72	0.40	0.605	5.182	1.080	0.21680
0.04	0.73	0.40	0.626	5.185	1.080	0.21698
0.04	0.74	0.40	0.626	5.189	1.079	0.21726
0.04	0.75	0.40	0.626	5.193	1.078	0.21749
0.04	0.76	0.40	0.632	5.195	1.078	0.21758
0.04	0.77	0.40	0.609	5.199	1.077	0.21779
0.04	0.78	0.40	0.638	5.203	1.077	0.21807
0.04	0.79	0.40	0.625	5.207	1.076	0.21832
0.04	0.80	0.40	0.627	5.210	1.076	0.21846
0.04	0.81	0.40	0.634	5.215	1.075	0.21875
0.04	0.82	0.40	0.617	5.219	1.075	0.21900
0.04	0.83	0.40	0.634	5.224	1.075	0.21924
0.04	0.84	0.40	0.639	5.229	1.074	0.21951
0.04	0.85	0.40	0.601	5.234	1.074	0.21980
0.04	0.86	0.40	0.644	5.240	1.074	0.22013
0.04	0.87	0.40	0.640	5.247	1.074	0.22053
0.04	0.88	0.40	0.626	5.253	1.073	0.22084
0.04	0.89	0.40	0.608	5.260	1.073	0.22123
0.04	0.90	0.40	0.624	5.265	1.073	0.22152
0.04	0.91	0.40	0.644	5.274	1.072	0.22202
0.04	0.92	0.40	0.642	5.283	1.071	0.22250
0.04	0.93	0.40	0.615	5.295	1.070	0.22320
0.04	0.94	0.40	0.633	5.308	1.069	0.22391
0.04	0.95	0.40	0.607	5.327	1.067	0.22498
0.04	0.96	0.40	0.642	5.345	1.065	0.22603
0.04	0.97	0.40	0.653	5.362	1.063	0.22702
0.04	0.98	0.40	0.629	5.387	1.059	0.22850
0.04	0.99	0.40	0.649	5.408	1.056	0.22975
0.04	1.00	0.40	0.638	5.431	1.053	0.23108
0.05	0.01	0.40	0.592	4.889	1.153	0.19824
0.05	0.02	0.40	0.593	4.878	1.142	0.19810
0.05	0.03	0.40	0.629	4.871	1.136	0.19800
0.05	0.04	0.40	0.609	4.868	1.131	0.19805
0.05	0.05	0.40	0.614	4.866	1.129	0.19806
0.05	0.06	0.40	0.608	4.865	1.126	0.19813
0.05	0.07	0.40	0.610	4.865	1.124	0.19820
0.05	0.08	0.40	0.627	4.865	1.123	0.19825
0.05	0.09	0.40	0.621	4.866	1.121	0.19837
0.05	0.10	0.40	0.629	4.866	1.120	0.19839
0.05	0.11	0.40	0.606	4.868	1.119	0.19858
0.05	0.12	0.40	0.610	4.870	1.118	0.19871
0.05	0.13	0.40	0.614	4.872	1.117	0.19884
0.05	0.14	0.40	0.631	4.873	1.117	0.19895
0.05	0.15	0.40	0.602	4.877	1.116	0.19918
0.05	0.16	0.40	0.605	4.880	1.115	0.19935
0.05	0.17	0.40	0.606	4.883	1.114	0.19955
0.05	0.18	0.40	0.612	4.886	1.114	0.19974
0.05	0.19	0.40	0.639	4.889	1.114	0.19990
0.05	0.20	0.40	0.618	4.893	1.113	0.20011
0.05	0.21	0.40	0.597	4.897	1.113	0.20035
0.05	0.22	0.40	0.623	4.902	1.112	0.20062
0.05	0.23	0.40	0.613	4.907	1.112	0.20092
0.05	0.24	0.40	0.611	4.911	1.113	0.20111
0.05	0.25	0.40	0.608	4.916	1.113	0.20136
0.05	0.26	0.40	0.628	4.922	1.112	0.20169
0.05	0.27	0.40	0.645	4.926	1.112	0.20194
0.05	0.28	0.40	0.621	4.933	1.111	0.20233
0.05	0.29	0.40	0.641	4.939	1.110	0.20266
0.05	0.30	0.40	0.634	4.944	1.110	0.20293
0.05	0.31	0.40	0.637	4.951	1.109	0.20337
0.05	0.32	0.40	0.597	4.959	1.109	0.20380
0.05	0.33	0.40	0.633	4.966	1.108	0.20419
0.05	0.34	0.40	0.613	4.974	1.108	0.20468
0.05	0.35	0.40	0.631	4.985	1.107	0.20528
0.05	0.36	0.40	0.615	4.996	1.106	0.20590
0.05	0.37	0.40	0.636	5.006	1.105	0.20648
0.05	0.38	0.40	0.621	5.017	1.103	0.20711
0.05	0.39	0.40	0.617	5.027	1.102	0.20769
0.05	0.40	0.40	0.615	5.035	1.101	0.20817
0.05	0.41	0.40	0.633	5.043	1.100	0.20861
0.05	0.42	0.40	0.619	5.046	1.100	0.20881
0.05	0.43	0.40	0.601	5.050	1.100	0.20897
0.05	0.44	0.40	0.599	5.054	1.100	0.20920
0.05	0.45	0.40	0.624	5.059	1.099	0.20948
0.05	0.46	0.40	0.616	5.066	1.099	0.20992
0.05	0.47	0.40	0.601	5.077	1.097	0.21058
0.05	0.48	0.40	0.650	5.085	1.096	0.21099
0.05	0.49	0.40	0.600	5.093	1.096	0.21148
0.05	0.50	0.40	0.615	5.101	1.095	0.21190
0.05	0.51	0.40	0.622	5.105	1.094	0.21215
0.05	0.52	0.40	0.609	5.108	1.094	0.21231
0.05	0.53	0.40	0.616	5.113	1.094	0.21257
0.05	0.54	0.40	0.625	5.116	1.093	0.21280
0.05	0.55	0.40	0.627	5.120	1.092	0.21300
0.05	0.56	0.40	0.608	5.125	1.091	0.21330
0.05	0.57	0.40	0.626	5.129	1.091	0.21358
0.05	0.58	0.40	0.626	5.134	1.090	0.21388
0.05	0.59	0.40	0.619	5.137	1.090	0.21404
0.05	0.60	0.40	0.611	5.138	1.090	0.21404
0.05	0.61	0.40	0.643	5.139	1.091	0.21410
0.05	0.62	0.40	0.633	5.142	1.090	0.21424
0.05	0.63	0.40	0.637	5.142	1.089	0.21433
0.05	0.64	0.40	0.631	5.145	1.088	0.21456
0.05	0.65	0.40	0.629	5.146	1.087	0.21460
0.05	0.66	0.40	0.620	5.148	1.086	0.21476
0.05	0.67	0.40	0.620	5.151	1.086	0.21494
0.05	0.68	0.40	0.636	5.154	1.084	0.21516
0.05	0.69	0.40	0.642	5.157	1.084	0.21532
0.05	0.70	0.40	0.626	5.160	1.083	0.21549
0.05	0.71	0.40	0.622	5.161	1.082	0.21563
0.05	0.72	0.40	0.613	5.165	1.082	0.21585
0.05	0.73	0.40	0.612	5.168	1.081	0.21603
0.05	0.74	0.40	0.600	5.171	1.080	0.21622
0.05	0.75	0.40	0.645	5.175	1.079	0.21646
0.05	0.76	0.40	0.621	5.178	1.079	0.21668
0.05	0.77	0.40	0.664	5.182	1.078	0.21689
0.05	0.78	0.40	0.619	5.186	1.078	0.21711
0.05	0.79	0.40	0.605	5.191	1.077	0.21740
0.05	0.80	0.40	0.621	5.195	1.077	0.21761
0.05	0.81	0.40	0.613	5.200	1.076	0.21791
0.05	0.82	0.40	0.617	5.205	1.076	0.21820
0.05	0.83	0.40	0.632	5.213	1.075	0.21863
0.05	0.84	0.40	0.631	5.218	1.075	0.21895
0.05	0.85	0.40	0.624	5.225	1.074	0.21934
0.05	0.86	0.40	0.610	5.231	1.074	0.21965
0.05	0.87	0.40	0.626	5.236	1.073	0.21996
0.05	0.88	0.40	0.601	5.243	1.072	0.22036
0.05	0.89	0.40	0.627	5.250	1.072	0.22075
0.05	0.90	0.40	0.631	5.257	1.072	0.22113
0.05	0.91	0.40	0.639	5.267	1.071	0.22168
0.05	0.92	0.40	0.602	5.278	1.070	0.22229
0.05	0.93	0.40	0.613	5.292	1.069	0.22310
0.05	0.94	0.40	0.623	5.308	1.067	0.22401
0.05	0.95	0.40	0.635	5.321	1.066	0.22475
0.05	0.96	0.40	0.626	5.333	1.064	0.22545
0.05	0.97	0.40	0.606	5.352	1.062	0.22654
0.05	0.98	0.40	0.613	5.370	1.060	0.22757
0.05	0.99	0.40	0.642	5.395	1.055	0.22908
0.05	1.00	0.40	0.643	5.418	1.052	0.23042
0.06	0.01	0.40	0.606	4.850	1.157	0.19602
0.06	0.02	0.40	0.622	4.838	1.146	0.19580
0.06	0.03	0.40	0.609	4.830	1.140	0.19566
0.06	0.04	0.40	0.622	4.827	1.136	0.19563
0.06	0.05	0.40	0.627	4.824	1.134	0.19560
0.06	0.06	0.40	0.630	4.822	1.132	0.19559
0.06	0.07	0.40	0.596	4.823	1.130	0.19571
0.06	0.08	0.40	0.611	4.822	1.129	0.19568
0.06	0.09	0.40	0.623	4.823	1.127	0.19583
0.06	0.10	0.40	0.626	4.824	1.127	0.19591
0.06	0.11	0.40	0.604	4.824	1.126	0.19594
0.06	0.12	0.40	0.599	4.826	1.125	0.19606
0.06	0.13	0.40	0.605	4.828	1.125	0.19619
0.06	0.14	0.40	0.601	4.829	1.124	0.19628
0.06	0.15	0.40	0.634	4.833	1.123	0.19653
0.06	0.16	0.40	0.624	4.837	1.123	0.19672
0.06	0.17	0.40	0.641	4.841	1.122	0.19697
0.06	0.18	0.40	0.605	4.844	1.122	0.19713
0.06	0.19	0.40	0.603	4.847	1.122	0.19735
0.06	0.20	0.40	0.608	4.851	1.122	0.19756
0.06	0.21	0.40	0.620	4.857	1.122	0.19786
0.06	0.22	0.40	0.595	4.861	1.122	0.19806
0.06	0.23	0.40	0.599	4.867	1.122	0.19837
0.06	0.24	0.40	0.608	4.872	1.122	0.19863
0.06	0.25	0.40	0.619	4.878	1.121	0.19900
0.06	0.26	0.40	0.617	4.883	1.121	0.19928
0.06	0.27	0.40	0.596	4.890	1.120	0.19969
0.06	0.28	0.40	0.613	4.896	1.120	0.20003
0.06	0.29	0.40	0.602	4.904	1.119	0.20047
0.06	0.30	0.40	0.610	4.910	1.118	0.20083
0.06	0.31	0.40	0.640	4.920	1.117	0.20137
0.06	0.32	0.40	0.639	4.930	1.117	0.20195
0.06	0.33	0.40	0.601	4.944	1.115	0.20273
0.06	0.34	0.40	0.602	4.959	1.114	0.20361
0.06	0.35	0.40	0.620	4.972	1.112	0.20433
0.06	0.36	0.40	0.610	4.983	1.110	0.20501
0.06	0.37	0.40	0.603	4.990	1.109	0.20545
0.06	0.38	0.40	0.622	4.999	1.108	0.20600
0.06	0.39	0.40	0.609	5.005	1.107	0.20634
0.06	0.40	0.40	0.630	5.011	1.106	0.20672
0.06	0.41	0.40	0.641	5.018	1.105	0.20710
0.06	0.42	0.40	0.598	5.024	1.104	0.20747
0.06	0.43	0.40	0.608	5.031	1.103	0.20783
0.06	0.44	0.40	0.614	5.038	1.103	0.20822
0.06	0.45	0.40	0.640	5.043	1.102	0.20857
0.06	0.46	0.40	0.615	5.051	1.101	0.20902
0.06	0.47	0.40	0.613	5.059	1.100	0.20946
0.06	0.48	0.40	0.614	5.067	1.100	0.20990
0.06	0.49	0.40	0.635	5.075	1.100	0.21033
0.06	0.50	0.40	0.620	5.082	1.098	0.21079
0.06	0.51	0.40	0.638	5.090	1.097	0.21121
0.06	0.52	0.40	0.609	5.094	1.096	0.21150
0.06	0.53	0.40	0.632	5.097	1.096	0.21165
0.06	0.54	0.40	0.636	5.103	1.095	0.21199
0.06	0.55	0.40	0.649	5.107	1.094	0.21223
0.06	0.56	0.40	0.639	5.112	1.093	0.21255
0.06	0.57	0.40	0.646	5.114	1.093	0.21265
0.06	0.58	0.40	0.619	5.115	1.093	0.21277
0.06	0.59	0.40	0.625	5.115	1.093	0.21274
0.06	0.60	0.40	0.615	5.114	1.093	0.21265
0.06	0.61	0.40	0.607	5.115	1.093	0.21272
0.06	0.62	0.40	0.597	5.117	1.092	0.21290
0.06	0.63	0.40	0.634	5.120	1.091	0.21309
0.06	0.64	0.40	0.599	5.123	1.090	0.21326
0.06	0.65	0.40	0.619	5.126	1.089	0.21345
0.06	0.66	0.40	0.617	5.130	1.088	0.21371
0.06	0.67	0.40	0.630	5.134	1.087	0.21396
0.06	0.68	0.40	0.612	5.136	1.087	0.21412
0.06	0.69	0.40	0.630	5.140	1.086	0.21432
0.06	0.70	0.40	0.608	5.143	1.085	0.21454
0.06	0.71	0.40	0.616	5.146	1.084	0.21475
0.06	0.72	0.40	0.624	5.149	1.084	0.21493
0.06	0.73	0.40	0.636	5.152	1.083	0.21512
0.06	0.74	0.40	0.649	5.157	1.082	0.21538
0.06	0.75	0.40	0.612	5.160	1.081	0.21560
0.06	0.76	0.40	0.603	5.165	1.080	0.21588
0.06	0.77	0.40	0.614	5.169	1.080	0.21615
0.06	0.78	0.40	0.601	5.173	1.079	0.21636
0.06	0.79	0.40	0.634	5.177	1.078	0.21659
0.06	0.80	0.40	0.613	5.182	1.078	0.21690
0.06	0.81	0.40	0.618	5.187	1.077	0.21720
0.06	0.82	0.40	0.624	5.194	1.076	0.21761
0.06	0.83	0.40	0.636	5.201	1.076	0.21800
0.06	0.84	0.40	0.634	5.206	1.075	0.21830
0.06	0.85	0.40	0.620	5.212	1.075	0.21863
0.06	0.86	0.40	0.604	5.219	1.074	0.21902
0.06	0.87	0.40	0.617	5.227	1.073	0.21947
0.06	0.88	0.40	0.625	5.234	1.072	0.21990
0.06	0.89	0.40	0.662	5.243	1.071	0.22037
0.06	0.90	0.40	0.601	5.253	1.070	0.22095
0.06	0.91	0.40	0.651	5.265	1.069	0.22162
0.06	0.92	0.40	0.637	5.278	1.068	0.22236
0.06	0.93	0.40	0.629	5.292	1.066	0.22320
0.06	0.94	0.40	0.605	5.304	1.065	0.22388
0.06	0.95	0.40	0.605	5.315	1.064	0.22450
0.06	0.96	0.40	0.607	5.327	1.062	0.22520
0.06	0.97	0.40	0.611	5.339	1.060	0.22590
0.06	0.98	0.40	0.613	5.357	1.058	0.22695
0.06	0.99	0.40	0.645	5.379	1.054	0.22830
0.06	1.00	0.40	0.617	5.404	1.050	0.22978
0.07	0.01	0.40	0.625	4.814	1.161	0.19391
0.07	0.02	0.40	0.593	4.800	1.151	0.19360
0.07	0.03	0.40	0.634	4.793	1.146	0.19345
0.07	0.04	0.40	0.609	4.788	1.142	0.19331
0.07	0.05	0.40	0.648	4.785	1.140	0.19324
0.07	0.06	0.40	0.627	4.783	1.138	0.19322
0.07	0.07	0.40	0.612	4.782	1.136	0.19326
0.07	0.08	0.40	0.614	4.783	1.135	0.19334
0.07	0.09	0.40	0.607	4.782	1.135	0.19332
0.07	0.10	0.40	0.603	4.782	1.134	0.19339
0.07	0.11	0.40	0.616	4.783	1.134	0.19339
0.07	0.12	0.40	0.606	4.784	1.133	0.19351
0.07	0.13	0.40	0.604	4.787	1.133	0.19368
0.07	0.14	0.40	0.611	4.789	1.132	0.19380
0.07	0.15	0.40	0.598	4.791	1.132	0.19394
0.07	0.16	0.40	0.597	4.793	1.132	0.19405
0.07	0.17	0.40	0.616	4.797	1.132	0.19427
0.07	0.18	0.40	0.612	4.800	1.132	0.19441
0.07	0.19	0.40	0.610	4.805	1.132	0.19468
0.07	0.20	0.40	0.632	4.811	1.132	0.19501
0.07	0.21	0.40	0.598	4.816	1.132	0.19525
0.07	0.22	0.40	0.603	4.821	1.132	0.19550
0.07	0.23	0.40	0.635	4.827	1.132	0.19582
0.07	0.24	0.40	0.637	4.833	1.131	0.19618
0.07	0.25	0.40	0.632	4.838	1.131	0.19649
0.07	0.26	0.40	0.621	4.845	1.130	0.19687
0.07	0.27	0.40	0.630	4.853	1.129	0.19730
0.07	0.28	0.40	0.604	4.861	1.128	0.19779
0.07	0.29	0.40	0.628	4.868	1.128	0.19820
0.07	0.30	0.40	0.610	4.878	1.127	0.19878
0.07	0.31	0.40	0.640	4.888	1.126	0.19934
0.07	0.32	0.40	0.603	4.901	1.125	0.20005
0.07	0.33	0.40	0.599	4.917	1.123	0.20095
0.07	0.34	0.40	0.619	4.933	1.121	0.20192
0.07	0.35	0.40	0.604	4.945	1.118	0.20265
0.07	0.36	0.40	0.611	4.954	1.117	0.20322
0.07	0.37	0.40	0.626	4.962	1.115	0.20373
0.07	0.38	0.40	0.618	4.969	1.114	0.20409
0.07	0.39	0.40	0.600	4.976	1.112	0.20455
0.07	0.40	0.40	0.633	4.983	1.111	0.20497
0.07	0.41	0.40	0.611	4.990	1.110	0.20542
0.07	0.42	0.40	0.606	4.997	1.109	0.20582
0.07	0.43	0.40	0.606	5.004	1.108	0.20624
0.07	0.44	0.40	0.609	5.011	1.107	0.20662
0.07	0.45	0.40	0.603	5.019	1.106	0.20710
0.07	0.46	0.40	0.614	5.025	1.106	0.20745
0.07	0.47	0.40	0.656	5.033	1.105	0.20788
0.07	0.48	0.40	0.642	5.042	1.104	0.20838
0.07	0.49	0.40	0.607	5.051	1.103	0.20889
0.07	0.50	0.40	0.620	5.057	1.102	0.20927
0.07	0.51	0.40	0.618	5.065	1.101	0.20977
0.07	0.52	0.40	0.637	5.072	1.099	0.21020
0.07	0.53	0.40	0.612	5.078	1.099	0.21054
0.07	0.54	0.40	0.614	5.084	1.097	0.21090
0.07	0.55	0.40	0.602	5.087	1.097	0.21109
0.07	0.56	0.40	0.622	5.089	1.096	0.21124
0.07	0.57	0.40	0.616	5.091	1.096	0.21132
0.07	0.58	0.40	0.619	5.089	1.097	0.21121
0.07	0.59	0.40	0.645	5.091	1.096	0.21132
0.07	0.60	0.40	0.641	5.092	1.095	0.21143
0.07	0.61	0.40	0.618	5.096	1.094	0.21168
0.07	0.62	0.40	0.631	5.099	1.093	0.21188
0.07	0.63	0.40	0.604	5.104	1.092	0.21220
0.07	0.64	0.40	0.617	5.108	1.092	0.21243
0.07	0.65	0.40	0.622	5.113	1.090	0.21276
0.07	0.66	0.40	0.619	5.118	1.089	0.21305
0.07	0.67	0.40	0.633	5.125	1.088	0.21346
0.07	0.68	0.40	0.616	5.128	1.087	0.21369
0.07	0.69	0.40	0.637	5.131	1.086	0.21387
0.07	0.70	0.40	0.614	5.135	1.085	0.21410
0.07	0.71	0.40	0.613	5.138	1.084	0.21432
0.07	0.72	0.40	0.616	5.143	1.083	0.21460
0.07	0.73	0.40	0.651	5.145	1.083	0.21476
0.07	0.74	0.40	0.637	5.147	1.082	0.21487
0.07	0.75	0.40	0.634	5.148	1.082	0.21492
0.07	0.76	0.40	0.628	5.152	1.081	0.21517
0.07	0.77	0.40	0.613	5.156	1.081	0.21542
0.07	0.78	0.40	0.606	5.164	1.079	0.21586
0.07	0.79	0.40	0.640	5.168	1.079	0.21610
0.07	0.80	0.40	0.615	5.173	1.079	0.21640
0.07	0.81	0.40	0.634	5.179	1.078	0.21675
0.07	0.82	0.40	0.615	5.186	1.077	0.21712
0.07	0.83	0.40	0.635	5.190	1.076	0.21740
0.07	0.84	0.40	0.623	5.196	1.076	0.21773
0.07	0.85	0.40	0.621	5.201	1.075	0.21804
0.07	0.86	0.40	0.632	5.209	1.074	0.21848
0.07	0.87	0.40	0.616	5.217	1.073	0.21897
0.07	0.88	0.40	0.625	5.226	1.072	0.21950
0.07	0.89	0.40	0.617	5.237	1.070	0.22013
0.07	0.90	0.40	0.604	5.251	1.069	0.22092
0.07	0.91	0.40	0.632	5.266	1.067	0.22180
0.07	0.92	0.40	0.625	5.281	1.065	0.22265
0.07	0.93	0.40	0.623	5.295	1.063	0.22347
0.07	0.94	0.40	0.618	5.301	1.062	0.22384
0.07	0.95	0.40	0.606	5.312	1.061	0.22444
0.07	0.96	0.40	0.621	5.327	1.058	0.22538
0.07	0.97	0.40	0.635	5.338	1.057	0.22595
0.07	0.98	0.40	0.640	5.354	1.054	0.22694
0.07	0.99	0.40	0.630	5.367	1.052	0.22772
0.07	1.00	0.40	0.616	5.391	1.049	0.22911
0.08	0.01	0.40	0.617	4.781	1.165	0.19198
0.08	0.02	0.40	0.624	4.764	1.156	0.19151
0.08	0.03	0.40	0.628	4.758	1.150	0.19140
0.08	0.04	0.40	0.611	4.751	1.148	0.19109
0.08	0.05	0.40	0.639	4.747	1.146	0.19102
0.08	0.06	0.40	0.615	4.744	1.145	0.19087
0.08	0.07	0.40	0.602	4.741	1.144	0.19078
0.08	0.08	0.40	0.621	4.740	1.144	0.19074
0.08	0.09	0.40	0.601	4.740	1.143	0.19075
0.08	0.10	0.40	0.608	4.740	1.143	0.19078
0.08	0.11	0.40	0.603	4.739	1.143	0.19072
0.08	0.12	0.40	0.605	4.740	1.143	0.19075
0.08	0.13	0.40	0.618	4.744	1.142	0.19099
0.08	0.14	0.40	0.604	4.744	1.142	0.19100
0.08	0.15	0.40	0.622	4.747	1.142	0.19115
0.08	0.16	0.40	0.635	4.749	1.143	0.19122
0.08	0.17	0.40	0.609	4.754	1.142	0.19152
0.08	0.18	0.40	0.613	4.756	1.144	0.19160
0.08	0.19	0.40	0.619	4.762	1.144	0.19186
0.08	0.20	0.40	0.597	4.767	1.144	0.19211
0.08	0.21	0.40	0.625	4.772	1.144	0.19239
0.08	0.22	0.40	0.600	4.778	1.143	0.19277
0.08	0.23	0.40	0.636	4.784	1.143	0.19309
0.08	0.24	0.40	0.605	4.791	1.142	0.19346
0.08	0.25	0.40	0.609	4.797	1.142	0.19386
0.08	0.26	0.40	0.633	4.806	1.140	0.19439
0.08	0.27	0.40	0.597	4.814	1.140	0.19481
0.08	0.28	0.40	0.629	4.824	1.139	0.19537
0.08	0.29	0.40	0.633	4.835	1.138	0.19600
0.08	0.30	0.40	0.604	4.846	1.136	0.19665
0.08	0.31	0.40	0.599	4.860	1.135	0.19746
0.08	0.32	0.40	0.639	4.876	1.133	0.19842
0.08	0.33	0.40	0.599	4.892	1.130	0.19938
0.08	0.34	0.40	0.633	4.903	1.129	0.19997
0.08	0.35	0.40	0.625	4.913	1.126	0.20063
0.08	0.36	0.40	0.613	4.920	1.125	0.20109
0.08	0.37	0.40	0.607	4.929	1.123	0.20162
0.08	0.38	0.40	0.633	4.937	1.120	0.20217
0.08	0.39	0.40	0.619	4.945	1.119	0.20264
0.08	0.40	0.40	0.615	4.950	1.118	0.20294
0.08	0.41	0.40	0.635	4.958	1.117	0.20344
0.08	0.42	0.40	0.618	4.965	1.116	0.20386
0.08	0.43	0.40	0.619	4.973	1.114	0.20430
0.08	0.44	0.40	0.626	4.981	1.114	0.20476
0.08	0.45	0.40	0.602	4.992	1.112	0.20545
0.08	0.46	0.40	0.609	4.999	1.111	0.20581
0.08	0.47	0.40	0.611	5.008	1.110	0.20638
0.08	0.48	0.40	0.600	5.018	1.108	0.20695
0.08	0.49	0.40	0.617	5.026	1.107	0.20741
0.08	0.50	0.40	0.600	5.034	1.105	0.20794
0.08	0.51	0.40	0.618	5.042	1.104	0.20842
0.08	0.52	0.40	0.606	5.048	1.103	0.20878
0.08	0.53	0.40	0.635	5.053	1.102	0.20907
0.08	0.54	0.40	0.637	5.058	1.101	0.20942
0.08	0.55	0.40	0.639	5.063	1.100	0.20966
0.08	0.56	0.40	0.620	5.068	1.099	0.21000
0.08	0.57	0.40	0.673	5.071	1.098	0.21018
0.08	0.58	0.40	0.634	5.070	1.099	0.21013
0.08	0.59	0.40	0.650	5.073	1.098	0.21033
0.08	0.60	0.40	0.637	5.076	1.097	0.21048
0.08	0.61	0.40	0.626	5.078	1.096	0.21064
0.08	0.62	0.40	0.642	5.083	1.095	0.21092
0.08	0.63	0.40	0.620	5.087	1.095	0.21115
0.08	0.64	0.40	0.613	5.091	1.094	0.21141
0.08	0.65	0.40	0.601	5.097	1.092	0.21182
0.08	0.66	0.40	0.618	5.103	1.091	0.21219
0.08	0.67	0.40	0.602	5.110	1.089	0.21261
0.08	0.68	0.40	0.618	5.116	1.087	0.21299
0.08	0.69	0.40	0.617	5.120	1.086	0.21324
0.08	0.70	0.40	0.622	5.124	1.086	0.21351
0.08	0.71	0.40	0.615	5.130	1.084	0.21392
0.08	0.72	0.40	0.623	5.135	1.083	0.21421
0.08	0.73	0.40	0.620	5.138	1.082	0.21441
0.08	0.74	0.40	0.625	5.141	1.082	0.21457
0.08	0.75	0.40	0.617	5.144	1.081	0.21477
0.08	0.76	0.40	0.642	5.148	1.081	0.21500
0.08	0.77	0.40	0.616	5.150	1.080	0.21510
0.08	0.78	0.40	0.655	5.155	1.080	0.21538
0.08	0.79	0.40	0.610	5.158	1.080	0.21557
0.08	0.80	0.40	0.606	5.164	1.079	0.21591
0.08	0.81	0.40	0.650	5.169	1.078	0.21619
0.08	0.82	0.40	0.634	5.174	1.077	0.21654
0.08	0.83	0.40	0.638	5.179	1.076	0.21683
0.08	0.84	0.40	0.623	5.187	1.075	0.21727
0.08	0.85	0.40	0.614	5.194	1.074	0.21768
0.08	0.86	0.40	0.666	5.202	1.073	0.21815
0.08	0.87	0.40	0.663	5.210	1.072	0.21861
0.08	0.88	0.40	0.624	5.222	1.070	0.21933
0.08	0.89	0.40	0.618	5.237	1.069	0.22021
0.08	0.90	0.40	0.649	5.252	1.067	0.22104
0.08	0.91	0.40	0.639	5.267	1.064	0.22195
0.08	0.92	0.40	0.623	5.283	1.061	0.22289
0.08	0.93	0.40	0.628	5.295	1.060	0.22359
0.08	0.94	0.40	0.648	5.303	1.059	0.22406
0.08	0.95	0.40	0.627	5.309	1.059	0.22438
0.08	0.96	0.40	0.627	5.321	1.057	0.22512
0.08	0.97	0.40	0.667	5.334	1.054	0.22589
0.08	0.98	0.40	0.631	5.344	1.053	0.22648
0.08	0.99	0.40	0.634	5.357	1.051	0.22722
0.08	1.00	0.40	0.631	5.378	1.048	0.22848
0.09	0.01	0.40	0.591	4.749	1.169	0.19009
0.09	0.02	0.40	0.623	4.731	1.161	0.18952
0.09	0.03	0.40	0.610	4.721	1.157	0.18914
0.09	0.04	0.40	0.604	4.713	1.155	0.18880
0.09	0.05	0.40	0.625	4.708	1.154	0.18858
0.09	0.06	0.40	0.598	4.704	1.153	0.18845
0.09	0.07	0.40	0.609	4.700	1.153	0.18820
0.09	0.08	0.40	0.613	4.699	1.153	0.18817
0.09	0.09	0.40	0.629	4.698	1.152	0.18811
0.09	0.10	0.40	0.597	4.696	1.153	0.18800
0.09	0.11	0.40	0.646	4.696	1.153	0.18798
0.09	0.12	0.40	0.630	4.696	1.154	0.18796
0.09	0.13	0.40	0.595	4.697	1.154	0.18799
0.09	0.14	0.40	0.630	4.698	1.155	0.18804
0.09	0.15	0.40	0.631	4.701	1.154	0.18821
0.09	0.16	0.40	0.602	4.703	1.156	0.18825
0.09	0.17	0.40	0.619	4.706	1.156	0.18838
0.09	0.18	0.40	0.616	4.710	1.157	0.18858
0.09	0.19	0.40	0.622	4.715	1.158	0.18882
0.09	0.20	0.40	0.608	4.720	1.158	0.18904
0.09	0.21	0.40	0.616	4.725	1.158	0.18934
0.09	0.22	0.40	0.617	4.732	1.157	0.18969
0.09	0.23	0.40	0.592	4.738	1.157	0.19007
0.09	0.24	0.40	0.611	4.745	1.156	0.19046
0.09	0.25	0.40	0.594	4.753	1.155	0.19095
0.09	0.26	0.40	0.625	4.763	1.154	0.19149
0.09	0.27	0.40	0.646	4.773	1.152	0.19210
0.09	0.28	0.40	0.637	4.787	1.151	0.19289
0.09	0.29	0.40	0.615	4.801	1.149	0.19375
0.09	0.30	0.40	0.628	4.817	1.147	0.19468
0.09	0.31	0.40	0.602	4.831	1.144	0.19554
0.09	0.32	0.40	0.599	4.845	1.142	0.19638
0.09	0.33	0.40	0.609	4.858	1.139	0.19718
0.09	0.34	0.40	0.625	4.868	1.137	0.19780
0.09	0.35	0.40	0.613	4.878	1.135	0.19843
0.09	0.36	0.40	0.599	4.886	1.133	0.19891
0.09	0.37	0.40	0.601	4.893	1.130	0.19940
0.09	0.38	0.40	0.636	4.901	1.129	0.19988
0.09	0.39	0.40	0.638	4.908	1.127	0.20034
0.09	0.40	0.40	0.635	4.917	1.124	0.20094
0.09	0.41	0.40	0.602	4.924	1.123	0.20133
0.09	0.42	0.40	0.635	4.931	1.122	0.20178
0.09	0.43	0.40	0.634	4.940	1.121	0.20232
0.09	0.44	0.40	0.622	4.950	1.119	0.20293
0.09	0.45	0.40	0.636	4.961	1.117	0.20355
0.09	0.46	0.40	0.618	4.971	1.116	0.20416
0.09	0.47	0.40	0.606	4.978	1.115	0.20458
0.09	0.48	0.40	0.603	4.987	1.113	0.20514
0.09	0.49	0.40	0.647	4.995	1.111	0.20561
0.09	0.50	0.40	0.603	5.003	1.110	0.20612
0.09	0.51	0.40	0.618	5.011	1.109	0.20658
0.09	0.52	0.40	0.649	5.019	1.107	0.20706
0.09	0.53	0.40	0.606	5.026	1.106	0.20751
0.09	0.54	0.40	0.611	5.033	1.104	0.20796
0.09	0.55	0.40	0.640	5.038	1.103	0.20823
0.09	0.56	0.40	0.617	5.044	1.102	0.20858
0.09	0.57	0.40	0.611	5.047	1.101	0.20881
0.09	0.58	0.40	0.613	5.052	1.100	0.20912
0.09	0.59	0.40	0.619	5.053	1.100	0.20918
0.09	0.60	0.40	0.625	5.058	1.099	0.20948
0.09	0.61	0.40	0.617	5.061	1.098	0.20964
0.09	0.62	0.40	0.621	5.064	1.097	0.20987
0.09	0.63	0.40	0.635	5.071	1.096	0.21028
0.09	0.64	0.40	0.628	5.073	1.096	0.21041
0.09	0.65	0.40	0.600	5.077	1.095	0.21067
0.09	0.66	0.40	0.621	5.084	1.093	0.21108
0.09	0.67	0.40	0.607	5.091	1.091	0.21158
0.09	0.68	0.40	0.619	5.098	1.089	0.21198
0.09	0.69	0.40	0.646	5.104	1.087	0.21239
0.09	0.70	0.40	0.625	5.108	1.086	0.21267
0.09	0.71	0.40	0.600	5.115	1.085	0.21305
0.09	0.72	0.40	0.604	5.120	1.084	0.21337
0.09	0.73	0.40	0.600	5.125	1.083	0.21366
0.09	0.74	0.40	0.623	5.131	1.082	0.21403
0.09	0.75	0.40	0.601	5.136	1.081	0.21433
0.09	0.76	0.40	0.607	5.140	1.080	0.21459
0.09	0.77	0.40	0.621	5.144	1.080	0.21481
0.09	0.78	0.40	0.624	5.146	1.080	0.21491
0.09	0.79	0.40	0.622	5.155	1.079	0.21541
0.09	0.80	0.40	0.601	5.159	1.078	0.21570
0.09	0.81	0.40	0.638	5.162	1.077	0.21584
0.09	0.82	0.40	0.624	5.168	1.076	0.21624
0.09	0.83	0.40	0.615	5.173	1.075	0.21652
0.09	0.84	0.40	0.648	5.179	1.075	0.21687
0.09	0.85	0.40	0.643	5.186	1.074	0.21731
0.09	0.86	0.40	0.605	5.197	1.072	0.21793
0.09	0.87	0.40	0.626	5.208	1.071	0.21853
0.09	0.88	0.40	0.639	5.223	1.069	0.21946
0.09	0.89	0.40	0.647	5.239	1.066	0.22039
0.09	0.90	0.40	0.650	5.252	1.064	0.22118
0.09	0.91	0.40	0.641	5.265	1.062	0.22196
0.09	0.92	0.40	0.624	5.276	1.060	0.22261
0.09	0.93	0.40	0.613	5.286	1.059	0.22319
0.09	0.94	0.40	0.641	5.296	1.057	0.22379
0.09	0.95	0.40	0.659	5.305	1.056	0.22430
0.09	0.96	0.40	0.641	5.315	1.054	0.22490
0.09	0.97	0.40	0.664	5.323	1.053	0.22538
0.09	0.98	0.40	0.619	5.334	1.051	0.22603
0.09	0.99	0.40	0.626	5.344	1.050	0.22661
0.09	1.00	0.40	0.635	5.366	1.048	0.22786
0.10	0.01	0.40	0.605	4.717	1.174	0.18823
0.10	0.02	0.40	0.628	4.697	1.167	0.18745
0.10	0.03	0.40	0.630	4.685	1.164	0.18694
0.10	0.04	0.40	0.650	4.676	1.162	0.18656
0.10	0.05	0.40	0.629	4.670	1.162	0.18623
0.10	0.06	0.40	0.594	4.664	1.162	0.18590
0.10	0.07	0.40	0.602	4.658	1.163	0.18555
0.10	0.08	0.40	0.634	4.656	1.164	0.18539
0.10	0.09	0.40	0.615	4.653	1.164	0.18523
0.10	0.10	0.40	0.628	4.650	1.165	0.18503
0.10	0.11	0.40	0.627	4.648	1.166	0.18489
0.10	0.12	0.40	0.603	4.648	1.168	0.18478
0.10	0.13	0.40	0.593	4.649	1.168	0.18482
0.10	0.14	0.40	0.611	4.650	1.169	0.18487
0.10	0.15	0.40	0.592	4.650	1.170	0.18482
0.10	0.16	0.40	0.606	4.652	1.172	0.18484
0.10	0.17	0.40	0.615	4.656	1.173	0.18501
0.10	0.18	0.40	0.609	4.658	1.174	0.18509
0.10	0.19	0.40	0.595	4.663	1.175	0.18531
0.10	0.20	0.40	0.608	4.667	1.175	0.18552
0.10	0.21	0.40	0.589	4.673	1.174	0.18587
0.10	0.22	0.40	0.624	4.679	1.174	0.18619
0.10	0.23	0.40	0.627	4.687	1.173	0.18666
0.10	0.24	0.40	0.630	4.696	1.173	0.18713
0.10	0.25	0.40	0.606	4.706	1.171	0.18774
0.10	0.26	0.40	0.587	4.717	1.170	0.18835
0.10	0.27	0.40	0.616	4.731	1.168	0.18919
0.10	0.28	0.40	0.592	4.746	1.166	0.19012
0.10	0.29	0.40	0.615	4.766	1.162	0.19130
0.10	0.30	0.40	0.630	4.783	1.158	0.19239
0.10	0.31	0.40	0.614	4.797	1.155	0.19328
0.10	0.32	0.40	0.598	4.810	1.152	0.19410
0.10	0.33	0.40	0.634	4.821	1.149	0.19477
0.10	0.34	0.40	0.636	4.832	1.145	0.19553
0.10	0.35	0.40	0.603	4.840	1.144	0.19600
0.10	0.36	0.40	0.624	4.847	1.142	0.19646
0.10	0.37	0.40	0.633	4.857	1.139	0.19713
0.10	0.38	0.40	0.598	4.864	1.137	0.19757
0.10	0.39	0.40	0.617	4.871	1.135	0.19804
0.10	0.40	0.40	0.603	4.879	1.132	0.19855
0.10	0.41	0.40	0.644	4.887	1.131	0.19910
0.10	0.42	0.40	0.621	4.896	1.129	0.19964
0.10	0.43	0.40	0.621	4.903	1.128	0.20004
0.10	0.44	0.40	0.635	4.913	1.127	0.20065
0.10	0.45	0.40	0.620	4.927	1.124	0.20143
0.10	0.46	0.40	0.618	4.938	1.122	0.20215
0.10	0.47	0.40	0.621	4.946	1.120	0.20265
0.10	0.48	0.40	0.646	4.955	1.119	0.20321
0.10	0.49	0.40	0.602	4.963	1.118	0.20365
0.10	0.50	0.40	0.603	4.971	1.116	0.20415
0.10	0.51	0.40	0.618	4.981	1.114	0.20474
0.10	0.52	0.40	0.615	4.988	1.112	0.20521
0.10	0.53	0.40	0.617	4.997	1.110	0.20576
0.10	0.54	0.40	0.617	5.003	1.109	0.20613
0.10	0.55	0.40	0.633	5.011	1.107	0.20661
0.10	0.56	0.40	0.608	5.016	1.106	0.20697
0.10	0.57	0.40	0.639	5.022	1.104	0.20734
0.10	0.58	0.40	0.643	5.027	1.103	0.20768
0.10	0.59	0.40	0.600	5.034	1.101	0.20806
0.10	0.60	0.40	0.599	5.037	1.100	0.20831
0.10	0.61	0.40	0.611	5.043	1.099	0.20865
0.10	0.62	0.40	0.634	5.048	1.098	0.20894
0.10	0.63	0.40	0.617	5.051	1.097	0.20920
0.10	0.64	0.40	0.637	5.055	1.097	0.20936
0.10	0.65	0.40	0.654	5.060	1.095	0.20973
0.10	0.66	0.40	0.603	5.067	1.093	0.21018
0.10	0.67	0.40	0.612	5.073	1.091	0.21057
0.10	0.68	0.40	0.620	5.079	1.090	0.21094
0.10	0.69	0.40	0.643	5.087	1.088	0.21142
0.10	0.70	0.40	0.619	5.092	1.087	0.21179
0.10	0.71	0.40	0.622	5.099	1.085	0.21218
0.10	0.72	0.40	0.633	5.105	1.084	0.21257
0.10	0.73	0.40	0.638	5.111	1.083	0.21294
0.10	0.74	0.40	0.650	5.118	1.082	0.21338
0.10	0.75	0.40	0.622	5.123	1.081	0.21366
0.10	0.76	0.40	0.624	5.130	1.080	0.21404
0.10	0.77	0.40	0.619	5.135	1.080	0.21432
0.10	0.78	0.40	0.619	5.141	1.079	0.21468
0.10	0.79	0.40	0.609	5.146	1.078	0.21498
0.10	0.80	0.40	0.624	5.152	1.076	0.21538
0.10	0.81	0.40	0.644	5.159	1.076	0.21577
0.10	0.82	0.40	0.632	5.165	1.075	0.21616
0.10	0.83	0.40	0.617	5.168	1.075	0.21629
0.10	0.84	0.40	0.611	5.173	1.074	0.21657
0.10	0.85	0.40	0.639	5.182	1.073	0.21713
0.10	0.86	0.40	0.620	5.199	1.070	0.21810
0.10	0.87	0.40	0.618	5.214	1.068	0.21898
0.10	0.88	0.40	0.605	5.226	1.066	0.21973
0.10	0.89	0.40	0.632	5.239	1.064	0.22047
0.10	0.90	0.40	0.644	5.250	1.062	0.22116
0.10	0.91	0.40	0.605	5.259	1.060	0.22171
0.10	0.92	0.40	0.656	5.270	1.059	0.22232
0.10	0.93	0.40	0.614	5.279	1.057	0.22285
0.10	0.94	0.40	0.647	5.288	1.056	0.22339
0.10	0.95	0.40	0.608	5.296	1.055	0.22388
0.10	0.96	0.40	0.651	5.306	1.053	0.22445
0.10	0.97	0.40	0.629	5.314	1.052	0.22495
0.10	0.98	0.40	0.626	5.324	1.051	0.22551
0.10	0.99	0.40	0.606	5.335	1.049	0.22614
0.10	1.00	0.40	0.624	5.354	1.047	0.22726
0.11	0.01	0.40	0.604	4.685	1.179	0.18628
0.11	0.02	0.40	0.608	4.664	1.173	0.18544
0.11	0.03	0.40	0.607	4.649	1.172	0.18469
0.11	0.04	0.40	0.625	4.638	1.171	0.18414
0.11	0.05	0.40	0.599	4.630	1.172	0.18368
0.11	0.06	0.40	0.617	4.623	1.173	0.18328
0.11	0.07	0.40	0.594	4.614	1.175	0.18267
0.11	0.08	0.40	0.615	4.610	1.176	0.18245
0.11	0.09	0.40	0.604	4.605	1.178	0.18209
0.11	0.10	0.40	0.625	4.601	1.180	0.18177
0.11	0.11	0.40	0.603	4.599	1.182	0.18158
0.11	0.12	0.40	0.604	4.596	1.184	0.18137
0.11	0.13	0.40	0.590	4.595	1.185	0.18127
0.11	0.14	0.40	0.587	4.593	1.188	0.18104
0.11	0.15	0.40	0.611	4.591	1.190	0.18078
0.11	0.16	0.40	0.598	4.591	1.194	0.18066
0.11	0.17	0.40	0.611	4.587	1.200	0.18016
0.11	0.18	0.40	0.610	4.593	1.199	0.18050
0.11	0.19	0.40	0.582	4.599	1.198	0.18086
0.11	0.20	0.40	0.623	4.604	1.198	0.18114
0.11	0.21	0.40	0.586	4.608	1.199	0.18131
0.11	0.22	0.40	0.621	4.609	1.204	0.18119
0.11	0.23	0.40	0.591	4.621	1.202	0.18186
0.11	0.24	0.40	0.609	4.636	1.199	0.18285
0.11	0.25	0.40	0.608	4.653	1.195	0.18391
0.11	0.26	0.40	0.586	4.672	1.186	0.18527
0.11	0.27	0.40	0.596	4.693	1.180	0.18664
0.11	0.28	0.40	0.609	4.712	1.176	0.18781
0.11	0.29	0.40	0.622	4.729	1.172	0.18893
0.11	0.30	0.40	0.606	4.747	1.168	0.19007
0.11	0.31	0.40	0.607	4.758	1.165	0.19080
0.11	0.32	0.40	0.622	4.770	1.162	0.19155
0.11	0.33	0.40	0.621	4.781	1.158	0.19226
0.11	0.34	0.40	0.622	4.792	1.155	0.19297
0.11	0.35	0.40	0.600	4.797	1.154	0.19331
0.11	0.36	0.40	0.627	4.808	1.150	0.19407
0.11	0.37	0.40	0.629	4.816	1.148	0.19454
0.11	0.38	0.40	0.609	4.824	1.146	0.19507
0.11	0.39	0.40	0.606	4.832	1.143	0.19563
0.11	0.40	0.40	0.597	4.840	1.140	0.19619
0.11	0.41	0.40	0.597	4.848	1.139	0.19664
0.11	0.42	0.40	0.596	4.858	1.137	0.19727
0.11	0.43	0.40	0.613	4.867	1.136	0.19778
0.11	0.44	0.40	0.635	4.876	1.135	0.19833
0.11	0.45	0.40	0.617	4.889	1.132	0.19909
0.11	0.46	0.40	0.647	4.901	1.130	0.19983
0.11	0.47	0.40	0.601	4.910	1.128	0.20038
0.11	0.48	0.40	0.643	4.919	1.126	0.20095
0.11	0.49	0.40	0.610	4.927	1.124	0.20150
0.11	0.50	0.40	0.613	4.936	1.123	0.20200
0.11	0.51	0.40	0.635	4.947	1.120	0.20268
0.11	0.52	0.40	0.645	4.956	1.118	0.20324
0.11	0.53	0.40	0.618	4.965	1.116	0.20384
0.11	0.54	0.40	0.617	4.974	1.114	0.20438
0.11	0.55	0.40	0.604	4.980	1.112	0.20480
0.11	0.56	0.40	0.620	4.988	1.110	0.20530
0.11	0.57	0.40	0.614	4.995	1.108	0.20574
0.11	0.58	0.40	0.629	5.001	1.107	0.20610
0.11	0.59	0.40	0.633	5.008	1.105	0.20656
0.11	0.60	0.40	0.627	5.014	1.103	0.20697
0.11	0.61	0.40	0.636	5.020	1.102	0.20731
0.11	0.62	0.40	0.634	5.026	1.100	0.20770
0.11	0.63	0.40	0.603	5.030	1.099	0.20795
0.11	0.64	0.40	0.631	5.035	1.097	0.20832
0.11	0.65	0.40	0.628	5.042	1.096	0.20874
0.11	0.66	0.40	0.632	5.048	1.094	0.20914
0.11	0.67	0.40	0.635	5.055	1.093	0.20956
0.11	0.68	0.40	0.617	5.061	1.091	0.20998
0.11	0.69	0.40	0.606	5.069	1.089	0.21044
0.11	0.70	0.40	0.612	5.076	1.088	0.21089
0.11	0.71	0.40	0.648	5.082	1.087	0.21125
0.11	0.72	0.40	0.613	5.090	1.085	0.21171
0.11	0.73	0.40	0.611	5.097	1.084	0.21215
0.11	0.74	0.40	0.619	5.104	1.083	0.21259
0.11	0.75	0.40	0.614	5.111	1.082	0.21298
0.11	0.76	0.40	0.618	5.117	1.081	0.21333
0.11	0.77	0.40	0.609	5.124	1.080	0.21376
0.11	0.78	0.40	0.624	5.131	1.078	0.21416
0.11	0.79	0.40	0.623	5.136	1.077	0.21447
0.11	0.80	0.40	0.606	5.144	1.076	0.21499
0.11	0.81	0.40	0.637	5.150	1.075	0.21531
0.11	0.82	0.40	0.624	5.156	1.074	0.21567
0.11	0.83	0.40	0.621	5.164	1.073	0.21611
0.11	0.84	0.40	0.621	5.168	1.074	0.21631
0.11	0.85	0.40	0.628	5.179	1.072	0.21695
0.11	0.86	0.40	0.608	5.196	1.069	0.21799
0.11	0.87	0.40	0.618	5.211	1.066	0.21889
0.11	0.88	0.40	0.617	5.223	1.064	0.21965
0.11	0.89	0.40	0.605	5.233	1.063	0.22025
0.11	0.90	0.40	0.622	5.243	1.061	0.22079
0.11	0.91	0.40	0.636	5.252	1.060	0.22133
0.11	0.92	0.40	0.646	5.261	1.058	0.22190
0.11	0.93	0.40	0.619	5.270	1.056	0.22242
0.11	0.94	0.40	0.630	5.278	1.055	0.22289
0.11	0.95	0.40	0.628	5.286	1.054	0.22335
0.11	0.96	0.40	0.623	5.295	1.053	0.22392
0.11	0.97	0.40	0.637	5.305	1.051	0.22447
0.11	0.98	0.40	0.632	5.313	1.050	0.22493
0.11	0.99	0.40	0.645	5.323	1.049	0.22555
0.11	1.00	0.40	0.637	5.344	1.046	0.22677
0.12	0.01	0.40	0.603	4.654	1.186	0.18434
0.12	0.02	0.40	0.643	4.631	1.180	0.18334
0.12	0.03	0.40	0.628	4.613	1.180	0.18242
0.12	0.04	0.40	0.595	4.600	1.181	0.18169
0.12	0.05	0.40	0.600	4.588	1.183	0.18094
0.12	0.06	0.40	0.636	4.577	1.186	0.18026
0.12	0.07	0.40	0.606	4.568	1.189	0.17962
0.12	0.08	0.40	0.626	4.560	1.192	0.17909
0.12	0.09	0.40	0.588	4.554	1.195	0.17865
0.12	0.10	0.40	0.592	4.549	1.198	0.17820
0.12	0.11	0.40	0.590	4.541	1.201	0.17768
0.12	0.12	0.40	0.586	4.534	1.206	0.17707
0.12	0.13	0.40	0.623	4.525	1.213	0.17631
0.12	0.14	0.40	0.615	4.512	1.219	0.17534
0.12	0.15	0.40	0.591	4.508	1.222	0.17500
0.12	0.16	0.40	0.592	4.511	1.224	0.17504
0.12	0.17	0.40	0.595	4.515	1.224	0.17528
0.12	0.18	0.40	0.574	4.520	1.225	0.17548
0.12	0.19	0.40	0.609	4.527	1.224	0.17591
0.12	0.20	0.40	0.601	4.539	1.223	0.17659
0.12	0.21	0.40	0.602	4.560	1.214	0.17809
0.12	0.22	0.40	0.595	4.577	1.208	0.17929
0.12	0.23	0.40	0.597	4.592	1.204	0.18026
0.12	0.24	0.40	0.619	4.606	1.201	0.18112
0.12	0.25	0.40	0.622	4.620	1.196	0.18207
0.12	0.26	0.40	0.597	4.636	1.194	0.18301
0.12	0.27	0.40	0.594	4.653	1.191	0.18408
0.12	0.28	0.40	0.602	4.669	1.188	0.18505
0.12	0.29	0.40	0.617	4.688	1.183	0.18631
0.12	0.30	0.40	0.599	4.704	1.179	0.18728
0.12	0.31	0.40	0.621	4.715	1.177	0.18799
0.12	0.32	0.40	0.597	4.726	1.173	0.18869
0.12	0.33	0.40	0.623	4.736	1.170	0.18939
0.12	0.34	0.40	0.629	4.745	1.167	0.18997
0.12	0.35	0.40	0.603	4.754	1.165	0.19057
0.12	0.36	0.40	0.640	4.762	1.162	0.19114
0.12	0.37	0.40	0.610	4.769	1.160	0.19157
0.12	0.38	0.40	0.628	4.778	1.157	0.19217
0.12	0.39	0.40	0.618	4.786	1.155	0.19271
0.12	0.40	0.40	0.600	4.795	1.152	0.19329
0.12	0.41	0.40	0.615	4.804	1.150	0.19385
0.12	0.42	0.40	0.629	4.813	1.149	0.19439
0.12	0.43	0.40	0.622	4.823	1.146	0.19502
0.12	0.44	0.40	0.626	4.835	1.144	0.19574
0.12	0.45	0.40	0.614	4.847	1.142	0.19645
0.12	0.46	0.40	0.644	4.858	1.139	0.19716
0.12	0.47	0.40	0.598	4.867	1.137	0.19775
0.12	0.48	0.40	0.609	4.878	1.135	0.19838
0.12	0.49	0.40	0.612	4.886	1.134	0.19890
0.12	0.50	0.40	0.606	4.897	1.132	0.19954
0.12	0.51	0.40	0.613	4.908	1.129	0.20024
0.12	0.52	0.40	0.648	4.919	1.126	0.20095
0.12	0.53	0.40	0.597	4.928	1.123	0.20157
0.12	0.54	0.40	0.641	4.938	1.120	0.20222
0.12	0.55	0.40	0.596	4.948	1.118	0.20285
0.12	0.56	0.40	0.636	4.958	1.115	0.20353
0.12	0.57	0.40	0.621	4.966	1.113	0.20403
0.12	0.58	0.40	0.632	4.975	1.111	0.20458
0.12	0.59	0.40	0.635	4.981	1.109	0.20498
0.12	0.60	0.40	0.636	4.989	1.107	0.20547
0.12	0.61	0.40	0.618	4.995	1.105	0.20585
0.12	0.62	0.40	0.639	5.001	1.103	0.20626
0.12	0.63	0.40	0.623	5.007	1.102	0.20665
0.12	0.64	0.40	0.613	5.014	1.100	0.20711
0.12	0.65	0.40	0.636	5.021	1.098	0.20756
0.12	0.66	0.40	0.614	5.029	1.096	0.20804
0.12	0.67	0.40	0.630	5.033	1.095	0.20832
0.12	0.68	0.40	0.611	5.041	1.093	0.20883
0.12	0.69	0.40	0.617	5.049	1.091	0.20929
0.12	0.70	0.40	0.622	5.056	1.090	0.20974
0.12	0.71	0.40	0.620	5.065	1.088	0.21028
0.12	0.72	0.40	0.630	5.072	1.087	0.21070
0.12	0.73	0.40	0.624	5.079	1.086	0.21115
0.12	0.74	0.40	0.641	5.089	1.084	0.21174
0.12	0.75	0.40	0.624	5.096	1.083	0.21216
0.12	0.76	0.40	0.624	5.103	1.081	0.21259
0.12	0.77	0.40	0.609	5.111	1.080	0.21305
0.12	0.78	0.40	0.624	5.118	1.079	0.21349
0.12	0.79	0.40	0.622	5.126	1.077	0.21394
0.12	0.80	0.40	0.638	5.134	1.076	0.21447
0.12	0.81	0.40	0.621	5.141	1.075	0.21483
0.12	0.82	0.40	0.617	5.149	1.074	0.21533
0.12	0.83	0.40	0.630	5.158	1.072	0.21588
0.12	0.84	0.40	0.640	5.167	1.072	0.21631
0.12	0.85	0.40	0.637	5.178	1.071	0.21695
0.12	0.86	0.40	0.626	5.191	1.068	0.21780
0.12	0.87	0.40	0.623	5.205	1.065	0.21863
0.12	0.88	0.40	0.651	5.215	1.064	0.21924
0.12	0.89	0.40	0.642	5.224	1.062	0.21980
0.12	0.90	0.40	0.613	5.235	1.060	0.22042
0.12	0.91	0.40	0.617	5.243	1.059	0.22090
0.12	0.92	0.40	0.623	5.252	1.057	0.22144
0.12	0.93	0.40	0.628	5.260	1.056	0.22194
0.12	0.94	0.40	0.639	5.269	1.055	0.22247
0.12	0.95	0.40	0.634	5.277	1.053	0.22294
0.12	0.96	0.40	0.622	5.285	1.052	0.22343
0.12	0.97	0.40	0.611	5.293	1.051	0.22386
0.12	0.98	0.40	0.629	5.303	1.050	0.22443
0.12	0.99	0.40	0.628	5.312	1.048	0.22499
0.12	1.00	0.40	0.631	5.333	1.046	0.22616
0.13	0.01	0.40	0.589	4.624	1.192	0.18252
0.13	0.02	0.40	0.594	4.596	1.189	0.18112
0.13	0.03	0.40	0.605	4.578	1.189	0.18016
0.13	0.04	0.40	0.590	4.560	1.192	0.17906
0.13	0.05	0.40	0.611	4.543	1.197	0.17796
0.13	0.06	0.40	0.593	4.529	1.202	0.17700
0.13	0.07	0.40	0.605	4.516	1.208	0.17603
0.13	0.08	0.40	0.626	4.504	1.215	0.17510
0.13	0.09	0.40	0.592	4.497	1.216	0.17465
0.13	0.10	0.40	0.598	4.485	1.221	0.17384
0.13	0.11	0.40	0.574	4.466	1.231	0.17233
0.13	0.12	0.40	0.597	4.454	1.236	0.17150
0.13	0.13	0.40	0.602	4.447	1.239	0.17098
0.13	0.14	0.40	0.605	4.445	1.241	0.17083
0.13	0.15	0.40	0.583	4.448	1.242	0.17089
0.13	0.16	0.40	0.601	4.454	1.242	0.17125
0.13	0.17	0.40	0.578	4.461	1.242	0.17161
0.13	0.18	0.40	0.586	4.472	1.239	0.17235
0.13	0.19	0.40	0.611	4.487	1.236	0.17324
0.13	0.20	0.40	0.597	4.506	1.229	0.17459
0.13	0.21	0.40	0.594	4.523	1.223	0.17575
0.13	0.22	0.40	0.608	4.537	1.219	0.17663
0.13	0.23	0.40	0.631	4.550	1.217	0.17742
0.13	0.24	0.40	0.612	4.564	1.214	0.17833
0.13	0.25	0.40	0.621	4.579	1.210	0.17929
0.13	0.26	0.40	0.596	4.595	1.206	0.18028
0.13	0.27	0.40	0.607	4.609	1.204	0.18116
0.13	0.28	0.40	0.615	4.626	1.200	0.18224
0.13	0.29	0.40	0.612	4.641	1.197	0.18317
0.13	0.30	0.40	0.599	4.655	1.193	0.18410
0.13	0.31	0.40	0.613	4.665	1.191	0.18469
0.13	0.32	0.40	0.618	4.675	1.187	0.18540
0.13	0.33	0.40	0.618	4.686	1.184	0.18613
0.13	0.34	0.40	0.633	4.693	1.182	0.18658
0.13	0.35	0.40	0.606	4.700	1.179	0.18708
0.13	0.36	0.40	0.620	4.708	1.177	0.18757
0.13	0.37	0.40	0.597	4.716	1.175	0.18813
0.13	0.38	0.40	0.619	4.723	1.173	0.18858
0.13	0.39	0.40	0.590	4.731	1.170	0.18915
0.13	0.40	0.40	0.627	4.742	1.166	0.18986
0.13	0.41	0.40	0.603	4.751	1.163	0.19046
0.13	0.42	0.40	0.638	4.764	1.161	0.19126
0.13	0.43	0.40	0.607	4.774	1.159	0.19188
0.13	0.44	0.40	0.599	4.784	1.157	0.19247
0.13	0.45	0.40	0.635	4.794	1.155	0.19308
0.13	0.46	0.40	0.621	4.805	1.152	0.19380
0.13	0.47	0.40	0.631	4.818	1.151	0.19454
0.13	0.48	0.40	0.639	4.828	1.148	0.19518
0.13	0.49	0.40	0.599	4.838	1.146	0.19580
0.13	0.50	0.40	0.611	4.850	1.144	0.19656
0.13	0.51	0.40	0.627	4.864	1.140	0.19744
0.13	0.52	0.40	0.605	4.875	1.137	0.19820
0.13	0.53	0.40	0.621	4.889	1.133	0.19909
0.13	0.54	0.40	0.599	4.902	1.128	0.19995
0.13	0.55	0.40	0.614	4.912	1.126	0.20061
0.13	0.56	0.40	0.608	4.924	1.122	0.20144
0.13	0.57	0.40	0.616	4.933	1.119	0.20201
0.13	0.58	0.40	0.644	4.944	1.116	0.20273
0.13	0.59	0.40	0.616	4.954	1.113	0.20333
0.13	0.60	0.40	0.615	4.963	1.111	0.20391
0.13	0.61	0.40	0.637	4.970	1.109	0.20436
0.13	0.62	0.40	0.630	4.979	1.106	0.20497
0.13	0.63	0.40	0.608	4.986	1.104	0.20544
0.13	0.64	0.40	0.621	4.993	1.102	0.20589
0.13	0.65	0.40	0.633	5.000	1.101	0.20632
0.13	0.66	0.40	0.634	5.008	1.098	0.20686
0.13	0.67	0.40	0.623	5.015	1.097	0.20728
0.13	0.68	0.40	0.619	5.024	1.095	0.20784
0.13	0.69	0.40	0.620	5.031	1.093	0.20831
0.13	0.70	0.40	0.629	5.039	1.091	0.20882
0.13	0.71	0.40	0.623	5.047	1.090	0.20924
0.13	0.72	0.40	0.611	5.055	1.088	0.20975
0.13	0.73	0.40	0.605	5.064	1.087	0.21027
0.13	0.74	0.40	0.618	5.072	1.085	0.21078
0.13	0.75	0.40	0.611	5.081	1.084	0.21130
0.13	0.76	0.40	0.616	5.090	1.082	0.21183
0.13	0.77	0.40	0.629	5.098	1.081	0.21235
0.13	0.78	0.40	0.633	5.106	1.079	0.21283
0.13	0.79	0.40	0.629	5.113	1.078	0.21328
0.13	0.80	0.40	0.631	5.122	1.076	0.21380
0.13	0.81	0.40	0.637	5.132	1.075	0.21439
0.13	0.82	0.40	0.629	5.142	1.073	0.21498
0.13	0.83	0.40	0.606	5.152	1.072	0.21555
0.13	0.84	0.40	0.620	5.163	1.071	0.21618
0.13	0.85	0.40	0.637	5.175	1.069	0.21686
0.13	0.86	0.40	0.625	5.187	1.067	0.21763
0.13	0.87	0.40	0.625	5.198	1.065	0.21826
0.13	0.88	0.40	0.638	5.207	1.063	0.21886
0.13	0.89	0.40	0.640	5.217	1.061	0.21941
0.13	0.90	0.40	0.651	5.225	1.060	0.21992
0.13	0.91	0.40	0.628	5.234	1.058	0.22046
0.13	0.92	0.40	0.624	5.243	1.057	0.22100
0.13	0.93	0.40	0.612	5.252	1.055	0.22153
0.13	0.94	0.40	0.618	5.259	1.054	0.22196
0.13	0.95	0.40	0.614	5.268	1.053	0.22246
0.13	0.96	0.40	0.647	5.276	1.052	0.22293
0.13	0.97	0.40	0.616	5.283	1.051	0.22337
0.13	0.98	0.40	0.624	5.293	1.049	0.22395
0.13	0.99	0.40	0.627	5.302	1.048	0.22448
0.13	1.00	0.40	0.623	5.323	1.046	0.22566
0.14	0.01	0.40	0.595	4.594	1.199	0.18059
0.14	0.02	0.40	0.609	4.562	1.197	0.17897
0.14	0.03	0.40	0.631	4.538	1.201	0.17751
0.14	0.04	0.40	0.590	4.515	1.206	0.17607
0.14	0.05	0.40	0.595	4.496	1.216	0.17461
0.14	0.06	0.40	0.586	4.477	1.223	0.17326
0.14	0.07	0.40	0.612	4.459	1.232	0.17193
0.14	0.08	0.40	0.582	4.448	1.232	0.17138
0.14	0.09	0.40	0.592	4.432	1.238	0.17024
0.14	0.10	0.40	0.604	4.407	1.249	0.16845
0.14	0.11	0.40	0.588	4.396	1.253	0.16769
0.14	0.12	0.40	0.581	4.392	1.256	0.16731
0.14	0.13	0.40	0.609	4.393	1.256	0.16735
0.14	0.14	0.40	0.586	4.395	1.257	0.16742
0.14	0.15	0.40	0.600	4.400	1.258	0.16766
0.14	0.16	0.40	0.584	4.410	1.256	0.16822
0.14	0.17	0.40	0.590	4.419	1.254	0.16880
0.14	0.18	0.40	0.602	4.434	1.251	0.16980
0.14	0.19	0.40	0.606	4.451	1.248	0.17084
0.14	0.20	0.40	0.588	4.460	1.247	0.17132
0.14	0.21	0.40	0.594	4.471	1.244	0.17204
0.14	0.22	0.40	0.586	4.489	1.236	0.17340
0.14	0.23	0.40	0.599	4.503	1.232	0.17429
0.14	0.24	0.40	0.639	4.520	1.228	0.17538
0.14	0.25	0.40	0.620	4.534	1.225	0.17624
0.14	0.26	0.40	0.629	4.548	1.224	0.17703
0.14	0.27	0.40	0.601	4.561	1.221	0.17786
0.14	0.28	0.40	0.584	4.575	1.219	0.17868
0.14	0.29	0.40	0.599	4.589	1.214	0.17964
0.14	0.30	0.40	0.620	4.598	1.212	0.18021
0.14	0.31	0.40	0.594	4.607	1.209	0.18084
0.14	0.32	0.40	0.612	4.615	1.207	0.18131
0.14	0.33	0.40	0.618	4.620	1.206	0.18162
0.14	0.34	0.40	0.618	4.619	1.207	0.18159
0.14	0.35	0.40	0.590	4.621	1.207	0.18168
0.14	0.36	0.40	0.627	4.630	1.203	0.18232
0.14	0.37	0.40	0.628	4.644	1.198	0.18328
0.14	0.38	0.40	0.607	4.653	1.195	0.18392
0.14	0.39	0.40	0.596	4.669	1.188	0.18506
0.14	0.40	0.40	0.622	4.682	1.183	0.18591
0.14	0.41	0.40	0.622	4.692	1.180	0.18661
0.14	0.42	0.40	0.625	4.703	1.178	0.18729
0.14	0.43	0.40	0.615	4.714	1.176	0.18795
0.14	0.44	0.40	0.605	4.724	1.174	0.18859
0.14	0.45	0.40	0.590	4.733	1.172	0.18910
0.14	0.46	0.40	0.595	4.741	1.172	0.18955
0.14	0.47	0.40	0.618	4.743	1.173	0.18963
0.14	0.48	0.40	0.615	4.753	1.171	0.19020
0.14	0.49	0.40	0.618	4.765	1.169	0.19100
0.14	0.50	0.40	0.619	4.780	1.166	0.19189
0.14	0.51	0.40	0.617	4.801	1.159	0.19327
0.14	0.52	0.40	0.636	4.825	1.152	0.19486
0.14	0.53	0.40	0.623	4.843	1.146	0.19607
0.14	0.54	0.40	0.590	4.858	1.141	0.19712
0.14	0.55	0.40	0.615	4.873	1.136	0.19809
0.14	0.56	0.40	0.621	4.887	1.131	0.19906
0.14	0.57	0.40	0.620	4.899	1.126	0.19991
0.14	0.58	0.40	0.606	4.912	1.122	0.20077
0.14	0.59	0.40	0.616	4.923	1.119	0.20148
0.14	0.60	0.40	0.642	4.935	1.116	0.20224
0.14	0.61	0.40	0.621	4.946	1.112	0.20296
0.14	0.62	0.40	0.625	4.954	1.110	0.20347
0.14	0.63	0.40	0.629	4.963	1.107	0.20406
0.14	0.64	0.40	0.638	4.971	1.105	0.20461
0.14	0.65	0.40	0.600	4.979	1.103	0.20510
0.14	0.66	0.40	0.606	4.987	1.101	0.20563
0.14	0.67	0.40	0.609	4.997	1.099	0.20625
0.14	0.68	0.40	0.613	5.005	1.097	0.20677
0.14	0.69	0.40	0.618	5.014	1.095	0.20732
0.14	0.70	0.40	0.606	5.023	1.093	0.20788
0.14	0.71	0.40	0.636	5.032	1.091	0.20838
0.14	0.72	0.40	0.620	5.040	1.090	0.20888
0.14	0.73	0.40	0.631	5.048	1.088	0.20936
0.14	0.74	0.40	0.615	5.057	1.087	0.20990
0.14	0.75	0.40	0.603	5.065	1.085	0.21041
0.14	0.76	0.40	0.611	5.075	1.083	0.21100
0.14	0.77	0.40	0.622	5.085	1.082	0.21160
0.14	0.78	0.40	0.613	5.093	1.080	0.21213
0.14	0.79	0.40	0.602	5.102	1.078	0.21266
0.14	0.80	0.40	0.618	5.112	1.077	0.21325
0.14	0.81	0.40	0.615	5.123	1.075	0.21390
0.14	0.82	0.40	0.618	5.135	1.073	0.21460
0.14	0.83	0.40	0.617	5.147	1.071	0.21531
0.14	0.84	0.40	0.619	5.158	1.070	0.21599
0.14	0.85	0.40	0.629	5.169	1.068	0.21661
0.14	0.86	0.40	0.606	5.180	1.066	0.21730
0.14	0.87	0.40	0.618	5.191	1.064	0.21795
0.14	0.88	0.40	0.640	5.200	1.062	0.21849
0.14	0.89	0.40	0.623	5.208	1.061	0.21895
0.14	0.90	0.40	0.656	5.218	1.059	0.21953
0.14	0.91	0.40	0.630	5.227	1.058	0.22010
0.14	0.92	0.40	0.626	5.235	1.056	0.22056
0.14	0.93	0.40	0.613	5.241	1.055	0.22095
0.14	0.94	0.40	0.655	5.251	1.054	0.22153
0.14	0.95	0.40	0.620	5.258	1.053	0.22195
0.14	0.96	0.40	0.638	5.265	1.052	0.22235
0.14	0.97	0.40	0.634	5.274	1.050	0.22288
0.14	0.98	0.40	0.632	5.283	1.049	0.22340
0.14	0.99	0.40	0.644	5.293	1.048	0.22401
0.14	1.00	0.40	0.620	5.313	1.045	0.22513
0.15	0.01	0.40	0.603	4.563	1.207	0.17857
0.15	0.02	0.40	0.607	4.527	1.207	0.17664
0.15	0.03	0.40	0.604	4.498	1.213	0.17486
0.15	0.04	0.40	0.586	4.469	1.226	0.17274
0.15	0.05	0.40	0.600	4.441	1.236	0.17081
0.15	0.06	0.40	0.601	4.422	1.243	0.16950
0.15	0.07	0.40	0.603	4.405	1.248	0.16835
0.15	0.08	0.40	0.617	4.376	1.258	0.16637
0.15	0.09	0.40	0.598	4.357	1.264	0.16507
0.15	0.10	0.40	0.608	4.349	1.267	0.16454
0.15	0.11	0.40	0.571	4.344	1.269	0.16418
0.15	0.12	0.40	0.587	4.344	1.270	0.16409
0.15	0.13	0.40	0.576	4.345	1.271	0.16411
0.15	0.14	0.40	0.611	4.349	1.272	0.16429
0.15	0.15	0.40	0.614	4.357	1.271	0.16478
0.15	0.16	0.40	0.563	4.365	1.271	0.16520
0.15	0.17	0.40	0.588	4.377	1.269	0.16596
0.15	0.18	0.40	0.596	4.390	1.266	0.16676
0.15	0.19	0.40	0.611	4.398	1.265	0.16720
0.15	0.20	0.40	0.589	4.417	1.258	0.16855
0.15	0.21	0.40	0.610	4.431	1.254	0.16946
0.15	0.22	0.40	0.598	4.442	1.252	0.17013
0.15	0.23	0.40	0.620	4.455	1.250	0.17093
0.15	0.24	0.40	0.593	4.472	1.248	0.17195
0.15	0.25	0.40	0.611	4.483	1.246	0.17261
0.15	0.26	0.40	0.599	4.489	1.247	0.17290
0.15	0.27	0.40	0.615	4.501	1.245	0.17360
0.15	0.28	0.40	0.607	4.516	1.241	0.17459
0.15	0.29	0.40	0.601	4.522	1.239	0.17497
0.15	0.30	0.40	0.597	4.527	1.239	0.17527
0.15	0.31	0.40	0.605	4.527	1.239	0.17526
0.15	0.32	0.40	0.612	4.531	1.237	0.17556
0.15	0.33	0.40	0.592	4.535	1.234	0.17590
0.15	0.34	0.40	0.611	4.539	1.231	0.17625
0.15	0.35	0.40	0.604	4.548	1.226	0.17696
0.15	0.36	0.40	0.594	4.558	1.223	0.17760
0.15	0.37	0.40	0.610	4.568	1.219	0.17834
0.15	0.38	0.40	0.584	4.582	1.214	0.17926
0.15	0.39	0.40	0.604	4.592	1.210	0.18003
0.15	0.40	0.40	0.622	4.601	1.208	0.18055
0.15	0.41	0.40	0.599	4.614	1.204	0.18143
0.15	0.42	0.40	0.592	4.629	1.199	0.18243
0.15	0.43	0.40	0.619	4.640	1.198	0.18307
0.15	0.44	0.40	0.488	4.653	1.194	0.18394
0.15	0.45	0.40	0.492	4.660	1.193	0.18435
0.15	0.46	0.40	0.492	4.670	1.191	0.18498
0.15	0.47	0.40	0.504	4.685	1.187	0.18593
0.15	0.48	0.40	0.493	4.700	1.183	0.18692
0.15	0.49	0.40	0.484	4.716	1.179	0.18796
0.15	0.50	0.40	0.505	4.736	1.175	0.18917
0.15	0.51	0.40	0.481	4.756	1.171	0.19039
0.15	0.52	0.40	0.614	4.774	1.165	0.19162
0.15	0.53	0.40	0.598	4.792	1.160	0.19277
0.15	0.54	0.40	0.627	4.810	1.155	0.19395
0.15	0.55	0.40	0.621	4.831	1.148	0.19539
0.15	0.56	0.40	0.609	4.853	1.137	0.19696
0.15	0.57	0.40	0.593	4.868	1.132	0.19803
0.15	0.58	0.40	0.618	4.882	1.127	0.19896
0.15	0.59	0.40	0.626	4.895	1.124	0.19979
0.15	0.60	0.40	0.621	4.908	1.120	0.20062
0.15	0.61	0.40	0.608	4.919	1.117	0.20135
0.15	0.62	0.40	0.609	4.929	1.114	0.20198
0.15	0.63	0.40	0.613	4.940	1.111	0.20270
0.15	0.64	0.40	0.601	4.949	1.108	0.20329
0.15	0.65	0.40	0.620	4.958	1.106	0.20385
0.15	0.66	0.40	0.602	4.968	1.104	0.20448
0.15	0.67	0.40	0.611	4.978	1.101	0.20516
0.15	0.68	0.40	0.651	4.987	1.099	0.20572
0.15	0.69	0.40	0.601	4.997	1.097	0.20633
0.15	0.70	0.40	0.615	5.007	1.095	0.20690
0.15	0.71	0.40	0.636	5.016	1.093	0.20746
0.15	0.72	0.40	0.616	5.025	1.091	0.20804
0.15	0.73	0.40	0.621	5.034	1.089	0.20857
0.15	0.74	0.40	0.646	5.042	1.088	0.20908
0.15	0.75	0.40	0.615	5.052	1.086	0.20965
0.15	0.76	0.40	0.600	5.061	1.084	0.21024
0.15	0.77	0.40	0.638	5.072	1.082	0.21090
0.15	0.78	0.40	0.603	5.080	1.081	0.21140
0.15	0.79	0.40	0.622	5.092	1.079	0.21209
0.15	0.80	0.40	0.641	5.102	1.077	0.21267
0.15	0.81	0.40	0.606	5.115	1.075	0.21348
0.15	0.82	0.40	0.622	5.128	1.073	0.21425
0.15	0.83	0.40	0.628	5.141	1.071	0.21498
0.15	0.84	0.40	0.605	5.152	1.069	0.21566
0.15	0.85	0.40	0.615	5.162	1.067	0.21629
0.15	0.86	0.40	0.641	5.173	1.065	0.21694
0.15	0.87	0.40	0.649	5.182	1.064	0.21750
0.15	0.88	0.40	0.622	5.192	1.062	0.21806
0.15	0.89	0.40	0.625	5.201	1.060	0.21861
0.15	0.90	0.40	0.614	5.209	1.059	0.21910
0.15	0.91	0.40	0.622	5.218	1.057	0.21966
0.15	0.92	0.40	0.648	5.225	1.056	0.22006
0.15	0.93	0.40	0.608	5.234	1.055	0.22059
0.15	0.94	0.40	0.616	5.240	1.054	0.22094
0.15	0.95	0.40	0.620	5.248	1.052	0.22141
0.15	0.96	0.40	0.621	5.257	1.051	0.22198
0.15	0.97	0.40	0.625	5.263	1.050	0.22233
0.15	0.98	0.40	0.631	5.274	1.048	0.22295
0.15	0.99	0.40	0.642	5.284	1.047	0.22353
0.15	1.00	0.40	0.631	5.304	1.045	0.22468
0.16	0.01	0.40	0.627	4.532	1.214	0.17662
0.16	0.02	0.40	0.636	4.490	1.219	0.17417
0.16	0.03	0.40	0.599	4.453	1.230	0.17173
0.16	0.04	0.40	0.608	4.409	1.251	0.16844
0.16	0.05	0.40	0.580	4.389	1.254	0.16720
0.16	0.06	0.40	0.586	4.366	1.261	0.16568
0.16	0.07	0.40	0.591	4.335	1.271	0.16357
0.16	0.08	0.40	0.587	4.317	1.277	0.16236
0.16	0.09	0.40	0.608	4.306	1.280	0.16164
0.16	0.10	0.40	0.587	4.301	1.282	0.16126
0.16	0.11	0.40	0.577	4.298	1.284	0.16104
0.16	0.12	0.40	0.604	4.297	1.285	0.16096
0.16	0.13	0.40	0.584	4.300	1.286	0.16107
0.16	0.14	0.40	0.613	4.304	1.287	0.16123
0.16	0.15	0.40	0.612	4.310	1.288	0.16149
0.16	0.16	0.40	0.577	4.318	1.288	0.16194
0.16	0.17	0.40	0.579	4.327	1.287	0.16242
0.16	0.18	0.40	0.609	4.342	1.286	0.16330
0.16	0.19	0.40	0.577	4.354	1.281	0.16415
0.16	0.20	0.40	0.600	4.364	1.282	0.16467
0.16	0.21	0.40	0.622	4.370	1.285	0.16486
0.16	0.22	0.40	0.613	4.378	1.293	0.16491
0.16	0.23	0.40	0.591	4.393	1.289	0.16590
0.16	0.24	0.40	0.623	4.406	1.283	0.16687
0.16	0.25	0.40	0.587	4.414	1.281	0.16740
0.16	0.26	0.40	0.619	4.420	1.279	0.16780
0.16	0.27	0.40	0.606	4.434	1.276	0.16868
0.16	0.28	0.40	0.618	4.437	1.275	0.16883
0.16	0.29	0.40	0.615	4.441	1.273	0.16915
0.16	0.30	0.40	0.585	4.445	1.269	0.16960
0.16	0.31	0.40	0.621	4.444	1.267	0.16960
0.16	0.32	0.40	0.623	4.450	1.263	0.17011
0.16	0.33	0.40	0.604	4.455	1.259	0.17055
0.16	0.34	0.40	0.608	4.464	1.253	0.17128
0.16	0.35	0.40	0.621	4.473	1.248	0.17195
0.16	0.36	0.40	0.622	4.483	1.244	0.17271
0.16	0.37	0.40	0.594	4.495	1.239	0.17353
0.16	0.38	0.40	0.614	4.506	1.234	0.17436
0.16	0.39	0.40	0.628	4.518	1.229	0.17521
0.16	0.40	0.40	0.617	4.530	1.224	0.17606
0.16	0.41	0.40	0.602	4.543	1.220	0.17695
0.16	0.42	0.40	0.602	4.558	1.216	0.17790
0.16	0.43	0.40	0.586	4.573	1.212	0.17888
0.16	0.44	0.40	0.617	4.589	1.208	0.17995
0.16	0.45	0.40	0.633	4.608	1.204	0.18110
0.16	0.46	0.40	0.591	4.625	1.200	0.18220
0.16	0.47	0.40	0.604	4.649	1.194	0.18373
0.16	0.48	0.40	0.605	4.673	1.187	0.18529
0.16	0.49	0.40	0.584	4.698	1.179	0.18699
0.16	0.50	0.40	0.604	4.720	1.173	0.18840
0.16	0.51	0.40	0.629	4.739	1.169	0.18957
0.16	0.52	0.40	0.622	4.759	1.162	0.19095
0.16	0.53	0.40	0.608	4.778	1.156	0.19218
0.16	0.54	0.40	0.608	4.796	1.150	0.19342
0.16	0.55	0.40	0.618	4.810	1.146	0.19434
0.16	0.56	0.40	0.611	4.827	1.140	0.19548
0.16	0.57	0.40	0.607	4.840	1.136	0.19634
0.16	0.58	0.40	0.590	4.855	1.131	0.19734
0.16	0.59	0.40	0.603	4.868	1.128	0.19816
0.16	0.60	0.40	0.617	4.881	1.123	0.19909
0.16	0.61	0.40	0.597	4.894	1.120	0.19987
0.16	0.62	0.40	0.600	4.905	1.117	0.20059
0.16	0.63	0.40	0.647	4.917	1.114	0.20135
0.16	0.64	0.40	0.617	4.928	1.111	0.20203
0.16	0.65	0.40	0.638	4.938	1.109	0.20272
0.16	0.66	0.40	0.602	4.948	1.106	0.20336
0.16	0.67	0.40	0.631	4.958	1.103	0.20399
0.16	0.68	0.40	0.619	4.970	1.101	0.20473
0.16	0.69	0.40	0.614	4.981	1.099	0.20539
0.16	0.70	0.40	0.616	4.991	1.097	0.20603
0.16	0.71	0.40	0.639	5.002	1.094	0.20670
0.16	0.72	0.40	0.623	5.011	1.092	0.20725
0.16	0.73	0.40	0.621	5.020	1.090	0.20782
0.16	0.74	0.40	0.645	5.031	1.088	0.20846
0.16	0.75	0.40	0.631	5.040	1.087	0.20902
0.16	0.76	0.40	0.616	5.051	1.085	0.20967
0.16	0.77	0.40	0.617	5.059	1.083	0.21020
0.16	0.78	0.40	0.621	5.070	1.081	0.21086
0.16	0.79	0.40	0.602	5.082	1.079	0.21156
0.16	0.80	0.40	0.615	5.095	1.077	0.21231
0.16	0.81	0.40	0.615	5.108	1.075	0.21309
0.16	0.82	0.40	0.617	5.123	1.072	0.21398
0.16	0.83	0.40	0.635	5.133	1.071	0.21463
0.16	0.84	0.40	0.612	5.145	1.069	0.21533
0.16	0.85	0.40	0.642	5.155	1.067	0.21591
0.16	0.86	0.40	0.606	5.164	1.065	0.21649
0.16	0.87	0.40	0.608	5.175	1.063	0.21710
0.16	0.88	0.40	0.618	5.184	1.062	0.21765
0.16	0.89	0.40	0.622	5.193	1.060	0.21819
0.16	0.90	0.40	0.614	5.201	1.059	0.21870
0.16	0.91	0.40	0.621	5.208	1.057	0.21911
0.16	0.92	0.40	0.652	5.217	1.056	0.21962
0.16	0.93	0.40	0.643	5.223	1.055	0.22000
0.16	0.94	0.40	0.634	5.232	1.053	0.22058
0.16	0.95	0.40	0.624	5.240	1.052	0.22100
0.16	0.96	0.40	0.623	5.247	1.051	0.22141
0.16	0.97	0.40	0.629	5.255	1.050	0.22192
0.16	0.98	0.40	0.657	5.264	1.048	0.22244
0.16	0.99	0.40	0.629	5.275	1.047	0.22310
0.16	1.00	0.40	0.626	5.295	1.045	0.22424
0.17	0.01	0.40	0.624	4.501	1.224	0.17454
0.17	0.02	0.40	0.611	4.452	1.231	0.17158
0.17	0.03	0.40	0.579	4.396	1.256	0.16749
0.17	0.04	0.40	0.608	4.364	1.265	0.16540
0.17	0.05	0.40	0.590	4.338	1.269	0.16385
0.17	0.06	0.40	0.604	4.302	1.282	0.16138
0.17	0.07	0.40	0.577	4.283	1.287	0.16011
0.17	0.08	0.40	0.577	4.270	1.291	0.15923
0.17	0.09	0.40	0.587	4.261	1.293	0.15864
0.17	0.10	0.40	0.602	4.258	1.295	0.15839
0.17	0.11	0.40	0.586	4.252	1.297	0.15800
0.17	0.12	0.40	0.608	4.251	1.299	0.15786
0.17	0.13	0.40	0.598	4.252	1.304	0.15772
0.17	0.14	0.40	0.594	4.257	1.307	0.15781
0.17	0.15	0.40	0.594	4.268	1.307	0.15841
0.17	0.16	0.40	0.610	4.277	1.306	0.15893
0.17	0.17	0.40	0.603	4.281	1.310	0.15897
0.17	0.18	0.40	0.596	4.280	1.321	0.15840
0.17	0.19	0.40	0.604	4.270	1.351	0.15652
0.17	0.20	0.40	0.584	4.256	1.384	0.15428
0.17	0.21	0.40	0.606	4.262	1.392	0.15426
0.17	0.22	0.40	0.578	4.282	1.364	0.15655
0.17	0.23	0.40	0.629	4.292	1.359	0.15736
0.17	0.24	0.40	0.604	4.312	1.349	0.15887
0.17	0.25	0.40	0.622	4.329	1.331	0.16060
0.17	0.26	0.40	0.583	4.332	1.328	0.16086
0.17	0.27	0.40	0.619	4.335	1.324	0.16125
0.17	0.28	0.40	0.599	4.337	1.327	0.16121
0.17	0.29	0.40	0.624	4.336	1.338	0.16067
0.17	0.30	0.40	0.597	4.346	1.318	0.16211
0.17	0.31	0.40	0.594	4.355	1.306	0.16311
0.17	0.32	0.40	0.626	4.364	1.301	0.16379
0.17	0.33	0.40	0.598	4.373	1.295	0.16455
0.17	0.34	0.40	0.600	4.390	1.283	0.16598
0.17	0.35	0.40	0.616	4.403	1.275	0.16707
0.17	0.36	0.40	0.587	4.418	1.267	0.16820
0.17	0.37	0.40	0.586	4.433	1.257	0.16948
0.17	0.38	0.40	0.608	4.447	1.250	0.17050
0.17	0.39	0.40	0.598	4.461	1.243	0.17158
0.17	0.40	0.40	0.598	4.477	1.238	0.17262
0.17	0.41	0.40	0.602	4.490	1.233	0.17358
0.17	0.42	0.40	0.619	4.507	1.228	0.17468
0.17	0.43	0.40	0.625	4.529	1.222	0.17612
0.17	0.44	0.40	0.585	4.554	1.216	0.17768
0.17	0.45	0.40	0.601	4.573	1.212	0.17889
0.17	0.46	0.40	0.631	4.594	1.206	0.18024
0.17	0.47	0.40	0.604	4.614	1.201	0.18157
0.17	0.48	0.40	0.624	4.640	1.192	0.18335
0.17	0.49	0.40	0.586	4.665	1.185	0.18493
0.17	0.50	0.40	0.614	4.687	1.178	0.18645
0.17	0.51	0.40	0.622	4.708	1.172	0.18779
0.17	0.52	0.40	0.628	4.729	1.166	0.18916
0.17	0.53	0.40	0.614	4.746	1.161	0.19028
0.17	0.54	0.40	0.626	4.764	1.156	0.19147
0.17	0.55	0.40	0.600	4.781	1.150	0.19263
0.17	0.56	0.40	0.592	4.795	1.146	0.19355
0.17	0.57	0.40	0.614	4.811	1.141	0.19461
0.17	0.58	0.40	0.603	4.826	1.137	0.19556
0.17	0.59	0.40	0.615	4.840	1.132	0.19652
0.17	0.60	0.40	0.615	4.854	1.129	0.19741
0.17	0.61	0.40	0.630	4.867	1.125	0.19827
0.17	0.62	0.40	0.621	4.882	1.121	0.19919
0.17	0.63	0.40	0.620	4.895	1.117	0.20007
0.17	0.64	0.40	0.639	4.906	1.115	0.20077
0.17	0.65	0.40	0.626	4.918	1.111	0.20158
0.17	0.66	0.40	0.622	4.929	1.109	0.20222
0.17	0.67	0.40	0.600	4.941	1.106	0.20298
0.17	0.68	0.40	0.620	4.953	1.103	0.20375
0.17	0.69	0.40	0.629	4.965	1.101	0.20447
0.17	0.70	0.40	0.621	4.975	1.099	0.20508
0.17	0.71	0.40	0.616	4.986	1.096	0.20579
0.17	0.72	0.40	0.619	4.996	1.094	0.20639
0.17	0.73	0.40	0.617	5.006	1.092	0.20698
0.17	0.74	0.40	0.599	5.017	1.090	0.20765
0.17	0.75	0.40	0.620	5.027	1.088	0.20831
0.17	0.76	0.40	0.635	5.039	1.085	0.20901
0.17	0.77	0.40	0.623	5.050	1.083	0.20967
0.17	0.78	0.40	0.635	5.062	1.081	0.21041
0.17	0.79	0.40	0.602	5.075	1.079	0.21119
0.17	0.80	0.40	0.620	5.088	1.077	0.21196
0.17	0.81	0.40	0.626	5.102	1.075	0.21279
0.17	0.82	0.40	0.663	5.114	1.073	0.21348
0.17	0.83	0.40	0.621	5.126	1.071	0.21423
0.17	0.84	0.40	0.616	5.137	1.068	0.21491
0.17	0.85	0.40	0.606	5.147	1.067	0.21548
0.17	0.86	0.40	0.619	5.157	1.065	0.21609
0.17	0.87	0.40	0.607	5.166	1.063	0.21667
0.17	0.88	0.40	0.644	5.175	1.062	0.21719
0.17	0.89	0.40	0.621	5.184	1.060	0.21774
0.17	0.90	0.40	0.625	5.193	1.058	0.21829
0.17	0.91	0.40	0.615	5.200	1.057	0.21873
0.17	0.92	0.40	0.625	5.208	1.056	0.21916
0.17	0.93	0.40	0.642	5.216	1.054	0.21965
0.17	0.94	0.40	0.641	5.223	1.053	0.22009
0.17	0.95	0.40	0.632	5.231	1.052	0.22054
0.17	0.96	0.40	0.657	5.238	1.051	0.22099
0.17	0.97	0.40	0.616	5.247	1.049	0.22150
0.17	0.98	0.40	0.630	5.255	1.048	0.22199
0.17	0.99	0.40	0.624	5.265	1.047	0.22257
0.17	1.00	0.40	0.618	5.285	1.045	0.22372
0.18	0.01	0.40	0.590	4.469	1.233	0.17243
0.18	0.02	0.40	0.600	4.408	1.249	0.16846
0.18	0.03	0.40	0.605	4.347	1.274	0.16412
0.18	0.04	0.40	0.607	4.321	1.276	0.16263
0.18	0.05	0.40	0.600	4.278	1.289	0.15975
0.18	0.06	0.40	0.593	4.255	1.295	0.15822
0.18	0.07	0.40	0.577	4.238	1.300	0.15713
0.18	0.08	0.40	0.609	4.226	1.305	0.15623
0.18	0.09	0.40	0.591	4.216	1.307	0.15558
0.18	0.10	0.40	0.593	4.209	1.311	0.15510
0.18	0.11	0.40	0.609	4.205	1.315	0.15467
0.18	0.12	0.40	0.608	4.203	1.320	0.15433
0.18	0.13	0.40	0.605	4.206	1.326	0.15419
0.18	0.14	0.40	0.595	4.211	1.332	0.15425
0.18	0.15	0.40	0.608	4.209	1.342	0.15370
0.18	0.16	0.40	0.574	4.204	1.357	0.15272
0.18	0.17	0.40	0.579	4.191	1.387	0.15063
0.18	0.18	0.40	0.583	4.153	1.450	0.14574
0.18	0.19	0.40	0.570	4.138	1.465	0.14420
0.18	0.20	0.40	0.607	4.132	1.461	0.14408
0.18	0.21	0.40	0.605	4.132	1.460	0.14415
0.18	0.22	0.40	0.576	4.163	1.446	0.14642
0.18	0.23	0.40	0.585	4.188	1.438	0.14813
0.18	0.24	0.40	0.581	4.199	1.429	0.14915
0.18	0.25	0.40	0.585	4.214	1.411	0.15076
0.18	0.26	0.40	0.614	4.221	1.403	0.15153
0.18	0.27	0.40	0.610	4.218	1.422	0.15052
0.18	0.28	0.40	0.588	4.211	1.430	0.14972
0.18	0.29	0.40	0.592	4.219	1.411	0.15108
0.18	0.30	0.40	0.589	4.232	1.388	0.15280
0.18	0.31	0.40	0.581	4.246	1.375	0.15418
0.18	0.32	0.40	0.614	4.270	1.358	0.15620
0.18	0.33	0.40	0.589	4.296	1.344	0.15823
0.18	0.34	0.40	0.589	4.324	1.318	0.16093
0.18	0.35	0.40	0.596	4.344	1.299	0.16283
0.18	0.36	0.40	0.587	4.360	1.287	0.16423
0.18	0.37	0.40	0.586	4.378	1.275	0.16573
0.18	0.38	0.40	0.609	4.395	1.266	0.16702
0.18	0.39	0.40	0.592	4.410	1.259	0.16815
0.18	0.40	0.40	0.607	4.427	1.251	0.16938
0.18	0.41	0.40	0.600	4.444	1.245	0.17054
0.18	0.42	0.40	0.614	4.462	1.239	0.17179
0.18	0.43	0.40	0.598	4.481	1.232	0.17311
0.18	0.44	0.40	0.616	4.499	1.228	0.17424
0.18	0.45	0.40	0.599	4.523	1.222	0.17578
0.18	0.46	0.40	0.595	4.543	1.217	0.17708
0.18	0.47	0.40	0.582	4.565	1.211	0.17854
0.18	0.48	0.40	0.597	4.592	1.203	0.18030
0.18	0.49	0.40	0.607	4.618	1.197	0.18196
0.18	0.50	0.40	0.585	4.640	1.189	0.18344
0.18	0.51	0.40	0.599	4.659	1.186	0.18459
0.18	0.52	0.40	0.621	4.677	1.181	0.18576
0.18	0.53	0.40	0.587	4.700	1.174	0.18732
0.18	0.54	0.40	0.605	4.724	1.165	0.18900
0.18	0.55	0.40	0.615	4.742	1.160	0.19012
0.18	0.56	0.40	0.596	4.761	1.153	0.19141
0.18	0.57	0.40	0.615	4.777	1.149	0.19246
0.18	0.58	0.40	0.618	4.792	1.144	0.19344
0.18	0.59	0.40	0.617	4.808	1.140	0.19453
0.18	0.60	0.40	0.626	4.825	1.135	0.19562
0.18	0.61	0.40	0.624	4.841	1.130	0.19664
0.18	0.62	0.40	0.613	4.855	1.126	0.19759
0.18	0.63	0.40	0.592	4.869	1.122	0.19849
0.18	0.64	0.40	0.606	4.884	1.118	0.19941
0.18	0.65	0.40	0.622	4.897	1.115	0.20026
0.18	0.66	0.40	0.635	4.910	1.112	0.20106
0.18	0.67	0.40	0.607	4.923	1.108	0.20194
0.18	0.68	0.40	0.633	4.936	1.105	0.20274
0.18	0.69	0.40	0.614	4.949	1.103	0.20355
0.18	0.70	0.40	0.613	4.959	1.101	0.20417
0.18	0.71	0.40	0.628	4.972	1.098	0.20495
0.18	0.72	0.40	0.607	4.982	1.095	0.20560
0.18	0.73	0.40	0.637	4.994	1.093	0.20635
0.18	0.74	0.40	0.597	5.004	1.091	0.20694
0.18	0.75	0.40	0.622	5.016	1.088	0.20769
0.18	0.76	0.40	0.612	5.028	1.086	0.20843
0.18	0.77	0.40	0.618	5.040	1.084	0.20914
0.18	0.78	0.40	0.603	5.052	1.082	0.20987
0.18	0.79	0.40	0.643	5.067	1.079	0.21075
0.18	0.80	0.40	0.617	5.080	1.077	0.21156
0.18	0.81	0.40	0.620	5.093	1.075	0.21233
0.18	0.82	0.40	0.620	5.107	1.073	0.21314
0.18	0.83	0.40	0.664	5.119	1.070	0.21389
0.18	0.84	0.40	0.612	5.130	1.068	0.21454
0.18	0.85	0.40	0.610	5.139	1.067	0.21508
0.18	0.86	0.40	0.635	5.149	1.065	0.21571
0.18	0.87	0.40	0.645	5.159	1.063	0.21630
0.18	0.88	0.40	0.640	5.167	1.062	0.21676
0.18	0.89	0.40	0.636	5.176	1.060	0.21735
0.18	0.90	0.40	0.621	5.184	1.058	0.21783
0.18	0.91	0.40	0.611	5.193	1.057	0.21834
0.18	0.92	0.40	0.623	5.199	1.056	0.21871
0.18	0.93	0.40	0.613	5.207	1.055	0.21917
0.18	0.94	0.40	0.619	5.215	1.053	0.21969
0.18	0.95	0.40	0.619	5.222	1.052	0.22008
0.18	0.96	0.40	0.639	5.230	1.051	0.22056
0.18	0.97	0.40	0.623	5.238	1.049	0.22102
0.18	0.98	0.40	0.641	5.248	1.048	0.22159
0.18	0.99	0.40	0.628	5.258	1.047	0.22219
0.18	1.00	0.40	0.602	5.278	1.044	0.22337
0.19	0.01	0.40	0.589	4.436	1.244	0.17017
0.19	0.02	0.40	0.608	4.355	1.274	0.16454
0.19	0.03	0.40	0.593	4.310	1.282	0.16178
0.19	0.04	0.40	0.606	4.263	1.295	0.15869
0.19	0.05	0.40	0.566	4.233	1.303	0.15669
0.19	0.06	0.40	0.607	4.212	1.309	0.15532
0.19	0.07	0.40	0.598	4.196	1.314	0.15423
0.19	0.08	0.40	0.592	4.183	1.318	0.15338
0.19	0.09	0.40	0.606	4.171	1.324	0.15244
0.19	0.10	0.40	0.567	4.163	1.331	0.15169
0.19	0.11	0.40	0.580	4.158	1.338	0.15109
0.19	0.12	0.40	0.616	4.152	1.348	0.15033
0.19	0.13	0.40	0.585	4.147	1.360	0.14950
0.19	0.14	0.40	0.589	4.139	1.379	0.14825
0.19	0.15	0.40	0.609	4.121	1.410	0.14584
0.19	0.16	0.40	0.580	4.099	1.460	0.14237
0.19	0.17	0.40	0.626	4.061	1.492	0.13880
0.19	0.18	0.40	0.571	4.023	1.515	0.13570
0.19	0.19	0.40	0.579	4.006	1.520	0.13455
0.19	0.20	0.40	0.587	3.999	1.533	0.13353
0.19	0.21	0.40	0.588	4.019	1.554	0.13361
0.19	0.22	0.40	0.572	4.037	1.554	0.13458
0.19	0.23	0.40	0.578	4.056	1.565	0.13511
0.19	0.24	0.40	0.574	4.070	1.543	0.13691
0.19	0.25	0.40	0.589	4.074	1.549	0.13686
0.19	0.26	0.40	0.586	4.084	1.550	0.13735
0.19	0.27	0.40	0.587	4.092	1.499	0.14017
0.19	0.28	0.40	0.580	4.111	1.470	0.14250
0.19	0.29	0.40	0.594	4.121	1.456	0.14372
0.19	0.30	0.40	0.618	4.151	1.434	0.14635
0.19	0.31	0.40	0.616	4.178	1.411	0.14887
0.19	0.32	0.40	0.583	4.211	1.385	0.15181
0.19	0.33	0.40	0.613	4.242	1.360	0.15463
0.19	0.34	0.40	0.602	4.265	1.341	0.15672
0.19	0.35	0.40	0.594	4.288	1.324	0.15872
0.19	0.36	0.40	0.585	4.309	1.305	0.16066
0.19	0.37	0.40	0.606	4.326	1.292	0.16217
0.19	0.38	0.40	0.621	4.343	1.283	0.16351
0.19	0.39	0.40	0.617	4.361	1.273	0.16489
0.19	0.40	0.40	0.581	4.378	1.265	0.16617
0.19	0.41	0.40	0.581	4.394	1.259	0.16731
0.19	0.42	0.40	0.589	4.413	1.252	0.16864
0.19	0.43	0.40	0.590	4.433	1.245	0.16998
0.19	0.44	0.40	0.622	4.453	1.240	0.17128
0.19	0.45	0.40	0.588	4.476	1.233	0.17278
0.19	0.46	0.40	0.620	4.498	1.228	0.17421
0.19	0.47	0.40	0.588	4.519	1.221	0.17558
0.19	0.48	0.40	0.600	4.541	1.214	0.17712
0.19	0.49	0.40	0.624	4.562	1.210	0.17844
0.19	0.50	0.40	0.593	4.580	1.205	0.17959
0.19	0.51	0.40	0.617	4.602	1.199	0.18102
0.19	0.52	0.40	0.599	4.629	1.191	0.18279
0.19	0.53	0.40	0.620	4.657	1.182	0.18468
0.19	0.54	0.40	0.604	4.681	1.175	0.18626
0.19	0.55	0.40	0.596	4.699	1.170	0.18738
0.19	0.56	0.40	0.618	4.713	1.167	0.18832
0.19	0.57	0.40	0.615	4.725	1.165	0.18902
0.19	0.58	0.40	0.620	4.746	1.158	0.19045
0.19	0.59	0.40	0.599	4.769	1.149	0.19201
0.19	0.60	0.40	0.610	4.789	1.143	0.19335
0.19	0.61	0.40	0.617	4.809	1.137	0.19470
0.19	0.62	0.40	0.614	4.826	1.132	0.19580
0.19	0.63	0.40	0.624	4.846	1.126	0.19708
0.19	0.64	0.40	0.593	4.861	1.122	0.19807
0.19	0.65	0.40	0.631	4.875	1.119	0.19897
0.19	0.66	0.40	0.593	4.892	1.115	0.19999
0.19	0.67	0.40	0.594	4.906	1.111	0.20087
0.19	0.68	0.40	0.621	4.920	1.108	0.20176
0.19	0.69	0.40	0.641	4.932	1.105	0.20256
0.19	0.70	0.40	0.618	4.945	1.102	0.20337
0.19	0.71	0.40	0.628	4.957	1.100	0.20407
0.19	0.72	0.40	0.631	4.969	1.097	0.20485
0.19	0.73	0.40	0.611	4.982	1.094	0.20566
0.19	0.74	0.40	0.634	4.994	1.091	0.20641
0.19	0.75	0.40	0.630	5.003	1.090	0.20696
0.19	0.76	0.40	0.640	5.017	1.087	0.20782
0.19	0.77	0.40	0.645	5.030	1.085	0.20857
0.19	0.78	0.40	0.634	5.045	1.082	0.20946
0.19	0.79	0.40	0.633	5.059	1.080	0.21032
0.19	0.80	0.40	0.620	5.074	1.077	0.21123
0.19	0.81	0.40	0.603	5.087	1.075	0.21200
0.19	0.82	0.40	0.640	5.099	1.073	0.21274
0.19	0.83	0.40	0.612	5.111	1.071	0.21344
0.19	0.84	0.40	0.611	5.122	1.069	0.21409
0.19	0.85	0.40	0.620	5.132	1.067	0.21470
0.19	0.86	0.40	0.611	5.142	1.065	0.21532
0.19	0.87	0.40	0.632	5.151	1.063	0.21585
0.19	0.88	0.40	0.623	5.159	1.061	0.21636
0.19	0.89	0.40	0.651	5.168	1.060	0.21693
0.19	0.90	0.40	0.618	5.177	1.058	0.21743
0.19	0.91	0.40	0.618	5.184	1.057	0.21784
0.19	0.92	0.40	0.652	5.191	1.056	0.21826
0.19	0.93	0.40	0.626	5.199	1.054	0.21876
0.19	0.94	0.40	0.608	5.207	1.053	0.21928
0.19	0.95	0.40	0.632	5.215	1.052	0.21970
0.19	0.96	0.40	0.623	5.223	1.050	0.22017
0.19	0.97	0.40	0.623	5.230	1.049	0.22060
0.19	0.98	0.40	0.620	5.240	1.047	0.22123
0.19	0.99	0.40	0.627	5.250	1.046	0.22178
0.19	1.00	0.40	0.630	5.271	1.044	0.22298
0.20	0.01	0.40	0.602	4.403	1.255	0.16790
0.20	0.02	0.40	0.603	4.312	1.287	0.16165
0.20	0.03	0.40	0.601	4.264	1.297	0.15864
0.20	0.04	0.40	0.573	4.221	1.308	0.15585
0.20	0.05	0.40	0.602	4.193	1.316	0.15401
0.20	0.06	0.40	0.584	4.171	1.323	0.15253
0.20	0.07	0.40	0.601	4.153	1.329	0.15128
0.20	0.08	0.40	0.611	4.140	1.335	0.15026
0.20	0.09	0.40	0.591	4.124	1.345	0.14897
0.20	0.10	0.40	0.587	4.113	1.357	0.14783
0.20	0.11	0.40	0.584	4.102	1.371	0.14660
0.20	0.12	0.40	0.589	4.086	1.391	0.14478
0.20	0.13	0.40	0.610	4.071	1.414	0.14294
0.20	0.14	0.40	0.604	4.047	1.448	0.14007
0.20	0.15	0.40	0.587	4.014	1.495	0.13612
0.20	0.16	0.40	0.571	3.975	1.521	0.13281
0.20	0.17	0.40	0.587	3.917	1.569	0.12743
0.20	0.18	0.40	0.576	3.867	1.638	0.12141
0.20	0.19	0.40	0.593	3.863	1.630	0.12154
0.20	0.20	0.40	0.581	3.869	1.644	0.12119
0.20	0.21	0.40	0.577	3.878	1.690	0.11950
0.20	0.22	0.40	0.569	3.886	1.691	0.11985
0.20	0.23	0.40	0.611	3.945	1.620	0.12651
0.20	0.24	0.40	0.607	3.974	1.585	0.12973
0.20	0.25	0.40	0.587	3.990	1.550	0.13220
0.20	0.26	0.40	0.582	3.990	1.542	0.13264
0.20	0.27	0.40	0.609	4.001	1.525	0.13404
0.20	0.28	0.40	0.611	4.023	1.508	0.13600
0.20	0.29	0.40	0.611	4.048	1.488	0.13826
0.20	0.30	0.40	0.607	4.089	1.463	0.14163
0.20	0.31	0.40	0.584	4.130	1.433	0.14524
0.20	0.32	0.40	0.583	4.158	1.416	0.14755
0.20	0.33	0.40	0.591	4.190	1.386	0.15062
0.20	0.34	0.40	0.581	4.217	1.355	0.15347
0.20	0.35	0.40	0.611	4.237	1.337	0.15537
0.20	0.36	0.40	0.578	4.256	1.322	0.15707
0.20	0.37	0.40	0.581	4.274	1.311	0.15856
0.20	0.38	0.40	0.582	4.292	1.298	0.16007
0.20	0.39	0.40	0.600	4.309	1.290	0.16138
0.20	0.40	0.40	0.581	4.328	1.282	0.16275
0.20	0.41	0.40	0.582	4.345	1.274	0.16399
0.20	0.42	0.40	0.615	4.364	1.266	0.16538
0.20	0.43	0.40	0.593	4.383	1.260	0.16664
0.20	0.44	0.40	0.583	4.404	1.255	0.16802
0.20	0.45	0.40	0.600	4.429	1.247	0.16966
0.20	0.46	0.40	0.602	4.450	1.240	0.17115
0.20	0.47	0.40	0.598	4.469	1.234	0.17241
0.20	0.48	0.40	0.608	4.490	1.228	0.17378
0.20	0.49	0.40	0.582	4.510	1.221	0.17514
0.20	0.50	0.40	0.621	4.531	1.214	0.17656
0.20	0.51	0.40	0.601	4.552	1.209	0.17787
0.20	0.52	0.40	0.601	4.576	1.202	0.17946
0.20	0.53	0.40	0.613	4.601	1.196	0.18108
0.20	0.54	0.40	0.616	4.630	1.187	0.18303
0.20	0.55	0.40	0.614	4.650	1.181	0.18431
0.20	0.56	0.40	0.604	4.666	1.177	0.18539
0.20	0.57	0.40	0.607	4.680	1.173	0.18631
0.20	0.58	0.40	0.605	4.692	1.170	0.18703
0.20	0.59	0.40	0.584	4.712	1.164	0.18837
0.20	0.60	0.40	0.618	4.736	1.157	0.18993
0.20	0.61	0.40	0.601	4.761	1.150	0.19159
0.20	0.62	0.40	0.610	4.791	1.141	0.19354
0.20	0.63	0.40	0.622	4.814	1.134	0.19507
0.20	0.64	0.40	0.595	4.835	1.129	0.19641
0.20	0.65	0.40	0.588	4.852	1.124	0.19753
0.20	0.66	0.40	0.602	4.870	1.119	0.19869
0.20	0.67	0.40	0.623	4.889	1.114	0.19986
0.20	0.68	0.40	0.622	4.903	1.111	0.20074
0.20	0.69	0.40	0.618	4.917	1.108	0.20165
0.20	0.70	0.40	0.623	4.930	1.105	0.20247
0.20	0.71	0.40	0.621	4.943	1.101	0.20330
0.20	0.72	0.40	0.624	4.957	1.098	0.20416
0.20	0.73	0.40	0.625	4.970	1.096	0.20493
0.20	0.74	0.40	0.647	4.983	1.093	0.20576
0.20	0.75	0.40	0.645	4.996	1.090	0.20653
0.20	0.76	0.40	0.626	5.008	1.087	0.20731
0.20	0.77	0.40	0.622	5.022	1.085	0.20811
0.20	0.78	0.40	0.618	5.037	1.083	0.20902
0.20	0.79	0.40	0.620	5.051	1.080	0.20992
0.20	0.80	0.40	0.635	5.065	1.078	0.21071
0.20	0.81	0.40	0.616	5.079	1.075	0.21157
0.20	0.82	0.40	0.620	5.091	1.073	0.21230
0.20	0.83	0.40	0.628	5.103	1.070	0.21302
0.20	0.84	0.40	0.609	5.113	1.069	0.21361
0.20	0.85	0.40	0.636	5.124	1.067	0.21431
0.20	0.86	0.40	0.605	5.134	1.065	0.21491
0.20	0.87	0.40	0.656	5.143	1.063	0.21542
0.20	0.88	0.40	0.640	5.152	1.061	0.21599
0.20	0.89	0.40	0.633	5.160	1.060	0.21648
0.20	0.90	0.40	0.657	5.169	1.058	0.21703
0.20	0.91	0.40	0.632	5.176	1.057	0.21743
0.20	0.92	0.40	0.617	5.184	1.055	0.21794
0.20	0.93	0.40	0.634	5.191	1.054	0.21834
0.20	0.94	0.40	0.617	5.199	1.053	0.21882
0.20	0.95	0.40	0.650	5.205	1.052	0.21921
0.20	0.96	0.40	0.616	5.216	1.050	0.21985
0.20	0.97	0.40	0.627	5.223	1.049	0.22024
0.20	0.98	0.40	0.609	5.232	1.048	0.22077
0.20	0.99	0.40	0.620	5.242	1.046	0.22136
[truncated: 8,001 more rows]
