# Supplementary material for: A study of Mandelbrot and Julia Sets via Picard–Thakur iteration with s-convexity
Source: PLoS One. 2025 Mar 21;20(3):e0315271. doi: 10.1371/journal.pone.0315271 (PMC11927917; doi:10.1371/journal.pone.0315271)
Supplement: Data 1 — (ZIP) [file pone.0315271.s001.zip › data/julia/k2/heatmaps_data/0.7julia3.tsv]

sigma	psi	rho	time	ANI	AET	NAI
0.01	0.01	0.70	2.340	4.564	1.107	0.18297
0.01	0.02	0.70	1.751	4.556	1.097	0.18302
0.01	0.03	0.70	2.263	4.551	1.091	0.18300
0.01	0.04	0.70	2.257	4.548	1.087	0.18300
0.01	0.05	0.70	2.291	4.546	1.084	0.18302
0.01	0.06	0.70	2.252	4.546	1.081	0.18313
0.01	0.07	0.70	2.258	4.546	1.079	0.18322
0.01	0.08	0.70	2.227	4.544	1.078	0.18321
0.01	0.09	0.70	2.183	4.544	1.076	0.18325
0.01	0.10	0.70	2.218	4.544	1.075	0.18330
0.01	0.11	0.70	2.246	4.544	1.073	0.18339
0.01	0.12	0.70	1.528	4.544	1.072	0.18342
0.01	0.13	0.70	1.639	4.544	1.071	0.18347
0.01	0.14	0.70	2.191	4.545	1.070	0.18355
0.01	0.15	0.70	2.174	4.546	1.069	0.18365
0.01	0.16	0.70	2.214	4.546	1.068	0.18368
0.01	0.17	0.70	2.165	4.546	1.067	0.18376
0.01	0.18	0.70	1.605	4.547	1.067	0.18383
0.01	0.19	0.70	1.558	4.548	1.066	0.18390
0.01	0.20	0.70	1.597	4.549	1.065	0.18399
0.01	0.21	0.70	2.203	4.551	1.064	0.18410
0.01	0.22	0.70	2.177	4.552	1.064	0.18418
0.01	0.23	0.70	2.213	4.553	1.063	0.18427
0.01	0.24	0.70	2.207	4.554	1.063	0.18434
0.01	0.25	0.70	2.200	4.555	1.062	0.18445
0.01	0.26	0.70	2.146	4.556	1.062	0.18453
0.01	0.27	0.70	2.204	4.557	1.061	0.18459
0.01	0.28	0.70	2.179	4.558	1.061	0.18468
0.01	0.29	0.70	2.207	4.560	1.060	0.18478
0.01	0.30	0.70	1.863	4.561	1.060	0.18485
0.01	0.31	0.70	2.203	4.562	1.059	0.18492
0.01	0.32	0.70	2.208	4.564	1.059	0.18505
0.01	0.33	0.70	2.213	4.565	1.059	0.18512
0.01	0.34	0.70	2.201	4.566	1.058	0.18521
0.01	0.35	0.70	2.203	4.568	1.058	0.18529
0.01	0.36	0.70	2.197	4.570	1.057	0.18542
0.01	0.37	0.70	2.174	4.571	1.057	0.18551
0.01	0.38	0.70	2.243	4.573	1.057	0.18560
0.01	0.39	0.70	2.153	4.574	1.056	0.18569
0.01	0.40	0.70	2.188	4.576	1.056	0.18579
0.01	0.41	0.70	2.256	4.578	1.056	0.18592
0.01	0.42	0.70	2.220	4.579	1.055	0.18599
0.01	0.43	0.70	2.213	4.580	1.055	0.18605
0.01	0.44	0.70	0.494	4.582	1.055	0.18616
0.01	0.45	0.70	0.486	4.584	1.055	0.18627
0.01	0.46	0.70	0.498	4.586	1.054	0.18640
0.01	0.47	0.70	0.498	4.587	1.054	0.18649
0.01	0.48	0.70	0.504	4.589	1.054	0.18659
0.01	0.49	0.70	0.492	4.590	1.053	0.18668
0.01	0.50	0.70	0.504	4.592	1.053	0.18678
0.01	0.51	0.70	0.500	4.594	1.053	0.18693
0.01	0.52	0.70	0.491	4.596	1.051	0.18705
0.01	0.53	0.70	0.501	4.596	1.050	0.18713
0.01	0.54	0.70	0.498	4.597	1.048	0.18724
0.01	0.55	0.70	0.516	4.598	1.046	0.18739
0.01	0.56	0.70	0.501	4.598	1.044	0.18748
0.01	0.57	0.70	0.500	4.597	1.041	0.18758
0.01	0.58	0.70	0.498	4.597	1.038	0.18769
0.01	0.59	0.70	0.509	4.596	1.035	0.18775
0.01	0.60	0.70	0.499	4.595	1.031	0.18787
0.01	0.61	0.70	0.496	4.594	1.028	0.18797
0.01	0.62	0.70	0.498	4.593	1.024	0.18809
0.01	0.63	0.70	0.496	4.592	1.020	0.18820
0.01	0.64	0.70	0.499	4.590	1.016	0.18826
0.01	0.65	0.70	0.499	4.589	1.011	0.18840
0.01	0.66	0.70	0.502	4.587	1.007	0.18852
0.01	0.67	0.70	0.489	4.585	1.002	0.18861
0.01	0.68	0.70	0.497	4.584	0.996	0.18878
0.01	0.69	0.70	0.507	4.582	0.991	0.18890
0.01	0.70	0.70	0.498	4.579	0.986	0.18897
0.01	0.71	0.70	0.512	4.581	0.986	0.18908
0.01	0.72	0.70	0.497	4.584	0.986	0.18920
0.01	0.73	0.70	0.490	4.586	0.986	0.18936
0.01	0.74	0.70	0.505	4.589	0.986	0.18951
0.01	0.75	0.70	0.502	4.592	0.986	0.18965
0.01	0.76	0.70	0.496	4.593	0.986	0.18972
0.01	0.77	0.70	0.503	4.595	0.986	0.18984
0.01	0.78	0.70	0.504	4.598	0.985	0.18998
0.01	0.79	0.70	0.497	4.600	0.985	0.19012
0.01	0.80	0.70	0.506	4.603	0.985	0.19025
0.01	0.81	0.70	0.500	4.606	0.985	0.19042
0.01	0.82	0.70	0.506	4.609	0.985	0.19057
0.01	0.83	0.70	0.499	4.612	0.985	0.19075
0.01	0.84	0.70	0.503	4.614	0.985	0.19086
0.01	0.85	0.70	0.513	4.616	0.984	0.19100
0.01	0.86	0.70	0.498	4.620	0.984	0.19121
0.01	0.87	0.70	0.502	4.622	0.984	0.19133
0.01	0.88	0.70	0.539	4.626	0.984	0.19152
0.01	0.89	0.70	0.515	4.628	0.984	0.19167
0.01	0.90	0.70	0.502	4.631	0.983	0.19182
0.01	0.91	0.70	0.507	4.635	0.983	0.19205
0.01	0.92	0.70	0.498	4.638	0.983	0.19217
0.01	0.93	0.70	0.497	4.641	0.983	0.19235
0.01	0.94	0.70	0.505	4.644	0.983	0.19253
0.01	0.95	0.70	0.497	4.647	0.983	0.19269
0.01	0.96	0.70	0.513	4.651	0.982	0.19293
0.01	0.97	0.70	0.505	4.656	0.982	0.19319
0.01	0.98	0.70	0.509	4.661	0.982	0.19346
0.01	0.99	0.70	0.510	4.665	0.982	0.19365
0.01	1.00	0.70	0.507	4.669	0.983	0.19386
0.02	0.01	0.70	0.491	4.505	1.109	0.17974
0.02	0.02	0.70	0.500	4.495	1.100	0.17965
0.02	0.03	0.70	0.495	4.490	1.094	0.17965
0.02	0.04	0.70	0.493	4.488	1.090	0.17967
0.02	0.05	0.70	0.496	4.485	1.087	0.17966
0.02	0.06	0.70	0.491	4.484	1.085	0.17972
0.02	0.07	0.70	0.499	4.483	1.083	0.17976
0.02	0.08	0.70	0.503	4.483	1.081	0.17983
0.02	0.09	0.70	0.495	4.484	1.079	0.17995
0.02	0.10	0.70	0.499	4.485	1.078	0.18007
0.02	0.11	0.70	0.497	4.485	1.077	0.18009
0.02	0.12	0.70	0.498	4.486	1.076	0.18019
0.02	0.13	0.70	0.497	4.487	1.075	0.18029
0.02	0.14	0.70	0.502	4.487	1.074	0.18037
0.02	0.15	0.70	0.500	4.489	1.073	0.18047
0.02	0.16	0.70	0.500	4.490	1.072	0.18055
0.02	0.17	0.70	0.495	4.490	1.072	0.18062
0.02	0.18	0.70	0.505	4.491	1.071	0.18070
0.02	0.19	0.70	0.492	4.493	1.070	0.18083
0.02	0.20	0.70	0.500	4.495	1.070	0.18094
0.02	0.21	0.70	0.527	4.496	1.069	0.18100
0.02	0.22	0.70	0.499	4.498	1.068	0.18118
0.02	0.23	0.70	0.498	4.501	1.068	0.18133
0.02	0.24	0.70	0.496	4.502	1.067	0.18145
0.02	0.25	0.70	0.496	4.504	1.067	0.18156
0.02	0.26	0.70	0.508	4.507	1.066	0.18171
0.02	0.27	0.70	0.499	4.509	1.066	0.18182
0.02	0.28	0.70	0.509	4.510	1.065	0.18192
0.02	0.29	0.70	0.501	4.512	1.065	0.18205
0.02	0.30	0.70	0.503	4.513	1.065	0.18211
0.02	0.31	0.70	0.476	4.516	1.064	0.18229
0.02	0.32	0.70	0.554	4.519	1.064	0.18246
0.02	0.33	0.70	0.505	4.521	1.064	0.18260
0.02	0.34	0.70	0.501	4.525	1.063	0.18278
0.02	0.35	0.70	0.494	4.526	1.063	0.18286
0.02	0.36	0.70	0.498	4.528	1.063	0.18300
0.02	0.37	0.70	0.489	4.531	1.063	0.18315
0.02	0.38	0.70	0.491	4.534	1.063	0.18330
0.02	0.39	0.70	0.510	4.536	1.063	0.18339
0.02	0.40	0.70	0.502	4.539	1.063	0.18358
0.02	0.41	0.70	0.503	4.542	1.063	0.18375
0.02	0.42	0.70	0.496	4.544	1.063	0.18386
0.02	0.43	0.70	0.497	4.547	1.062	0.18403
0.02	0.44	0.70	0.502	4.550	1.062	0.18419
0.02	0.45	0.70	0.506	4.552	1.062	0.18432
0.02	0.46	0.70	0.499	4.556	1.061	0.18450
0.02	0.47	0.70	0.493	4.559	1.061	0.18466
0.02	0.48	0.70	0.505	4.561	1.061	0.18477
0.02	0.49	0.70	0.501	4.563	1.061	0.18492
0.02	0.50	0.70	0.503	4.566	1.061	0.18509
0.02	0.51	0.70	0.489	4.568	1.060	0.18521
0.02	0.52	0.70	0.490	4.570	1.059	0.18538
0.02	0.53	0.70	0.496	4.573	1.057	0.18558
0.02	0.54	0.70	0.503	4.574	1.055	0.18571
0.02	0.55	0.70	0.504	4.574	1.053	0.18583
0.02	0.56	0.70	0.501	4.575	1.050	0.18600
0.02	0.57	0.70	0.497	4.575	1.048	0.18613
0.02	0.58	0.70	0.502	4.575	1.044	0.18627
0.02	0.59	0.70	0.497	4.575	1.041	0.18641
0.02	0.60	0.70	0.502	4.575	1.037	0.18659
0.02	0.61	0.70	0.513	4.574	1.033	0.18669
0.02	0.62	0.70	0.495	4.574	1.029	0.18688
0.02	0.63	0.70	0.504	4.573	1.024	0.18703
0.02	0.64	0.70	0.493	4.573	1.020	0.18723
0.02	0.65	0.70	0.503	4.572	1.015	0.18737
0.02	0.66	0.70	0.503	4.571	1.010	0.18754
0.02	0.67	0.70	0.501	4.570	1.005	0.18771
0.02	0.68	0.70	0.517	4.569	1.000	0.18788
0.02	0.69	0.70	0.491	4.569	0.994	0.18810
0.02	0.70	0.70	0.495	4.568	0.988	0.18830
0.02	0.71	0.70	0.503	4.571	0.988	0.18847
0.02	0.72	0.70	0.496	4.575	0.988	0.18868
0.02	0.73	0.70	0.495	4.578	0.987	0.18888
0.02	0.74	0.70	0.495	4.582	0.987	0.18908
0.02	0.75	0.70	0.503	4.585	0.987	0.18927
0.02	0.76	0.70	0.495	4.589	0.987	0.18947
0.02	0.77	0.70	0.499	4.592	0.986	0.18964
0.02	0.78	0.70	0.503	4.597	0.986	0.18991
0.02	0.79	0.70	0.498	4.602	0.985	0.19021
0.02	0.80	0.70	0.500	4.606	0.985	0.19044
0.02	0.81	0.70	0.504	4.611	0.985	0.19069
0.02	0.82	0.70	0.498	4.613	0.984	0.19082
0.02	0.83	0.70	0.503	4.617	0.984	0.19107
0.02	0.84	0.70	0.502	4.620	0.984	0.19122
0.02	0.85	0.70	0.492	4.624	0.984	0.19144
0.02	0.86	0.70	0.499	4.629	0.983	0.19172
0.02	0.87	0.70	0.505	4.634	0.982	0.19202
0.02	0.88	0.70	0.498	4.638	0.982	0.19225
0.02	0.89	0.70	0.499	4.643	0.982	0.19251
0.02	0.90	0.70	0.504	4.650	0.982	0.19290
0.02	0.91	0.70	0.507	4.656	0.981	0.19321
0.02	0.92	0.70	0.502	4.661	0.981	0.19350
0.02	0.93	0.70	0.505	4.668	0.981	0.19387
0.02	0.94	0.70	0.515	4.678	0.980	0.19444
0.02	0.95	0.70	0.505	4.687	0.980	0.19490
0.02	0.96	0.70	0.500	4.696	0.979	0.19538
0.02	0.97	0.70	0.532	4.705	0.979	0.19588
0.02	0.98	0.70	0.508	4.713	0.978	0.19633
0.02	0.99	0.70	0.506	4.726	0.977	0.19706
0.02	1.00	0.70	0.509	4.752	0.975	0.19851
0.03	0.01	0.70	0.493	4.459	1.111	0.17722
0.03	0.02	0.70	0.490	4.449	1.102	0.17711
0.03	0.03	0.70	0.493	4.445	1.097	0.17711
0.03	0.04	0.70	0.498	4.441	1.093	0.17708
0.03	0.05	0.70	0.488	4.440	1.090	0.17714
0.03	0.06	0.70	0.491	4.439	1.088	0.17723
0.03	0.07	0.70	0.523	4.439	1.086	0.17728
0.03	0.08	0.70	0.491	4.438	1.084	0.17732
0.03	0.09	0.70	0.487	4.439	1.082	0.17745
0.03	0.10	0.70	0.491	4.439	1.081	0.17750
0.03	0.11	0.70	0.499	4.440	1.080	0.17758
0.03	0.12	0.70	0.493	4.441	1.079	0.17769
0.03	0.13	0.70	0.496	4.442	1.078	0.17776
0.03	0.14	0.70	0.498	4.444	1.077	0.17791
0.03	0.15	0.70	0.499	4.446	1.076	0.17805
0.03	0.16	0.70	0.490	4.447	1.076	0.17815
0.03	0.17	0.70	0.501	4.449	1.075	0.17830
0.03	0.18	0.70	0.502	4.451	1.074	0.17844
0.03	0.19	0.70	0.576	4.453	1.074	0.17855
0.03	0.20	0.70	0.552	4.455	1.073	0.17867
0.03	0.21	0.70	0.460	4.456	1.073	0.17877
0.03	0.22	0.70	0.543	4.459	1.072	0.17893
0.03	0.23	0.70	0.501	4.462	1.072	0.17909
0.03	0.24	0.70	0.497	4.464	1.071	0.17925
0.03	0.25	0.70	0.495	4.466	1.071	0.17935
0.03	0.26	0.70	0.504	4.469	1.071	0.17954
0.03	0.27	0.70	0.513	4.472	1.070	0.17970
0.03	0.28	0.70	0.502	4.474	1.070	0.17981
0.03	0.29	0.70	0.523	4.477	1.070	0.17997
0.03	0.30	0.70	0.510	4.480	1.070	0.18016
0.03	0.31	0.70	0.504	4.483	1.070	0.18029
0.03	0.32	0.70	0.508	4.486	1.070	0.18043
0.03	0.33	0.70	0.493	4.489	1.070	0.18063
0.03	0.34	0.70	0.501	4.493	1.070	0.18082
0.03	0.35	0.70	0.502	4.496	1.069	0.18100
0.03	0.36	0.70	0.489	4.500	1.069	0.18124
0.03	0.37	0.70	0.504	4.503	1.069	0.18142
0.03	0.38	0.70	0.503	4.507	1.068	0.18168
0.03	0.39	0.70	0.540	4.511	1.068	0.18187
0.03	0.40	0.70	0.547	4.514	1.067	0.18207
0.03	0.41	0.70	0.507	4.519	1.067	0.18231
0.03	0.42	0.70	0.513	4.522	1.067	0.18250
0.03	0.43	0.70	0.505	4.526	1.067	0.18270
0.03	0.44	0.70	0.492	4.529	1.066	0.18289
0.03	0.45	0.70	0.502	4.532	1.066	0.18308
0.03	0.46	0.70	0.512	4.537	1.065	0.18335
0.03	0.47	0.70	0.501	4.540	1.065	0.18351
0.03	0.48	0.70	0.493	4.543	1.064	0.18372
0.03	0.49	0.70	0.504	4.546	1.064	0.18389
0.03	0.50	0.70	0.504	4.550	1.063	0.18411
0.03	0.51	0.70	0.504	4.553	1.063	0.18430
0.03	0.52	0.70	0.492	4.556	1.061	0.18452
0.03	0.53	0.70	0.493	4.558	1.059	0.18472
0.03	0.54	0.70	0.503	4.559	1.058	0.18487
0.03	0.55	0.70	0.497	4.562	1.055	0.18509
0.03	0.56	0.70	0.503	4.564	1.052	0.18533
0.03	0.57	0.70	0.487	4.564	1.049	0.18547
0.03	0.58	0.70	0.501	4.563	1.046	0.18557
0.03	0.59	0.70	0.494	4.563	1.042	0.18574
0.03	0.60	0.70	0.504	4.563	1.038	0.18588
0.03	0.61	0.70	0.505	4.563	1.034	0.18604
0.03	0.62	0.70	0.500	4.563	1.030	0.18622
0.03	0.63	0.70	0.495	4.561	1.026	0.18634
0.03	0.64	0.70	0.497	4.562	1.021	0.18656
0.03	0.65	0.70	0.500	4.562	1.016	0.18681
0.03	0.66	0.70	0.498	4.563	1.010	0.18710
0.03	0.67	0.70	0.501	4.562	1.005	0.18726
0.03	0.68	0.70	0.496	4.563	1.000	0.18753
0.03	0.69	0.70	0.504	4.563	0.994	0.18778
0.03	0.70	0.70	0.507	4.562	0.988	0.18795
0.03	0.71	0.70	0.490	4.566	0.988	0.18821
0.03	0.72	0.70	0.507	4.569	0.987	0.18839
0.03	0.73	0.70	0.516	4.573	0.987	0.18858
0.03	0.74	0.70	0.502	4.575	0.987	0.18874
0.03	0.75	0.70	0.491	4.578	0.986	0.18891
0.03	0.76	0.70	0.496	4.581	0.986	0.18906
0.03	0.77	0.70	0.510	4.584	0.986	0.18925
0.03	0.78	0.70	0.499	4.588	0.985	0.18946
0.03	0.79	0.70	0.508	4.590	0.985	0.18959
0.03	0.80	0.70	0.500	4.593	0.985	0.18977
0.03	0.81	0.70	0.489	4.598	0.984	0.19006
0.03	0.82	0.70	0.496	4.602	0.984	0.19028
0.03	0.83	0.70	0.505	4.605	0.984	0.19045
0.03	0.84	0.70	0.496	4.610	0.983	0.19073
0.03	0.85	0.70	0.507	4.614	0.983	0.19092
0.03	0.86	0.70	0.503	4.618	0.983	0.19114
0.03	0.87	0.70	0.514	4.622	0.983	0.19136
0.03	0.88	0.70	0.497	4.626	0.982	0.19161
0.03	0.89	0.70	0.501	4.631	0.982	0.19187
0.03	0.90	0.70	0.505	4.637	0.982	0.19218
0.03	0.91	0.70	0.504	4.644	0.982	0.19254
0.03	0.92	0.70	0.518	4.654	0.981	0.19311
0.03	0.93	0.70	0.557	4.665	0.981	0.19373
0.03	0.94	0.70	0.501	4.676	0.980	0.19430
0.03	0.95	0.70	0.502	4.685	0.979	0.19485
0.03	0.96	0.70	0.496	4.696	0.978	0.19547
0.03	0.97	0.70	0.508	4.710	0.977	0.19625
0.03	0.98	0.70	0.501	4.726	0.975	0.19712
0.03	0.99	0.70	0.509	4.744	0.974	0.19816
0.03	1.00	0.70	0.505	4.766	0.972	0.19940
0.04	0.01	0.70	0.495	4.420	1.114	0.17505
0.04	0.02	0.70	0.499	4.411	1.104	0.17499
0.04	0.03	0.70	0.485	4.406	1.099	0.17495
0.04	0.04	0.70	0.500	4.403	1.096	0.17495
0.04	0.05	0.70	0.493	4.402	1.093	0.17504
0.04	0.06	0.70	0.489	4.401	1.090	0.17509
0.04	0.07	0.70	0.483	4.400	1.089	0.17510
0.04	0.08	0.70	0.492	4.400	1.087	0.17516
0.04	0.09	0.70	0.489	4.400	1.086	0.17524
0.04	0.10	0.70	0.484	4.402	1.084	0.17537
0.04	0.11	0.70	0.485	4.403	1.083	0.17547
0.04	0.12	0.70	0.487	4.403	1.082	0.17555
0.04	0.13	0.70	0.494	4.405	1.081	0.17571
0.04	0.14	0.70	0.498	4.407	1.081	0.17582
0.04	0.15	0.70	0.499	4.409	1.080	0.17596
0.04	0.16	0.70	0.484	4.411	1.079	0.17611
0.04	0.17	0.70	0.494	4.413	1.078	0.17625
0.04	0.18	0.70	0.502	4.415	1.078	0.17638
0.04	0.19	0.70	0.499	4.418	1.077	0.17655
0.04	0.20	0.70	0.485	4.420	1.077	0.17669
0.04	0.21	0.70	0.498	4.423	1.076	0.17686
0.04	0.22	0.70	0.497	4.425	1.076	0.17699
0.04	0.23	0.70	0.497	4.428	1.076	0.17713
0.04	0.24	0.70	0.496	4.431	1.076	0.17729
0.04	0.25	0.70	0.487	4.435	1.075	0.17754
0.04	0.26	0.70	0.481	4.438	1.075	0.17770
0.04	0.27	0.70	0.485	4.442	1.075	0.17792
0.04	0.28	0.70	0.504	4.446	1.075	0.17813
0.04	0.29	0.70	0.490	4.449	1.075	0.17831
0.04	0.30	0.70	0.479	4.453	1.075	0.17848
0.04	0.31	0.70	0.489	4.457	1.074	0.17873
0.04	0.32	0.70	0.485	4.461	1.074	0.17898
0.04	0.33	0.70	0.498	4.464	1.073	0.17915
0.04	0.34	0.70	0.506	4.468	1.073	0.17938
0.04	0.35	0.70	0.492	4.473	1.073	0.17967
0.04	0.36	0.70	0.508	4.478	1.072	0.17996
0.04	0.37	0.70	0.493	4.483	1.072	0.18020
0.04	0.38	0.70	0.490	4.487	1.072	0.18045
0.04	0.39	0.70	0.497	4.492	1.071	0.18071
0.04	0.40	0.70	0.496	4.499	1.070	0.18111
0.04	0.41	0.70	0.496	4.504	1.070	0.18143
0.04	0.42	0.70	0.495	4.509	1.069	0.18171
0.04	0.43	0.70	0.502	4.515	1.068	0.18207
0.04	0.44	0.70	0.504	4.519	1.068	0.18230
0.04	0.45	0.70	0.490	4.523	1.067	0.18255
0.04	0.46	0.70	0.505	4.528	1.067	0.18284
0.04	0.47	0.70	0.506	4.531	1.066	0.18302
0.04	0.48	0.70	0.495	4.535	1.065	0.18325
0.04	0.49	0.70	0.499	4.538	1.065	0.18343
0.04	0.50	0.70	0.491	4.543	1.064	0.18371
0.04	0.51	0.70	0.491	4.546	1.063	0.18389
0.04	0.52	0.70	0.501	4.548	1.062	0.18410
0.04	0.53	0.70	0.510	4.551	1.060	0.18433
0.04	0.54	0.70	0.493	4.555	1.058	0.18463
0.04	0.55	0.70	0.488	4.556	1.056	0.18479
0.04	0.56	0.70	0.489	4.558	1.053	0.18498
0.04	0.57	0.70	0.492	4.558	1.050	0.18513
0.04	0.58	0.70	0.499	4.559	1.046	0.18536
0.04	0.59	0.70	0.506	4.559	1.043	0.18546
0.04	0.60	0.70	0.495	4.558	1.039	0.18562
0.04	0.61	0.70	0.490	4.557	1.035	0.18571
0.04	0.62	0.70	0.516	4.557	1.031	0.18588
0.04	0.63	0.70	0.491	4.556	1.026	0.18605
0.04	0.64	0.70	0.495	4.556	1.021	0.18625
0.04	0.65	0.70	0.499	4.558	1.016	0.18657
0.04	0.66	0.70	0.499	4.560	1.010	0.18692
0.04	0.67	0.70	0.495	4.559	1.005	0.18710
0.04	0.68	0.70	0.490	4.559	1.000	0.18735
0.04	0.69	0.70	0.504	4.557	0.994	0.18745
0.04	0.70	0.70	0.490	4.552	0.989	0.18745
0.04	0.71	0.70	0.490	4.555	0.988	0.18761
0.04	0.72	0.70	0.498	4.557	0.988	0.18774
0.04	0.73	0.70	0.499	4.559	0.987	0.18789
0.04	0.74	0.70	0.502	4.562	0.987	0.18804
0.04	0.75	0.70	0.498	4.565	0.987	0.18821
0.04	0.76	0.70	0.494	4.568	0.986	0.18837
0.04	0.77	0.70	0.503	4.571	0.986	0.18858
0.04	0.78	0.70	0.504	4.574	0.986	0.18872
0.04	0.79	0.70	0.506	4.577	0.985	0.18892
0.04	0.80	0.70	0.497	4.580	0.985	0.18907
0.04	0.81	0.70	0.501	4.583	0.984	0.18925
0.04	0.82	0.70	0.499	4.587	0.984	0.18949
0.04	0.83	0.70	0.504	4.592	0.984	0.18972
0.04	0.84	0.70	0.502	4.595	0.984	0.18992
0.04	0.85	0.70	0.502	4.600	0.983	0.19019
0.04	0.86	0.70	0.501	4.604	0.983	0.19043
0.04	0.87	0.70	0.508	4.609	0.983	0.19067
0.04	0.88	0.70	0.500	4.613	0.983	0.19092
0.04	0.89	0.70	0.499	4.618	0.983	0.19117
0.04	0.90	0.70	0.503	4.626	0.982	0.19159
0.04	0.91	0.70	0.507	4.632	0.982	0.19194
0.04	0.92	0.70	0.499	4.640	0.982	0.19237
0.04	0.93	0.70	0.508	4.650	0.981	0.19288
0.04	0.94	0.70	0.512	4.658	0.981	0.19335
0.04	0.95	0.70	0.504	4.669	0.980	0.19398
0.04	0.96	0.70	0.508	4.682	0.979	0.19470
0.04	0.97	0.70	0.490	4.703	0.977	0.19585
0.04	0.98	0.70	0.506	4.724	0.974	0.19712
0.04	0.99	0.70	0.510	4.741	0.972	0.19811
0.04	1.00	0.70	0.507	4.760	0.970	0.19918
0.05	0.01	0.70	0.492	4.387	1.116	0.17324
0.05	0.02	0.70	0.482	4.378	1.106	0.17314
0.05	0.03	0.70	0.494	4.373	1.101	0.17312
0.05	0.04	0.70	0.498	4.369	1.098	0.17307
0.05	0.05	0.70	0.493	4.368	1.095	0.17313
0.05	0.06	0.70	0.491	4.367	1.093	0.17318
0.05	0.07	0.70	0.491	4.366	1.091	0.17320
0.05	0.08	0.70	0.496	4.367	1.090	0.17329
0.05	0.09	0.70	0.518	4.366	1.089	0.17331
0.05	0.10	0.70	0.488	4.368	1.087	0.17346
0.05	0.11	0.70	0.486	4.369	1.086	0.17356
0.05	0.12	0.70	0.488	4.371	1.085	0.17372
0.05	0.13	0.70	0.497	4.373	1.084	0.17386
0.05	0.14	0.70	0.499	4.374	1.084	0.17393
0.05	0.15	0.70	0.517	4.376	1.083	0.17407
0.05	0.16	0.70	0.485	4.379	1.082	0.17424
0.05	0.17	0.70	0.499	4.382	1.082	0.17445
0.05	0.18	0.70	0.496	4.384	1.081	0.17457
0.05	0.19	0.70	0.497	4.386	1.081	0.17471
0.05	0.20	0.70	0.494	4.390	1.080	0.17491
0.05	0.21	0.70	0.501	4.393	1.080	0.17510
0.05	0.22	0.70	0.496	4.397	1.080	0.17532
0.05	0.23	0.70	0.491	4.400	1.080	0.17550
0.05	0.24	0.70	0.490	4.404	1.080	0.17567
0.05	0.25	0.70	0.486	4.409	1.080	0.17596
0.05	0.26	0.70	0.513	4.412	1.079	0.17615
0.05	0.27	0.70	0.496	4.416	1.079	0.17638
0.05	0.28	0.70	0.484	4.420	1.079	0.17659
0.05	0.29	0.70	0.488	4.424	1.079	0.17683
0.05	0.30	0.70	0.497	4.429	1.078	0.17707
0.05	0.31	0.70	0.492	4.433	1.077	0.17735
0.05	0.32	0.70	0.487	4.439	1.077	0.17766
0.05	0.33	0.70	0.489	4.444	1.077	0.17797
0.05	0.34	0.70	0.491	4.449	1.077	0.17822
0.05	0.35	0.70	0.498	4.455	1.076	0.17858
0.05	0.36	0.70	0.500	4.462	1.075	0.17898
0.05	0.37	0.70	0.497	4.469	1.074	0.17938
0.05	0.38	0.70	0.486	4.477	1.074	0.17980
0.05	0.39	0.70	0.495	4.486	1.073	0.18032
0.05	0.40	0.70	0.485	4.494	1.072	0.18078
0.05	0.41	0.70	0.492	4.500	1.071	0.18117
0.05	0.42	0.70	0.503	4.507	1.070	0.18155
0.05	0.43	0.70	0.503	4.512	1.069	0.18188
0.05	0.44	0.70	0.502	4.516	1.068	0.18210
0.05	0.45	0.70	0.514	4.517	1.068	0.18219
0.05	0.46	0.70	0.503	4.520	1.068	0.18235
0.05	0.47	0.70	0.499	4.523	1.067	0.18254
0.05	0.48	0.70	0.490	4.529	1.066	0.18286
0.05	0.49	0.70	0.490	4.534	1.065	0.18321
0.05	0.50	0.70	0.503	4.541	1.064	0.18360
0.05	0.51	0.70	0.501	4.545	1.063	0.18388
0.05	0.52	0.70	0.498	4.549	1.062	0.18414
0.05	0.53	0.70	0.502	4.551	1.060	0.18428
0.05	0.54	0.70	0.522	4.553	1.058	0.18450
0.05	0.55	0.70	0.514	4.554	1.056	0.18463
0.05	0.56	0.70	0.494	4.557	1.053	0.18495
0.05	0.57	0.70	0.503	4.558	1.049	0.18515
0.05	0.58	0.70	0.498	4.559	1.046	0.18533
0.05	0.59	0.70	0.508	4.558	1.042	0.18543
0.05	0.60	0.70	0.496	4.558	1.038	0.18559
0.05	0.61	0.70	0.496	4.555	1.035	0.18562
0.05	0.62	0.70	0.489	4.555	1.031	0.18580
0.05	0.63	0.70	0.496	4.552	1.027	0.18579
0.05	0.64	0.70	0.496	4.553	1.022	0.18601
0.05	0.65	0.70	0.494	4.550	1.017	0.18612
0.05	0.66	0.70	0.493	4.549	1.012	0.18627
0.05	0.67	0.70	0.504	4.545	1.006	0.18633
0.05	0.68	0.70	0.498	4.543	1.001	0.18643
0.05	0.69	0.70	0.496	4.541	0.995	0.18660
0.05	0.70	0.70	0.503	4.540	0.989	0.18675
0.05	0.71	0.70	0.512	4.542	0.989	0.18687
0.05	0.72	0.70	0.498	4.544	0.988	0.18703
0.05	0.73	0.70	0.499	4.547	0.988	0.18723
0.05	0.74	0.70	0.507	4.550	0.987	0.18740
0.05	0.75	0.70	0.495	4.553	0.987	0.18757
0.05	0.76	0.70	0.492	4.556	0.986	0.18774
0.05	0.77	0.70	0.498	4.558	0.986	0.18787
0.05	0.78	0.70	0.501	4.562	0.986	0.18809
0.05	0.79	0.70	0.503	4.566	0.985	0.18833
0.05	0.80	0.70	0.503	4.569	0.985	0.18850
0.05	0.81	0.70	0.503	4.572	0.985	0.18868
0.05	0.82	0.70	0.498	4.577	0.984	0.18895
0.05	0.83	0.70	0.504	4.582	0.984	0.18920
0.05	0.84	0.70	0.495	4.588	0.983	0.18955
0.05	0.85	0.70	0.500	4.591	0.983	0.18971
0.05	0.86	0.70	0.501	4.596	0.983	0.18999
0.05	0.87	0.70	0.506	4.601	0.983	0.19026
0.05	0.88	0.70	0.495	4.606	0.983	0.19051
0.05	0.89	0.70	0.504	4.611	0.982	0.19082
0.05	0.90	0.70	0.503	4.618	0.982	0.19118
0.05	0.91	0.70	0.511	4.624	0.982	0.19154
0.05	0.92	0.70	0.501	4.633	0.981	0.19199
0.05	0.93	0.70	0.513	4.641	0.981	0.19245
0.05	0.94	0.70	0.504	4.652	0.980	0.19304
0.05	0.95	0.70	0.508	4.664	0.979	0.19374
0.05	0.96	0.70	0.502	4.681	0.977	0.19468
0.05	0.97	0.70	0.523	4.697	0.975	0.19562
0.05	0.98	0.70	0.512	4.714	0.973	0.19662
0.05	0.99	0.70	0.513	4.730	0.971	0.19753
0.05	1.00	0.70	0.504	4.751	0.969	0.19875
0.06	0.01	0.70	0.499	4.359	1.117	0.17168
0.06	0.02	0.70	0.495	4.348	1.109	0.17149
0.06	0.03	0.70	0.500	4.343	1.104	0.17142
0.06	0.04	0.70	0.499	4.338	1.100	0.17132
0.06	0.05	0.70	0.494	4.337	1.098	0.17140
0.06	0.06	0.70	0.488	4.337	1.095	0.17150
0.06	0.07	0.70	0.487	4.337	1.094	0.17153
0.06	0.08	0.70	0.495	4.336	1.092	0.17156
0.06	0.09	0.70	0.498	4.337	1.091	0.17169
0.06	0.10	0.70	0.481	4.338	1.090	0.17179
0.06	0.11	0.70	0.492	4.340	1.089	0.17189
0.06	0.12	0.70	0.496	4.341	1.088	0.17202
0.06	0.13	0.70	0.502	4.343	1.087	0.17216
0.06	0.14	0.70	0.483	4.345	1.087	0.17227
0.06	0.15	0.70	0.486	4.347	1.086	0.17244
0.06	0.16	0.70	0.483	4.350	1.086	0.17259
0.06	0.17	0.70	0.485	4.354	1.085	0.17280
0.06	0.18	0.70	0.484	4.356	1.085	0.17296
0.06	0.19	0.70	0.515	4.359	1.084	0.17311
0.06	0.20	0.70	0.482	4.363	1.084	0.17333
0.06	0.21	0.70	0.497	4.366	1.084	0.17348
0.06	0.22	0.70	0.485	4.370	1.084	0.17370
0.06	0.23	0.70	0.508	4.375	1.084	0.17396
0.06	0.24	0.70	0.498	4.378	1.084	0.17415
0.06	0.25	0.70	0.505	4.382	1.084	0.17436
0.06	0.26	0.70	0.494	4.387	1.083	0.17464
0.06	0.27	0.70	0.488	4.392	1.083	0.17495
0.06	0.28	0.70	0.492	4.397	1.082	0.17525
0.06	0.29	0.70	0.496	4.403	1.081	0.17558
0.06	0.30	0.70	0.490	4.408	1.081	0.17587
0.06	0.31	0.70	0.487	4.414	1.081	0.17619
0.06	0.32	0.70	0.486	4.421	1.080	0.17655
0.06	0.33	0.70	0.548	4.428	1.079	0.17697
0.06	0.34	0.70	0.507	4.435	1.079	0.17740
0.06	0.35	0.70	0.495	4.445	1.078	0.17793
0.06	0.36	0.70	0.484	4.455	1.077	0.17849
0.06	0.37	0.70	0.502	4.464	1.076	0.17902
0.06	0.38	0.70	0.494	4.472	1.075	0.17951
0.06	0.39	0.70	0.494	4.480	1.073	0.18000
0.06	0.40	0.70	0.490	4.486	1.072	0.18038
0.06	0.41	0.70	0.504	4.491	1.072	0.18066
0.06	0.42	0.70	0.491	4.496	1.071	0.18095
0.06	0.43	0.70	0.499	4.501	1.070	0.18127
0.06	0.44	0.70	0.503	4.504	1.070	0.18142
0.06	0.45	0.70	0.489	4.508	1.069	0.18169
0.06	0.46	0.70	0.505	4.512	1.068	0.18190
0.06	0.47	0.70	0.488	4.518	1.067	0.18226
0.06	0.48	0.70	0.491	4.522	1.066	0.18251
0.06	0.49	0.70	0.507	4.528	1.065	0.18287
0.06	0.50	0.70	0.486	4.533	1.065	0.18318
0.06	0.51	0.70	0.503	4.538	1.064	0.18348
0.06	0.52	0.70	0.506	4.544	1.062	0.18384
0.06	0.53	0.70	0.490	4.549	1.060	0.18423
0.06	0.54	0.70	0.539	4.552	1.057	0.18446
0.06	0.55	0.70	0.503	4.554	1.055	0.18468
0.06	0.56	0.70	0.487	4.553	1.052	0.18477
0.06	0.57	0.70	0.489	4.551	1.050	0.18473
0.06	0.58	0.70	0.496	4.551	1.046	0.18489
0.06	0.59	0.70	0.501	4.550	1.043	0.18500
0.06	0.60	0.70	0.491	4.549	1.039	0.18510
0.06	0.61	0.70	0.500	4.548	1.035	0.18526
0.06	0.62	0.70	0.495	4.546	1.031	0.18531
0.06	0.63	0.70	0.499	4.542	1.027	0.18525
0.06	0.64	0.70	0.524	4.539	1.022	0.18530
0.06	0.65	0.70	0.491	4.537	1.017	0.18543
0.06	0.66	0.70	0.491	4.536	1.012	0.18558
0.06	0.67	0.70	0.487	4.533	1.007	0.18566
0.06	0.68	0.70	0.509	4.532	1.001	0.18585
0.06	0.69	0.70	0.504	4.531	0.996	0.18605
0.06	0.70	0.70	0.499	4.529	0.990	0.18619
0.06	0.71	0.70	0.501	4.533	0.989	0.18639
0.06	0.72	0.70	0.493	4.535	0.989	0.18657
0.06	0.73	0.70	0.496	4.538	0.988	0.18672
0.06	0.74	0.70	0.496	4.540	0.988	0.18684
0.06	0.75	0.70	0.532	4.544	0.987	0.18708
0.06	0.76	0.70	0.492	4.546	0.987	0.18720
0.06	0.77	0.70	0.497	4.551	0.986	0.18746
0.06	0.78	0.70	0.493	4.554	0.986	0.18765
0.06	0.79	0.70	0.502	4.557	0.985	0.18785
0.06	0.80	0.70	0.496	4.562	0.985	0.18814
0.06	0.81	0.70	0.505	4.566	0.984	0.18839
0.06	0.82	0.70	0.497	4.569	0.984	0.18854
0.06	0.83	0.70	0.500	4.573	0.983	0.18878
0.06	0.84	0.70	0.504	4.578	0.983	0.18904
0.06	0.85	0.70	0.511	4.582	0.983	0.18926
0.06	0.86	0.70	0.500	4.587	0.983	0.18949
0.06	0.87	0.70	0.502	4.592	0.983	0.18976
0.06	0.88	0.70	0.498	4.597	0.983	0.19007
0.06	0.89	0.70	0.492	4.603	0.982	0.19041
0.06	0.90	0.70	0.519	4.611	0.982	0.19085
0.06	0.91	0.70	0.500	4.618	0.981	0.19122
0.06	0.92	0.70	0.503	4.627	0.980	0.19171
0.06	0.93	0.70	0.498	4.638	0.980	0.19236
0.06	0.94	0.70	0.498	4.652	0.978	0.19312
0.06	0.95	0.70	0.497	4.665	0.977	0.19385
0.06	0.96	0.70	0.511	4.678	0.975	0.19462
0.06	0.97	0.70	0.519	4.695	0.973	0.19558
0.06	0.98	0.70	0.502	4.707	0.972	0.19631
0.06	0.99	0.70	0.536	4.721	0.970	0.19711
0.06	1.00	0.70	0.500	4.741	0.968	0.19822
0.07	0.01	0.70	0.494	4.331	1.119	0.17012
0.07	0.02	0.70	0.502	4.321	1.111	0.16994
0.07	0.03	0.70	0.487	4.315	1.106	0.16985
0.07	0.04	0.70	0.492	4.312	1.102	0.16982
0.07	0.05	0.70	0.502	4.310	1.100	0.16984
0.07	0.06	0.70	0.488	4.309	1.098	0.16989
0.07	0.07	0.70	0.492	4.307	1.097	0.16983
0.07	0.08	0.70	0.484	4.308	1.095	0.16995
0.07	0.09	0.70	0.481	4.309	1.094	0.17004
0.07	0.10	0.70	0.485	4.311	1.093	0.17019
0.07	0.11	0.70	0.493	4.311	1.092	0.17026
0.07	0.12	0.70	0.482	4.313	1.091	0.17041
0.07	0.13	0.70	0.486	4.315	1.090	0.17055
0.07	0.14	0.70	0.491	4.318	1.090	0.17070
0.07	0.15	0.70	0.486	4.321	1.089	0.17090
0.07	0.16	0.70	0.485	4.323	1.089	0.17104
0.07	0.17	0.70	0.484	4.326	1.088	0.17122
0.07	0.18	0.70	0.549	4.330	1.088	0.17143
0.07	0.19	0.70	0.509	4.335	1.088	0.17168
0.07	0.20	0.70	0.501	4.338	1.088	0.17187
0.07	0.21	0.70	0.483	4.343	1.088	0.17211
0.07	0.22	0.70	0.484	4.347	1.088	0.17231
0.07	0.23	0.70	0.495	4.351	1.088	0.17255
0.07	0.24	0.70	0.488	4.356	1.087	0.17281
0.07	0.25	0.70	0.498	4.360	1.087	0.17307
0.07	0.26	0.70	0.498	4.366	1.086	0.17341
0.07	0.27	0.70	0.493	4.372	1.085	0.17375
0.07	0.28	0.70	0.500	4.377	1.085	0.17402
0.07	0.29	0.70	0.502	4.384	1.084	0.17445
0.07	0.30	0.70	0.492	4.390	1.084	0.17480
0.07	0.31	0.70	0.492	4.397	1.083	0.17516
0.07	0.32	0.70	0.487	4.406	1.082	0.17567
0.07	0.33	0.70	0.519	4.416	1.082	0.17626
0.07	0.34	0.70	0.489	4.427	1.081	0.17690
0.07	0.35	0.70	0.504	4.437	1.079	0.17745
0.07	0.36	0.70	0.501	4.446	1.078	0.17796
0.07	0.37	0.70	0.495	4.454	1.076	0.17846
0.07	0.38	0.70	0.494	4.460	1.076	0.17885
0.07	0.39	0.70	0.488	4.466	1.075	0.17921
0.07	0.40	0.70	0.486	4.470	1.074	0.17946
0.07	0.41	0.70	0.492	4.476	1.073	0.17981
0.07	0.42	0.70	0.494	4.480	1.072	0.18007
0.07	0.43	0.70	0.497	4.485	1.071	0.18038
0.07	0.44	0.70	0.510	4.490	1.070	0.18065
0.07	0.45	0.70	0.518	4.494	1.070	0.18090
0.07	0.46	0.70	0.498	4.498	1.069	0.18116
0.07	0.47	0.70	0.500	4.503	1.068	0.18146
0.07	0.48	0.70	0.494	4.509	1.067	0.18180
0.07	0.49	0.70	0.496	4.515	1.066	0.18215
0.07	0.50	0.70	0.495	4.521	1.065	0.18250
0.07	0.51	0.70	0.498	4.529	1.064	0.18296
0.07	0.52	0.70	0.560	4.534	1.062	0.18330
0.07	0.53	0.70	0.500	4.538	1.060	0.18363
0.07	0.54	0.70	0.491	4.540	1.058	0.18383
0.07	0.55	0.70	0.499	4.542	1.055	0.18405
0.07	0.56	0.70	0.496	4.542	1.052	0.18418
0.07	0.57	0.70	0.507	4.542	1.050	0.18429
0.07	0.58	0.70	0.490	4.542	1.046	0.18443
0.07	0.59	0.70	0.503	4.541	1.043	0.18452
0.07	0.60	0.70	0.499	4.541	1.039	0.18469
0.07	0.61	0.70	0.511	4.538	1.035	0.18468
0.07	0.62	0.70	0.493	4.535	1.031	0.18472
0.07	0.63	0.70	0.490	4.532	1.027	0.18476
0.07	0.64	0.70	0.489	4.530	1.022	0.18487
0.07	0.65	0.70	0.492	4.529	1.017	0.18500
0.07	0.66	0.70	0.505	4.527	1.012	0.18512
0.07	0.67	0.70	0.487	4.525	1.007	0.18522
0.07	0.68	0.70	0.499	4.527	1.001	0.18558
0.07	0.69	0.70	0.503	4.528	0.994	0.18590
0.07	0.70	0.70	0.497	4.527	0.988	0.18610
0.07	0.71	0.70	0.506	4.530	0.988	0.18628
0.07	0.72	0.70	0.506	4.533	0.987	0.18646
0.07	0.73	0.70	0.526	4.536	0.987	0.18668
0.07	0.74	0.70	0.504	4.540	0.986	0.18689
0.07	0.75	0.70	0.504	4.543	0.986	0.18709
0.07	0.76	0.70	0.496	4.543	0.986	0.18709
0.07	0.77	0.70	0.505	4.546	0.986	0.18722
0.07	0.78	0.70	0.499	4.549	0.985	0.18741
0.07	0.79	0.70	0.498	4.551	0.985	0.18752
0.07	0.80	0.70	0.526	4.555	0.985	0.18776
0.07	0.81	0.70	0.501	4.558	0.984	0.18792
0.07	0.82	0.70	0.495	4.561	0.984	0.18810
0.07	0.83	0.70	0.501	4.565	0.984	0.18833
0.07	0.84	0.70	0.495	4.569	0.984	0.18856
0.07	0.85	0.70	0.502	4.574	0.984	0.18881
0.07	0.86	0.70	0.497	4.578	0.983	0.18902
0.07	0.87	0.70	0.511	4.584	0.983	0.18937
0.07	0.88	0.70	0.503	4.589	0.983	0.18965
0.07	0.89	0.70	0.499	4.597	0.982	0.19007
0.07	0.90	0.70	0.496	4.604	0.981	0.19050
0.07	0.91	0.70	0.497	4.613	0.980	0.19100
0.07	0.92	0.70	0.495	4.628	0.979	0.19185
0.07	0.93	0.70	0.513	4.644	0.977	0.19278
0.07	0.94	0.70	0.509	4.655	0.975	0.19343
0.07	0.95	0.70	0.506	4.668	0.974	0.19417
0.07	0.96	0.70	0.502	4.677	0.973	0.19465
0.07	0.97	0.70	0.505	4.687	0.972	0.19525
0.07	0.98	0.70	0.508	4.699	0.971	0.19593
0.07	0.99	0.70	0.507	4.711	0.969	0.19662
0.07	1.00	0.70	0.500	4.730	0.968	0.19770
0.08	0.01	0.70	0.493	4.307	1.121	0.16875
0.08	0.02	0.70	0.489	4.296	1.112	0.16854
0.08	0.03	0.70	0.480	4.289	1.108	0.16841
0.08	0.04	0.70	0.495	4.285	1.105	0.16832
0.08	0.05	0.70	0.493	4.283	1.102	0.16831
0.08	0.06	0.70	0.488	4.283	1.100	0.16838
0.08	0.07	0.70	0.484	4.282	1.099	0.16842
0.08	0.08	0.70	0.490	4.283	1.098	0.16850
0.08	0.09	0.70	0.483	4.283	1.097	0.16855
0.08	0.10	0.70	0.484	4.284	1.096	0.16865
0.08	0.11	0.70	0.488	4.285	1.095	0.16876
0.08	0.12	0.70	0.492	4.288	1.094	0.16891
0.08	0.13	0.70	0.492	4.291	1.093	0.16912
0.08	0.14	0.70	0.480	4.293	1.093	0.16928
0.08	0.15	0.70	0.484	4.295	1.092	0.16941
0.08	0.16	0.70	0.493	4.298	1.092	0.16958
0.08	0.17	0.70	0.485	4.302	1.092	0.16975
0.08	0.18	0.70	0.490	4.306	1.092	0.16997
0.08	0.19	0.70	0.498	4.310	1.092	0.17021
0.08	0.20	0.70	0.495	4.315	1.092	0.17045
0.08	0.21	0.70	0.500	4.319	1.092	0.17067
0.08	0.22	0.70	0.494	4.324	1.091	0.17095
0.08	0.23	0.70	0.494	4.328	1.091	0.17120
0.08	0.24	0.70	0.490	4.335	1.090	0.17160
0.08	0.25	0.70	0.492	4.340	1.089	0.17190
0.08	0.26	0.70	0.491	4.346	1.089	0.17224
0.08	0.27	0.70	0.496	4.352	1.089	0.17254
0.08	0.28	0.70	0.498	4.359	1.088	0.17295
0.08	0.29	0.70	0.507	4.366	1.087	0.17335
0.08	0.30	0.70	0.497	4.375	1.087	0.17385
0.08	0.31	0.70	0.492	4.384	1.086	0.17438
0.08	0.32	0.70	0.493	4.393	1.085	0.17489
0.08	0.33	0.70	0.495	4.404	1.083	0.17552
0.08	0.34	0.70	0.501	4.414	1.082	0.17610
0.08	0.35	0.70	0.612	4.425	1.081	0.17674
0.08	0.36	0.70	0.496	4.432	1.079	0.17721
0.08	0.37	0.70	0.485	4.439	1.078	0.17761
0.08	0.38	0.70	0.491	4.444	1.077	0.17795
0.08	0.39	0.70	0.495	4.450	1.076	0.17827
0.08	0.40	0.70	0.493	4.455	1.075	0.17857
0.08	0.41	0.70	0.500	4.460	1.074	0.17890
0.08	0.42	0.70	0.494	4.464	1.074	0.17911
0.08	0.43	0.70	0.494	4.469	1.073	0.17944
0.08	0.44	0.70	0.494	4.474	1.072	0.17975
0.08	0.45	0.70	0.505	4.478	1.071	0.17998
0.08	0.46	0.70	0.491	4.483	1.070	0.18027
0.08	0.47	0.70	0.485	4.488	1.069	0.18062
0.08	0.48	0.70	0.488	4.494	1.068	0.18097
0.08	0.49	0.70	0.499	4.499	1.067	0.18128
0.08	0.50	0.70	0.531	4.508	1.066	0.18175
0.08	0.51	0.70	0.487	4.514	1.065	0.18215
0.08	0.52	0.70	0.495	4.520	1.063	0.18257
0.08	0.53	0.70	0.492	4.524	1.061	0.18287
0.08	0.54	0.70	0.492	4.528	1.058	0.18320
0.08	0.55	0.70	0.497	4.530	1.055	0.18340
0.08	0.56	0.70	0.494	4.530	1.053	0.18352
0.08	0.57	0.70	0.491	4.531	1.049	0.18374
0.08	0.58	0.70	0.494	4.531	1.046	0.18385
0.08	0.59	0.70	0.512	4.531	1.042	0.18402
0.08	0.60	0.70	0.489	4.530	1.039	0.18411
0.08	0.61	0.70	0.498	4.528	1.035	0.18420
0.08	0.62	0.70	0.504	4.526	1.030	0.18430
0.08	0.63	0.70	0.504	4.525	1.026	0.18440
0.08	0.64	0.70	0.494	4.523	1.021	0.18451
0.08	0.65	0.70	0.490	4.521	1.017	0.18460
0.08	0.66	0.70	0.490	4.519	1.012	0.18473
0.08	0.67	0.70	0.492	4.521	1.006	0.18505
0.08	0.68	0.70	0.497	4.520	1.000	0.18528
0.08	0.69	0.70	0.493	4.519	0.994	0.18546
0.08	0.70	0.70	0.495	4.521	0.987	0.18586
0.08	0.71	0.70	0.504	4.524	0.987	0.18607
0.08	0.72	0.70	0.503	4.527	0.986	0.18622
0.08	0.73	0.70	0.499	4.531	0.986	0.18643
0.08	0.74	0.70	0.497	4.534	0.985	0.18664
0.08	0.75	0.70	0.489	4.538	0.984	0.18690
0.08	0.76	0.70	0.502	4.540	0.984	0.18699
0.08	0.77	0.70	0.508	4.542	0.984	0.18706
0.08	0.78	0.70	0.502	4.546	0.984	0.18730
0.08	0.79	0.70	0.503	4.549	0.984	0.18749
0.08	0.80	0.70	0.504	4.552	0.984	0.18763
0.08	0.81	0.70	0.503	4.554	0.984	0.18775
0.08	0.82	0.70	0.499	4.559	0.983	0.18801
0.08	0.83	0.70	0.511	4.560	0.983	0.18809
0.08	0.84	0.70	0.496	4.563	0.983	0.18826
0.08	0.85	0.70	0.504	4.567	0.983	0.18845
0.08	0.86	0.70	0.512	4.573	0.983	0.18878
0.08	0.87	0.70	0.497	4.578	0.982	0.18907
0.08	0.88	0.70	0.513	4.584	0.982	0.18939
0.08	0.89	0.70	0.502	4.592	0.981	0.18985
0.08	0.90	0.70	0.501	4.600	0.980	0.19032
0.08	0.91	0.70	0.505	4.612	0.979	0.19101
0.08	0.92	0.70	0.514	4.626	0.978	0.19177
0.08	0.93	0.70	0.505	4.641	0.975	0.19268
0.08	0.94	0.70	0.508	4.652	0.974	0.19331
0.08	0.95	0.70	0.502	4.661	0.973	0.19385
0.08	0.96	0.70	0.497	4.671	0.972	0.19442
0.08	0.97	0.70	0.503	4.679	0.971	0.19487
0.08	0.98	0.70	0.502	4.689	0.970	0.19545
0.08	0.99	0.70	0.516	4.700	0.969	0.19608
0.08	1.00	0.70	0.499	4.720	0.967	0.19716
0.09	0.01	0.70	0.482	4.284	1.123	0.16747
0.09	0.02	0.70	0.518	4.272	1.115	0.16716
0.09	0.03	0.70	0.478	4.266	1.110	0.16705
0.09	0.04	0.70	0.492	4.261	1.107	0.16695
0.09	0.05	0.70	0.487	4.259	1.105	0.16693
0.09	0.06	0.70	0.480	4.259	1.103	0.16703
0.09	0.07	0.70	0.496	4.257	1.102	0.16699
0.09	0.08	0.70	0.489	4.258	1.100	0.16707
0.09	0.09	0.70	0.556	4.258	1.099	0.16713
0.09	0.10	0.70	0.486	4.261	1.098	0.16731
0.09	0.11	0.70	0.493	4.261	1.097	0.16738
0.09	0.12	0.70	0.490	4.263	1.097	0.16749
0.09	0.13	0.70	0.497	4.265	1.097	0.16764
0.09	0.14	0.70	0.499	4.269	1.096	0.16784
0.09	0.15	0.70	0.479	4.272	1.096	0.16802
0.09	0.16	0.70	0.500	4.275	1.095	0.16820
0.09	0.17	0.70	0.497	4.279	1.095	0.16842
0.09	0.18	0.70	0.498	4.283	1.095	0.16864
0.09	0.19	0.70	0.488	4.289	1.095	0.16894
0.09	0.20	0.70	0.488	4.293	1.095	0.16913
0.09	0.21	0.70	0.487	4.298	1.095	0.16943
0.09	0.22	0.70	0.498	4.303	1.094	0.16975
0.09	0.23	0.70	0.486	4.309	1.094	0.17004
0.09	0.24	0.70	0.484	4.314	1.093	0.17033
0.09	0.25	0.70	0.499	4.320	1.093	0.17070
0.09	0.26	0.70	0.492	4.326	1.092	0.17105
0.09	0.27	0.70	0.501	4.335	1.091	0.17155
0.09	0.28	0.70	0.491	4.343	1.091	0.17202
0.09	0.29	0.70	0.490	4.352	1.090	0.17251
0.09	0.30	0.70	0.489	4.360	1.089	0.17298
0.09	0.31	0.70	0.497	4.372	1.088	0.17365
0.09	0.32	0.70	0.496	4.384	1.086	0.17435
0.09	0.33	0.70	0.499	4.396	1.084	0.17505
0.09	0.34	0.70	0.482	4.404	1.083	0.17552
0.09	0.35	0.70	0.495	4.411	1.082	0.17596
0.09	0.36	0.70	0.499	4.417	1.081	0.17636
0.09	0.37	0.70	0.509	4.423	1.080	0.17670
0.09	0.38	0.70	0.491	4.429	1.079	0.17706
0.09	0.39	0.70	0.499	4.434	1.078	0.17737
0.09	0.40	0.70	0.493	4.438	1.077	0.17760
0.09	0.41	0.70	0.494	4.442	1.076	0.17786
0.09	0.42	0.70	0.490	4.448	1.075	0.17820
0.09	0.43	0.70	0.502	4.453	1.074	0.17853
0.09	0.44	0.70	0.491	4.458	1.073	0.17887
0.09	0.45	0.70	0.504	4.463	1.072	0.17918
0.09	0.46	0.70	0.501	4.469	1.071	0.17954
0.09	0.47	0.70	0.491	4.474	1.070	0.17979
0.09	0.48	0.70	0.497	4.481	1.069	0.18021
0.09	0.49	0.70	0.504	4.487	1.068	0.18059
0.09	0.50	0.70	0.491	4.493	1.067	0.18093
0.09	0.51	0.70	0.492	4.500	1.066	0.18139
0.09	0.52	0.70	0.495	4.505	1.064	0.18172
0.09	0.53	0.70	0.502	4.509	1.062	0.18203
0.09	0.54	0.70	0.495	4.512	1.059	0.18231
0.09	0.55	0.70	0.500	4.514	1.056	0.18255
0.09	0.56	0.70	0.493	4.517	1.053	0.18282
0.09	0.57	0.70	0.493	4.517	1.050	0.18294
0.09	0.58	0.70	0.517	4.518	1.047	0.18313
0.09	0.59	0.70	0.525	4.518	1.043	0.18330
0.09	0.60	0.70	0.493	4.518	1.038	0.18349
0.09	0.61	0.70	0.492	4.517	1.035	0.18362
0.09	0.62	0.70	0.498	4.515	1.030	0.18372
0.09	0.63	0.70	0.498	4.513	1.026	0.18380
0.09	0.64	0.70	0.499	4.512	1.021	0.18390
0.09	0.65	0.70	0.495	4.512	1.016	0.18414
0.09	0.66	0.70	0.495	4.512	1.011	0.18441
0.09	0.67	0.70	0.494	4.513	1.004	0.18473
0.09	0.68	0.70	0.498	4.512	0.999	0.18489
0.09	0.69	0.70	0.494	4.512	0.993	0.18516
0.09	0.70	0.70	0.508	4.512	0.987	0.18541
0.09	0.71	0.70	0.494	4.515	0.986	0.18560
0.09	0.72	0.70	0.500	4.519	0.986	0.18582
0.09	0.73	0.70	0.503	4.522	0.985	0.18602
0.09	0.74	0.70	0.502	4.526	0.985	0.18622
0.09	0.75	0.70	0.498	4.529	0.984	0.18640
0.09	0.76	0.70	0.502	4.532	0.984	0.18660
0.09	0.77	0.70	0.514	4.535	0.983	0.18675
0.09	0.78	0.70	0.506	4.539	0.983	0.18696
0.09	0.79	0.70	0.495	4.543	0.983	0.18720
0.09	0.80	0.70	0.498	4.546	0.983	0.18740
0.09	0.81	0.70	0.499	4.551	0.982	0.18762
0.09	0.82	0.70	0.517	4.554	0.982	0.18783
0.09	0.83	0.70	0.500	4.558	0.982	0.18805
0.09	0.84	0.70	0.490	4.562	0.982	0.18822
0.09	0.85	0.70	0.504	4.563	0.983	0.18825
0.09	0.86	0.70	0.507	4.571	0.981	0.18874
0.09	0.87	0.70	0.504	4.578	0.980	0.18915
0.09	0.88	0.70	0.506	4.585	0.980	0.18956
0.09	0.89	0.70	0.502	4.591	0.980	0.18988
0.09	0.90	0.70	0.499	4.602	0.979	0.19047
0.09	0.91	0.70	0.541	4.613	0.977	0.19111
0.09	0.92	0.70	0.499	4.623	0.976	0.19171
0.09	0.93	0.70	0.499	4.635	0.974	0.19240
0.09	0.94	0.70	0.506	4.645	0.973	0.19299
0.09	0.95	0.70	0.507	4.653	0.972	0.19344
0.09	0.96	0.70	0.501	4.661	0.971	0.19392
0.09	0.97	0.70	0.495	4.670	0.970	0.19444
0.09	0.98	0.70	0.504	4.679	0.969	0.19495
0.09	0.99	0.70	0.507	4.691	0.968	0.19560
0.09	1.00	0.70	0.501	4.709	0.967	0.19662
0.10	0.01	0.70	0.479	4.263	1.125	0.16624
0.10	0.02	0.70	0.488	4.250	1.116	0.16595
0.10	0.03	0.70	0.499	4.243	1.112	0.16577
0.10	0.04	0.70	0.482	4.240	1.109	0.16573
0.10	0.05	0.70	0.491	4.236	1.107	0.16561
0.10	0.06	0.70	0.504	4.235	1.105	0.16563
0.10	0.07	0.70	0.489	4.235	1.104	0.16571
0.10	0.08	0.70	0.505	4.234	1.103	0.16573
0.10	0.09	0.70	0.487	4.236	1.102	0.16582
0.10	0.10	0.70	0.494	4.236	1.101	0.16587
0.10	0.11	0.70	0.495	4.238	1.101	0.16598
0.10	0.12	0.70	0.487	4.239	1.100	0.16610
0.10	0.13	0.70	0.485	4.242	1.100	0.16624
0.10	0.14	0.70	0.478	4.245	1.099	0.16643
0.10	0.15	0.70	0.486	4.249	1.099	0.16666
0.10	0.16	0.70	0.477	4.252	1.099	0.16682
0.10	0.17	0.70	0.482	4.257	1.099	0.16707
0.10	0.18	0.70	0.477	4.261	1.099	0.16731
0.10	0.19	0.70	0.497	4.266	1.099	0.16755
0.10	0.20	0.70	0.488	4.271	1.099	0.16783
0.10	0.21	0.70	0.485	4.276	1.098	0.16815
0.10	0.22	0.70	0.495	4.282	1.097	0.16849
0.10	0.23	0.70	0.492	4.288	1.097	0.16879
0.10	0.24	0.70	0.477	4.295	1.096	0.16922
0.10	0.25	0.70	0.490	4.301	1.096	0.16956
0.10	0.26	0.70	0.484	4.311	1.095	0.17009
0.10	0.27	0.70	0.486	4.319	1.094	0.17060
0.10	0.28	0.70	0.495	4.330	1.093	0.17118
0.10	0.29	0.70	0.496	4.341	1.092	0.17182
0.10	0.30	0.70	0.489	4.352	1.091	0.17244
0.10	0.31	0.70	0.492	4.364	1.089	0.17320
0.10	0.32	0.70	0.497	4.375	1.087	0.17381
0.10	0.33	0.70	0.491	4.382	1.086	0.17425
0.10	0.34	0.70	0.499	4.388	1.085	0.17465
0.10	0.35	0.70	0.495	4.395	1.084	0.17503
0.10	0.36	0.70	0.496	4.400	1.083	0.17537
0.10	0.37	0.70	0.495	4.406	1.082	0.17571
0.10	0.38	0.70	0.499	4.412	1.080	0.17607
0.10	0.39	0.70	0.496	4.417	1.079	0.17638
0.10	0.40	0.70	0.502	4.422	1.078	0.17668
0.10	0.41	0.70	0.484	4.426	1.077	0.17699
0.10	0.42	0.70	0.493	4.431	1.076	0.17728
0.10	0.43	0.70	0.510	4.436	1.075	0.17760
0.10	0.44	0.70	0.500	4.442	1.074	0.17793
0.10	0.45	0.70	0.494	4.448	1.073	0.17831
0.10	0.46	0.70	0.497	4.454	1.072	0.17867
0.10	0.47	0.70	0.487	4.462	1.071	0.17913
0.10	0.48	0.70	0.494	4.469	1.070	0.17954
0.10	0.49	0.70	0.489	4.473	1.069	0.17981
0.10	0.50	0.70	0.498	4.480	1.068	0.18026
0.10	0.51	0.70	0.493	4.484	1.067	0.18049
0.10	0.52	0.70	0.494	4.490	1.065	0.18091
0.10	0.53	0.70	0.497	4.495	1.062	0.18126
0.10	0.54	0.70	0.492	4.498	1.059	0.18155
0.10	0.55	0.70	0.491	4.501	1.057	0.18179
0.10	0.56	0.70	0.506	4.503	1.054	0.18203
0.10	0.57	0.70	0.502	4.503	1.051	0.18217
0.10	0.58	0.70	0.494	4.503	1.047	0.18236
0.10	0.59	0.70	0.503	4.504	1.043	0.18255
0.10	0.60	0.70	0.488	4.504	1.039	0.18275
0.10	0.61	0.70	0.501	4.503	1.035	0.18283
0.10	0.62	0.70	0.492	4.503	1.031	0.18303
0.10	0.63	0.70	0.494	4.501	1.026	0.18318
0.10	0.64	0.70	0.498	4.500	1.021	0.18333
0.10	0.65	0.70	0.501	4.500	1.016	0.18356
0.10	0.66	0.70	0.494	4.500	1.011	0.18375
0.10	0.67	0.70	0.490	4.501	1.005	0.18407
0.10	0.68	0.70	0.495	4.501	0.999	0.18433
0.10	0.69	0.70	0.490	4.500	0.993	0.18450
0.10	0.70	0.70	0.486	4.501	0.987	0.18481
0.10	0.71	0.70	0.492	4.504	0.986	0.18501
0.10	0.72	0.70	0.500	4.507	0.986	0.18522
0.10	0.73	0.70	0.499	4.511	0.985	0.18543
0.10	0.74	0.70	0.506	4.514	0.985	0.18561
0.10	0.75	0.70	0.513	4.518	0.984	0.18581
0.10	0.76	0.70	0.499	4.521	0.984	0.18602
0.10	0.77	0.70	0.502	4.525	0.983	0.18625
0.10	0.78	0.70	0.491	4.530	0.983	0.18651
0.10	0.79	0.70	0.499	4.534	0.983	0.18673
0.10	0.80	0.70	0.502	4.538	0.982	0.18697
0.10	0.81	0.70	0.499	4.542	0.982	0.18721
0.10	0.82	0.70	0.494	4.547	0.982	0.18743
0.10	0.83	0.70	0.494	4.551	0.982	0.18768
0.10	0.84	0.70	0.505	4.556	0.981	0.18796
0.10	0.85	0.70	0.500	4.561	0.981	0.18822
0.10	0.86	0.70	0.492	4.567	0.980	0.18857
0.10	0.87	0.70	0.497	4.575	0.979	0.18905
0.10	0.88	0.70	0.500	4.582	0.978	0.18947
0.10	0.89	0.70	0.499	4.594	0.977	0.19013
0.10	0.90	0.70	0.506	4.602	0.976	0.19061
0.10	0.91	0.70	0.503	4.612	0.975	0.19117
0.10	0.92	0.70	0.503	4.620	0.974	0.19162
0.10	0.93	0.70	0.503	4.629	0.973	0.19212
0.10	0.94	0.70	0.500	4.636	0.973	0.19256
0.10	0.95	0.70	0.508	4.645	0.972	0.19306
0.10	0.96	0.70	0.501	4.653	0.971	0.19353
0.10	0.97	0.70	0.505	4.661	0.970	0.19397
0.10	0.98	0.70	0.499	4.670	0.969	0.19446
0.10	0.99	0.70	0.503	4.681	0.968	0.19507
0.10	1.00	0.70	0.500	4.700	0.967	0.19616
0.11	0.01	0.70	0.492	4.242	1.127	0.16506
0.11	0.02	0.70	0.491	4.229	1.119	0.16472
0.11	0.03	0.70	0.489	4.222	1.114	0.16454
0.11	0.04	0.70	0.481	4.217	1.111	0.16440
0.11	0.05	0.70	0.475	4.215	1.109	0.16438
0.11	0.06	0.70	0.486	4.214	1.108	0.16441
0.11	0.07	0.70	0.479	4.212	1.107	0.16433
0.11	0.08	0.70	0.488	4.213	1.105	0.16445
0.11	0.09	0.70	0.480	4.213	1.105	0.16448
0.11	0.10	0.70	0.515	4.214	1.104	0.16458
0.11	0.11	0.70	0.480	4.215	1.104	0.16462
0.11	0.12	0.70	0.481	4.218	1.103	0.16488
0.11	0.13	0.70	0.489	4.221	1.103	0.16501
0.11	0.14	0.70	0.494	4.223	1.102	0.16516
0.11	0.15	0.70	0.484	4.227	1.102	0.16537
0.11	0.16	0.70	0.483	4.231	1.103	0.16556
0.11	0.17	0.70	0.492	4.236	1.103	0.16580
0.11	0.18	0.70	0.521	4.241	1.103	0.16605
0.11	0.19	0.70	0.498	4.246	1.102	0.16635
0.11	0.20	0.70	0.489	4.251	1.102	0.16665
0.11	0.21	0.70	0.490	4.257	1.101	0.16702
0.11	0.22	0.70	0.526	4.262	1.101	0.16729
0.11	0.23	0.70	0.494	4.271	1.100	0.16777
0.11	0.24	0.70	0.489	4.279	1.099	0.16823
0.11	0.25	0.70	0.485	4.286	1.099	0.16861
0.11	0.26	0.70	0.502	4.295	1.098	0.16918
0.11	0.27	0.70	0.495	4.306	1.097	0.16974
0.11	0.28	0.70	0.492	4.319	1.096	0.17050
0.11	0.29	0.70	0.495	4.330	1.094	0.17119
0.11	0.30	0.70	0.491	4.343	1.092	0.17190
0.11	0.31	0.70	0.494	4.352	1.091	0.17249
0.11	0.32	0.70	0.483	4.360	1.089	0.17298
0.11	0.33	0.70	0.493	4.366	1.088	0.17334
0.11	0.34	0.70	0.516	4.373	1.087	0.17373
0.11	0.35	0.70	0.485	4.379	1.086	0.17411
0.11	0.36	0.70	0.499	4.385	1.084	0.17452
0.11	0.37	0.70	0.491	4.390	1.083	0.17480
0.11	0.38	0.70	0.496	4.394	1.082	0.17505
0.11	0.39	0.70	0.495	4.399	1.081	0.17535
0.11	0.40	0.70	0.491	4.404	1.080	0.17571
0.11	0.41	0.70	0.511	4.409	1.079	0.17598
0.11	0.42	0.70	0.495	4.414	1.078	0.17629
0.11	0.43	0.70	0.482	4.419	1.077	0.17658
0.11	0.44	0.70	0.487	4.425	1.076	0.17697
0.11	0.45	0.70	0.498	4.430	1.075	0.17729
0.11	0.46	0.70	0.499	4.438	1.074	0.17774
0.11	0.47	0.70	0.495	4.446	1.072	0.17826
0.11	0.48	0.70	0.492	4.452	1.071	0.17863
0.11	0.49	0.70	0.493	4.459	1.070	0.17904
0.11	0.50	0.70	0.504	4.464	1.069	0.17932
0.11	0.51	0.70	0.499	4.470	1.068	0.17972
0.11	0.52	0.70	0.498	4.476	1.066	0.18014
0.11	0.53	0.70	0.496	4.479	1.063	0.18039
0.11	0.54	0.70	0.493	4.483	1.061	0.18070
0.11	0.55	0.70	0.496	4.485	1.058	0.18095
0.11	0.56	0.70	0.503	4.487	1.055	0.18119
0.11	0.57	0.70	0.488	4.488	1.051	0.18138
0.11	0.58	0.70	0.500	4.488	1.048	0.18154
0.11	0.59	0.70	0.483	4.490	1.044	0.18183
0.11	0.60	0.70	0.496	4.490	1.040	0.18196
0.11	0.61	0.70	0.494	4.489	1.036	0.18209
0.11	0.62	0.70	0.490	4.488	1.031	0.18227
0.11	0.63	0.70	0.508	4.489	1.026	0.18251
0.11	0.64	0.70	0.492	4.489	1.021	0.18271
0.11	0.65	0.70	0.501	4.488	1.016	0.18287
0.11	0.66	0.70	0.491	4.489	1.010	0.18316
0.11	0.67	0.70	0.495	4.488	1.005	0.18338
0.11	0.68	0.70	0.500	4.487	0.999	0.18357
0.11	0.69	0.70	0.505	4.487	0.993	0.18382
0.11	0.70	0.70	0.493	4.486	0.988	0.18403
0.11	0.71	0.70	0.499	4.491	0.987	0.18429
0.11	0.72	0.70	0.492	4.495	0.986	0.18452
0.11	0.73	0.70	0.495	4.499	0.985	0.18480
0.11	0.74	0.70	0.494	4.503	0.985	0.18499
0.11	0.75	0.70	0.507	4.506	0.985	0.18519
0.11	0.76	0.70	0.519	4.510	0.984	0.18544
0.11	0.77	0.70	0.508	4.515	0.983	0.18573
0.11	0.78	0.70	0.493	4.520	0.983	0.18598
0.11	0.79	0.70	0.501	4.525	0.983	0.18629
0.11	0.80	0.70	0.495	4.529	0.982	0.18649
0.11	0.81	0.70	0.515	4.533	0.982	0.18671
0.11	0.82	0.70	0.493	4.538	0.982	0.18699
0.11	0.83	0.70	0.503	4.544	0.981	0.18732
0.11	0.84	0.70	0.488	4.549	0.981	0.18761
0.11	0.85	0.70	0.495	4.556	0.980	0.18800
0.11	0.86	0.70	0.507	4.562	0.979	0.18835
0.11	0.87	0.70	0.506	4.570	0.979	0.18879
0.11	0.88	0.70	0.503	4.580	0.978	0.18935
0.11	0.89	0.70	0.494	4.589	0.976	0.18991
0.11	0.90	0.70	0.500	4.599	0.975	0.19047
0.11	0.91	0.70	0.503	4.606	0.974	0.19088
0.11	0.92	0.70	0.507	4.613	0.974	0.19128
0.11	0.93	0.70	0.511	4.620	0.973	0.19170
0.11	0.94	0.70	0.511	4.628	0.972	0.19211
0.11	0.95	0.70	0.503	4.637	0.971	0.19268
0.11	0.96	0.70	0.507	4.644	0.970	0.19305
0.11	0.97	0.70	0.501	4.652	0.970	0.19348
0.11	0.98	0.70	0.529	4.661	0.969	0.19400
0.11	0.99	0.70	0.534	4.670	0.968	0.19454
0.11	1.00	0.70	0.502	4.691	0.966	0.19568
0.12	0.01	0.70	0.477	4.222	1.128	0.16395
0.12	0.02	0.70	0.504	4.209	1.120	0.16361
0.12	0.03	0.70	0.480	4.202	1.116	0.16339
0.12	0.04	0.70	0.479	4.196	1.114	0.16318
0.12	0.05	0.70	0.481	4.193	1.112	0.16315
0.12	0.06	0.70	0.480	4.191	1.110	0.16311
0.12	0.07	0.70	0.484	4.190	1.109	0.16311
0.12	0.08	0.70	0.478	4.190	1.108	0.16314
0.12	0.09	0.70	0.484	4.191	1.108	0.16321
0.12	0.10	0.70	0.480	4.192	1.107	0.16328
0.12	0.11	0.70	0.483	4.194	1.107	0.16341
0.12	0.12	0.70	0.476	4.196	1.106	0.16356
0.12	0.13	0.70	0.496	4.199	1.106	0.16370
0.12	0.14	0.70	0.485	4.202	1.105	0.16391
0.12	0.15	0.70	0.478	4.206	1.106	0.16408
0.12	0.16	0.70	0.479	4.210	1.106	0.16428
0.12	0.17	0.70	0.508	4.215	1.106	0.16457
0.12	0.18	0.70	0.484	4.220	1.106	0.16484
0.12	0.19	0.70	0.486	4.226	1.105	0.16517
0.12	0.20	0.70	0.482	4.233	1.105	0.16554
0.12	0.21	0.70	0.489	4.238	1.104	0.16583
0.12	0.22	0.70	0.482	4.245	1.104	0.16622
0.12	0.23	0.70	0.483	4.253	1.103	0.16672
0.12	0.24	0.70	0.492	4.261	1.103	0.16712
0.12	0.25	0.70	0.487	4.270	1.102	0.16765
0.12	0.26	0.70	0.481	4.281	1.101	0.16826
0.12	0.27	0.70	0.493	4.296	1.099	0.16918
0.12	0.28	0.70	0.483	4.307	1.097	0.16983
0.12	0.29	0.70	0.496	4.317	1.096	0.17036
0.12	0.30	0.70	0.484	4.326	1.095	0.17093
0.12	0.31	0.70	0.490	4.336	1.093	0.17152
0.12	0.32	0.70	0.487	4.344	1.091	0.17203
0.12	0.33	0.70	0.489	4.350	1.090	0.17240
0.12	0.34	0.70	0.485	4.357	1.089	0.17280
0.12	0.35	0.70	0.495	4.362	1.088	0.17315
0.12	0.36	0.70	0.490	4.369	1.086	0.17355
0.12	0.37	0.70	0.483	4.375	1.085	0.17392
0.12	0.38	0.70	0.514	4.379	1.084	0.17421
0.12	0.39	0.70	0.499	4.384	1.083	0.17449
0.12	0.40	0.70	0.486	4.388	1.082	0.17477
0.12	0.41	0.70	0.494	4.393	1.081	0.17508
0.12	0.42	0.70	0.485	4.398	1.080	0.17537
0.12	0.43	0.70	0.497	4.404	1.078	0.17574
0.12	0.44	0.70	0.488	4.409	1.078	0.17606
0.12	0.45	0.70	0.509	4.415	1.076	0.17645
0.12	0.46	0.70	0.491	4.423	1.075	0.17690
0.12	0.47	0.70	0.497	4.432	1.073	0.17744
0.12	0.48	0.70	0.497	4.438	1.072	0.17784
0.12	0.49	0.70	0.501	4.444	1.071	0.17820
0.12	0.50	0.70	0.493	4.450	1.070	0.17858
0.12	0.51	0.70	0.496	4.457	1.068	0.17900
0.12	0.52	0.70	0.489	4.462	1.066	0.17934
0.12	0.53	0.70	0.497	4.465	1.064	0.17957
0.12	0.54	0.70	0.492	4.468	1.062	0.17984
0.12	0.55	0.70	0.489	4.470	1.059	0.18009
0.12	0.56	0.70	0.487	4.472	1.055	0.18036
0.12	0.57	0.70	0.488	4.474	1.052	0.18059
0.12	0.58	0.70	0.496	4.474	1.049	0.18074
0.12	0.59	0.70	0.500	4.474	1.045	0.18092
0.12	0.60	0.70	0.487	4.474	1.040	0.18111
0.12	0.61	0.70	0.604	4.474	1.036	0.18129
0.12	0.62	0.70	0.493	4.474	1.032	0.18149
0.12	0.63	0.70	0.489	4.474	1.027	0.18170
0.12	0.64	0.70	0.495	4.475	1.022	0.18198
0.12	0.65	0.70	0.507	4.475	1.016	0.18220
0.12	0.66	0.70	0.493	4.474	1.011	0.18239
0.12	0.67	0.70	0.496	4.473	1.006	0.18256
0.12	0.68	0.70	0.505	4.473	1.000	0.18281
0.12	0.69	0.70	0.501	4.473	0.994	0.18304
0.12	0.70	0.70	0.509	4.473	0.988	0.18329
0.12	0.71	0.70	0.503	4.477	0.987	0.18357
0.12	0.72	0.70	0.513	4.483	0.987	0.18388
0.12	0.73	0.70	0.491	4.487	0.986	0.18412
0.12	0.74	0.70	0.490	4.491	0.985	0.18437
0.12	0.75	0.70	0.496	4.496	0.985	0.18465
0.12	0.76	0.70	0.488	4.502	0.984	0.18498
0.12	0.77	0.70	0.499	4.505	0.984	0.18517
0.12	0.78	0.70	0.496	4.511	0.983	0.18550
0.12	0.79	0.70	0.499	4.514	0.983	0.18568
0.12	0.80	0.70	0.498	4.519	0.983	0.18595
0.12	0.81	0.70	0.499	4.524	0.982	0.18625
0.12	0.82	0.70	0.501	4.530	0.982	0.18658
0.12	0.83	0.70	0.496	4.535	0.981	0.18685
0.12	0.84	0.70	0.505	4.543	0.980	0.18733
0.12	0.85	0.70	0.499	4.550	0.979	0.18770
0.12	0.86	0.70	0.497	4.557	0.979	0.18813
0.12	0.87	0.70	0.497	4.567	0.978	0.18871
0.12	0.88	0.70	0.494	4.575	0.977	0.18912
0.12	0.89	0.70	0.499	4.584	0.976	0.18969
0.12	0.90	0.70	0.506	4.591	0.975	0.19007
0.12	0.91	0.70	0.501	4.598	0.974	0.19045
0.12	0.92	0.70	0.507	4.606	0.973	0.19092
0.12	0.93	0.70	0.503	4.612	0.973	0.19128
0.12	0.94	0.70	0.505	4.621	0.972	0.19177
0.12	0.95	0.70	0.504	4.628	0.971	0.19216
0.12	0.96	0.70	0.518	4.635	0.970	0.19260
0.12	0.97	0.70	0.508	4.643	0.969	0.19306
0.12	0.98	0.70	0.505	4.651	0.969	0.19351
0.12	0.99	0.70	0.502	4.661	0.968	0.19405
0.12	1.00	0.70	0.515	4.682	0.966	0.19524
0.13	0.01	0.70	0.487	4.204	1.130	0.16289
0.13	0.02	0.70	0.484	4.190	1.122	0.16252
0.13	0.03	0.70	0.489	4.182	1.118	0.16227
0.13	0.04	0.70	0.478	4.176	1.116	0.16205
0.13	0.05	0.70	0.491	4.172	1.114	0.16192
0.13	0.06	0.70	0.588	4.170	1.113	0.16188
0.13	0.07	0.70	0.477	4.170	1.112	0.16188
0.13	0.08	0.70	0.514	4.169	1.111	0.16191
0.13	0.09	0.70	0.485	4.171	1.110	0.16203
0.13	0.10	0.70	0.478	4.172	1.110	0.16210
0.13	0.11	0.70	0.501	4.174	1.109	0.16221
0.13	0.12	0.70	0.484	4.175	1.109	0.16228
0.13	0.13	0.70	0.484	4.178	1.109	0.16244
0.13	0.14	0.70	0.474	4.182	1.109	0.16268
0.13	0.15	0.70	0.484	4.186	1.109	0.16290
0.13	0.16	0.70	0.482	4.190	1.109	0.16308
0.13	0.17	0.70	0.486	4.197	1.109	0.16343
0.13	0.18	0.70	0.478	4.201	1.109	0.16368
0.13	0.19	0.70	0.485	4.207	1.108	0.16401
0.13	0.20	0.70	0.482	4.213	1.108	0.16438
0.13	0.21	0.70	0.486	4.220	1.107	0.16475
0.13	0.22	0.70	0.490	4.227	1.107	0.16518
0.13	0.23	0.70	0.489	4.236	1.106	0.16564
0.13	0.24	0.70	0.481	4.245	1.106	0.16617
0.13	0.25	0.70	0.491	4.257	1.104	0.16683
0.13	0.26	0.70	0.485	4.268	1.104	0.16748
0.13	0.27	0.70	0.493	4.283	1.101	0.16838
0.13	0.28	0.70	0.499	4.293	1.100	0.16893
0.13	0.29	0.70	0.489	4.303	1.098	0.16955
0.13	0.30	0.70	0.478	4.312	1.097	0.17010
0.13	0.31	0.70	0.487	4.321	1.095	0.17068
0.13	0.32	0.70	0.493	4.328	1.093	0.17110
0.13	0.33	0.70	0.487	4.334	1.092	0.17143
0.13	0.34	0.70	0.500	4.339	1.091	0.17177
0.13	0.35	0.70	0.489	4.345	1.090	0.17212
0.13	0.36	0.70	0.497	4.350	1.089	0.17247
0.13	0.37	0.70	0.497	4.356	1.087	0.17285
0.13	0.38	0.70	0.502	4.361	1.086	0.17316
0.13	0.39	0.70	0.488	4.367	1.085	0.17354
0.13	0.40	0.70	0.488	4.372	1.083	0.17387
0.13	0.41	0.70	0.489	4.377	1.082	0.17414
0.13	0.42	0.70	0.494	4.381	1.081	0.17443
0.13	0.43	0.70	0.497	4.388	1.080	0.17487
0.13	0.44	0.70	0.490	4.394	1.079	0.17521
0.13	0.45	0.70	0.491	4.401	1.078	0.17560
0.13	0.46	0.70	0.496	4.409	1.076	0.17611
0.13	0.47	0.70	0.492	4.417	1.075	0.17663
0.13	0.48	0.70	0.502	4.423	1.074	0.17696
0.13	0.49	0.70	0.496	4.429	1.072	0.17735
0.13	0.50	0.70	0.498	4.436	1.071	0.17780
0.13	0.51	0.70	0.499	4.442	1.069	0.17818
0.13	0.52	0.70	0.496	4.447	1.068	0.17850
0.13	0.53	0.70	0.498	4.450	1.065	0.17874
0.13	0.54	0.70	0.490	4.452	1.063	0.17896
0.13	0.55	0.70	0.494	4.455	1.060	0.17929
0.13	0.56	0.70	0.487	4.458	1.056	0.17957
0.13	0.57	0.70	0.490	4.459	1.053	0.17976
0.13	0.58	0.70	0.493	4.461	1.049	0.18005
0.13	0.59	0.70	0.501	4.461	1.045	0.18022
0.13	0.60	0.70	0.490	4.462	1.041	0.18044
0.13	0.61	0.70	0.508	4.461	1.037	0.18056
0.13	0.62	0.70	0.499	4.461	1.032	0.18077
0.13	0.63	0.70	0.490	4.461	1.027	0.18097
0.13	0.64	0.70	0.509	4.461	1.022	0.18121
0.13	0.65	0.70	0.492	4.461	1.017	0.18144
0.13	0.66	0.70	0.493	4.462	1.011	0.18175
0.13	0.67	0.70	0.499	4.462	1.006	0.18195
0.13	0.68	0.70	0.490	4.461	1.000	0.18214
0.13	0.69	0.70	0.498	4.460	0.994	0.18235
0.13	0.70	0.70	0.504	4.461	0.989	0.18263
0.13	0.71	0.70	0.496	4.464	0.988	0.18285
0.13	0.72	0.70	0.495	4.469	0.987	0.18312
0.13	0.73	0.70	0.503	4.474	0.987	0.18341
0.13	0.74	0.70	0.493	4.479	0.986	0.18370
0.13	0.75	0.70	0.504	4.485	0.985	0.18404
0.13	0.76	0.70	0.496	4.490	0.985	0.18432
0.13	0.77	0.70	0.493	4.496	0.984	0.18468
0.13	0.78	0.70	0.500	4.500	0.984	0.18491
0.13	0.79	0.70	0.511	4.506	0.983	0.18522
0.13	0.80	0.70	0.521	4.511	0.983	0.18551
0.13	0.81	0.70	0.511	4.516	0.982	0.18580
0.13	0.82	0.70	0.503	4.522	0.981	0.18616
0.13	0.83	0.70	0.503	4.528	0.981	0.18649
0.13	0.84	0.70	0.498	4.534	0.980	0.18682
0.13	0.85	0.70	0.501	4.544	0.979	0.18741
0.13	0.86	0.70	0.488	4.553	0.978	0.18792
0.13	0.87	0.70	0.505	4.560	0.977	0.18836
0.13	0.88	0.70	0.498	4.569	0.976	0.18885
0.13	0.89	0.70	0.503	4.576	0.976	0.18928
0.13	0.90	0.70	0.496	4.583	0.975	0.18965
0.13	0.91	0.70	0.496	4.590	0.974	0.19007
0.13	0.92	0.70	0.497	4.598	0.973	0.19051
0.13	0.93	0.70	0.502	4.604	0.972	0.19088
0.13	0.94	0.70	0.512	4.613	0.971	0.19136
0.13	0.95	0.70	0.505	4.618	0.971	0.19168
0.13	0.96	0.70	0.505	4.627	0.970	0.19216
0.13	0.97	0.70	0.517	4.634	0.969	0.19258
0.13	0.98	0.70	0.493	4.643	0.968	0.19311
0.13	0.99	0.70	0.506	4.653	0.967	0.19362
0.13	1.00	0.70	0.500	4.673	0.966	0.19473
0.14	0.01	0.70	0.489	4.187	1.132	0.16190
0.14	0.02	0.70	0.492	4.172	1.124	0.16145
0.14	0.03	0.70	0.480	4.164	1.120	0.16121
0.14	0.04	0.70	0.485	4.158	1.118	0.16102
0.14	0.05	0.70	0.487	4.152	1.117	0.16075
0.14	0.06	0.70	0.484	4.152	1.115	0.16078
0.14	0.07	0.70	0.478	4.151	1.114	0.16080
0.14	0.08	0.70	0.483	4.150	1.114	0.16078
0.14	0.09	0.70	0.483	4.150	1.113	0.16079
0.14	0.10	0.70	0.486	4.151	1.113	0.16087
0.14	0.11	0.70	0.475	4.154	1.112	0.16102
0.14	0.12	0.70	0.480	4.155	1.112	0.16110
0.14	0.13	0.70	0.483	4.159	1.112	0.16129
0.14	0.14	0.70	0.486	4.163	1.112	0.16149
0.14	0.15	0.70	0.496	4.167	1.113	0.16170
0.14	0.16	0.70	0.485	4.172	1.113	0.16195
0.14	0.17	0.70	0.476	4.177	1.113	0.16223
0.14	0.18	0.70	0.479	4.183	1.112	0.16255
0.14	0.19	0.70	0.490	4.189	1.112	0.16294
0.14	0.20	0.70	0.487	4.196	1.111	0.16330
0.14	0.21	0.70	0.483	4.203	1.111	0.16370
0.14	0.22	0.70	0.479	4.212	1.110	0.16421
0.14	0.23	0.70	0.493	4.222	1.109	0.16477
0.14	0.24	0.70	0.483	4.232	1.108	0.16537
0.14	0.25	0.70	0.480	4.244	1.107	0.16605
0.14	0.26	0.70	0.491	4.256	1.105	0.16676
0.14	0.27	0.70	0.495	4.269	1.103	0.16754
0.14	0.28	0.70	0.491	4.281	1.101	0.16823
0.14	0.29	0.70	0.478	4.289	1.100	0.16871
0.14	0.30	0.70	0.500	4.298	1.099	0.16928
0.14	0.31	0.70	0.497	4.306	1.097	0.16977
0.14	0.32	0.70	0.490	4.313	1.095	0.17018
0.14	0.33	0.70	0.478	4.318	1.094	0.17055
0.14	0.34	0.70	0.491	4.323	1.093	0.17086
0.14	0.35	0.70	0.491	4.329	1.092	0.17120
0.14	0.36	0.70	0.490	4.334	1.091	0.17150
0.14	0.37	0.70	0.491	4.339	1.089	0.17184
0.14	0.38	0.70	0.494	4.345	1.088	0.17221
0.14	0.39	0.70	0.488	4.351	1.086	0.17261
0.14	0.40	0.70	0.493	4.355	1.085	0.17286
0.14	0.41	0.70	0.490	4.360	1.084	0.17318
0.14	0.42	0.70	0.492	4.366	1.083	0.17357
0.14	0.43	0.70	0.493	4.371	1.082	0.17388
0.14	0.44	0.70	0.486	4.378	1.081	0.17426
0.14	0.45	0.70	0.492	4.385	1.079	0.17473
0.14	0.46	0.70	0.483	4.394	1.078	0.17526
0.14	0.47	0.70	0.493	4.401	1.076	0.17570
0.14	0.48	0.70	0.490	4.408	1.075	0.17615
0.14	0.49	0.70	0.496	4.414	1.074	0.17648
0.14	0.50	0.70	0.488	4.419	1.073	0.17679
0.14	0.51	0.70	0.493	4.425	1.071	0.17716
0.14	0.52	0.70	0.505	4.430	1.069	0.17753
0.14	0.53	0.70	0.488	4.434	1.066	0.17788
0.14	0.54	0.70	0.492	4.437	1.064	0.17816
0.14	0.55	0.70	0.500	4.440	1.061	0.17843
0.14	0.56	0.70	0.494	4.443	1.058	0.17870
0.14	0.57	0.70	0.495	4.444	1.054	0.17893
0.14	0.58	0.70	0.494	4.447	1.050	0.17925
0.14	0.59	0.70	0.495	4.448	1.046	0.17948
0.14	0.60	0.70	0.486	4.450	1.042	0.17976
0.14	0.61	0.70	0.492	4.449	1.037	0.17993
0.14	0.62	0.70	0.495	4.450	1.033	0.18018
0.14	0.63	0.70	0.493	4.450	1.028	0.18037
0.14	0.64	0.70	0.506	4.448	1.023	0.18051
0.14	0.65	0.70	0.493	4.450	1.017	0.18083
0.14	0.66	0.70	0.502	4.449	1.012	0.18100
0.14	0.67	0.70	0.495	4.449	1.006	0.18126
0.14	0.68	0.70	0.494	4.450	1.001	0.18154
0.14	0.69	0.70	0.497	4.450	0.995	0.18178
0.14	0.70	0.70	0.490	4.450	0.989	0.18203
0.14	0.71	0.70	0.495	4.453	0.988	0.18226
0.14	0.72	0.70	0.508	4.458	0.988	0.18255
0.14	0.73	0.70	0.500	4.463	0.987	0.18281
0.14	0.74	0.70	0.487	4.468	0.987	0.18307
0.14	0.75	0.70	0.500	4.473	0.986	0.18342
0.14	0.76	0.70	0.500	4.479	0.985	0.18377
0.14	0.77	0.70	0.494	4.485	0.985	0.18411
0.14	0.78	0.70	0.516	4.491	0.984	0.18441
0.14	0.79	0.70	0.496	4.496	0.984	0.18470
0.14	0.80	0.70	0.491	4.502	0.983	0.18507
0.14	0.81	0.70	0.490	4.509	0.982	0.18545
0.14	0.82	0.70	0.504	4.513	0.981	0.18572
0.14	0.83	0.70	0.500	4.522	0.980	0.18619
0.14	0.84	0.70	0.513	4.528	0.980	0.18656
0.14	0.85	0.70	0.502	4.538	0.979	0.18711
0.14	0.86	0.70	0.510	4.546	0.978	0.18760
0.14	0.87	0.70	0.509	4.554	0.977	0.18806
0.14	0.88	0.70	0.502	4.562	0.976	0.18847
0.14	0.89	0.70	0.502	4.569	0.975	0.18889
0.14	0.90	0.70	0.503	4.576	0.974	0.18932
0.14	0.91	0.70	0.509	4.583	0.974	0.18972
0.14	0.92	0.70	0.498	4.591	0.973	0.19015
0.14	0.93	0.70	0.495	4.598	0.972	0.19055
0.14	0.94	0.70	0.505	4.603	0.971	0.19088
0.14	0.95	0.70	0.498	4.611	0.971	0.19130
0.14	0.96	0.70	0.507	4.618	0.970	0.19168
0.14	0.97	0.70	0.507	4.626	0.969	0.19215
0.14	0.98	0.70	0.502	4.635	0.968	0.19266
0.14	0.99	0.70	0.493	4.645	0.967	0.19325
0.14	1.00	0.70	0.520	4.666	0.966	0.19442
0.15	0.01	0.70	0.479	4.171	1.133	0.16099
0.15	0.02	0.70	0.482	4.154	1.126	0.16044
0.15	0.03	0.70	0.479	4.145	1.123	0.16010
0.15	0.04	0.70	0.486	4.139	1.121	0.15989
0.15	0.05	0.70	0.475	4.135	1.119	0.15974
0.15	0.06	0.70	0.502	4.132	1.118	0.15965
0.15	0.07	0.70	0.479	4.131	1.117	0.15960
0.15	0.08	0.70	0.483	4.131	1.117	0.15962
0.15	0.09	0.70	0.480	4.131	1.116	0.15966
0.15	0.10	0.70	0.476	4.132	1.116	0.15970
0.15	0.11	0.70	0.483	4.134	1.116	0.15984
0.15	0.12	0.70	0.481	4.136	1.116	0.15991
0.15	0.13	0.70	0.478	4.139	1.115	0.16012
0.15	0.14	0.70	0.480	4.143	1.116	0.16032
0.15	0.15	0.70	0.480	4.148	1.116	0.16054
0.15	0.16	0.70	0.478	4.152	1.117	0.16076
0.15	0.17	0.70	0.487	4.159	1.116	0.16112
0.15	0.18	0.70	0.476	4.165	1.115	0.16151
0.15	0.19	0.70	0.482	4.171	1.115	0.16185
0.15	0.20	0.70	0.488	4.179	1.114	0.16231
0.15	0.21	0.70	0.473	4.187	1.114	0.16273
0.15	0.22	0.70	0.494	4.197	1.112	0.16333
0.15	0.23	0.70	0.479	4.210	1.111	0.16403
0.15	0.24	0.70	0.497	4.223	1.110	0.16480
0.15	0.25	0.70	0.491	4.231	1.110	0.16525
0.15	0.26	0.70	0.486	4.245	1.107	0.16606
0.15	0.27	0.70	0.486	4.255	1.106	0.16671
0.15	0.28	0.70	0.490	4.267	1.104	0.16737
0.15	0.29	0.70	0.491	4.275	1.103	0.16785
0.15	0.30	0.70	0.485	4.283	1.101	0.16835
0.15	0.31	0.70	0.490	4.290	1.099	0.16882
0.15	0.32	0.70	0.483	4.296	1.098	0.16920
0.15	0.33	0.70	0.481	4.303	1.096	0.16962
0.15	0.34	0.70	0.496	4.309	1.095	0.17003
0.15	0.35	0.70	0.490	4.316	1.093	0.17043
0.15	0.36	0.70	0.486	4.320	1.092	0.17072
0.15	0.37	0.70	0.487	4.324	1.091	0.17099
0.15	0.38	0.70	0.479	4.330	1.090	0.17134
0.15	0.39	0.70	0.494	4.336	1.088	0.17173
0.15	0.40	0.70	0.480	4.341	1.087	0.17206
0.15	0.41	0.70	0.499	4.346	1.086	0.17237
0.15	0.42	0.70	0.486	4.353	1.084	0.17280
0.15	0.43	0.70	0.482	4.358	1.083	0.17310
0.15	0.44	0.70	0.497	4.366	1.082	0.17360
0.15	0.45	0.70	0.489	4.373	1.081	0.17400
0.15	0.46	0.70	0.487	4.379	1.079	0.17439
0.15	0.47	0.70	0.485	4.385	1.078	0.17476
0.15	0.48	0.70	0.512	4.392	1.077	0.17521
0.15	0.49	0.70	0.483	4.400	1.075	0.17567
0.15	0.50	0.70	0.483	4.405	1.074	0.17598
0.15	0.51	0.70	0.497	4.409	1.072	0.17630
0.15	0.52	0.70	0.489	4.414	1.070	0.17665
0.15	0.53	0.70	0.509	4.418	1.068	0.17694
0.15	0.54	0.70	0.485	4.421	1.065	0.17725
0.15	0.55	0.70	0.487	4.424	1.062	0.17751
0.15	0.56	0.70	0.497	4.429	1.058	0.17793
0.15	0.57	0.70	0.494	4.430	1.055	0.17814
0.15	0.58	0.70	0.498	4.431	1.051	0.17839
0.15	0.59	0.70	0.486	4.433	1.047	0.17863
0.15	0.60	0.70	0.489	4.435	1.042	0.17898
0.15	0.61	0.70	0.488	4.436	1.038	0.17918
0.15	0.62	0.70	0.496	4.436	1.034	0.17937
0.15	0.63	0.70	0.490	4.437	1.028	0.17965
0.15	0.64	0.70	0.493	4.436	1.023	0.17984
0.15	0.65	0.70	0.494	4.437	1.018	0.18010
0.15	0.66	0.70	0.494	4.438	1.013	0.18040
0.15	0.67	0.70	0.493	4.439	1.007	0.18069
0.15	0.68	0.70	0.485	4.438	1.001	0.18090
0.15	0.69	0.70	0.498	4.438	0.995	0.18117
0.15	0.70	0.70	0.491	4.439	0.989	0.18148
0.15	0.71	0.70	0.504	4.442	0.989	0.18165
0.15	0.72	0.70	0.497	4.446	0.988	0.18185
0.15	0.73	0.70	0.501	4.452	0.988	0.18222
0.15	0.74	0.70	0.491	4.457	0.987	0.18252
0.15	0.75	0.70	0.495	4.465	0.986	0.18295
0.15	0.76	0.70	0.486	4.468	0.986	0.18314
0.15	0.77	0.70	0.503	4.474	0.985	0.18349
0.15	0.78	0.70	0.507	4.481	0.984	0.18388
0.15	0.79	0.70	0.499	4.487	0.984	0.18423
0.15	0.80	0.70	0.501	4.493	0.983	0.18456
0.15	0.81	0.70	0.513	4.499	0.982	0.18493
0.15	0.82	0.70	0.491	4.506	0.981	0.18532
0.15	0.83	0.70	0.500	4.514	0.981	0.18578
0.15	0.84	0.70	0.502	4.522	0.980	0.18624
0.15	0.85	0.70	0.504	4.532	0.979	0.18683
0.15	0.86	0.70	0.493	4.540	0.978	0.18726
0.15	0.87	0.70	0.505	4.547	0.977	0.18765
0.15	0.88	0.70	0.499	4.555	0.976	0.18814
0.15	0.89	0.70	0.525	4.563	0.975	0.18858
0.15	0.90	0.70	0.497	4.568	0.974	0.18891
0.15	0.91	0.70	0.582	4.575	0.973	0.18932
0.15	0.92	0.70	0.499	4.583	0.973	0.18973
0.15	0.93	0.70	0.497	4.588	0.972	0.19002
0.15	0.94	0.70	0.506	4.596	0.971	0.19052
0.15	0.95	0.70	0.512	4.603	0.970	0.19090
0.15	0.96	0.70	0.502	4.611	0.969	0.19134
0.15	0.97	0.70	0.500	4.618	0.969	0.19173
0.15	0.98	0.70	0.502	4.627	0.968	0.19223
0.15	0.99	0.70	0.500	4.637	0.967	0.19279
0.15	1.00	0.70	0.512	4.657	0.966	0.19395
0.16	0.01	0.70	0.479	4.155	1.135	0.16008
0.16	0.02	0.70	0.481	4.139	1.128	0.15953
0.16	0.03	0.70	0.478	4.129	1.124	0.15917
0.16	0.04	0.70	0.483	4.122	1.122	0.15891
0.16	0.05	0.70	0.481	4.116	1.122	0.15863
0.16	0.06	0.70	0.475	4.114	1.120	0.15858
0.16	0.07	0.70	0.484	4.112	1.120	0.15849
0.16	0.08	0.70	0.478	4.111	1.120	0.15844
0.16	0.09	0.70	0.484	4.111	1.119	0.15845
0.16	0.10	0.70	0.486	4.114	1.119	0.15862
0.16	0.11	0.70	0.485	4.114	1.119	0.15864
0.16	0.12	0.70	0.487	4.116	1.119	0.15874
0.16	0.13	0.70	0.486	4.119	1.120	0.15889
0.16	0.14	0.70	0.483	4.125	1.119	0.15919
0.16	0.15	0.70	0.483	4.129	1.120	0.15939
0.16	0.16	0.70	0.489	4.135	1.119	0.15972
0.16	0.17	0.70	0.478	4.140	1.119	0.15999
0.16	0.18	0.70	0.488	4.148	1.119	0.16044
0.16	0.19	0.70	0.483	4.155	1.118	0.16083
0.16	0.20	0.70	0.481	4.163	1.117	0.16132
0.16	0.21	0.70	0.484	4.173	1.117	0.16186
0.16	0.22	0.70	0.493	4.185	1.116	0.16251
0.16	0.23	0.70	0.481	4.199	1.114	0.16336
0.16	0.24	0.70	0.477	4.210	1.113	0.16397
0.16	0.25	0.70	0.491	4.221	1.111	0.16463
0.16	0.26	0.70	0.485	4.232	1.110	0.16526
0.16	0.27	0.70	0.481	4.242	1.108	0.16588
0.16	0.28	0.70	0.476	4.251	1.106	0.16645
0.16	0.29	0.70	0.486	4.262	1.104	0.16710
0.16	0.30	0.70	0.511	4.268	1.103	0.16748
0.16	0.31	0.70	0.480	4.275	1.101	0.16792
0.16	0.32	0.70	0.483	4.280	1.100	0.16827
0.16	0.33	0.70	0.492	4.287	1.098	0.16869
0.16	0.34	0.70	0.489	4.293	1.097	0.16905
0.16	0.35	0.70	0.489	4.297	1.096	0.16935
0.16	0.36	0.70	0.486	4.305	1.094	0.16985
0.16	0.37	0.70	0.563	4.308	1.093	0.17004
0.16	0.38	0.70	0.571	4.315	1.091	0.17051
0.16	0.39	0.70	0.561	4.320	1.090	0.17079
0.16	0.40	0.70	0.469	4.325	1.089	0.17109
0.16	0.41	0.70	0.488	4.332	1.088	0.17154
0.16	0.42	0.70	0.482	4.337	1.086	0.17186
0.16	0.43	0.70	0.493	4.345	1.085	0.17238
0.16	0.44	0.70	0.498	4.353	1.083	0.17287
0.16	0.45	0.70	0.483	4.357	1.082	0.17309
0.16	0.46	0.70	0.493	4.362	1.081	0.17341
0.16	0.47	0.70	0.510	4.369	1.080	0.17385
0.16	0.48	0.70	0.501	4.376	1.078	0.17429
0.16	0.49	0.70	0.487	4.384	1.077	0.17480
0.16	0.50	0.70	0.489	4.390	1.075	0.17516
0.16	0.51	0.70	0.493	4.393	1.074	0.17537
0.16	0.52	0.70	0.491	4.400	1.072	0.17583
0.16	0.53	0.70	0.498	4.405	1.069	0.17625
0.16	0.54	0.70	0.499	4.408	1.066	0.17650
0.16	0.55	0.70	0.482	4.413	1.063	0.17690
0.16	0.56	0.70	0.493	4.415	1.059	0.17715
0.16	0.57	0.70	0.472	4.417	1.056	0.17744
0.16	0.58	0.70	0.495	4.420	1.051	0.17778
0.16	0.59	0.70	0.486	4.421	1.048	0.17797
0.16	0.60	0.70	0.491	4.422	1.043	0.17825
0.16	0.61	0.70	0.489	4.423	1.039	0.17850
0.16	0.62	0.70	0.501	4.424	1.034	0.17877
0.16	0.63	0.70	0.498	4.425	1.029	0.17899
0.16	0.64	0.70	0.503	4.426	1.024	0.17926
0.16	0.65	0.70	0.498	4.426	1.018	0.17950
0.16	0.66	0.70	0.507	4.427	1.013	0.17978
0.16	0.67	0.70	0.497	4.427	1.008	0.18003
0.16	0.68	0.70	0.500	4.427	1.002	0.18030
0.16	0.69	0.70	0.498	4.427	0.996	0.18054
0.16	0.70	0.70	0.536	4.428	0.990	0.18085
0.16	0.71	0.70	0.507	4.433	0.989	0.18114
0.16	0.72	0.70	0.493	4.437	0.989	0.18140
0.16	0.73	0.70	0.500	4.442	0.988	0.18169
0.16	0.74	0.70	0.493	4.447	0.988	0.18198
0.16	0.75	0.70	0.510	4.454	0.987	0.18236
0.16	0.76	0.70	0.499	4.459	0.986	0.18266
0.16	0.77	0.70	0.491	4.465	0.985	0.18300
0.16	0.78	0.70	0.486	4.472	0.985	0.18338
0.16	0.79	0.70	0.495	4.478	0.984	0.18375
0.16	0.80	0.70	0.505	4.485	0.983	0.18415
0.16	0.81	0.70	0.496	4.491	0.983	0.18447
0.16	0.82	0.70	0.499	4.499	0.981	0.18498
0.16	0.83	0.70	0.499	4.508	0.981	0.18544
0.16	0.84	0.70	0.507	4.516	0.980	0.18593
0.16	0.85	0.70	0.496	4.525	0.978	0.18647
0.16	0.86	0.70	0.499	4.532	0.978	0.18685
0.16	0.87	0.70	0.498	4.541	0.977	0.18739
0.16	0.88	0.70	0.504	4.548	0.976	0.18774
0.16	0.89	0.70	0.512	4.554	0.975	0.18814
0.16	0.90	0.70	0.527	4.561	0.974	0.18853
0.16	0.91	0.70	0.509	4.569	0.973	0.18899
0.16	0.92	0.70	0.498	4.575	0.973	0.18931
0.16	0.93	0.70	0.495	4.582	0.972	0.18973
0.16	0.94	0.70	0.502	4.588	0.971	0.19008
0.16	0.95	0.70	0.502	4.596	0.970	0.19050
0.16	0.96	0.70	0.507	4.602	0.970	0.19088
0.16	0.97	0.70	0.515	4.610	0.969	0.19132
0.16	0.98	0.70	0.501	4.619	0.968	0.19183
0.16	0.99	0.70	0.510	4.629	0.967	0.19241
0.16	1.00	0.70	0.503	4.650	0.966	0.19357
0.17	0.01	0.70	0.492	4.139	1.137	0.15918
0.17	0.02	0.70	0.499	4.122	1.130	0.15858
0.17	0.03	0.70	0.483	4.111	1.127	0.15810
0.17	0.04	0.70	0.479	4.105	1.125	0.15786
0.17	0.05	0.70	0.483	4.098	1.124	0.15756
0.17	0.06	0.70	0.480	4.097	1.123	0.15752
0.17	0.07	0.70	0.480	4.093	1.123	0.15736
0.17	0.08	0.70	0.473	4.094	1.122	0.15739
0.17	0.09	0.70	0.481	4.092	1.122	0.15733
0.17	0.10	0.70	0.507	4.093	1.123	0.15733
0.17	0.11	0.70	0.477	4.095	1.122	0.15746
0.17	0.12	0.70	0.482	4.098	1.122	0.15765
0.17	0.13	0.70	0.476	4.102	1.123	0.15783
0.17	0.14	0.70	0.488	4.106	1.123	0.15799
0.17	0.15	0.70	0.475	4.111	1.123	0.15826
0.17	0.16	0.70	0.481	4.118	1.123	0.15863
0.17	0.17	0.70	0.477	4.125	1.122	0.15909
0.17	0.18	0.70	0.479	4.131	1.121	0.15944
0.17	0.19	0.70	0.475	4.138	1.122	0.15979
0.17	0.20	0.70	0.487	4.149	1.120	0.16040
0.17	0.21	0.70	0.483	4.160	1.119	0.16105
0.17	0.22	0.70	0.486	4.175	1.118	0.16189
0.17	0.23	0.70	0.481	4.188	1.116	0.16267
0.17	0.24	0.70	0.479	4.199	1.115	0.16330
0.17	0.25	0.70	0.486	4.208	1.113	0.16386
0.17	0.26	0.70	0.486	4.218	1.112	0.16445
0.17	0.27	0.70	0.489	4.229	1.110	0.16511
0.17	0.28	0.70	0.486	4.237	1.109	0.16559
0.17	0.29	0.70	0.490	4.245	1.107	0.16613
0.17	0.30	0.70	0.489	4.253	1.105	0.16661
0.17	0.31	0.70	0.487	4.261	1.103	0.16710
0.17	0.32	0.70	0.487	4.265	1.102	0.16739
0.17	0.33	0.70	0.498	4.271	1.101	0.16776
0.17	0.34	0.70	0.487	4.277	1.099	0.16813
0.17	0.35	0.70	0.486	4.283	1.098	0.16850
0.17	0.36	0.70	0.485	4.288	1.096	0.16885
0.17	0.37	0.70	0.489	4.295	1.095	0.16926
0.17	0.38	0.70	0.492	4.299	1.094	0.16956
0.17	0.39	0.70	0.492	4.304	1.092	0.16986
0.17	0.40	0.70	0.490	4.312	1.090	0.17038
0.17	0.41	0.70	0.498	4.317	1.089	0.17069
0.17	0.42	0.70	0.480	4.323	1.088	0.17105
0.17	0.43	0.70	0.478	4.329	1.087	0.17142
0.17	0.44	0.70	0.483	4.335	1.085	0.17182
0.17	0.45	0.70	0.484	4.342	1.084	0.17220
0.17	0.46	0.70	0.488	4.347	1.083	0.17257
0.17	0.47	0.70	0.502	4.354	1.081	0.17300
0.17	0.48	0.70	0.492	4.363	1.080	0.17355
0.17	0.49	0.70	0.490	4.369	1.078	0.17391
0.17	0.50	0.70	0.555	4.373	1.077	0.17416
0.17	0.51	0.70	0.493	4.380	1.076	0.17459
0.17	0.52	0.70	0.487	4.384	1.074	0.17491
0.17	0.53	0.70	0.482	4.391	1.070	0.17540
0.17	0.54	0.70	0.493	4.396	1.067	0.17583
0.17	0.55	0.70	0.495	4.399	1.064	0.17615
0.17	0.56	0.70	0.500	4.403	1.060	0.17649
0.17	0.57	0.70	0.496	4.405	1.057	0.17674
0.17	0.58	0.70	0.490	4.407	1.053	0.17703
0.17	0.59	0.70	0.492	4.409	1.048	0.17734
0.17	0.60	0.70	0.485	4.411	1.044	0.17763
0.17	0.61	0.70	0.496	4.411	1.040	0.17783
0.17	0.62	0.70	0.489	4.412	1.035	0.17806
0.17	0.63	0.70	0.494	4.414	1.029	0.17842
0.17	0.64	0.70	0.486	4.415	1.024	0.17868
0.17	0.65	0.70	0.499	4.416	1.019	0.17897
0.17	0.66	0.70	0.497	4.416	1.013	0.17918
0.17	0.67	0.70	0.494	4.416	1.008	0.17946
0.17	0.68	0.70	0.493	4.416	1.002	0.17970
0.17	0.69	0.70	0.495	4.417	0.996	0.18003
0.17	0.70	0.70	0.491	4.417	0.990	0.18028
0.17	0.71	0.70	0.494	4.423	0.990	0.18060
0.17	0.72	0.70	0.495	4.428	0.989	0.18087
0.17	0.73	0.70	0.497	4.432	0.989	0.18112
0.17	0.74	0.70	0.497	4.437	0.988	0.18141
0.17	0.75	0.70	0.493	4.444	0.987	0.18181
0.17	0.76	0.70	0.494	4.450	0.987	0.18216
0.17	0.77	0.70	0.493	4.457	0.986	0.18254
0.17	0.78	0.70	0.498	4.463	0.985	0.18290
0.17	0.79	0.70	0.502	4.469	0.984	0.18327
0.17	0.80	0.70	0.487	4.477	0.983	0.18370
0.17	0.81	0.70	0.490	4.484	0.983	0.18410
0.17	0.82	0.70	0.495	4.492	0.982	0.18459
0.17	0.83	0.70	0.510	4.502	0.980	0.18518
0.17	0.84	0.70	0.494	4.510	0.980	0.18562
0.17	0.85	0.70	0.494	4.519	0.978	0.18614
0.17	0.86	0.70	0.492	4.526	0.978	0.18654
0.17	0.87	0.70	0.496	4.532	0.977	0.18690
0.17	0.88	0.70	0.508	4.540	0.976	0.18736
0.17	0.89	0.70	0.499	4.547	0.975	0.18774
0.17	0.90	0.70	0.496	4.554	0.974	0.18815
0.17	0.91	0.70	0.497	4.561	0.973	0.18854
0.17	0.92	0.70	0.496	4.567	0.973	0.18888
0.17	0.93	0.70	0.497	4.573	0.972	0.18926
0.17	0.94	0.70	0.494	4.581	0.971	0.18970
0.17	0.95	0.70	0.507	4.588	0.970	0.19012
0.17	0.96	0.70	0.498	4.595	0.969	0.19049
0.17	0.97	0.70	0.511	4.602	0.969	0.19093
0.17	0.98	0.70	0.503	4.611	0.968	0.19144
0.17	0.99	0.70	0.502	4.621	0.967	0.19200
0.17	1.00	0.70	0.495	4.644	0.965	0.19323
0.18	0.01	0.70	0.485	4.124	1.138	0.15828
0.18	0.02	0.70	0.491	4.106	1.132	0.15758
0.18	0.03	0.70	0.479	4.094	1.129	0.15710
0.18	0.04	0.70	0.480	4.088	1.127	0.15685
0.18	0.05	0.70	0.477	4.081	1.127	0.15654
0.18	0.06	0.70	0.481	4.078	1.126	0.15641
0.18	0.07	0.70	0.478	4.076	1.126	0.15632
0.18	0.08	0.70	0.479	4.074	1.126	0.15622
0.18	0.09	0.70	0.481	4.075	1.125	0.15626
0.18	0.10	0.70	0.479	4.076	1.125	0.15635
0.18	0.11	0.70	0.475	4.077	1.126	0.15636
0.18	0.12	0.70	0.493	4.082	1.125	0.15665
0.18	0.13	0.70	0.476	4.085	1.126	0.15676
0.18	0.14	0.70	0.473	4.090	1.126	0.15702
0.18	0.15	0.70	0.492	4.096	1.126	0.15739
0.18	0.16	0.70	0.477	4.100	1.126	0.15755
0.18	0.17	0.70	0.474	4.108	1.125	0.15800
0.18	0.18	0.70	0.481	4.115	1.125	0.15839
0.18	0.19	0.70	0.477	4.124	1.124	0.15893
0.18	0.20	0.70	0.478	4.134	1.123	0.15950
0.18	0.21	0.70	0.503	4.146	1.123	0.16014
0.18	0.22	0.70	0.484	4.160	1.121	0.16098
0.18	0.23	0.70	0.479	4.174	1.119	0.16180
0.18	0.24	0.70	0.489	4.185	1.117	0.16247
0.18	0.25	0.70	0.485	4.195	1.116	0.16307
0.18	0.26	0.70	0.489	4.204	1.114	0.16361
0.18	0.27	0.70	0.477	4.213	1.113	0.16413
0.18	0.28	0.70	0.502	4.222	1.111	0.16471
0.18	0.29	0.70	0.478	4.231	1.109	0.16525
0.18	0.30	0.70	0.485	4.239	1.107	0.16576
0.18	0.31	0.70	0.487	4.244	1.106	0.16607
0.18	0.32	0.70	0.486	4.251	1.105	0.16649
0.18	0.33	0.70	0.487	4.256	1.103	0.16688
0.18	0.34	0.70	0.489	4.262	1.101	0.16725
0.18	0.35	0.70	0.486	4.268	1.100	0.16763
0.18	0.36	0.70	0.491	4.273	1.098	0.16798
0.18	0.37	0.70	0.486	4.279	1.097	0.16831
0.18	0.38	0.70	0.484	4.285	1.095	0.16871
0.18	0.39	0.70	0.487	4.290	1.094	0.16903
0.18	0.40	0.70	0.488	4.296	1.093	0.16944
0.18	0.41	0.70	0.495	4.303	1.091	0.16986
0.18	0.42	0.70	0.490	4.308	1.090	0.17019
0.18	0.43	0.70	0.489	4.315	1.088	0.17060
0.18	0.44	0.70	0.488	4.320	1.087	0.17095
0.18	0.45	0.70	0.493	4.327	1.086	0.17135
0.18	0.46	0.70	0.491	4.334	1.084	0.17181
0.18	0.47	0.70	0.496	4.340	1.083	0.17219
0.18	0.48	0.70	0.491	4.348	1.081	0.17270
0.18	0.49	0.70	0.494	4.354	1.080	0.17305
0.18	0.50	0.70	0.489	4.360	1.079	0.17343
0.18	0.51	0.70	0.489	4.367	1.077	0.17389
0.18	0.52	0.70	0.484	4.373	1.074	0.17431
0.18	0.53	0.70	0.505	4.380	1.071	0.17479
0.18	0.54	0.70	0.495	4.384	1.068	0.17516
0.18	0.55	0.70	0.491	4.388	1.065	0.17551
0.18	0.56	0.70	0.490	4.391	1.061	0.17579
0.18	0.57	0.70	0.497	4.394	1.057	0.17616
0.18	0.58	0.70	0.486	4.397	1.053	0.17647
0.18	0.59	0.70	0.488	4.399	1.049	0.17676
0.18	0.60	0.70	0.497	4.400	1.044	0.17705
0.18	0.61	0.70	0.496	4.401	1.040	0.17725
0.18	0.62	0.70	0.494	4.402	1.035	0.17752
0.18	0.63	0.70	0.487	4.405	1.030	0.17791
0.18	0.64	0.70	0.493	4.405	1.024	0.17818
0.18	0.65	0.70	0.488	4.406	1.019	0.17842
0.18	0.66	0.70	0.500	4.406	1.014	0.17869
0.18	0.67	0.70	0.499	4.407	1.008	0.17895
0.18	0.68	0.70	0.484	4.408	1.002	0.17924
0.18	0.69	0.70	0.502	4.408	0.997	0.17949
0.18	0.70	0.70	0.492	4.408	0.990	0.17978
0.18	0.71	0.70	0.498	4.413	0.990	0.18006
0.18	0.72	0.70	0.504	4.419	0.989	0.18044
0.18	0.73	0.70	0.488	4.424	0.989	0.18068
0.18	0.74	0.70	0.498	4.428	0.989	0.18094
0.18	0.75	0.70	0.499	4.435	0.988	0.18131
0.18	0.76	0.70	0.501	4.440	0.987	0.18162
0.18	0.77	0.70	0.500	4.446	0.986	0.18197
0.18	0.78	0.70	0.494	4.453	0.986	0.18237
0.18	0.79	0.70	0.495	4.460	0.985	0.18278
0.18	0.80	0.70	0.490	4.469	0.983	0.18327
0.18	0.81	0.70	0.500	4.478	0.982	0.18378
0.18	0.82	0.70	0.500	4.487	0.982	0.18433
0.18	0.83	0.70	0.488	4.496	0.980	0.18484
0.18	0.84	0.70	0.511	4.504	0.979	0.18532
0.18	0.85	0.70	0.502	4.512	0.979	0.18574
0.18	0.86	0.70	0.512	4.520	0.977	0.18621
0.18	0.87	0.70	0.501	4.527	0.977	0.18664
0.18	0.88	0.70	0.511	4.534	0.976	0.18705
0.18	0.89	0.70	0.503	4.540	0.975	0.18739
0.18	0.90	0.70	0.511	4.547	0.974	0.18776
0.18	0.91	0.70	0.505	4.555	0.973	0.18824
0.18	0.92	0.70	0.495	4.560	0.973	0.18854
0.18	0.93	0.70	0.494	4.567	0.972	0.18893
0.18	0.94	0.70	0.509	4.573	0.971	0.18929
0.18	0.95	0.70	0.515	4.581	0.970	0.18974
0.18	0.96	0.70	0.500	4.587	0.970	0.19009
0.18	0.97	0.70	0.507	4.595	0.969	0.19056
0.18	0.98	0.70	0.511	4.605	0.968	0.19110
0.18	0.99	0.70	0.504	4.614	0.967	0.19163
0.18	1.00	0.70	0.495	4.637	0.965	0.19287
0.19	0.01	0.70	0.485	4.109	1.140	0.15739
0.19	0.02	0.70	0.484	4.090	1.135	0.15665
0.19	0.03	0.70	0.478	4.079	1.131	0.15624
0.19	0.04	0.70	0.475	4.072	1.130	0.15592
0.19	0.05	0.70	0.472	4.065	1.129	0.15558
0.19	0.06	0.70	0.479	4.061	1.129	0.15539
0.19	0.07	0.70	0.474	4.058	1.129	0.15521
0.19	0.08	0.70	0.478	4.057	1.128	0.15520
0.19	0.09	0.70	0.475	4.056	1.129	0.15510
0.19	0.10	0.70	0.482	4.057	1.129	0.15518
0.19	0.11	0.70	0.473	4.060	1.129	0.15534
0.19	0.12	0.70	0.474	4.065	1.129	0.15558
0.19	0.13	0.70	0.481	4.068	1.130	0.15570
0.19	0.14	0.70	0.485	4.073	1.130	0.15596
0.19	0.15	0.70	0.483	4.078	1.129	0.15627
0.19	0.16	0.70	0.485	4.086	1.129	0.15670
0.19	0.17	0.70	0.489	4.092	1.129	0.15700
0.19	0.18	0.70	0.487	4.101	1.128	0.15753
0.19	0.19	0.70	0.485	4.109	1.128	0.15797
0.19	0.20	0.70	0.475	4.121	1.126	0.15865
0.19	0.21	0.70	0.490	4.137	1.125	0.15955
0.19	0.22	0.70	0.484	4.149	1.124	0.16026
0.19	0.23	0.70	0.485	4.160	1.122	0.16090
0.19	0.24	0.70	0.485	4.170	1.120	0.16151
0.19	0.25	0.70	0.482	4.180	1.118	0.16217
0.19	0.26	0.70	0.488	4.189	1.117	0.16269
0.19	0.27	0.70	0.482	4.198	1.115	0.16325
0.19	0.28	0.70	0.475	4.207	1.113	0.16383
0.19	0.29	0.70	0.480	4.216	1.112	0.16435
0.19	0.30	0.70	0.491	4.222	1.110	0.16475
0.19	0.31	0.70	0.500	4.229	1.108	0.16517
0.19	0.32	0.70	0.486	4.236	1.107	0.16562
0.19	0.33	0.70	0.499	4.241	1.105	0.16599
0.19	0.34	0.70	0.485	4.248	1.103	0.16639
0.19	0.35	0.70	0.489	4.253	1.102	0.16675
0.19	0.36	0.70	0.513	4.259	1.101	0.16714
0.19	0.37	0.70	0.481	4.265	1.099	0.16749
0.19	0.38	0.70	0.504	4.270	1.098	0.16785
0.19	0.39	0.70	0.488	4.275	1.096	0.16814
0.19	0.40	0.70	0.486	4.282	1.095	0.16860
0.19	0.41	0.70	0.491	4.288	1.093	0.16895
0.19	0.42	0.70	0.493	4.295	1.091	0.16945
0.19	0.43	0.70	0.489	4.302	1.090	0.16985
0.19	0.44	0.70	0.494	4.308	1.088	0.17027
0.19	0.45	0.70	0.528	4.314	1.087	0.17060
0.19	0.46	0.70	0.483	4.322	1.086	0.17112
0.19	0.47	0.70	0.490	4.329	1.084	0.17157
0.19	0.48	0.70	0.489	4.333	1.083	0.17184
0.19	0.49	0.70	0.499	4.342	1.081	0.17239
0.19	0.50	0.70	0.492	4.349	1.080	0.17281
0.19	0.51	0.70	0.500	4.356	1.077	0.17327
0.19	0.52	0.70	0.487	4.363	1.075	0.17377
0.19	0.53	0.70	0.495	4.369	1.072	0.17419
0.19	0.54	0.70	0.552	4.374	1.068	0.17458
0.19	0.55	0.70	0.489	4.377	1.065	0.17490
0.19	0.56	0.70	0.497	4.380	1.062	0.17525
0.19	0.57	0.70	0.488	4.384	1.058	0.17557
0.19	0.58	0.70	0.498	4.385	1.054	0.17583
0.19	0.59	0.70	0.490	4.387	1.050	0.17614
0.19	0.60	0.70	0.498	4.390	1.045	0.17647
0.19	0.61	0.70	0.491	4.392	1.040	0.17676
0.19	0.62	0.70	0.501	4.392	1.036	0.17699
0.19	0.63	0.70	0.501	4.393	1.030	0.17726
0.19	0.64	0.70	0.514	4.394	1.025	0.17755
0.19	0.65	0.70	0.491	4.395	1.020	0.17780
0.19	0.66	0.70	0.502	4.396	1.015	0.17810
0.19	0.67	0.70	0.487	4.396	1.009	0.17836
0.19	0.68	0.70	0.496	4.398	1.003	0.17876
0.19	0.69	0.70	0.489	4.399	0.997	0.17900
0.19	0.70	0.70	0.493	4.398	0.991	0.17925
0.19	0.71	0.70	0.495	4.404	0.990	0.17955
0.19	0.72	0.70	0.513	4.410	0.990	0.17991
0.19	0.73	0.70	0.488	4.414	0.989	0.18016
0.19	0.74	0.70	0.498	4.420	0.989	0.18049
0.19	0.75	0.70	0.493	4.426	0.988	0.18084
0.19	0.76	0.70	0.501	4.432	0.988	0.18115
0.19	0.77	0.70	0.498	4.438	0.987	0.18152
0.19	0.78	0.70	0.500	4.446	0.986	0.18197
0.19	0.79	0.70	0.493	4.452	0.985	0.18234
0.19	0.80	0.70	0.487	4.461	0.984	0.18284
0.19	0.81	0.70	0.504	4.470	0.983	0.18339
0.19	0.82	0.70	0.495	4.480	0.982	0.18395
0.19	0.83	0.70	0.493	4.490	0.980	0.18450
0.19	0.84	0.70	0.499	4.498	0.979	0.18498
0.19	0.85	0.70	0.491	4.505	0.978	0.18542
0.19	0.86	0.70	0.508	4.511	0.978	0.18575
0.19	0.87	0.70	0.506	4.519	0.977	0.18624
0.19	0.88	0.70	0.491	4.526	0.976	0.18659
0.19	0.89	0.70	0.515	4.534	0.975	0.18707
0.19	0.90	0.70	0.534	4.540	0.974	0.18743
0.19	0.91	0.70	0.503	4.546	0.973	0.18779
0.19	0.92	0.70	0.498	4.553	0.972	0.18819
0.19	0.93	0.70	0.501	4.560	0.972	0.18857
0.19	0.94	0.70	0.514	4.566	0.971	0.18894
0.19	0.95	0.70	0.491	4.573	0.970	0.18931
0.19	0.96	0.70	0.497	4.580	0.969	0.18973
0.19	0.97	0.70	0.505	4.589	0.968	0.19023
0.19	0.98	0.70	0.496	4.597	0.968	0.19068
0.19	0.99	0.70	0.499	4.608	0.967	0.19131
0.19	1.00	0.70	0.498	4.631	0.965	0.19257
0.20	0.01	0.70	0.484	4.095	1.142	0.15660
0.20	0.02	0.70	0.490	4.076	1.136	0.15583
0.20	0.03	0.70	0.479	4.063	1.134	0.15529
0.20	0.04	0.70	0.472	4.056	1.132	0.15494
0.20	0.05	0.70	0.477	4.048	1.132	0.15453
0.20	0.06	0.70	0.480	4.044	1.132	0.15437
0.20	0.07	0.70	0.488	4.042	1.131	0.15424
0.20	0.08	0.70	0.473	4.040	1.132	0.15415
0.20	0.09	0.70	0.473	4.039	1.132	0.15408
0.20	0.10	0.70	0.479	4.042	1.132	0.15423
0.20	0.11	0.70	0.477	4.045	1.132	0.15438
0.20	0.12	0.70	0.471	4.048	1.132	0.15457
0.20	0.13	0.70	0.478	4.053	1.133	0.15477
0.20	0.14	0.70	0.482	4.056	1.133	0.15496
0.20	0.15	0.70	0.473	4.062	1.133	0.15526
0.20	0.16	0.70	0.520	4.071	1.132	0.15574
0.20	0.17	0.70	0.470	4.078	1.132	0.15613
0.20	0.18	0.70	0.474	4.086	1.131	0.15663
0.20	0.19	0.70	0.478	4.097	1.130	0.15722
0.20	0.20	0.70	0.474	4.109	1.130	0.15789
0.20	0.21	0.70	0.476	4.125	1.128	0.15879
0.20	0.22	0.70	0.486	4.136	1.126	0.15949
0.20	0.23	0.70	0.478	4.146	1.125	0.16003
0.20	0.24	0.70	0.475	4.157	1.122	0.16073
0.20	0.25	0.70	0.491	4.166	1.121	0.16131
0.20	0.26	0.70	0.482	4.174	1.120	0.16175
0.20	0.27	0.70	0.509	4.184	1.118	0.16236
0.20	0.28	0.70	0.487	4.192	1.116	0.16288
0.20	0.29	0.70	0.480	4.201	1.114	0.16348
0.20	0.30	0.70	0.485	4.207	1.113	0.16383
0.20	0.31	0.70	0.489	4.213	1.111	0.16422
0.20	0.32	0.70	0.478	4.220	1.109	0.16469
0.20	0.33	0.70	0.489	4.226	1.108	0.16505
0.20	0.34	0.70	0.490	4.232	1.106	0.16546
0.20	0.35	0.70	0.496	4.238	1.104	0.16581
0.20	0.36	0.70	0.487	4.244	1.103	0.16625
0.20	0.37	0.70	0.487	4.250	1.101	0.16663
0.20	0.38	0.70	0.486	4.256	1.099	0.16699
0.20	0.39	0.70	0.487	4.262	1.098	0.16737
0.20	0.40	0.70	0.490	4.269	1.096	0.16785
0.20	0.41	0.70	0.495	4.275	1.094	0.16824
0.20	0.42	0.70	0.486	4.282	1.093	0.16865
0.20	0.43	0.70	0.492	4.289	1.091	0.16909
0.20	0.44	0.70	0.494	4.296	1.090	0.16952
0.20	0.45	0.70	0.492	4.303	1.088	0.16997
0.20	0.46	0.70	0.489	4.309	1.087	0.17036
0.20	0.47	0.70	0.489	4.316	1.085	0.17081
0.20	0.48	0.70	0.500	4.322	1.084	0.17117
0.20	0.49	0.70	0.478	4.329	1.083	0.17158
0.20	0.50	0.70	0.477	4.337	1.081	0.17208
0.20	0.51	0.70	0.516	4.345	1.079	0.17266
0.20	0.52	0.70	0.488	4.351	1.076	0.17308
0.20	0.53	0.70	0.508	4.358	1.073	0.17354
0.20	0.54	0.70	0.490	4.363	1.070	0.17395
0.20	0.55	0.70	0.493	4.366	1.066	0.17430
0.20	0.56	0.70	0.497	4.370	1.063	0.17463
0.20	0.57	0.70	0.488	4.374	1.059	0.17502
0.20	0.58	0.70	0.497	4.375	1.055	0.17526
0.20	0.59	0.70	0.494	4.378	1.050	0.17559
0.20	0.60	0.70	0.491	4.380	1.046	0.17593
0.20	0.61	0.70	0.495	4.382	1.041	0.17624
0.20	0.62	0.70	0.486	4.383	1.036	0.17651
0.20	0.63	0.70	0.494	4.385	1.031	0.17683
0.20	0.64	0.70	0.496	4.385	1.026	0.17705
0.20	0.65	0.70	0.493	4.386	1.020	0.17735
0.20	0.66	0.70	0.491	4.387	1.015	0.17763
0.20	0.67	0.70	0.500	4.388	1.009	0.17792
0.20	0.68	0.70	0.480	4.388	1.003	0.17819
0.20	0.69	0.70	0.495	4.390	0.998	0.17851
0.20	0.70	0.70	0.493	4.391	0.991	0.17885
0.20	0.71	0.70	0.500	4.395	0.991	0.17906
0.20	0.72	0.70	0.497	4.401	0.990	0.17940
0.20	0.73	0.70	0.494	4.406	0.990	0.17973
0.20	0.74	0.70	0.496	4.412	0.989	0.18005
0.20	0.75	0.70	0.489	4.418	0.988	0.18038
0.20	0.76	0.70	0.517	4.425	0.988	0.18079
0.20	0.77	0.70	0.506	4.430	0.987	0.18111
0.20	0.78	0.70	0.487	4.439	0.986	0.18158
0.20	0.79	0.70	0.494	4.446	0.985	0.18199
0.20	0.80	0.70	0.507	4.455	0.984	0.18253
0.20	0.81	0.70	0.492	4.464	0.983	0.18303
0.20	0.82	0.70	0.492	4.474	0.982	0.18362
0.20	0.83	0.70	0.551	4.482	0.981	0.18407
0.20	0.84	0.70	0.499	4.490	0.980	0.18458
0.20	0.85	0.70	0.500	4.499	0.978	0.18508
0.20	0.86	0.70	0.497	4.506	0.977	0.18552
0.20	0.87	0.70	0.492	4.513	0.977	0.18588
0.20	0.88	0.70	0.501	4.520	0.976	0.18628
0.20	0.89	0.70	0.508	4.527	0.975	0.18670
0.20	0.90	0.70	0.510	4.533	0.974	0.18706
0.20	0.91	0.70	0.509	4.540	0.973	0.18749
0.20	0.92	0.70	0.500	4.546	0.973	0.18778
0.20	0.93	0.70	0.516	4.553	0.972	0.18820
0.20	0.94	0.70	0.504	4.559	0.971	0.18853
0.20	0.95	0.70	0.501	4.567	0.970	0.18900
0.20	0.96	0.70	0.509	4.574	0.969	0.18941
0.20	0.97	0.70	0.518	4.582	0.969	0.18985
0.20	0.98	0.70	0.492	4.591	0.968	0.19036
0.20	0.99	0.70	0.503	4.602	0.967	0.19100
[truncated: 8,001 more rows]
