# Supplementary material for: A study of Mandelbrot and Julia Sets via Picard–Thakur iteration with s-convexity
Source: PLoS One. 2025 Mar 21;20(3):e0315271. doi: 10.1371/journal.pone.0315271 (PMC11927917; doi:10.1371/journal.pone.0315271)
Supplement: Data 1 — (ZIP) [file pone.0315271.s001.zip › data/julia/k2/heatmaps_data/1.0julia3.tsv]

sigma	psi	rho	time	ANI	AET	NAI
0.01	0.01	1.00	2.643	4.320	1.081	0.17122
0.01	0.02	1.00	2.575	4.313	1.073	0.17119
0.01	0.03	1.00	2.343	4.309	1.068	0.17118
0.01	0.04	1.00	2.416	4.307	1.065	0.17123
0.01	0.05	1.00	2.365	4.306	1.062	0.17128
0.01	0.06	1.00	2.358	4.304	1.060	0.17130
0.01	0.07	1.00	2.385	4.304	1.058	0.17133
0.01	0.08	1.00	2.434	4.303	1.057	0.17139
0.01	0.09	1.00	2.373	4.303	1.055	0.17145
0.01	0.10	1.00	2.391	4.303	1.054	0.17150
0.01	0.11	1.00	2.283	4.304	1.053	0.17158
0.01	0.12	1.00	2.284	4.304	1.052	0.17161
0.01	0.13	1.00	2.358	4.304	1.051	0.17166
0.01	0.14	1.00	2.496	4.304	1.050	0.17173
0.01	0.15	1.00	2.319	4.305	1.049	0.17178
0.01	0.16	1.00	2.287	4.305	1.049	0.17184
0.01	0.17	1.00	2.279	4.306	1.048	0.17191
0.01	0.18	1.00	2.328	4.307	1.047	0.17198
0.01	0.19	1.00	2.244	4.307	1.047	0.17202
0.01	0.20	1.00	2.231	4.308	1.046	0.17209
0.01	0.21	1.00	2.283	4.309	1.046	0.17218
0.01	0.22	1.00	2.242	4.310	1.045	0.17226
0.01	0.23	1.00	2.398	4.311	1.045	0.17232
0.01	0.24	1.00	2.263	4.311	1.044	0.17236
0.01	0.25	1.00	2.275	4.313	1.044	0.17245
0.01	0.26	1.00	2.363	4.314	1.043	0.17253
0.01	0.27	1.00	2.249	4.314	1.043	0.17258
0.01	0.28	1.00	2.322	4.316	1.042	0.17265
0.01	0.29	1.00	2.287	4.316	1.042	0.17271
0.01	0.30	1.00	2.296	4.317	1.042	0.17278
0.01	0.31	1.00	2.240	4.318	1.041	0.17285
0.01	0.32	1.00	2.265	4.319	1.041	0.17291
0.01	0.33	1.00	2.359	4.321	1.041	0.17300
0.01	0.34	1.00	2.284	4.322	1.040	0.17309
0.01	0.35	1.00	2.346	4.323	1.040	0.17313
0.01	0.36	1.00	2.284	4.324	1.040	0.17319
0.01	0.37	1.00	2.405	4.325	1.040	0.17327
0.01	0.38	1.00	2.274	4.326	1.039	0.17336
0.01	0.39	1.00	2.332	4.327	1.039	0.17342
0.01	0.40	1.00	2.288	4.329	1.039	0.17351
0.01	0.41	1.00	2.352	4.331	1.039	0.17362
0.01	0.42	1.00	2.318	4.332	1.038	0.17369
0.01	0.43	1.00	2.300	4.333	1.038	0.17376
0.01	0.44	1.00	2.279	4.335	1.038	0.17386
0.01	0.45	1.00	2.291	4.336	1.038	0.17392
0.01	0.46	1.00	2.286	4.337	1.037	0.17400
0.01	0.47	1.00	2.290	4.339	1.037	0.17410
0.01	0.48	1.00	2.276	4.340	1.037	0.17418
0.01	0.49	1.00	2.373	4.341	1.037	0.17425
0.01	0.50	1.00	2.323	4.343	1.037	0.17433
0.01	0.51	1.00	0.629	4.343	1.036	0.17439
0.01	0.52	1.00	0.640	4.344	1.035	0.17448
0.01	0.53	1.00	0.613	4.345	1.034	0.17456
0.01	0.54	1.00	0.633	4.345	1.033	0.17461
0.01	0.55	1.00	0.653	4.345	1.030	0.17471
0.01	0.56	1.00	0.616	4.344	1.028	0.17478
0.01	0.57	1.00	0.619	4.344	1.025	0.17489
0.01	0.58	1.00	0.616	4.343	1.022	0.17499
0.01	0.59	1.00	0.660	4.342	1.019	0.17504
0.01	0.60	1.00	0.639	4.341	1.016	0.17516
0.01	0.61	1.00	0.638	4.339	1.013	0.17521
0.01	0.62	1.00	0.613	4.338	1.009	0.17532
0.01	0.63	1.00	0.620	4.337	1.005	0.17541
0.01	0.64	1.00	0.647	4.335	1.001	0.17551
0.01	0.65	1.00	0.654	4.333	0.996	0.17560
0.01	0.66	1.00	0.650	4.331	0.992	0.17570
0.01	0.67	1.00	0.648	4.329	0.987	0.17577
0.01	0.68	1.00	0.630	4.326	0.982	0.17586
0.01	0.69	1.00	0.642	4.324	0.977	0.17598
0.01	0.70	1.00	0.612	4.322	0.972	0.17606
0.01	0.71	1.00	0.611	4.319	0.966	0.17615
0.01	0.72	1.00	0.647	4.317	0.961	0.17627
0.01	0.73	1.00	0.618	4.314	0.955	0.17635
0.01	0.74	1.00	0.619	4.311	0.949	0.17649
0.01	0.75	1.00	0.635	4.308	0.944	0.17656
0.01	0.76	1.00	0.651	4.305	0.938	0.17663
0.01	0.77	1.00	0.637	4.301	0.932	0.17671
0.01	0.78	1.00	0.643	4.298	0.925	0.17681
0.01	0.79	1.00	0.616	4.295	0.919	0.17690
0.01	0.80	1.00	0.654	4.292	0.913	0.17706
0.01	0.81	1.00	0.619	4.289	0.906	0.17714
0.01	0.82	1.00	0.644	4.285	0.900	0.17723
0.01	0.83	1.00	0.615	4.282	0.893	0.17734
0.01	0.84	1.00	0.650	4.278	0.887	0.17743
0.01	0.85	1.00	0.645	4.274	0.880	0.17752
0.01	0.86	1.00	0.642	4.270	0.873	0.17763
0.01	0.87	1.00	0.653	4.266	0.866	0.17770
0.01	0.88	1.00	0.625	4.263	0.859	0.17785
0.01	0.89	1.00	0.622	4.259	0.852	0.17796
0.01	0.90	1.00	0.627	4.256	0.845	0.17808
0.01	0.91	1.00	0.634	4.252	0.837	0.17816
0.01	0.92	1.00	0.619	4.247	0.830	0.17824
0.01	0.93	1.00	0.630	4.242	0.823	0.17833
0.01	0.94	1.00	0.613	4.238	0.815	0.17842
0.01	0.95	1.00	0.648	4.233	0.807	0.17849
0.01	0.96	1.00	0.636	4.229	0.800	0.17859
0.01	0.97	1.00	0.637	4.225	0.791	0.17875
0.01	0.98	1.00	0.653	4.220	0.783	0.17885
0.01	0.99	1.00	0.617	4.214	0.775	0.17890
0.01	1.00	1.00	0.626	4.210	0.766	0.17908
0.02	0.01	1.00	0.633	4.274	1.082	0.16873
0.02	0.02	1.00	0.616	4.267	1.074	0.16871
0.02	0.03	1.00	0.612	4.264	1.069	0.16874
0.02	0.04	1.00	0.607	4.261	1.066	0.16872
0.02	0.05	1.00	0.612	4.261	1.063	0.16885
0.02	0.06	1.00	0.647	4.260	1.061	0.16890
0.02	0.07	1.00	0.614	4.259	1.059	0.16894
0.02	0.08	1.00	0.627	4.259	1.058	0.16901
0.02	0.09	1.00	0.614	4.260	1.057	0.16908
0.02	0.10	1.00	0.648	4.260	1.055	0.16915
0.02	0.11	1.00	0.611	4.261	1.054	0.16925
0.02	0.12	1.00	0.625	4.261	1.053	0.16930
0.02	0.13	1.00	0.611	4.262	1.052	0.16941
0.02	0.14	1.00	0.667	4.263	1.052	0.16949
0.02	0.15	1.00	0.610	4.263	1.051	0.16952
0.02	0.16	1.00	0.608	4.265	1.050	0.16963
0.02	0.17	1.00	0.629	4.266	1.050	0.16973
0.02	0.18	1.00	0.656	4.267	1.049	0.16983
0.02	0.19	1.00	0.625	4.268	1.048	0.16990
0.02	0.20	1.00	0.610	4.270	1.048	0.17000
0.02	0.21	1.00	0.614	4.271	1.047	0.17007
0.02	0.22	1.00	0.613	4.272	1.047	0.17015
0.02	0.23	1.00	0.645	4.274	1.047	0.17029
0.02	0.24	1.00	0.616	4.276	1.046	0.17039
0.02	0.25	1.00	0.646	4.277	1.046	0.17049
0.02	0.26	1.00	0.610	4.279	1.045	0.17062
0.02	0.27	1.00	0.609	4.281	1.045	0.17070
0.02	0.28	1.00	0.651	4.282	1.045	0.17082
0.02	0.29	1.00	0.642	4.284	1.044	0.17089
0.02	0.30	1.00	0.608	4.285	1.044	0.17096
0.02	0.31	1.00	0.638	4.287	1.044	0.17106
0.02	0.32	1.00	0.621	4.289	1.044	0.17119
0.02	0.33	1.00	0.626	4.290	1.043	0.17126
0.02	0.34	1.00	0.617	4.292	1.043	0.17139
0.02	0.35	1.00	0.611	4.294	1.043	0.17151
0.02	0.36	1.00	0.610	4.296	1.043	0.17161
0.02	0.37	1.00	0.623	4.299	1.043	0.17175
0.02	0.38	1.00	0.643	4.301	1.043	0.17185
0.02	0.39	1.00	0.621	4.303	1.043	0.17198
0.02	0.40	1.00	0.634	4.305	1.043	0.17209
0.02	0.41	1.00	0.621	4.307	1.043	0.17222
0.02	0.42	1.00	0.619	4.309	1.042	0.17233
0.02	0.43	1.00	0.618	4.312	1.042	0.17248
0.02	0.44	1.00	0.647	4.314	1.042	0.17258
0.02	0.45	1.00	0.622	4.316	1.042	0.17269
0.02	0.46	1.00	0.615	4.318	1.042	0.17279
0.02	0.47	1.00	0.612	4.320	1.042	0.17290
0.02	0.48	1.00	0.621	4.322	1.042	0.17304
0.02	0.49	1.00	0.671	4.324	1.042	0.17316
0.02	0.50	1.00	0.626	4.327	1.041	0.17330
0.02	0.51	1.00	0.634	4.329	1.041	0.17342
0.02	0.52	1.00	0.647	4.330	1.040	0.17353
0.02	0.53	1.00	0.633	4.330	1.039	0.17361
0.02	0.54	1.00	0.621	4.331	1.037	0.17373
0.02	0.55	1.00	0.614	4.332	1.034	0.17388
0.02	0.56	1.00	0.639	4.332	1.032	0.17399
0.02	0.57	1.00	0.625	4.333	1.029	0.17413
0.02	0.58	1.00	0.634	4.332	1.026	0.17424
0.02	0.59	1.00	0.642	4.332	1.023	0.17435
0.02	0.60	1.00	0.650	4.332	1.019	0.17452
0.02	0.61	1.00	0.648	4.330	1.015	0.17460
0.02	0.62	1.00	0.627	4.330	1.011	0.17476
0.02	0.63	1.00	0.612	4.328	1.007	0.17489
0.02	0.64	1.00	0.630	4.328	1.002	0.17503
0.02	0.65	1.00	0.612	4.326	0.998	0.17517
0.02	0.66	1.00	0.639	4.326	0.993	0.17534
0.02	0.67	1.00	0.652	4.325	0.988	0.17552
0.02	0.68	1.00	0.615	4.323	0.983	0.17564
0.02	0.69	1.00	0.640	4.322	0.977	0.17582
0.02	0.70	1.00	0.620	4.321	0.972	0.17599
0.02	0.71	1.00	0.615	4.319	0.966	0.17615
0.02	0.72	1.00	0.635	4.318	0.961	0.17632
0.02	0.73	1.00	0.614	4.316	0.955	0.17647
0.02	0.74	1.00	0.650	4.314	0.949	0.17664
0.02	0.75	1.00	0.622	4.313	0.943	0.17682
0.02	0.76	1.00	0.650	4.311	0.937	0.17701
0.02	0.77	1.00	0.613	4.309	0.931	0.17717
0.02	0.78	1.00	0.621	4.308	0.924	0.17739
0.02	0.79	1.00	0.652	4.306	0.918	0.17754
0.02	0.80	1.00	0.614	4.304	0.911	0.17771
0.02	0.81	1.00	0.649	4.301	0.905	0.17783
0.02	0.82	1.00	0.661	4.299	0.898	0.17803
0.02	0.83	1.00	0.674	4.296	0.892	0.17817
0.02	0.84	1.00	0.615	4.293	0.885	0.17831
0.02	0.85	1.00	0.661	4.291	0.878	0.17852
0.02	0.86	1.00	0.651	4.289	0.871	0.17867
0.02	0.87	1.00	0.666	4.286	0.864	0.17881
0.02	0.88	1.00	0.620	4.285	0.857	0.17908
0.02	0.89	1.00	0.651	4.285	0.849	0.17939
0.02	0.90	1.00	0.650	4.284	0.842	0.17969
0.02	0.91	1.00	0.622	4.282	0.834	0.17989
0.02	0.92	1.00	0.648	4.280	0.827	0.18011
0.02	0.93	1.00	0.621	4.277	0.819	0.18028
0.02	0.94	1.00	0.629	4.273	0.812	0.18039
0.02	0.95	1.00	0.638	4.271	0.804	0.18059
0.02	0.96	1.00	0.647	4.269	0.796	0.18085
0.02	0.97	1.00	0.620	4.267	0.788	0.18107
0.02	0.98	1.00	0.647	4.267	0.780	0.18142
0.02	0.99	1.00	0.622	4.265	0.771	0.18172
0.02	1.00	1.00	0.611	4.260	0.762	0.18180
0.03	0.01	1.00	0.612	4.241	1.083	0.16693
0.03	0.02	1.00	0.631	4.233	1.075	0.16690
0.03	0.03	1.00	0.646	4.230	1.070	0.16695
0.03	0.04	1.00	0.611	4.229	1.067	0.16700
0.03	0.05	1.00	0.614	4.227	1.064	0.16705
0.03	0.06	1.00	0.654	4.227	1.062	0.16710
0.03	0.07	1.00	0.638	4.226	1.061	0.16714
0.03	0.08	1.00	0.641	4.227	1.059	0.16724
0.03	0.09	1.00	0.608	4.227	1.058	0.16730
0.03	0.10	1.00	0.615	4.228	1.057	0.16741
0.03	0.11	1.00	0.609	4.229	1.056	0.16752
0.03	0.12	1.00	0.633	4.230	1.055	0.16761
0.03	0.13	1.00	0.612	4.231	1.054	0.16768
0.03	0.14	1.00	0.619	4.232	1.053	0.16779
0.03	0.15	1.00	0.640	4.234	1.052	0.16791
0.03	0.16	1.00	0.633	4.235	1.052	0.16803
0.03	0.17	1.00	0.613	4.237	1.051	0.16814
0.03	0.18	1.00	0.620	4.238	1.051	0.16822
0.03	0.19	1.00	0.613	4.240	1.050	0.16833
0.03	0.20	1.00	0.644	4.242	1.050	0.16846
0.03	0.21	1.00	0.641	4.244	1.049	0.16859
0.03	0.22	1.00	0.619	4.246	1.049	0.16873
0.03	0.23	1.00	0.616	4.248	1.048	0.16882
0.03	0.24	1.00	0.607	4.249	1.048	0.16891
0.03	0.25	1.00	0.630	4.252	1.048	0.16906
0.03	0.26	1.00	0.624	4.255	1.047	0.16923
0.03	0.27	1.00	0.631	4.256	1.047	0.16933
0.03	0.28	1.00	0.635	4.258	1.047	0.16945
0.03	0.29	1.00	0.610	4.261	1.047	0.16958
0.03	0.30	1.00	0.640	4.263	1.047	0.16973
0.03	0.31	1.00	0.635	4.266	1.047	0.16986
0.03	0.32	1.00	0.633	4.269	1.047	0.17000
0.03	0.33	1.00	0.622	4.272	1.046	0.17016
0.03	0.34	1.00	0.612	4.274	1.046	0.17029
0.03	0.35	1.00	0.617	4.276	1.046	0.17040
0.03	0.36	1.00	0.619	4.279	1.046	0.17057
0.03	0.37	1.00	0.645	4.281	1.046	0.17068
0.03	0.38	1.00	0.620	4.284	1.045	0.17087
0.03	0.39	1.00	0.613	4.287	1.045	0.17103
0.03	0.40	1.00	0.628	4.290	1.045	0.17121
0.03	0.41	1.00	0.618	4.293	1.045	0.17133
0.03	0.42	1.00	0.627	4.295	1.045	0.17146
0.03	0.43	1.00	0.608	4.298	1.044	0.17165
0.03	0.44	1.00	0.654	4.300	1.044	0.17177
0.03	0.45	1.00	0.635	4.304	1.044	0.17196
0.03	0.46	1.00	0.612	4.306	1.044	0.17212
0.03	0.47	1.00	0.634	4.309	1.043	0.17227
0.03	0.48	1.00	0.616	4.312	1.043	0.17247
0.03	0.49	1.00	0.640	4.316	1.042	0.17266
0.03	0.50	1.00	0.613	4.319	1.042	0.17287
0.03	0.51	1.00	0.665	4.323	1.041	0.17308
0.03	0.52	1.00	0.647	4.324	1.040	0.17321
0.03	0.53	1.00	0.612	4.325	1.039	0.17335
0.03	0.54	1.00	0.622	4.327	1.037	0.17353
0.03	0.55	1.00	0.624	4.329	1.034	0.17370
0.03	0.56	1.00	0.649	4.330	1.032	0.17386
0.03	0.57	1.00	0.613	4.330	1.029	0.17403
0.03	0.58	1.00	0.650	4.331	1.025	0.17420
0.03	0.59	1.00	0.621	4.330	1.022	0.17433
0.03	0.60	1.00	0.614	4.331	1.018	0.17450
0.03	0.61	1.00	0.620	4.330	1.014	0.17464
0.03	0.62	1.00	0.616	4.329	1.010	0.17476
0.03	0.63	1.00	0.647	4.327	1.006	0.17486
0.03	0.64	1.00	0.614	4.326	1.002	0.17495
0.03	0.65	1.00	0.618	4.324	0.997	0.17509
0.03	0.66	1.00	0.644	4.322	0.992	0.17517
0.03	0.67	1.00	0.645	4.320	0.987	0.17530
0.03	0.68	1.00	0.646	4.321	0.982	0.17554
0.03	0.69	1.00	0.618	4.321	0.977	0.17579
0.03	0.70	1.00	0.623	4.321	0.971	0.17605
0.03	0.71	1.00	0.635	4.320	0.966	0.17621
0.03	0.72	1.00	0.645	4.319	0.960	0.17645
0.03	0.73	1.00	0.651	4.318	0.954	0.17662
0.03	0.74	1.00	0.645	4.315	0.948	0.17672
0.03	0.75	1.00	0.612	4.312	0.942	0.17685
0.03	0.76	1.00	0.614	4.311	0.936	0.17704
0.03	0.77	1.00	0.614	4.308	0.929	0.17715
0.03	0.78	1.00	0.613	4.306	0.923	0.17735
0.03	0.79	1.00	0.626	4.305	0.917	0.17753
0.03	0.80	1.00	0.666	4.302	0.910	0.17767
0.03	0.81	1.00	0.630	4.300	0.904	0.17783
0.03	0.82	1.00	0.646	4.296	0.897	0.17794
0.03	0.83	1.00	0.647	4.294	0.891	0.17811
0.03	0.84	1.00	0.677	4.292	0.884	0.17831
0.03	0.85	1.00	0.624	4.291	0.877	0.17853
0.03	0.86	1.00	0.626	4.288	0.870	0.17871
0.03	0.87	1.00	0.655	4.286	0.863	0.17890
0.03	0.88	1.00	0.637	4.284	0.856	0.17907
0.03	0.89	1.00	0.613	4.283	0.849	0.17934
0.03	0.90	1.00	0.624	4.282	0.841	0.17957
0.03	0.91	1.00	0.614	4.282	0.834	0.17991
0.03	0.92	1.00	0.640	4.283	0.826	0.18033
0.03	0.93	1.00	0.644	4.282	0.818	0.18058
0.03	0.94	1.00	0.648	4.282	0.810	0.18090
0.03	0.95	1.00	0.647	4.280	0.802	0.18113
0.03	0.96	1.00	0.654	4.278	0.795	0.18136
0.03	0.97	1.00	0.641	4.276	0.786	0.18162
0.03	0.98	1.00	0.617	4.277	0.778	0.18203
0.03	0.99	1.00	0.626	4.279	0.769	0.18256
0.03	1.00	1.00	0.640	4.291	0.758	0.18363
0.04	0.01	1.00	0.649	4.213	1.084	0.16543
0.04	0.02	1.00	0.632	4.206	1.076	0.16542
0.04	0.03	1.00	0.604	4.202	1.071	0.16543
0.04	0.04	1.00	0.616	4.201	1.068	0.16550
0.04	0.05	1.00	0.605	4.200	1.065	0.16558
0.04	0.06	1.00	0.632	4.200	1.063	0.16566
0.04	0.07	1.00	0.657	4.200	1.061	0.16574
0.04	0.08	1.00	0.645	4.200	1.060	0.16578
0.04	0.09	1.00	0.607	4.201	1.059	0.16591
0.04	0.10	1.00	0.608	4.202	1.058	0.16599
0.04	0.11	1.00	0.644	4.204	1.057	0.16615
0.04	0.12	1.00	0.618	4.205	1.056	0.16623
0.04	0.13	1.00	0.650	4.206	1.055	0.16633
0.04	0.14	1.00	0.615	4.207	1.054	0.16643
0.04	0.15	1.00	0.622	4.209	1.054	0.16655
0.04	0.16	1.00	0.617	4.211	1.053	0.16666
0.04	0.17	1.00	0.641	4.213	1.052	0.16680
0.04	0.18	1.00	0.615	4.215	1.052	0.16693
0.04	0.19	1.00	0.628	4.217	1.051	0.16709
0.04	0.20	1.00	0.636	4.220	1.051	0.16723
0.04	0.21	1.00	0.636	4.222	1.051	0.16735
0.04	0.22	1.00	0.607	4.224	1.050	0.16746
0.04	0.23	1.00	0.618	4.226	1.050	0.16762
0.04	0.24	1.00	0.615	4.229	1.050	0.16776
0.04	0.25	1.00	0.644	4.232	1.050	0.16792
0.04	0.26	1.00	0.607	4.235	1.050	0.16808
0.04	0.27	1.00	0.605	4.238	1.050	0.16826
0.04	0.28	1.00	0.640	4.241	1.050	0.16842
0.04	0.29	1.00	0.624	4.244	1.049	0.16855
0.04	0.30	1.00	0.633	4.247	1.049	0.16872
0.04	0.31	1.00	0.609	4.250	1.049	0.16890
0.04	0.32	1.00	0.643	4.253	1.048	0.16907
0.04	0.33	1.00	0.642	4.255	1.048	0.16923
0.04	0.34	1.00	0.633	4.259	1.048	0.16941
0.04	0.35	1.00	0.631	4.262	1.048	0.16962
0.04	0.36	1.00	0.641	4.266	1.047	0.16981
0.04	0.37	1.00	0.635	4.269	1.047	0.16996
0.04	0.38	1.00	0.625	4.273	1.047	0.17020
0.04	0.39	1.00	0.629	4.276	1.047	0.17036
0.04	0.40	1.00	0.644	4.279	1.046	0.17055
0.04	0.41	1.00	0.622	4.283	1.046	0.17078
0.04	0.42	1.00	0.610	4.286	1.045	0.17097
0.04	0.43	1.00	0.621	4.290	1.045	0.17120
0.04	0.44	1.00	0.614	4.294	1.045	0.17144
0.04	0.45	1.00	0.650	4.299	1.044	0.17173
0.04	0.46	1.00	0.618	4.303	1.043	0.17195
0.04	0.47	1.00	0.659	4.307	1.043	0.17217
0.04	0.48	1.00	0.613	4.311	1.042	0.17240
0.04	0.49	1.00	0.633	4.314	1.042	0.17262
0.04	0.50	1.00	0.613	4.318	1.041	0.17283
0.04	0.51	1.00	0.613	4.320	1.041	0.17298
0.04	0.52	1.00	0.635	4.322	1.039	0.17313
0.04	0.53	1.00	0.615	4.324	1.038	0.17329
0.04	0.54	1.00	0.638	4.326	1.036	0.17351
0.04	0.55	1.00	0.621	4.327	1.034	0.17367
0.04	0.56	1.00	0.625	4.329	1.031	0.17387
0.04	0.57	1.00	0.611	4.331	1.028	0.17409
0.04	0.58	1.00	0.612	4.332	1.025	0.17428
0.04	0.59	1.00	0.631	4.334	1.021	0.17458
0.04	0.60	1.00	0.615	4.334	1.017	0.17473
0.04	0.61	1.00	0.619	4.335	1.013	0.17495
0.04	0.62	1.00	0.641	4.335	1.009	0.17516
0.04	0.63	1.00	0.634	4.335	1.004	0.17533
0.04	0.64	1.00	0.612	4.334	1.000	0.17546
0.04	0.65	1.00	0.621	4.332	0.995	0.17558
0.04	0.66	1.00	0.609	4.330	0.991	0.17570
0.04	0.67	1.00	0.644	4.329	0.985	0.17583
0.04	0.68	1.00	0.615	4.327	0.980	0.17596
0.04	0.69	1.00	0.615	4.326	0.975	0.17611
0.04	0.70	1.00	0.644	4.321	0.970	0.17610
0.04	0.71	1.00	0.649	4.319	0.965	0.17623
0.04	0.72	1.00	0.645	4.319	0.959	0.17645
0.04	0.73	1.00	0.618	4.318	0.953	0.17669
0.04	0.74	1.00	0.621	4.317	0.947	0.17687
0.04	0.75	1.00	0.621	4.316	0.940	0.17710
0.04	0.76	1.00	0.617	4.313	0.934	0.17723
0.04	0.77	1.00	0.654	4.310	0.928	0.17731
0.04	0.78	1.00	0.642	4.306	0.922	0.17739
0.04	0.79	1.00	0.634	4.304	0.916	0.17754
0.04	0.80	1.00	0.650	4.301	0.909	0.17767
0.04	0.81	1.00	0.657	4.298	0.903	0.17779
0.04	0.82	1.00	0.647	4.294	0.896	0.17788
0.04	0.83	1.00	0.614	4.292	0.889	0.17805
0.04	0.84	1.00	0.616	4.289	0.883	0.17816
0.04	0.85	1.00	0.621	4.286	0.876	0.17833
0.04	0.86	1.00	0.614	4.284	0.869	0.17848
0.04	0.87	1.00	0.626	4.282	0.862	0.17868
0.04	0.88	1.00	0.642	4.280	0.855	0.17893
0.04	0.89	1.00	0.617	4.279	0.848	0.17917
0.04	0.90	1.00	0.652	4.279	0.840	0.17946
0.04	0.91	1.00	0.640	4.277	0.833	0.17970
0.04	0.92	1.00	0.647	4.277	0.825	0.18003
0.04	0.93	1.00	0.616	4.277	0.817	0.18034
0.04	0.94	1.00	0.621	4.275	0.810	0.18055
0.04	0.95	1.00	0.651	4.273	0.802	0.18082
0.04	0.96	1.00	0.614	4.273	0.794	0.18113
0.04	0.97	1.00	0.641	4.272	0.785	0.18148
0.04	0.98	1.00	0.654	4.277	0.776	0.18207
0.04	0.99	1.00	0.634	4.283	0.767	0.18284
0.04	1.00	1.00	0.610	4.291	0.756	0.18368
0.05	0.01	1.00	0.634	4.189	1.084	0.16415
0.05	0.02	1.00	0.634	4.183	1.076	0.16415
0.05	0.03	1.00	0.628	4.180	1.071	0.16423
0.05	0.04	1.00	0.645	4.178	1.068	0.16424
0.05	0.05	1.00	0.640	4.176	1.066	0.16427
0.05	0.06	1.00	0.666	4.177	1.064	0.16438
0.05	0.07	1.00	0.608	4.177	1.062	0.16449
0.05	0.08	1.00	0.630	4.178	1.061	0.16458
0.05	0.09	1.00	0.617	4.179	1.059	0.16471
0.05	0.10	1.00	0.653	4.180	1.058	0.16481
0.05	0.11	1.00	0.610	4.181	1.058	0.16490
0.05	0.12	1.00	0.626	4.182	1.057	0.16500
0.05	0.13	1.00	0.623	4.185	1.056	0.16515
0.05	0.14	1.00	0.622	4.187	1.055	0.16530
0.05	0.15	1.00	0.620	4.189	1.055	0.16543
0.05	0.16	1.00	0.615	4.190	1.054	0.16552
0.05	0.17	1.00	0.622	4.193	1.054	0.16569
0.05	0.18	1.00	0.604	4.195	1.053	0.16584
0.05	0.19	1.00	0.631	4.198	1.053	0.16598
0.05	0.20	1.00	0.616	4.201	1.052	0.16618
0.05	0.21	1.00	0.615	4.204	1.052	0.16633
0.05	0.22	1.00	0.609	4.206	1.052	0.16648
0.05	0.23	1.00	0.637	4.209	1.052	0.16665
0.05	0.24	1.00	0.642	4.213	1.052	0.16682
0.05	0.25	1.00	0.610	4.216	1.052	0.16701
0.05	0.26	1.00	0.620	4.219	1.052	0.16714
0.05	0.27	1.00	0.608	4.222	1.051	0.16733
0.05	0.28	1.00	0.613	4.225	1.051	0.16749
0.05	0.29	1.00	0.628	4.228	1.051	0.16770
0.05	0.30	1.00	0.608	4.231	1.050	0.16786
0.05	0.31	1.00	0.620	4.235	1.050	0.16808
0.05	0.32	1.00	0.623	4.239	1.050	0.16828
0.05	0.33	1.00	0.645	4.242	1.050	0.16846
0.05	0.34	1.00	0.632	4.246	1.049	0.16868
0.05	0.35	1.00	0.608	4.250	1.049	0.16892
0.05	0.36	1.00	0.638	4.254	1.049	0.16916
0.05	0.37	1.00	0.605	4.259	1.048	0.16942
0.05	0.38	1.00	0.618	4.264	1.047	0.16972
0.05	0.39	1.00	0.611	4.268	1.047	0.16993
0.05	0.40	1.00	0.616	4.274	1.047	0.17029
0.05	0.41	1.00	0.624	4.280	1.046	0.17065
0.05	0.42	1.00	0.610	4.285	1.045	0.17093
0.05	0.43	1.00	0.636	4.290	1.045	0.17118
0.05	0.44	1.00	0.619	4.296	1.044	0.17154
0.05	0.45	1.00	0.611	4.301	1.043	0.17183
0.05	0.46	1.00	0.616	4.305	1.042	0.17211
0.05	0.47	1.00	0.656	4.309	1.042	0.17234
0.05	0.48	1.00	0.639	4.313	1.041	0.17257
0.05	0.49	1.00	0.639	4.315	1.041	0.17270
0.05	0.50	1.00	0.637	4.318	1.041	0.17285
0.05	0.51	1.00	0.610	4.321	1.040	0.17304
0.05	0.52	1.00	0.647	4.323	1.039	0.17321
0.05	0.53	1.00	0.622	4.326	1.037	0.17342
0.05	0.54	1.00	0.612	4.329	1.035	0.17372
0.05	0.55	1.00	0.637	4.332	1.032	0.17395
0.05	0.56	1.00	0.626	4.334	1.029	0.17419
0.05	0.57	1.00	0.643	4.336	1.026	0.17442
0.05	0.58	1.00	0.618	4.337	1.023	0.17465
0.05	0.59	1.00	0.644	4.339	1.019	0.17490
0.05	0.60	1.00	0.635	4.338	1.015	0.17501
0.05	0.61	1.00	0.613	4.337	1.011	0.17513
0.05	0.62	1.00	0.622	4.336	1.007	0.17525
0.05	0.63	1.00	0.615	4.335	1.003	0.17538
0.05	0.64	1.00	0.650	4.334	0.998	0.17553
0.05	0.65	1.00	0.646	4.332	0.994	0.17565
0.05	0.66	1.00	0.635	4.330	0.989	0.17575
0.05	0.67	1.00	0.655	4.329	0.984	0.17590
0.05	0.68	1.00	0.621	4.327	0.979	0.17602
0.05	0.69	1.00	0.621	4.325	0.974	0.17615
0.05	0.70	1.00	0.623	4.323	0.968	0.17629
0.05	0.71	1.00	0.643	4.320	0.963	0.17637
0.05	0.72	1.00	0.616	4.320	0.957	0.17663
0.05	0.73	1.00	0.629	4.319	0.951	0.17680
0.05	0.74	1.00	0.628	4.316	0.945	0.17693
0.05	0.75	1.00	0.617	4.314	0.939	0.17710
0.05	0.76	1.00	0.628	4.312	0.932	0.17724
0.05	0.77	1.00	0.625	4.309	0.926	0.17737
0.05	0.78	1.00	0.626	4.307	0.920	0.17750
0.05	0.79	1.00	0.643	4.304	0.914	0.17761
0.05	0.80	1.00	0.625	4.300	0.907	0.17770
0.05	0.81	1.00	0.615	4.297	0.901	0.17780
0.05	0.82	1.00	0.649	4.293	0.894	0.17790
0.05	0.83	1.00	0.639	4.289	0.888	0.17796
0.05	0.84	1.00	0.623	4.286	0.882	0.17804
0.05	0.85	1.00	0.644	4.282	0.875	0.17814
0.05	0.86	1.00	0.613	4.281	0.868	0.17839
0.05	0.87	1.00	0.623	4.279	0.861	0.17860
0.05	0.88	1.00	0.637	4.276	0.854	0.17874
0.05	0.89	1.00	0.615	4.274	0.847	0.17895
0.05	0.90	1.00	0.622	4.273	0.840	0.17918
0.05	0.91	1.00	0.645	4.271	0.832	0.17938
0.05	0.92	1.00	0.620	4.269	0.825	0.17960
0.05	0.93	1.00	0.654	4.267	0.817	0.17985
0.05	0.94	1.00	0.647	4.265	0.809	0.18009
0.05	0.95	1.00	0.615	4.265	0.801	0.18040
0.05	0.96	1.00	0.649	4.267	0.793	0.18085
0.05	0.97	1.00	0.640	4.270	0.784	0.18141
0.05	0.98	1.00	0.639	4.275	0.775	0.18205
0.05	0.99	1.00	0.614	4.277	0.766	0.18256
0.05	1.00	1.00	0.610	4.284	0.756	0.18333
0.06	0.01	1.00	0.635	4.169	1.085	0.16305
0.06	0.02	1.00	0.614	4.163	1.077	0.16307
0.06	0.03	1.00	0.633	4.159	1.072	0.16309
0.06	0.04	1.00	0.629	4.157	1.069	0.16315
0.06	0.05	1.00	0.616	4.157	1.067	0.16321
0.06	0.06	1.00	0.640	4.157	1.065	0.16329
0.06	0.07	1.00	0.616	4.157	1.063	0.16338
0.06	0.08	1.00	0.621	4.158	1.062	0.16351
0.06	0.09	1.00	0.646	4.159	1.060	0.16362
0.06	0.10	1.00	0.640	4.161	1.059	0.16376
0.06	0.11	1.00	0.609	4.163	1.058	0.16388
0.06	0.12	1.00	0.606	4.165	1.057	0.16408
0.06	0.13	1.00	0.622	4.166	1.057	0.16415
0.06	0.14	1.00	0.607	4.168	1.056	0.16429
0.06	0.15	1.00	0.640	4.171	1.055	0.16446
0.06	0.16	1.00	0.615	4.173	1.055	0.16459
0.06	0.17	1.00	0.634	4.176	1.054	0.16477
0.06	0.18	1.00	0.607	4.178	1.054	0.16488
0.06	0.19	1.00	0.613	4.181	1.054	0.16504
0.06	0.20	1.00	0.642	4.184	1.054	0.16524
0.06	0.21	1.00	0.645	4.188	1.054	0.16543
0.06	0.22	1.00	0.651	4.191	1.054	0.16561
0.06	0.23	1.00	0.605	4.195	1.054	0.16581
0.06	0.24	1.00	0.613	4.198	1.053	0.16597
0.06	0.25	1.00	0.607	4.201	1.053	0.16615
0.06	0.26	1.00	0.639	4.204	1.053	0.16634
0.06	0.27	1.00	0.610	4.208	1.053	0.16653
0.06	0.28	1.00	0.635	4.212	1.052	0.16674
0.06	0.29	1.00	0.625	4.216	1.052	0.16699
0.06	0.30	1.00	0.615	4.220	1.051	0.16723
0.06	0.31	1.00	0.631	4.224	1.051	0.16744
0.06	0.32	1.00	0.608	4.229	1.051	0.16772
0.06	0.33	1.00	0.617	4.233	1.050	0.16797
0.06	0.34	1.00	0.626	4.238	1.050	0.16823
0.06	0.35	1.00	0.609	4.243	1.049	0.16854
0.06	0.36	1.00	0.633	4.248	1.049	0.16880
0.06	0.37	1.00	0.609	4.253	1.048	0.16913
0.06	0.38	1.00	0.616	4.259	1.048	0.16946
0.06	0.39	1.00	0.609	4.267	1.047	0.16988
0.06	0.40	1.00	0.638	4.273	1.046	0.17022
0.06	0.41	1.00	0.639	4.280	1.045	0.17067
0.06	0.42	1.00	0.639	4.286	1.044	0.17100
0.06	0.43	1.00	0.609	4.290	1.044	0.17128
0.06	0.44	1.00	0.629	4.294	1.043	0.17152
0.06	0.45	1.00	0.616	4.298	1.042	0.17175
0.06	0.46	1.00	0.622	4.302	1.042	0.17196
0.06	0.47	1.00	0.649	4.305	1.041	0.17216
0.06	0.48	1.00	0.648	4.308	1.041	0.17235
0.06	0.49	1.00	0.616	4.311	1.040	0.17253
0.06	0.50	1.00	0.625	4.314	1.040	0.17267
0.06	0.51	1.00	0.609	4.317	1.039	0.17290
0.06	0.52	1.00	0.613	4.321	1.037	0.17318
0.06	0.53	1.00	0.643	4.324	1.036	0.17339
0.06	0.54	1.00	0.613	4.327	1.034	0.17367
0.06	0.55	1.00	0.625	4.329	1.031	0.17385
0.06	0.56	1.00	0.641	4.331	1.028	0.17410
0.06	0.57	1.00	0.641	4.333	1.025	0.17434
0.06	0.58	1.00	0.616	4.335	1.022	0.17459
0.06	0.59	1.00	0.629	4.335	1.018	0.17471
0.06	0.60	1.00	0.628	4.335	1.015	0.17487
0.06	0.61	1.00	0.644	4.334	1.011	0.17499
0.06	0.62	1.00	0.621	4.333	1.006	0.17515
0.06	0.63	1.00	0.622	4.331	1.002	0.17524
0.06	0.64	1.00	0.631	4.330	0.998	0.17537
0.06	0.65	1.00	0.643	4.327	0.993	0.17539
0.06	0.66	1.00	0.652	4.324	0.988	0.17545
0.06	0.67	1.00	0.612	4.322	0.983	0.17554
0.06	0.68	1.00	0.614	4.320	0.978	0.17569
0.06	0.69	1.00	0.611	4.319	0.973	0.17585
0.06	0.70	1.00	0.649	4.317	0.967	0.17598
0.06	0.71	1.00	0.669	4.315	0.962	0.17613
0.06	0.72	1.00	0.653	4.313	0.956	0.17629
0.06	0.73	1.00	0.638	4.311	0.950	0.17645
0.06	0.74	1.00	0.639	4.308	0.944	0.17656
0.06	0.75	1.00	0.649	4.306	0.938	0.17668
0.06	0.76	1.00	0.620	4.303	0.932	0.17679
0.06	0.77	1.00	0.655	4.300	0.926	0.17690
0.06	0.78	1.00	0.617	4.298	0.919	0.17705
0.06	0.79	1.00	0.644	4.294	0.913	0.17712
0.06	0.80	1.00	0.615	4.291	0.907	0.17723
0.06	0.81	1.00	0.648	4.288	0.900	0.17738
0.06	0.82	1.00	0.611	4.284	0.894	0.17746
0.06	0.83	1.00	0.634	4.281	0.887	0.17757
0.06	0.84	1.00	0.650	4.278	0.881	0.17768
0.06	0.85	1.00	0.645	4.275	0.874	0.17782
0.06	0.86	1.00	0.645	4.273	0.867	0.17801
0.06	0.87	1.00	0.653	4.270	0.861	0.17814
0.06	0.88	1.00	0.626	4.268	0.854	0.17831
0.06	0.89	1.00	0.618	4.265	0.846	0.17849
0.06	0.90	1.00	0.646	4.263	0.839	0.17867
0.06	0.91	1.00	0.643	4.261	0.832	0.17892
0.06	0.92	1.00	0.618	4.260	0.824	0.17915
0.06	0.93	1.00	0.639	4.257	0.817	0.17935
0.06	0.94	1.00	0.614	4.258	0.809	0.17973
0.06	0.95	1.00	0.652	4.259	0.801	0.18014
0.06	0.96	1.00	0.643	4.262	0.792	0.18062
0.06	0.97	1.00	0.640	4.266	0.783	0.18121
0.06	0.98	1.00	0.614	4.267	0.775	0.18165
0.06	0.99	1.00	0.624	4.268	0.765	0.18209
0.06	1.00	1.00	0.609	4.274	0.755	0.18287
0.07	0.01	1.00	0.638	4.151	1.085	0.16207
0.07	0.02	1.00	0.631	4.144	1.077	0.16205
0.07	0.03	1.00	0.640	4.140	1.073	0.16207
0.07	0.04	1.00	0.607	4.139	1.070	0.16214
0.07	0.05	1.00	0.628	4.139	1.067	0.16223
0.07	0.06	1.00	0.624	4.139	1.065	0.16232
0.07	0.07	1.00	0.618	4.139	1.064	0.16243
0.07	0.08	1.00	0.609	4.140	1.062	0.16253
0.07	0.09	1.00	0.612	4.142	1.061	0.16266
0.07	0.10	1.00	0.637	4.143	1.060	0.16278
0.07	0.11	1.00	0.638	4.145	1.059	0.16291
0.07	0.12	1.00	0.605	4.147	1.058	0.16307
0.07	0.13	1.00	0.627	4.150	1.058	0.16326
0.07	0.14	1.00	0.604	4.152	1.057	0.16339
0.07	0.15	1.00	0.607	4.154	1.057	0.16352
0.07	0.16	1.00	0.613	4.157	1.056	0.16370
0.07	0.17	1.00	0.611	4.159	1.056	0.16381
0.07	0.18	1.00	0.618	4.163	1.055	0.16403
0.07	0.19	1.00	0.608	4.166	1.055	0.16421
0.07	0.20	1.00	0.630	4.170	1.055	0.16441
0.07	0.21	1.00	0.608	4.174	1.055	0.16461
0.07	0.22	1.00	0.631	4.177	1.055	0.16479
0.07	0.23	1.00	0.620	4.180	1.055	0.16498
0.07	0.24	1.00	0.631	4.183	1.055	0.16514
0.07	0.25	1.00	0.631	4.188	1.054	0.16542
0.07	0.26	1.00	0.624	4.193	1.054	0.16568
0.07	0.27	1.00	0.618	4.198	1.053	0.16597
0.07	0.28	1.00	0.639	4.201	1.053	0.16618
0.07	0.29	1.00	0.620	4.206	1.053	0.16643
0.07	0.30	1.00	0.628	4.210	1.052	0.16667
0.07	0.31	1.00	0.620	4.215	1.052	0.16693
0.07	0.32	1.00	0.618	4.221	1.051	0.16725
0.07	0.33	1.00	0.641	4.226	1.051	0.16755
0.07	0.34	1.00	0.607	4.233	1.050	0.16795
0.07	0.35	1.00	0.630	4.239	1.050	0.16828
0.07	0.36	1.00	0.612	4.246	1.049	0.16870
0.07	0.37	1.00	0.625	4.254	1.048	0.16918
0.07	0.38	1.00	0.636	4.261	1.047	0.16956
0.07	0.39	1.00	0.615	4.266	1.046	0.16990
0.07	0.40	1.00	0.649	4.272	1.045	0.17020
0.07	0.41	1.00	0.645	4.276	1.045	0.17048
0.07	0.42	1.00	0.616	4.280	1.044	0.17072
0.07	0.43	1.00	0.637	4.283	1.043	0.17089
0.07	0.44	1.00	0.618	4.287	1.043	0.17111
0.07	0.45	1.00	0.609	4.290	1.042	0.17133
0.07	0.46	1.00	0.617	4.294	1.042	0.17154
0.07	0.47	1.00	0.608	4.297	1.041	0.17175
0.07	0.48	1.00	0.620	4.300	1.041	0.17191
0.07	0.49	1.00	0.616	4.303	1.040	0.17213
0.07	0.50	1.00	0.636	4.307	1.039	0.17237
0.07	0.51	1.00	0.663	4.311	1.038	0.17259
0.07	0.52	1.00	0.621	4.314	1.037	0.17283
0.07	0.53	1.00	0.662	4.318	1.035	0.17308
0.07	0.54	1.00	0.647	4.320	1.033	0.17332
0.07	0.55	1.00	0.617	4.322	1.031	0.17353
0.07	0.56	1.00	0.618	4.325	1.028	0.17378
0.07	0.57	1.00	0.641	4.327	1.025	0.17403
0.07	0.58	1.00	0.612	4.327	1.021	0.17420
0.07	0.59	1.00	0.642	4.328	1.018	0.17436
0.07	0.60	1.00	0.621	4.328	1.014	0.17455
0.07	0.61	1.00	0.645	4.326	1.010	0.17463
0.07	0.62	1.00	0.611	4.326	1.006	0.17479
0.07	0.63	1.00	0.611	4.324	1.001	0.17491
0.07	0.64	1.00	0.648	4.322	0.997	0.17495
0.07	0.65	1.00	0.624	4.319	0.993	0.17501
0.07	0.66	1.00	0.623	4.317	0.988	0.17512
0.07	0.67	1.00	0.638	4.315	0.983	0.17525
0.07	0.68	1.00	0.643	4.313	0.977	0.17535
0.07	0.69	1.00	0.611	4.311	0.972	0.17550
0.07	0.70	1.00	0.624	4.308	0.967	0.17558
0.07	0.71	1.00	0.649	4.306	0.961	0.17569
0.07	0.72	1.00	0.645	4.304	0.955	0.17581
0.07	0.73	1.00	0.647	4.302	0.950	0.17596
0.07	0.74	1.00	0.611	4.298	0.943	0.17605
0.07	0.75	1.00	0.652	4.296	0.938	0.17615
0.07	0.76	1.00	0.645	4.292	0.932	0.17625
0.07	0.77	1.00	0.645	4.289	0.925	0.17635
0.07	0.78	1.00	0.623	4.287	0.919	0.17649
0.07	0.79	1.00	0.619	4.283	0.913	0.17653
0.07	0.80	1.00	0.648	4.280	0.907	0.17669
0.07	0.81	1.00	0.653	4.277	0.900	0.17680
0.07	0.82	1.00	0.645	4.274	0.894	0.17691
0.07	0.83	1.00	0.647	4.271	0.887	0.17703
0.07	0.84	1.00	0.641	4.268	0.881	0.17718
0.07	0.85	1.00	0.614	4.265	0.874	0.17731
0.07	0.86	1.00	0.619	4.262	0.867	0.17743
0.07	0.87	1.00	0.663	4.259	0.861	0.17757
0.07	0.88	1.00	0.645	4.257	0.853	0.17778
0.07	0.89	1.00	0.654	4.254	0.846	0.17792
0.07	0.90	1.00	0.658	4.252	0.839	0.17812
0.07	0.91	1.00	0.642	4.250	0.832	0.17834
0.07	0.92	1.00	0.649	4.250	0.824	0.17863
0.07	0.93	1.00	0.622	4.250	0.816	0.17898
0.07	0.94	1.00	0.648	4.252	0.808	0.17944
0.07	0.95	1.00	0.632	4.253	0.800	0.17985
0.07	0.96	1.00	0.614	4.255	0.792	0.18030
0.07	0.97	1.00	0.621	4.257	0.783	0.18076
0.07	0.98	1.00	0.638	4.257	0.774	0.18115
0.07	0.99	1.00	0.640	4.257	0.765	0.18155
0.07	1.00	1.00	0.612	4.265	0.755	0.18237
0.08	0.01	1.00	0.642	4.134	1.086	0.16115
0.08	0.02	1.00	0.607	4.127	1.078	0.16112
0.08	0.03	1.00	0.656	4.124	1.073	0.16117
0.08	0.04	1.00	0.646	4.122	1.070	0.16118
0.08	0.05	1.00	0.607	4.122	1.068	0.16130
0.08	0.06	1.00	0.625	4.122	1.066	0.16143
0.08	0.07	1.00	0.647	4.123	1.064	0.16152
0.08	0.08	1.00	0.609	4.124	1.063	0.16164
0.08	0.09	1.00	0.619	4.126	1.062	0.16177
0.08	0.10	1.00	0.651	4.127	1.061	0.16191
0.08	0.11	1.00	0.618	4.129	1.060	0.16205
0.08	0.12	1.00	0.649	4.132	1.059	0.16220
0.08	0.13	1.00	0.618	4.134	1.059	0.16235
0.08	0.14	1.00	0.637	4.137	1.058	0.16253
0.08	0.15	1.00	0.640	4.139	1.058	0.16268
0.08	0.16	1.00	0.637	4.143	1.057	0.16290
0.08	0.17	1.00	0.635	4.146	1.057	0.16309
0.08	0.18	1.00	0.606	4.149	1.057	0.16323
0.08	0.19	1.00	0.608	4.153	1.057	0.16345
0.08	0.20	1.00	0.632	4.157	1.057	0.16364
0.08	0.21	1.00	0.631	4.160	1.057	0.16384
0.08	0.22	1.00	0.644	4.165	1.056	0.16408
0.08	0.23	1.00	0.608	4.169	1.056	0.16435
0.08	0.24	1.00	0.609	4.173	1.055	0.16456
0.08	0.25	1.00	0.641	4.177	1.055	0.16479
0.08	0.26	1.00	0.607	4.182	1.055	0.16507
0.08	0.27	1.00	0.620	4.186	1.054	0.16532
0.08	0.28	1.00	0.633	4.191	1.054	0.16561
0.08	0.29	1.00	0.610	4.197	1.053	0.16590
0.08	0.30	1.00	0.630	4.203	1.053	0.16625
0.08	0.31	1.00	0.644	4.209	1.052	0.16661
0.08	0.32	1.00	0.637	4.216	1.052	0.16699
0.08	0.33	1.00	0.615	4.222	1.051	0.16734
0.08	0.34	1.00	0.633	4.230	1.050	0.16782
0.08	0.35	1.00	0.611	4.239	1.049	0.16835
0.08	0.36	1.00	0.614	4.246	1.048	0.16874
0.08	0.37	1.00	0.638	4.251	1.047	0.16903
0.08	0.38	1.00	0.621	4.256	1.047	0.16933
0.08	0.39	1.00	0.608	4.259	1.046	0.16954
0.08	0.40	1.00	0.609	4.264	1.045	0.16980
0.08	0.41	1.00	0.615	4.268	1.045	0.17003
0.08	0.42	1.00	0.619	4.272	1.044	0.17028
0.08	0.43	1.00	0.637	4.274	1.043	0.17045
0.08	0.44	1.00	0.624	4.278	1.043	0.17066
0.08	0.45	1.00	0.626	4.281	1.042	0.17081
0.08	0.46	1.00	0.620	4.284	1.042	0.17102
0.08	0.47	1.00	0.613	4.287	1.041	0.17123
0.08	0.48	1.00	0.620	4.291	1.040	0.17144
0.08	0.49	1.00	0.643	4.294	1.040	0.17165
0.08	0.50	1.00	0.625	4.299	1.039	0.17190
0.08	0.51	1.00	0.617	4.303	1.038	0.17217
0.08	0.52	1.00	0.612	4.306	1.037	0.17237
0.08	0.53	1.00	0.645	4.309	1.035	0.17260
0.08	0.54	1.00	0.626	4.311	1.033	0.17285
0.08	0.55	1.00	0.612	4.315	1.030	0.17314
0.08	0.56	1.00	0.615	4.317	1.028	0.17339
0.08	0.57	1.00	0.644	4.319	1.024	0.17362
0.08	0.58	1.00	0.648	4.319	1.021	0.17380
0.08	0.59	1.00	0.614	4.319	1.018	0.17392
0.08	0.60	1.00	0.621	4.318	1.014	0.17403
0.08	0.61	1.00	0.640	4.317	1.010	0.17416
0.08	0.62	1.00	0.641	4.316	1.006	0.17429
0.08	0.63	1.00	0.610	4.315	1.001	0.17441
0.08	0.64	1.00	0.648	4.312	0.997	0.17447
0.08	0.65	1.00	0.617	4.311	0.992	0.17459
0.08	0.66	1.00	0.649	4.308	0.987	0.17467
0.08	0.67	1.00	0.632	4.305	0.982	0.17474
0.08	0.68	1.00	0.620	4.303	0.977	0.17484
0.08	0.69	1.00	0.637	4.301	0.972	0.17497
0.08	0.70	1.00	0.639	4.298	0.966	0.17503
0.08	0.71	1.00	0.629	4.295	0.961	0.17512
0.08	0.72	1.00	0.647	4.293	0.955	0.17528
0.08	0.73	1.00	0.638	4.290	0.950	0.17533
0.08	0.74	1.00	0.614	4.286	0.944	0.17541
0.08	0.75	1.00	0.643	4.284	0.938	0.17552
0.08	0.76	1.00	0.648	4.281	0.932	0.17565
0.08	0.77	1.00	0.644	4.277	0.926	0.17571
0.08	0.78	1.00	0.642	4.275	0.919	0.17585
0.08	0.79	1.00	0.620	4.271	0.913	0.17593
0.08	0.80	1.00	0.627	4.268	0.907	0.17607
0.08	0.81	1.00	0.618	4.265	0.901	0.17616
0.08	0.82	1.00	0.628	4.262	0.894	0.17630
0.08	0.83	1.00	0.614	4.260	0.887	0.17645
0.08	0.84	1.00	0.641	4.258	0.881	0.17661
0.08	0.85	1.00	0.644	4.255	0.874	0.17674
0.08	0.86	1.00	0.662	4.251	0.868	0.17686
0.08	0.87	1.00	0.643	4.249	0.861	0.17703
0.08	0.88	1.00	0.643	4.246	0.854	0.17718
0.08	0.89	1.00	0.647	4.244	0.846	0.17741
0.08	0.90	1.00	0.670	4.243	0.839	0.17764
0.08	0.91	1.00	0.623	4.241	0.832	0.17787
0.08	0.92	1.00	0.644	4.242	0.824	0.17823
0.08	0.93	1.00	0.616	4.242	0.816	0.17858
0.08	0.94	1.00	0.649	4.245	0.808	0.17909
0.08	0.95	1.00	0.618	4.246	0.800	0.17948
0.08	0.96	1.00	0.616	4.248	0.791	0.17994
0.08	0.97	1.00	0.618	4.247	0.783	0.18025
0.08	0.98	1.00	0.647	4.247	0.774	0.18066
0.08	0.99	1.00	0.618	4.249	0.765	0.18110
0.08	1.00	1.00	0.663	4.256	0.755	0.18191
0.09	0.01	1.00	0.608	4.118	1.086	0.16030
0.09	0.02	1.00	0.607	4.112	1.078	0.16030
0.09	0.03	1.00	0.606	4.108	1.074	0.16031
0.09	0.04	1.00	0.633	4.107	1.071	0.16039
0.09	0.05	1.00	0.611	4.107	1.068	0.16049
0.09	0.06	1.00	0.617	4.107	1.067	0.16058
0.09	0.07	1.00	0.634	4.108	1.065	0.16069
0.09	0.08	1.00	0.619	4.109	1.064	0.16083
0.09	0.09	1.00	0.609	4.110	1.063	0.16093
0.09	0.10	1.00	0.609	4.113	1.062	0.16113
0.09	0.11	1.00	0.606	4.115	1.061	0.16128
0.09	0.12	1.00	0.617	4.117	1.060	0.16142
0.09	0.13	1.00	0.605	4.120	1.059	0.16161
0.09	0.14	1.00	0.614	4.123	1.059	0.16177
0.09	0.15	1.00	0.635	4.126	1.059	0.16195
0.09	0.16	1.00	0.621	4.129	1.058	0.16213
0.09	0.17	1.00	0.625	4.133	1.058	0.16230
0.09	0.18	1.00	0.646	4.137	1.058	0.16253
0.09	0.19	1.00	0.629	4.141	1.058	0.16277
0.09	0.20	1.00	0.620	4.145	1.058	0.16298
0.09	0.21	1.00	0.649	4.150	1.058	0.16323
0.09	0.22	1.00	0.626	4.154	1.057	0.16346
0.09	0.23	1.00	0.643	4.158	1.057	0.16370
0.09	0.24	1.00	0.608	4.162	1.056	0.16395
0.09	0.25	1.00	0.604	4.167	1.056	0.16423
0.09	0.26	1.00	0.612	4.172	1.055	0.16454
0.09	0.27	1.00	0.607	4.178	1.055	0.16483
0.09	0.28	1.00	0.626	4.184	1.054	0.16519
0.09	0.29	1.00	0.635	4.191	1.054	0.16557
0.09	0.30	1.00	0.605	4.198	1.053	0.16595
0.09	0.31	1.00	0.608	4.205	1.052	0.16640
0.09	0.32	1.00	0.639	4.212	1.052	0.16676
0.09	0.33	1.00	0.608	4.217	1.051	0.16710
0.09	0.34	1.00	0.615	4.227	1.050	0.16762
0.09	0.35	1.00	0.616	4.233	1.049	0.16803
0.09	0.36	1.00	0.623	4.239	1.048	0.16836
0.09	0.37	1.00	0.638	4.244	1.047	0.16866
0.09	0.38	1.00	0.635	4.249	1.047	0.16895
0.09	0.39	1.00	0.607	4.253	1.046	0.16918
0.09	0.40	1.00	0.622	4.257	1.045	0.16944
0.09	0.41	1.00	0.617	4.260	1.044	0.16964
0.09	0.42	1.00	0.614	4.264	1.044	0.16985
0.09	0.43	1.00	0.608	4.266	1.043	0.17000
0.09	0.44	1.00	0.635	4.268	1.043	0.17016
0.09	0.45	1.00	0.621	4.271	1.042	0.17032
0.09	0.46	1.00	0.621	4.276	1.041	0.17060
0.09	0.47	1.00	0.618	4.279	1.041	0.17079
0.09	0.48	1.00	0.625	4.283	1.040	0.17101
0.09	0.49	1.00	0.637	4.285	1.040	0.17118
0.09	0.50	1.00	0.612	4.289	1.039	0.17142
0.09	0.51	1.00	0.618	4.293	1.038	0.17164
0.09	0.52	1.00	0.644	4.298	1.037	0.17198
0.09	0.53	1.00	0.667	4.300	1.035	0.17215
0.09	0.54	1.00	0.628	4.303	1.033	0.17243
0.09	0.55	1.00	0.612	4.306	1.030	0.17269
0.09	0.56	1.00	0.633	4.309	1.027	0.17297
0.09	0.57	1.00	0.639	4.309	1.024	0.17312
0.09	0.58	1.00	0.659	4.309	1.021	0.17324
0.09	0.59	1.00	0.650	4.309	1.017	0.17340
0.09	0.60	1.00	0.639	4.309	1.014	0.17355
0.09	0.61	1.00	0.652	4.307	1.010	0.17362
0.09	0.62	1.00	0.612	4.306	1.005	0.17375
0.09	0.63	1.00	0.616	4.305	1.001	0.17388
0.09	0.64	1.00	0.648	4.303	0.997	0.17398
0.09	0.65	1.00	0.648	4.300	0.992	0.17405
0.09	0.66	1.00	0.638	4.298	0.987	0.17415
0.09	0.67	1.00	0.616	4.295	0.982	0.17418
0.09	0.68	1.00	0.638	4.293	0.977	0.17432
0.09	0.69	1.00	0.644	4.290	0.972	0.17441
0.09	0.70	1.00	0.646	4.287	0.966	0.17449
0.09	0.71	1.00	0.614	4.284	0.961	0.17457
0.09	0.72	1.00	0.644	4.282	0.955	0.17466
0.09	0.73	1.00	0.616	4.280	0.949	0.17481
0.09	0.74	1.00	0.620	4.276	0.944	0.17487
0.09	0.75	1.00	0.619	4.273	0.938	0.17497
0.09	0.76	1.00	0.659	4.269	0.932	0.17503
0.09	0.77	1.00	0.618	4.267	0.926	0.17518
0.09	0.78	1.00	0.641	4.264	0.919	0.17529
0.09	0.79	1.00	0.636	4.261	0.913	0.17537
0.09	0.80	1.00	0.641	4.257	0.907	0.17545
0.09	0.81	1.00	0.615	4.254	0.901	0.17556
0.09	0.82	1.00	0.613	4.252	0.894	0.17572
0.09	0.83	1.00	0.645	4.249	0.888	0.17587
0.09	0.84	1.00	0.614	4.246	0.881	0.17600
0.09	0.85	1.00	0.614	4.244	0.874	0.17617
0.09	0.86	1.00	0.613	4.241	0.868	0.17633
0.09	0.87	1.00	0.638	4.239	0.861	0.17650
0.09	0.88	1.00	0.614	4.236	0.854	0.17665
0.09	0.89	1.00	0.620	4.235	0.846	0.17691
0.09	0.90	1.00	0.647	4.234	0.839	0.17720
0.09	0.91	1.00	0.618	4.234	0.832	0.17748
0.09	0.92	1.00	0.613	4.235	0.824	0.17786
0.09	0.93	1.00	0.639	4.237	0.816	0.17833
0.09	0.94	1.00	0.645	4.238	0.808	0.17872
0.09	0.95	1.00	0.646	4.238	0.799	0.17908
0.09	0.96	1.00	0.640	4.239	0.791	0.17948
0.09	0.97	1.00	0.623	4.237	0.783	0.17977
0.09	0.98	1.00	0.643	4.237	0.774	0.18013
0.09	0.99	1.00	0.647	4.238	0.765	0.18055
0.09	1.00	1.00	0.639	4.246	0.755	0.18140
0.10	0.01	1.00	0.609	4.104	1.087	0.15954
0.10	0.02	1.00	0.640	4.097	1.079	0.15952
0.10	0.03	1.00	0.608	4.094	1.074	0.15957
0.10	0.04	1.00	0.644	4.093	1.071	0.15963
0.10	0.05	1.00	0.608	4.092	1.069	0.15970
0.10	0.06	1.00	0.646	4.093	1.067	0.15982
0.10	0.07	1.00	0.608	4.094	1.066	0.15996
0.10	0.08	1.00	0.609	4.096	1.064	0.16010
0.10	0.09	1.00	0.642	4.097	1.063	0.16021
0.10	0.10	1.00	0.606	4.099	1.062	0.16037
0.10	0.11	1.00	0.619	4.102	1.062	0.16056
0.10	0.12	1.00	0.646	4.105	1.061	0.16074
0.10	0.13	1.00	0.608	4.107	1.060	0.16087
0.10	0.14	1.00	0.609	4.111	1.060	0.16109
0.10	0.15	1.00	0.620	4.114	1.059	0.16128
0.10	0.16	1.00	0.619	4.117	1.059	0.16146
0.10	0.17	1.00	0.622	4.122	1.059	0.16170
0.10	0.18	1.00	0.626	4.126	1.059	0.16193
0.10	0.19	1.00	0.643	4.129	1.059	0.16209
0.10	0.20	1.00	0.606	4.134	1.059	0.16237
0.10	0.21	1.00	0.619	4.139	1.058	0.16262
0.10	0.22	1.00	0.646	4.143	1.058	0.16288
0.10	0.23	1.00	0.627	4.148	1.057	0.16317
0.10	0.24	1.00	0.635	4.154	1.057	0.16347
0.10	0.25	1.00	0.629	4.158	1.057	0.16374
0.10	0.26	1.00	0.606	4.164	1.056	0.16408
0.10	0.27	1.00	0.615	4.171	1.056	0.16443
0.10	0.28	1.00	0.638	4.177	1.055	0.16479
0.10	0.29	1.00	0.646	4.185	1.054	0.16524
0.10	0.30	1.00	0.636	4.192	1.054	0.16565
0.10	0.31	1.00	0.642	4.199	1.053	0.16607
0.10	0.32	1.00	0.610	4.204	1.052	0.16634
0.10	0.33	1.00	0.619	4.211	1.051	0.16675
0.10	0.34	1.00	0.636	4.219	1.050	0.16720
0.10	0.35	1.00	0.620	4.226	1.049	0.16762
0.10	0.36	1.00	0.644	4.230	1.048	0.16791
0.10	0.37	1.00	0.608	4.235	1.048	0.16817
0.10	0.38	1.00	0.613	4.240	1.047	0.16846
0.10	0.39	1.00	0.645	4.243	1.046	0.16869
0.10	0.40	1.00	0.631	4.247	1.045	0.16890
0.10	0.41	1.00	0.642	4.249	1.045	0.16907
0.10	0.42	1.00	0.607	4.253	1.044	0.16931
0.10	0.43	1.00	0.638	4.256	1.043	0.16946
0.10	0.44	1.00	0.618	4.259	1.043	0.16964
0.10	0.45	1.00	0.612	4.261	1.042	0.16980
0.10	0.46	1.00	0.644	4.265	1.042	0.17002
0.10	0.47	1.00	0.618	4.269	1.041	0.17024
0.10	0.48	1.00	0.635	4.272	1.040	0.17045
0.10	0.49	1.00	0.610	4.276	1.040	0.17067
0.10	0.50	1.00	0.646	4.280	1.039	0.17092
0.10	0.51	1.00	0.637	4.284	1.038	0.17119
0.10	0.52	1.00	0.608	4.288	1.037	0.17146
0.10	0.53	1.00	0.640	4.291	1.035	0.17170
0.10	0.54	1.00	0.608	4.296	1.033	0.17207
0.10	0.55	1.00	0.641	4.297	1.030	0.17223
0.10	0.56	1.00	0.614	4.299	1.027	0.17242
0.10	0.57	1.00	0.640	4.300	1.024	0.17261
0.10	0.58	1.00	0.646	4.299	1.021	0.17272
0.10	0.59	1.00	0.641	4.299	1.017	0.17286
0.10	0.60	1.00	0.612	4.299	1.014	0.17303
0.10	0.61	1.00	0.610	4.297	1.010	0.17312
0.10	0.62	1.00	0.618	4.295	1.006	0.17320
0.10	0.63	1.00	0.623	4.294	1.001	0.17330
0.10	0.64	1.00	0.611	4.292	0.997	0.17339
0.10	0.65	1.00	0.610	4.290	0.992	0.17349
0.10	0.66	1.00	0.614	4.287	0.987	0.17353
0.10	0.67	1.00	0.616	4.285	0.982	0.17368
0.10	0.68	1.00	0.627	4.282	0.977	0.17375
0.10	0.69	1.00	0.640	4.279	0.972	0.17383
0.10	0.70	1.00	0.616	4.278	0.966	0.17398
0.10	0.71	1.00	0.620	4.274	0.961	0.17402
0.10	0.72	1.00	0.638	4.271	0.955	0.17413
0.10	0.73	1.00	0.645	4.269	0.950	0.17422
0.10	0.74	1.00	0.625	4.266	0.944	0.17434
0.10	0.75	1.00	0.613	4.262	0.938	0.17437
0.10	0.76	1.00	0.631	4.259	0.932	0.17449
0.10	0.77	1.00	0.620	4.255	0.926	0.17455
0.10	0.78	1.00	0.615	4.253	0.920	0.17469
0.10	0.79	1.00	0.629	4.250	0.913	0.17482
0.10	0.80	1.00	0.644	4.247	0.907	0.17492
0.10	0.81	1.00	0.663	4.244	0.901	0.17503
0.10	0.82	1.00	0.612	4.241	0.895	0.17517
0.10	0.83	1.00	0.610	4.239	0.888	0.17535
0.10	0.84	1.00	0.646	4.236	0.882	0.17545
0.10	0.85	1.00	0.647	4.234	0.875	0.17564
0.10	0.86	1.00	0.651	4.232	0.868	0.17587
0.10	0.87	1.00	0.653	4.230	0.861	0.17606
0.10	0.88	1.00	0.655	4.226	0.854	0.17616
0.10	0.89	1.00	0.645	4.225	0.846	0.17640
0.10	0.90	1.00	0.613	4.226	0.839	0.17679
0.10	0.91	1.00	0.659	4.227	0.831	0.17714
0.10	0.92	1.00	0.645	4.229	0.823	0.17761
0.10	0.93	1.00	0.647	4.230	0.815	0.17798
0.10	0.94	1.00	0.618	4.230	0.807	0.17832
0.10	0.95	1.00	0.632	4.229	0.799	0.17861
0.10	0.96	1.00	0.647	4.229	0.791	0.17896
0.10	0.97	1.00	0.620	4.228	0.783	0.17929
0.10	0.98	1.00	0.645	4.229	0.774	0.17970
0.10	0.99	1.00	0.630	4.229	0.765	0.18007
0.10	1.00	1.00	0.628	4.236	0.755	0.18089
0.11	0.01	1.00	0.606	4.091	1.087	0.15880
0.11	0.02	1.00	0.626	4.083	1.080	0.15874
0.11	0.03	1.00	0.642	4.081	1.075	0.15881
0.11	0.04	1.00	0.621	4.079	1.072	0.15885
0.11	0.05	1.00	0.629	4.080	1.070	0.15900
0.11	0.06	1.00	0.618	4.080	1.068	0.15913
0.11	0.07	1.00	0.610	4.081	1.066	0.15920
0.11	0.08	1.00	0.606	4.083	1.065	0.15940
0.11	0.09	1.00	0.614	4.085	1.064	0.15954
0.11	0.10	1.00	0.645	4.087	1.063	0.15970
0.11	0.11	1.00	0.605	4.089	1.062	0.15984
0.11	0.12	1.00	0.628	4.092	1.062	0.16000
0.11	0.13	1.00	0.607	4.095	1.061	0.16022
0.11	0.14	1.00	0.618	4.098	1.061	0.16040
0.11	0.15	1.00	0.613	4.103	1.060	0.16063
0.11	0.16	1.00	0.604	4.107	1.060	0.16085
0.11	0.17	1.00	0.616	4.112	1.060	0.16110
0.11	0.18	1.00	0.630	4.115	1.060	0.16129
0.11	0.19	1.00	0.606	4.119	1.060	0.16153
0.11	0.20	1.00	0.634	4.124	1.060	0.16176
0.11	0.21	1.00	0.648	4.129	1.059	0.16205
0.11	0.22	1.00	0.605	4.135	1.058	0.16240
0.11	0.23	1.00	0.616	4.140	1.058	0.16268
0.11	0.24	1.00	0.634	4.145	1.058	0.16300
0.11	0.25	1.00	0.618	4.152	1.057	0.16336
0.11	0.26	1.00	0.625	4.158	1.057	0.16372
0.11	0.27	1.00	0.605	4.166	1.056	0.16413
0.11	0.28	1.00	0.612	4.173	1.056	0.16454
0.11	0.29	1.00	0.611	4.181	1.055	0.16502
0.11	0.30	1.00	0.641	4.187	1.054	0.16538
0.11	0.31	1.00	0.631	4.193	1.053	0.16574
0.11	0.32	1.00	0.606	4.199	1.052	0.16609
0.11	0.33	1.00	0.618	4.207	1.051	0.16652
0.11	0.34	1.00	0.608	4.215	1.050	0.16700
0.11	0.35	1.00	0.621	4.219	1.049	0.16730
0.11	0.36	1.00	0.611	4.224	1.048	0.16756
0.11	0.37	1.00	0.624	4.227	1.048	0.16776
0.11	0.38	1.00	0.629	4.231	1.047	0.16798
0.11	0.39	1.00	0.607	4.234	1.046	0.16820
0.11	0.40	1.00	0.611	4.237	1.046	0.16838
0.11	0.41	1.00	0.646	4.239	1.045	0.16854
0.11	0.42	1.00	0.635	4.243	1.044	0.16874
0.11	0.43	1.00	0.608	4.245	1.044	0.16890
0.11	0.44	1.00	0.615	4.249	1.043	0.16910
0.11	0.45	1.00	0.632	4.253	1.042	0.16934
0.11	0.46	1.00	0.638	4.256	1.042	0.16955
0.11	0.47	1.00	0.642	4.260	1.041	0.16975
0.11	0.48	1.00	0.646	4.263	1.041	0.16998
0.11	0.49	1.00	0.608	4.270	1.040	0.17036
0.11	0.50	1.00	0.628	4.274	1.039	0.17060
0.11	0.51	1.00	0.642	4.277	1.038	0.17080
0.11	0.52	1.00	0.626	4.281	1.037	0.17105
0.11	0.53	1.00	0.616	4.284	1.035	0.17131
0.11	0.54	1.00	0.637	4.286	1.033	0.17153
0.11	0.55	1.00	0.608	4.288	1.030	0.17173
0.11	0.56	1.00	0.644	4.289	1.027	0.17193
0.11	0.57	1.00	0.655	4.289	1.024	0.17205
0.11	0.58	1.00	0.609	4.289	1.021	0.17217
0.11	0.59	1.00	0.626	4.289	1.018	0.17232
0.11	0.60	1.00	0.648	4.287	1.014	0.17241
0.11	0.61	1.00	0.612	4.286	1.010	0.17251
0.11	0.62	1.00	0.611	4.285	1.006	0.17264
0.11	0.63	1.00	0.611	4.283	1.001	0.17275
0.11	0.64	1.00	0.621	4.281	0.997	0.17285
0.11	0.65	1.00	0.639	4.279	0.992	0.17291
0.11	0.66	1.00	0.644	4.277	0.987	0.17303
0.11	0.67	1.00	0.617	4.274	0.982	0.17307
0.11	0.68	1.00	0.627	4.272	0.977	0.17318
0.11	0.69	1.00	0.629	4.268	0.972	0.17324
0.11	0.70	1.00	0.644	4.266	0.966	0.17337
0.11	0.71	1.00	0.648	4.263	0.961	0.17346
0.11	0.72	1.00	0.646	4.260	0.955	0.17355
0.11	0.73	1.00	0.652	4.258	0.950	0.17366
0.11	0.74	1.00	0.649	4.255	0.944	0.17378
0.11	0.75	1.00	0.639	4.252	0.938	0.17387
0.11	0.76	1.00	0.645	4.248	0.932	0.17392
0.11	0.77	1.00	0.614	4.245	0.926	0.17399
0.11	0.78	1.00	0.636	4.242	0.920	0.17411
0.11	0.79	1.00	0.609	4.239	0.914	0.17425
0.11	0.80	1.00	0.614	4.237	0.908	0.17438
0.11	0.81	1.00	0.656	4.235	0.901	0.17455
0.11	0.82	1.00	0.630	4.231	0.895	0.17465
0.11	0.83	1.00	0.613	4.228	0.888	0.17477
0.11	0.84	1.00	0.623	4.226	0.882	0.17493
0.11	0.85	1.00	0.622	4.224	0.875	0.17511
0.11	0.86	1.00	0.641	4.222	0.868	0.17533
0.11	0.87	1.00	0.644	4.220	0.861	0.17550
0.11	0.88	1.00	0.623	4.219	0.854	0.17578
0.11	0.89	1.00	0.646	4.218	0.846	0.17605
0.11	0.90	1.00	0.627	4.219	0.839	0.17638
0.11	0.91	1.00	0.645	4.221	0.831	0.17685
0.11	0.92	1.00	0.660	4.222	0.823	0.17723
0.11	0.93	1.00	0.640	4.223	0.815	0.17762
0.11	0.94	1.00	0.640	4.221	0.807	0.17786
0.11	0.95	1.00	0.615	4.221	0.799	0.17819
0.11	0.96	1.00	0.650	4.220	0.791	0.17848
0.11	0.97	1.00	0.622	4.220	0.783	0.17887
0.11	0.98	1.00	0.634	4.219	0.774	0.17919
0.11	0.99	1.00	0.615	4.220	0.765	0.17962
0.11	1.00	1.00	0.619	4.229	0.755	0.18051
0.12	0.01	1.00	0.618	4.078	1.088	0.15813
0.12	0.02	1.00	0.634	4.071	1.080	0.15810
0.12	0.03	1.00	0.616	4.068	1.075	0.15814
0.12	0.04	1.00	0.617	4.067	1.073	0.15822
0.12	0.05	1.00	0.618	4.067	1.070	0.15832
0.12	0.06	1.00	0.620	4.067	1.068	0.15841
0.12	0.07	1.00	0.625	4.069	1.067	0.15858
0.12	0.08	1.00	0.608	4.070	1.066	0.15867
0.12	0.09	1.00	0.620	4.073	1.065	0.15887
0.12	0.10	1.00	0.625	4.075	1.064	0.15903
0.12	0.11	1.00	0.617	4.077	1.063	0.15916
0.12	0.12	1.00	0.612	4.080	1.063	0.15934
0.12	0.13	1.00	0.623	4.084	1.062	0.15959
0.12	0.14	1.00	0.607	4.088	1.062	0.15981
0.12	0.15	1.00	0.640	4.092	1.061	0.16001
0.12	0.16	1.00	0.639	4.096	1.062	0.16024
0.12	0.17	1.00	0.623	4.101	1.061	0.16050
0.12	0.18	1.00	0.610	4.105	1.061	0.16071
0.12	0.19	1.00	0.615	4.110	1.061	0.16100
0.12	0.20	1.00	0.642	4.115	1.060	0.16126
0.12	0.21	1.00	0.614	4.120	1.060	0.16159
0.12	0.22	1.00	0.609	4.126	1.059	0.16190
0.12	0.23	1.00	0.606	4.132	1.059	0.16227
0.12	0.24	1.00	0.609	4.139	1.058	0.16261
0.12	0.25	1.00	0.615	4.146	1.058	0.16304
0.12	0.26	1.00	0.632	4.156	1.057	0.16360
0.12	0.27	1.00	0.607	4.163	1.056	0.16398
0.12	0.28	1.00	0.637	4.170	1.056	0.16440
0.12	0.29	1.00	0.604	4.178	1.055	0.16487
0.12	0.30	1.00	0.626	4.184	1.054	0.16520
0.12	0.31	1.00	0.638	4.191	1.053	0.16562
0.12	0.32	1.00	0.606	4.197	1.052	0.16599
0.12	0.33	1.00	0.609	4.202	1.051	0.16629
0.12	0.34	1.00	0.619	4.207	1.050	0.16662
0.12	0.35	1.00	0.617	4.211	1.049	0.16685
0.12	0.36	1.00	0.634	4.215	1.048	0.16708
0.12	0.37	1.00	0.646	4.219	1.048	0.16731
0.12	0.38	1.00	0.617	4.221	1.047	0.16748
0.12	0.39	1.00	0.637	4.225	1.046	0.16768
0.12	0.40	1.00	0.649	4.228	1.046	0.16793
0.12	0.41	1.00	0.637	4.232	1.045	0.16815
0.12	0.42	1.00	0.617	4.235	1.044	0.16832
0.12	0.43	1.00	0.625	4.237	1.044	0.16845
0.12	0.44	1.00	0.605	4.241	1.043	0.16869
0.12	0.45	1.00	0.637	4.245	1.042	0.16892
0.12	0.46	1.00	0.618	4.247	1.042	0.16909
0.12	0.47	1.00	0.644	4.251	1.041	0.16930
0.12	0.48	1.00	0.613	4.255	1.041	0.16956
0.12	0.49	1.00	0.612	4.261	1.040	0.16989
0.12	0.50	1.00	0.637	4.266	1.039	0.17018
0.12	0.51	1.00	0.614	4.270	1.038	0.17041
0.12	0.52	1.00	0.608	4.275	1.037	0.17075
0.12	0.53	1.00	0.616	4.277	1.035	0.17096
0.12	0.54	1.00	0.620	4.278	1.032	0.17112
0.12	0.55	1.00	0.621	4.279	1.030	0.17125
0.12	0.56	1.00	0.613	4.279	1.027	0.17140
0.12	0.57	1.00	0.640	4.279	1.024	0.17153
0.12	0.58	1.00	0.615	4.278	1.021	0.17159
0.12	0.59	1.00	0.631	4.279	1.017	0.17181
0.12	0.60	1.00	0.618	4.277	1.014	0.17188
0.12	0.61	1.00	0.641	4.276	1.010	0.17198
0.12	0.62	1.00	0.643	4.275	1.006	0.17209
0.12	0.63	1.00	0.641	4.273	1.001	0.17220
0.12	0.64	1.00	0.642	4.270	0.997	0.17223
0.12	0.65	1.00	0.641	4.269	0.992	0.17238
0.12	0.66	1.00	0.623	4.266	0.987	0.17245
0.12	0.67	1.00	0.640	4.263	0.982	0.17251
0.12	0.68	1.00	0.614	4.261	0.977	0.17259
0.12	0.69	1.00	0.642	4.258	0.972	0.17268
0.12	0.70	1.00	0.611	4.256	0.967	0.17280
0.12	0.71	1.00	0.664	4.253	0.961	0.17292
0.12	0.72	1.00	0.644	4.250	0.956	0.17299
0.12	0.73	1.00	0.618	4.248	0.950	0.17310
0.12	0.74	1.00	0.616	4.244	0.944	0.17318
0.12	0.75	1.00	0.609	4.242	0.938	0.17330
0.12	0.76	1.00	0.609	4.238	0.932	0.17339
0.12	0.77	1.00	0.644	4.235	0.926	0.17348
0.12	0.78	1.00	0.657	4.233	0.920	0.17362
0.12	0.79	1.00	0.642	4.231	0.914	0.17377
0.12	0.80	1.00	0.615	4.229	0.908	0.17395
0.12	0.81	1.00	0.613	4.226	0.901	0.17405
0.12	0.82	1.00	0.647	4.222	0.895	0.17415
0.12	0.83	1.00	0.645	4.219	0.888	0.17430
0.12	0.84	1.00	0.648	4.217	0.882	0.17445
0.12	0.85	1.00	0.641	4.215	0.875	0.17467
0.12	0.86	1.00	0.612	4.214	0.868	0.17489
0.12	0.87	1.00	0.648	4.211	0.861	0.17507
0.12	0.88	1.00	0.611	4.211	0.854	0.17536
0.12	0.89	1.00	0.621	4.211	0.847	0.17563
0.12	0.90	1.00	0.611	4.214	0.839	0.17616
0.12	0.91	1.00	0.648	4.214	0.831	0.17651
0.12	0.92	1.00	0.645	4.214	0.823	0.17682
0.12	0.93	1.00	0.615	4.214	0.815	0.17715
0.12	0.94	1.00	0.644	4.213	0.807	0.17744
0.12	0.95	1.00	0.646	4.212	0.799	0.17773
0.12	0.96	1.00	0.656	4.211	0.791	0.17803
0.12	0.97	1.00	0.644	4.211	0.783	0.17839
0.12	0.98	1.00	0.653	4.210	0.774	0.17873
0.12	0.99	1.00	0.648	4.212	0.765	0.17918
0.12	1.00	1.00	0.639	4.221	0.755	0.18008
0.13	0.01	1.00	0.642	4.067	1.088	0.15752
0.13	0.02	1.00	0.606	4.060	1.080	0.15747
0.13	0.03	1.00	0.632	4.057	1.076	0.15750
0.13	0.04	1.00	0.640	4.056	1.073	0.15760
0.13	0.05	1.00	0.635	4.056	1.071	0.15772
0.13	0.06	1.00	0.639	4.056	1.069	0.15781
0.13	0.07	1.00	0.634	4.058	1.067	0.15798
0.13	0.08	1.00	0.612	4.060	1.066	0.15809
0.13	0.09	1.00	0.619	4.062	1.065	0.15827
0.13	0.10	1.00	0.604	4.064	1.064	0.15843
0.13	0.11	1.00	0.604	4.067	1.064	0.15862
0.13	0.12	1.00	0.604	4.071	1.063	0.15881
0.13	0.13	1.00	0.627	4.074	1.063	0.15899
0.13	0.14	1.00	0.627	4.078	1.062	0.15927
0.13	0.15	1.00	0.602	4.083	1.062	0.15948
0.13	0.16	1.00	0.615	4.087	1.062	0.15971
0.13	0.17	1.00	0.604	4.092	1.062	0.16000
0.13	0.18	1.00	0.640	4.096	1.062	0.16022
0.13	0.19	1.00	0.642	4.101	1.062	0.16047
0.13	0.20	1.00	0.614	4.106	1.061	0.16079
0.13	0.21	1.00	0.606	4.112	1.061	0.16114
0.13	0.22	1.00	0.672	4.118	1.060	0.16144
0.13	0.23	1.00	0.603	4.125	1.060	0.16186
0.13	0.24	1.00	0.632	4.134	1.059	0.16234
0.13	0.25	1.00	0.633	4.145	1.058	0.16295
0.13	0.26	1.00	0.613	4.152	1.057	0.16340
0.13	0.27	1.00	0.652	4.159	1.056	0.16381
0.13	0.28	1.00	0.646	4.167	1.055	0.16426
0.13	0.29	1.00	0.606	4.174	1.055	0.16466
0.13	0.30	1.00	0.637	4.179	1.054	0.16495
0.13	0.31	1.00	0.604	4.186	1.053	0.16534
0.13	0.32	1.00	0.615	4.191	1.052	0.16565
0.13	0.33	1.00	0.650	4.195	1.051	0.16589
0.13	0.34	1.00	0.619	4.200	1.050	0.16620
0.13	0.35	1.00	0.640	4.203	1.049	0.16643
0.13	0.36	1.00	0.609	4.207	1.049	0.16665
0.13	0.37	1.00	0.614	4.211	1.048	0.16690
0.13	0.38	1.00	0.634	4.214	1.047	0.16710
0.13	0.39	1.00	0.640	4.216	1.046	0.16723
0.13	0.40	1.00	0.605	4.219	1.046	0.16743
0.13	0.41	1.00	0.609	4.223	1.045	0.16764
0.13	0.42	1.00	0.617	4.225	1.044	0.16782
0.13	0.43	1.00	0.609	4.229	1.044	0.16801
0.13	0.44	1.00	0.618	4.232	1.043	0.16823
0.13	0.45	1.00	0.635	4.235	1.043	0.16840
0.13	0.46	1.00	0.654	4.239	1.042	0.16863
0.13	0.47	1.00	0.643	4.243	1.041	0.16885
0.13	0.48	1.00	0.620	4.249	1.040	0.16920
0.13	0.49	1.00	0.620	4.255	1.040	0.16958
0.13	0.50	1.00	0.647	4.259	1.039	0.16982
0.13	0.51	1.00	0.647	4.263	1.038	0.17008
0.13	0.52	1.00	0.639	4.265	1.037	0.17026
0.13	0.53	1.00	0.622	4.267	1.035	0.17045
0.13	0.54	1.00	0.616	4.269	1.033	0.17064
0.13	0.55	1.00	0.641	4.270	1.030	0.17077
0.13	0.56	1.00	0.644	4.270	1.027	0.17093
0.13	0.57	1.00	0.612	4.270	1.024	0.17102
0.13	0.58	1.00	0.651	4.268	1.021	0.17110
0.13	0.59	1.00	0.645	4.268	1.018	0.17124
0.13	0.60	1.00	0.620	4.267	1.014	0.17133
0.13	0.61	1.00	0.626	4.265	1.010	0.17139
0.13	0.62	1.00	0.617	4.263	1.006	0.17150
0.13	0.63	1.00	0.642	4.262	1.002	0.17161
0.13	0.64	1.00	0.624	4.260	0.997	0.17172
0.13	0.65	1.00	0.613	4.258	0.992	0.17181
0.13	0.66	1.00	0.620	4.256	0.988	0.17191
0.13	0.67	1.00	0.622	4.253	0.983	0.17196
0.13	0.68	1.00	0.619	4.250	0.978	0.17204
0.13	0.69	1.00	0.644	4.248	0.972	0.17217
0.13	0.70	1.00	0.614	4.245	0.967	0.17224
0.13	0.71	1.00	0.646	4.243	0.961	0.17236
0.13	0.72	1.00	0.647	4.240	0.956	0.17247
0.13	0.73	1.00	0.610	4.237	0.950	0.17256
0.13	0.74	1.00	0.646	4.234	0.944	0.17261
0.13	0.75	1.00	0.654	4.231	0.939	0.17271
0.13	0.76	1.00	0.647	4.229	0.933	0.17290
0.13	0.77	1.00	0.639	4.226	0.926	0.17302
0.13	0.78	1.00	0.620	4.223	0.921	0.17310
0.13	0.79	1.00	0.623	4.221	0.914	0.17324
0.13	0.80	1.00	0.652	4.218	0.908	0.17337
0.13	0.81	1.00	0.615	4.215	0.902	0.17349
0.13	0.82	1.00	0.615	4.213	0.895	0.17365
0.13	0.83	1.00	0.609	4.210	0.889	0.17380
0.13	0.84	1.00	0.632	4.208	0.882	0.17398
0.13	0.85	1.00	0.647	4.207	0.875	0.17423
0.13	0.86	1.00	0.659	4.205	0.868	0.17444
0.13	0.87	1.00	0.610	4.205	0.861	0.17471
0.13	0.88	1.00	0.642	4.204	0.854	0.17500
0.13	0.89	1.00	0.654	4.205	0.846	0.17539
0.13	0.90	1.00	0.632	4.207	0.839	0.17579
0.13	0.91	1.00	0.649	4.207	0.831	0.17613
0.13	0.92	1.00	0.641	4.206	0.823	0.17642
0.13	0.93	1.00	0.655	4.206	0.815	0.17672
0.13	0.94	1.00	0.639	4.205	0.807	0.17703
0.13	0.95	1.00	0.644	4.203	0.799	0.17728
0.13	0.96	1.00	0.620	4.203	0.791	0.17760
0.13	0.97	1.00	0.649	4.202	0.783	0.17793
0.13	0.98	1.00	0.612	4.202	0.774	0.17830
0.13	0.99	1.00	0.614	4.203	0.765	0.17874
0.13	1.00	1.00	0.615	4.212	0.755	0.17961
0.14	0.01	1.00	0.628	4.056	1.089	0.15689
0.14	0.02	1.00	0.615	4.048	1.081	0.15683
0.14	0.03	1.00	0.616	4.046	1.076	0.15691
0.14	0.04	1.00	0.618	4.044	1.074	0.15695
0.14	0.05	1.00	0.605	4.044	1.071	0.15707
0.14	0.06	1.00	0.606	4.046	1.069	0.15724
0.14	0.07	1.00	0.641	4.048	1.068	0.15738
0.14	0.08	1.00	0.603	4.049	1.067	0.15751
0.14	0.09	1.00	0.607	4.052	1.066	0.15769
0.14	0.10	1.00	0.612	4.054	1.065	0.15784
0.14	0.11	1.00	0.621	4.058	1.064	0.15810
0.14	0.12	1.00	0.614	4.061	1.064	0.15829
0.14	0.13	1.00	0.607	4.064	1.063	0.15847
0.14	0.14	1.00	0.607	4.068	1.064	0.15867
0.14	0.15	1.00	0.612	4.074	1.063	0.15896
0.14	0.16	1.00	0.614	4.078	1.063	0.15923
0.14	0.17	1.00	0.616	4.083	1.063	0.15947
0.14	0.18	1.00	0.638	4.088	1.063	0.15973
0.14	0.19	1.00	0.602	4.092	1.062	0.16001
0.14	0.20	1.00	0.606	4.098	1.062	0.16035
0.14	0.21	1.00	0.601	4.105	1.061	0.16070
0.14	0.22	1.00	0.615	4.112	1.061	0.16109
0.14	0.23	1.00	0.641	4.121	1.060	0.16160
0.14	0.24	1.00	0.617	4.130	1.059	0.16210
0.14	0.25	1.00	0.640	4.141	1.058	0.16273
0.14	0.26	1.00	0.607	4.147	1.058	0.16308
0.14	0.27	1.00	0.632	4.154	1.057	0.16353
0.14	0.28	1.00	0.611	4.162	1.056	0.16397
0.14	0.29	1.00	0.608	4.169	1.055	0.16441
0.14	0.30	1.00	0.611	4.174	1.054	0.16467
0.14	0.31	1.00	0.612	4.179	1.053	0.16501
0.14	0.32	1.00	0.633	4.183	1.052	0.16526
0.14	0.33	1.00	0.609	4.187	1.051	0.16550
0.14	0.34	1.00	0.621	4.191	1.051	0.16573
0.14	0.35	1.00	0.605	4.195	1.050	0.16596
0.14	0.36	1.00	0.654	4.198	1.049	0.16617
0.14	0.37	1.00	0.644	4.202	1.048	0.16639
0.14	0.38	1.00	0.645	4.205	1.047	0.16661
0.14	0.39	1.00	0.651	4.207	1.047	0.16675
0.14	0.40	1.00	0.614	4.211	1.046	0.16699
0.14	0.41	1.00	0.621	4.214	1.045	0.16717
0.14	0.42	1.00	0.616	4.216	1.045	0.16730
0.14	0.43	1.00	0.622	4.219	1.044	0.16747
0.14	0.44	1.00	0.616	4.222	1.044	0.16767
0.14	0.45	1.00	0.616	4.226	1.043	0.16791
0.14	0.46	1.00	0.636	4.230	1.042	0.16814
0.14	0.47	1.00	0.639	4.234	1.042	0.16841
0.14	0.48	1.00	0.652	4.241	1.041	0.16881
0.14	0.49	1.00	0.605	4.247	1.040	0.16914
0.14	0.50	1.00	0.624	4.251	1.039	0.16940
0.14	0.51	1.00	0.617	4.254	1.038	0.16962
0.14	0.52	1.00	0.622	4.257	1.037	0.16980
0.14	0.53	1.00	0.646	4.258	1.035	0.16996
0.14	0.54	1.00	0.611	4.259	1.033	0.17010
0.14	0.55	1.00	0.628	4.260	1.031	0.17027
0.14	0.56	1.00	0.655	4.261	1.028	0.17043
0.14	0.57	1.00	0.605	4.259	1.025	0.17047
0.14	0.58	1.00	0.656	4.258	1.022	0.17054
0.14	0.59	1.00	0.635	4.257	1.018	0.17063
0.14	0.60	1.00	0.648	4.256	1.014	0.17075
0.14	0.61	1.00	0.622	4.256	1.010	0.17090
0.14	0.62	1.00	0.639	4.254	1.006	0.17102
0.14	0.63	1.00	0.610	4.252	1.002	0.17109
0.14	0.64	1.00	0.617	4.250	0.997	0.17119
0.14	0.65	1.00	0.619	4.248	0.993	0.17125
0.14	0.66	1.00	0.618	4.246	0.988	0.17139
0.14	0.67	1.00	0.615	4.244	0.983	0.17147
0.14	0.68	1.00	0.650	4.241	0.978	0.17156
0.14	0.69	1.00	0.642	4.238	0.973	0.17164
0.14	0.70	1.00	0.640	4.236	0.967	0.17173
0.14	0.71	1.00	0.610	4.233	0.962	0.17184
0.14	0.72	1.00	0.642	4.231	0.956	0.17195
0.14	0.73	1.00	0.611	4.228	0.950	0.17205
0.14	0.74	1.00	0.615	4.225	0.945	0.17217
0.14	0.75	1.00	0.619	4.223	0.939	0.17230
0.14	0.76	1.00	0.626	4.221	0.933	0.17243
0.14	0.77	1.00	0.643	4.217	0.927	0.17247
0.14	0.78	1.00	0.649	4.215	0.921	0.17263
0.14	0.79	1.00	0.632	4.212	0.915	0.17277
0.14	0.80	1.00	0.615	4.208	0.909	0.17282
0.14	0.81	1.00	0.622	4.206	0.902	0.17303
0.14	0.82	1.00	0.629	4.205	0.895	0.17324
0.14	0.83	1.00	0.610	4.202	0.889	0.17339
0.14	0.84	1.00	0.645	4.200	0.882	0.17358
0.14	0.85	1.00	0.651	4.199	0.875	0.17380
0.14	0.86	1.00	0.622	4.198	0.868	0.17405
0.14	0.87	1.00	0.641	4.198	0.861	0.17437
0.14	0.88	1.00	0.642	4.199	0.853	0.17472
0.14	0.89	1.00	0.636	4.200	0.846	0.17511
0.14	0.90	1.00	0.620	4.201	0.838	0.17546
0.14	0.91	1.00	0.613	4.200	0.831	0.17578
0.14	0.92	1.00	0.614	4.199	0.823	0.17601
0.14	0.93	1.00	0.612	4.198	0.815	0.17632
0.14	0.94	1.00	0.626	4.196	0.808	0.17658
0.14	0.95	1.00	0.617	4.196	0.799	0.17691
0.14	0.96	1.00	0.613	4.195	0.791	0.17720
0.14	0.97	1.00	0.619	4.194	0.783	0.17750
0.14	0.98	1.00	0.637	4.194	0.775	0.17784
0.14	0.99	1.00	0.628	4.196	0.765	0.17834
0.14	1.00	1.00	0.610	4.205	0.755	0.17927
0.15	0.01	1.00	0.608	4.046	1.089	0.15637
0.15	0.02	1.00	0.621	4.038	1.081	0.15628
0.15	0.03	1.00	0.610	4.035	1.077	0.15634
0.15	0.04	1.00	0.631	4.034	1.074	0.15638
0.15	0.05	1.00	0.618	4.034	1.072	0.15652
0.15	0.06	1.00	0.628	4.036	1.070	0.15669
0.15	0.07	1.00	0.617	4.037	1.069	0.15679
0.15	0.08	1.00	0.615	4.039	1.068	0.15694
0.15	0.09	1.00	0.607	4.042	1.066	0.15715
0.15	0.10	1.00	0.618	4.045	1.066	0.15733
0.15	0.11	1.00	0.615	4.048	1.065	0.15753
0.15	0.12	1.00	0.613	4.051	1.065	0.15773
0.15	0.13	1.00	0.611	4.056	1.064	0.15797
0.15	0.14	1.00	0.611	4.060	1.065	0.15817
0.15	0.15	1.00	0.609	4.065	1.064	0.15844
0.15	0.16	1.00	0.606	4.069	1.064	0.15866
0.15	0.17	1.00	0.635	4.074	1.064	0.15899
0.15	0.18	1.00	0.605	4.080	1.063	0.15933
0.15	0.19	1.00	0.641	4.085	1.063	0.15960
0.15	0.20	1.00	0.634	4.091	1.063	0.15991
0.15	0.21	1.00	0.646	4.098	1.062	0.16033
0.15	0.22	1.00	0.603	4.108	1.061	0.16085
0.15	0.23	1.00	0.608	4.119	1.060	0.16148
0.15	0.24	1.00	0.611	4.127	1.060	0.16196
0.15	0.25	1.00	0.648	4.134	1.059	0.16237
0.15	0.26	1.00	0.647	4.141	1.058	0.16278
0.15	0.27	1.00	0.656	4.148	1.057	0.16316
0.15	0.28	1.00	0.631	4.153	1.056	0.16349
0.15	0.29	1.00	0.636	4.160	1.055	0.16391
0.15	0.30	1.00	0.608	4.167	1.054	0.16429
0.15	0.31	1.00	0.603	4.172	1.053	0.16461
0.15	0.32	1.00	0.617	4.177	1.052	0.16490
0.15	0.33	1.00	0.618	4.180	1.051	0.16512
0.15	0.34	1.00	0.605	4.184	1.051	0.16533
0.15	0.35	1.00	0.623	4.188	1.050	0.16558
0.15	0.36	1.00	0.606	4.191	1.049	0.16580
0.15	0.37	1.00	0.646	4.193	1.048	0.16593
0.15	0.38	1.00	0.610	4.196	1.048	0.16609
0.15	0.39	1.00	0.631	4.199	1.047	0.16631
0.15	0.40	1.00	0.639	4.203	1.046	0.16653
0.15	0.41	1.00	0.611	4.204	1.046	0.16665
0.15	0.42	1.00	0.638	4.208	1.045	0.16685
0.15	0.43	1.00	0.638	4.211	1.044	0.16705
0.15	0.44	1.00	0.624	4.213	1.044	0.16721
0.15	0.45	1.00	0.646	4.217	1.043	0.16745
0.15	0.46	1.00	0.606	4.222	1.042	0.16770
0.15	0.47	1.00	0.636	4.227	1.042	0.16803
0.15	0.48	1.00	0.616	4.234	1.041	0.16843
0.15	0.49	1.00	0.607	4.239	1.040	0.16870
0.15	0.50	1.00	0.643	4.242	1.039	0.16891
0.15	0.51	1.00	0.638	4.245	1.038	0.16909
0.15	0.52	1.00	0.640	4.247	1.037	0.16929
0.15	0.53	1.00	0.639	4.249	1.035	0.16947
0.15	0.54	1.00	0.646	4.248	1.033	0.16951
0.15	0.55	1.00	0.629	4.249	1.031	0.16968
0.15	0.56	1.00	0.622	4.249	1.028	0.16978
0.15	0.57	1.00	0.609	4.249	1.025	0.16990
0.15	0.58	1.00	0.642	4.248	1.022	0.17002
0.15	0.59	1.00	0.612	4.248	1.018	0.17014
0.15	0.60	1.00	0.623	4.246	1.015	0.17022
0.15	0.61	1.00	0.623	4.245	1.011	0.17032
0.15	0.62	1.00	0.607	4.243	1.007	0.17038
0.15	0.63	1.00	0.615	4.242	1.002	0.17053
0.15	0.64	1.00	0.609	4.240	0.998	0.17062
0.15	0.65	1.00	0.644	4.237	0.993	0.17069
0.15	0.66	1.00	0.631	4.236	0.988	0.17083
0.15	0.67	1.00	0.614	4.233	0.983	0.17089
0.15	0.68	1.00	0.643	4.231	0.978	0.17100
0.15	0.69	1.00	0.644	4.230	0.973	0.17117
0.15	0.70	1.00	0.622	4.227	0.967	0.17126
0.15	0.71	1.00	0.626	4.224	0.962	0.17133
0.15	0.72	1.00	0.616	4.221	0.956	0.17142
0.15	0.73	1.00	0.646	4.219	0.951	0.17154
0.15	0.74	1.00	0.639	4.215	0.945	0.17163
0.15	0.75	1.00	0.611	4.213	0.939	0.17177
0.15	0.76	1.00	0.643	4.211	0.933	0.17192
0.15	0.77	1.00	0.614	4.209	0.927	0.17207
0.15	0.78	1.00	0.643	4.206	0.921	0.17218
0.15	0.79	1.00	0.643	4.204	0.915	0.17232
0.15	0.80	1.00	0.658	4.200	0.909	0.17239
0.15	0.81	1.00	0.655	4.198	0.902	0.17259
0.15	0.82	1.00	0.645	4.196	0.896	0.17276
0.15	0.83	1.00	0.611	4.194	0.889	0.17294
0.15	0.84	1.00	0.663	4.193	0.882	0.17320
0.15	0.85	1.00	0.642	4.192	0.875	0.17343
0.15	0.86	1.00	0.613	4.191	0.868	0.17366
0.15	0.87	1.00	0.623	4.192	0.861	0.17404
0.15	0.88	1.00	0.623	4.193	0.853	0.17443
0.15	0.89	1.00	0.618	4.194	0.846	0.17482
0.15	0.90	1.00	0.645	4.192	0.839	0.17503
0.15	0.91	1.00	0.614	4.192	0.831	0.17536
0.15	0.92	1.00	0.643	4.191	0.823	0.17563
0.15	0.93	1.00	0.646	4.190	0.815	0.17593
0.15	0.94	1.00	0.648	4.189	0.808	0.17617
0.15	0.95	1.00	0.610	4.187	0.800	0.17645
0.15	0.96	1.00	0.632	4.186	0.792	0.17674
0.15	0.97	1.00	0.620	4.187	0.783	0.17713
0.15	0.98	1.00	0.616	4.186	0.775	0.17743
0.15	0.99	1.00	0.636	4.187	0.766	0.17789
0.15	1.00	1.00	0.612	4.198	0.755	0.17888
0.16	0.01	1.00	0.626	4.036	1.089	0.15581
0.16	0.02	1.00	0.622	4.028	1.082	0.15572
0.16	0.03	1.00	0.631	4.026	1.077	0.15582
0.16	0.04	1.00	0.636	4.025	1.074	0.15589
0.16	0.05	1.00	0.627	4.025	1.072	0.15599
0.16	0.06	1.00	0.616	4.026	1.070	0.15614
0.16	0.07	1.00	0.618	4.027	1.069	0.15626
0.16	0.08	1.00	0.636	4.029	1.068	0.15640
0.16	0.09	1.00	0.613	4.032	1.067	0.15662
0.16	0.10	1.00	0.615	4.035	1.066	0.15680
0.16	0.11	1.00	0.615	4.038	1.066	0.15699
0.16	0.12	1.00	0.603	4.042	1.065	0.15720
0.16	0.13	1.00	0.609	4.046	1.065	0.15743
0.16	0.14	1.00	0.609	4.052	1.065	0.15773
0.16	0.15	1.00	0.629	4.056	1.065	0.15798
0.16	0.16	1.00	0.605	4.061	1.065	0.15824
0.16	0.17	1.00	0.621	4.067	1.065	0.15855
0.16	0.18	1.00	0.641	4.072	1.064	0.15884
0.16	0.19	1.00	0.626	4.078	1.063	0.15921
0.16	0.20	1.00	0.639	4.085	1.063	0.15957
0.16	0.21	1.00	0.617	4.093	1.063	0.16004
0.16	0.22	1.00	0.614	4.105	1.062	0.16068
0.16	0.23	1.00	0.606	4.114	1.061	0.16121
0.16	0.24	1.00	0.627	4.123	1.060	0.16171
0.16	0.25	1.00	0.631	4.129	1.059	0.16208
0.16	0.26	1.00	0.616	4.135	1.058	0.16243
0.16	0.27	1.00	0.624	4.141	1.057	0.16278
0.16	0.28	1.00	0.640	4.146	1.056	0.16309
0.16	0.29	1.00	0.639	4.152	1.056	0.16343
0.16	0.30	1.00	0.636	4.158	1.054	0.16384
0.16	0.31	1.00	0.632	4.164	1.053	0.16417
0.16	0.32	1.00	0.613	4.169	1.052	0.16448
0.16	0.33	1.00	0.612	4.173	1.052	0.16472
0.16	0.34	1.00	0.613	4.176	1.051	0.16494
0.16	0.35	1.00	0.635	4.180	1.050	0.16518
0.16	0.36	1.00	0.614	4.182	1.049	0.16531
0.16	0.37	1.00	0.640	4.185	1.049	0.16549
0.16	0.38	1.00	0.637	4.187	1.048	0.16564
0.16	0.39	1.00	0.651	4.191	1.047	0.16587
0.16	0.40	1.00	0.611	4.193	1.047	0.16603
0.16	0.41	1.00	0.654	4.197	1.046	0.16623
0.16	0.42	1.00	0.642	4.200	1.045	0.16642
0.16	0.43	1.00	0.614	4.203	1.044	0.16663
0.16	0.44	1.00	0.616	4.206	1.044	0.16679
0.16	0.45	1.00	0.606	4.210	1.043	0.16703
0.16	0.46	1.00	0.614	4.213	1.043	0.16725
0.16	0.47	1.00	0.639	4.220	1.042	0.16762
0.16	0.48	1.00	0.634	4.224	1.041	0.16789
0.16	0.49	1.00	0.604	4.229	1.040	0.16817
0.16	0.50	1.00	0.639	4.232	1.039	0.16839
0.16	0.51	1.00	0.618	4.235	1.038	0.16859
0.16	0.52	1.00	0.640	4.238	1.037	0.16877
0.16	0.53	1.00	0.641	4.240	1.035	0.16896
0.16	0.54	1.00	0.608	4.240	1.033	0.16906
0.16	0.55	1.00	0.644	4.240	1.031	0.16919
0.16	0.56	1.00	0.651	4.240	1.028	0.16927
0.16	0.57	1.00	0.641	4.238	1.026	0.16933
0.16	0.58	1.00	0.621	4.238	1.022	0.16945
0.16	0.59	1.00	0.626	4.238	1.019	0.16958
0.16	0.60	1.00	0.615	4.235	1.015	0.16962
0.16	0.61	1.00	0.625	4.234	1.011	0.16971
0.16	0.62	1.00	0.639	4.233	1.007	0.16983
0.16	0.63	1.00	0.634	4.230	1.003	0.16989
0.16	0.64	1.00	0.607	4.229	0.998	0.17004
0.16	0.65	1.00	0.645	4.228	0.993	0.17019
0.16	0.66	1.00	0.616	4.226	0.989	0.17028
0.16	0.67	1.00	0.615	4.224	0.983	0.17041
0.16	0.68	1.00	0.650	4.222	0.978	0.17051
0.16	0.69	1.00	0.642	4.220	0.973	0.17064
0.16	0.70	1.00	0.633	4.218	0.968	0.17078
0.16	0.71	1.00	0.638	4.215	0.962	0.17084
0.16	0.72	1.00	0.617	4.212	0.957	0.17096
0.16	0.73	1.00	0.649	4.211	0.951	0.17111
0.16	0.74	1.00	0.608	4.208	0.945	0.17121
0.16	0.75	1.00	0.636	4.205	0.940	0.17132
0.16	0.76	1.00	0.609	4.203	0.934	0.17145
0.16	0.77	1.00	0.648	4.200	0.928	0.17157
0.16	0.78	1.00	0.619	4.197	0.922	0.17167
0.16	0.79	1.00	0.608	4.195	0.915	0.17185
0.16	0.80	1.00	0.646	4.193	0.909	0.17203
0.16	0.81	1.00	0.644	4.191	0.902	0.17219
0.16	0.82	1.00	0.623	4.188	0.896	0.17235
0.16	0.83	1.00	0.645	4.187	0.889	0.17256
0.16	0.84	1.00	0.639	4.186	0.882	0.17284
0.16	0.85	1.00	0.644	4.185	0.875	0.17305
0.16	0.86	1.00	0.642	4.186	0.868	0.17344
0.16	0.87	1.00	0.613	4.187	0.861	0.17377
0.16	0.88	1.00	0.619	4.187	0.853	0.17411
0.16	0.89	1.00	0.662	4.187	0.846	0.17442
0.16	0.90	1.00	0.633	4.186	0.838	0.17469
0.16	0.91	1.00	0.624	4.185	0.831	0.17500
0.16	0.92	1.00	0.665	4.184	0.823	0.17526
0.16	0.93	1.00	0.651	4.183	0.816	0.17552
0.16	0.94	1.00	0.647	4.182	0.808	0.17584
0.16	0.95	1.00	0.663	4.180	0.800	0.17605
0.16	0.96	1.00	0.647	4.180	0.792	0.17639
0.16	0.97	1.00	0.643	4.179	0.783	0.17669
0.16	0.98	1.00	0.638	4.179	0.775	0.17707
0.16	0.99	1.00	0.619	4.180	0.766	0.17751
0.16	1.00	1.00	0.620	4.191	0.755	0.17852
0.17	0.01	1.00	0.629	4.027	1.090	0.15531
0.17	0.02	1.00	0.602	4.018	1.082	0.15519
0.17	0.03	1.00	0.634	4.017	1.078	0.15531
0.17	0.04	1.00	0.608	4.015	1.075	0.15537
0.17	0.05	1.00	0.607	4.016	1.073	0.15549
0.17	0.06	1.00	0.606	4.017	1.071	0.15564
0.17	0.07	1.00	0.617	4.018	1.070	0.15572
0.17	0.08	1.00	0.608	4.021	1.069	0.15596
0.17	0.09	1.00	0.608	4.024	1.068	0.15617
0.17	0.10	1.00	0.631	4.026	1.067	0.15631
0.17	0.11	1.00	0.613	4.030	1.066	0.15655
0.17	0.12	1.00	0.609	4.034	1.066	0.15676
0.17	0.13	1.00	0.601	4.039	1.066	0.15699
0.17	0.14	1.00	0.638	4.044	1.066	0.15726
0.17	0.15	1.00	0.608	4.049	1.066	0.15753
0.17	0.16	1.00	0.641	4.053	1.066	0.15779
0.17	0.17	1.00	0.640	4.059	1.065	0.15812
0.17	0.18	1.00	0.607	4.064	1.065	0.15839
0.17	0.19	1.00	0.633	4.072	1.064	0.15883
0.17	0.20	1.00	0.630	4.078	1.064	0.15919
0.17	0.21	1.00	0.637	4.088	1.063	0.15975
0.17	0.22	1.00	0.641	4.101	1.062	0.16050
0.17	0.23	1.00	0.613	4.109	1.061	0.16093
0.17	0.24	1.00	0.632	4.116	1.060	0.16135
0.17	0.25	1.00	0.634	4.122	1.059	0.16169
0.17	0.26	1.00	0.636	4.128	1.058	0.16207
0.17	0.27	1.00	0.631	4.134	1.057	0.16242
0.17	0.28	1.00	0.607	4.139	1.057	0.16272
0.17	0.29	1.00	0.629	4.145	1.056	0.16305
0.17	0.30	1.00	0.617	4.150	1.055	0.16335
0.17	0.31	1.00	0.656	4.156	1.054	0.16376
0.17	0.32	1.00	0.606	4.161	1.053	0.16403
0.17	0.33	1.00	0.633	4.165	1.052	0.16428
0.17	0.34	1.00	0.638	4.168	1.051	0.16451
0.17	0.35	1.00	0.625	4.172	1.050	0.16472
0.17	0.36	1.00	0.616	4.175	1.049	0.16492
0.17	0.37	1.00	0.637	4.178	1.049	0.16512
0.17	0.38	1.00	0.612	4.180	1.048	0.16525
0.17	0.39	1.00	0.608	4.183	1.047	0.16545
0.17	0.40	1.00	0.624	4.186	1.047	0.16564
0.17	0.41	1.00	0.604	4.189	1.046	0.16580
0.17	0.42	1.00	0.612	4.192	1.045	0.16600
0.17	0.43	1.00	0.636	4.195	1.045	0.16618
0.17	0.44	1.00	0.647	4.198	1.044	0.16638
0.17	0.45	1.00	0.614	4.202	1.043	0.16660
0.17	0.46	1.00	0.634	4.206	1.043	0.16687
0.17	0.47	1.00	0.648	4.212	1.042	0.16723
0.17	0.48	1.00	0.614	4.217	1.041	0.16751
0.17	0.49	1.00	0.640	4.220	1.040	0.16772
0.17	0.50	1.00	0.611	4.223	1.040	0.16790
0.17	0.51	1.00	0.638	4.225	1.039	0.16804
0.17	0.52	1.00	0.604	4.227	1.038	0.16819
0.17	0.53	1.00	0.650	4.229	1.036	0.16839
0.17	0.54	1.00	0.609	4.230	1.034	0.16851
0.17	0.55	1.00	0.628	4.230	1.031	0.16861
0.17	0.56	1.00	0.624	4.230	1.029	0.16872
0.17	0.57	1.00	0.643	4.229	1.026	0.16880
0.17	0.58	1.00	0.621	4.227	1.023	0.16884
0.17	0.59	1.00	0.619	4.227	1.019	0.16899
0.17	0.60	1.00	0.646	4.226	1.015	0.16910
0.17	0.61	1.00	0.605	4.224	1.012	0.16918
0.17	0.62	1.00	0.607	4.223	1.007	0.16928
0.17	0.63	1.00	0.607	4.221	1.003	0.16937
0.17	0.64	1.00	0.639	4.220	0.998	0.16953
0.17	0.65	1.00	0.636	4.219	0.994	0.16968
0.17	0.66	1.00	0.616	4.216	0.989	0.16976
0.17	0.67	1.00	0.646	4.215	0.984	0.16992
0.17	0.68	1.00	0.645	4.213	0.979	0.17003
0.17	0.69	1.00	0.610	4.212	0.973	0.17021
0.17	0.70	1.00	0.647	4.208	0.968	0.17026
0.17	0.71	1.00	0.614	4.206	0.963	0.17035
0.17	0.72	1.00	0.622	4.203	0.957	0.17046
0.17	0.73	1.00	0.615	4.202	0.951	0.17063
0.17	0.74	1.00	0.633	4.199	0.946	0.17073
0.17	0.75	1.00	0.640	4.196	0.940	0.17085
0.17	0.76	1.00	0.610	4.194	0.934	0.17101
0.17	0.77	1.00	0.641	4.191	0.928	0.17112
0.17	0.78	1.00	0.635	4.189	0.922	0.17126
0.17	0.79	1.00	0.643	4.188	0.915	0.17145
0.17	0.80	1.00	0.611	4.185	0.909	0.17162
0.17	0.81	1.00	0.629	4.183	0.902	0.17179
0.17	0.82	1.00	0.645	4.181	0.896	0.17199
0.17	0.83	1.00	0.628	4.180	0.889	0.17218
0.17	0.84	1.00	0.629	4.179	0.882	0.17247
0.17	0.85	1.00	0.612	4.179	0.875	0.17276
0.17	0.86	1.00	0.610	4.181	0.868	0.17317
0.17	0.87	1.00	0.645	4.181	0.861	0.17351
0.17	0.88	1.00	0.642	4.181	0.853	0.17380
0.17	0.89	1.00	0.613	4.180	0.846	0.17404
0.17	0.90	1.00	0.640	4.179	0.838	0.17435
0.17	0.91	1.00	0.645	4.178	0.831	0.17458
0.17	0.92	1.00	0.615	4.177	0.823	0.17489
0.17	0.93	1.00	0.621	4.175	0.816	0.17512
0.17	0.94	1.00	0.649	4.174	0.808	0.17538
0.17	0.95	1.00	0.639	4.173	0.800	0.17570
0.17	0.96	1.00	0.646	4.173	0.792	0.17603
0.17	0.97	1.00	0.645	4.171	0.783	0.17630
0.17	0.98	1.00	0.617	4.171	0.775	0.17669
0.17	0.99	1.00	0.646	4.174	0.766	0.17718
0.17	1.00	1.00	0.636	4.185	0.755	0.17821
0.18	0.01	1.00	0.649	4.018	1.090	0.15482
0.18	0.02	1.00	0.607	4.010	1.082	0.15476
0.18	0.03	1.00	0.618	4.007	1.078	0.15478
0.18	0.04	1.00	0.621	4.007	1.075	0.15490
0.18	0.05	1.00	0.612	4.006	1.073	0.15497
0.18	0.06	1.00	0.613	4.008	1.072	0.15512
0.18	0.07	1.00	0.603	4.010	1.070	0.15531
0.18	0.08	1.00	0.634	4.012	1.069	0.15546
0.18	0.09	1.00	0.605	4.016	1.068	0.15572
0.18	0.10	1.00	0.606	4.019	1.068	0.15589
0.18	0.11	1.00	0.628	4.022	1.067	0.15610
0.18	0.12	1.00	0.612	4.026	1.067	0.15630
0.18	0.13	1.00	0.605	4.031	1.067	0.15654
0.18	0.14	1.00	0.627	4.035	1.067	0.15676
0.18	0.15	1.00	0.641	4.040	1.067	0.15706
0.18	0.16	1.00	0.633	4.046	1.066	0.15738
0.18	0.17	1.00	0.640	4.052	1.066	0.15769
0.18	0.18	1.00	0.637	4.058	1.065	0.15803
0.18	0.19	1.00	0.614	4.066	1.065	0.15852
0.18	0.20	1.00	0.639	4.074	1.064	0.15894
0.18	0.21	1.00	0.638	4.086	1.063	0.15961
0.18	0.22	1.00	0.637	4.095	1.063	0.16015
0.18	0.23	1.00	0.636	4.103	1.061	0.16061
0.18	0.24	1.00	0.615	4.111	1.061	0.16104
0.18	0.25	1.00	0.604	4.116	1.060	0.16136
0.18	0.26	1.00	0.616	4.122	1.059	0.16172
0.18	0.27	1.00	0.614	4.128	1.058	0.16211
0.18	0.28	1.00	0.643	4.133	1.057	0.16240
0.18	0.29	1.00	0.614	4.138	1.056	0.16269
0.18	0.30	1.00	0.634	4.143	1.055	0.16298
0.18	0.31	1.00	0.631	4.149	1.054	0.16335
0.18	0.32	1.00	0.608	4.154	1.053	0.16365
0.18	0.33	1.00	0.616	4.158	1.052	0.16389
0.18	0.34	1.00	0.618	4.161	1.051	0.16412
0.18	0.35	1.00	0.640	4.164	1.051	0.16433
0.18	0.36	1.00	0.607	4.167	1.050	0.16451
0.18	0.37	1.00	0.631	4.170	1.049	0.16467
0.18	0.38	1.00	0.610	4.173	1.048	0.16489
0.18	0.39	1.00	0.636	4.175	1.048	0.16502
0.18	0.40	1.00	0.617	4.178	1.047	0.16522
0.18	0.41	1.00	0.623	4.181	1.046	0.16540
0.18	0.42	1.00	0.641	4.184	1.046	0.16557
0.18	0.43	1.00	0.604	4.187	1.045	0.16573
0.18	0.44	1.00	0.611	4.190	1.044	0.16595
0.18	0.45	1.00	0.613	4.195	1.044	0.16623
0.18	0.46	1.00	0.612	4.199	1.043	0.16650
0.18	0.47	1.00	0.654	4.204	1.042	0.16679
0.18	0.48	1.00	0.636	4.209	1.041	0.16707
0.18	0.49	1.00	0.605	4.212	1.040	0.16730
0.18	0.50	1.00	0.636	4.215	1.040	0.16747
0.18	0.51	1.00	0.612	4.217	1.039	0.16764
0.18	0.52	1.00	0.635	4.219	1.038	0.16779
0.18	0.53	1.00	0.616	4.220	1.036	0.16793
0.18	0.54	1.00	0.631	4.221	1.034	0.16805
0.18	0.55	1.00	0.650	4.220	1.032	0.16812
0.18	0.56	1.00	0.647	4.220	1.029	0.16822
0.18	0.57	1.00	0.643	4.220	1.026	0.16832
0.18	0.58	1.00	0.607	4.218	1.023	0.16838
0.18	0.59	1.00	0.605	4.218	1.019	0.16851
0.18	0.60	1.00	0.606	4.216	1.016	0.16855
0.18	0.61	1.00	0.615	4.215	1.012	0.16871
0.18	0.62	1.00	0.639	4.213	1.008	0.16875
0.18	0.63	1.00	0.636	4.211	1.004	0.16884
0.18	0.64	1.00	0.667	4.210	0.999	0.16899
0.18	0.65	1.00	0.614	4.209	0.994	0.16916
0.18	0.66	1.00	0.619	4.208	0.989	0.16932
0.18	0.67	1.00	0.645	4.206	0.984	0.16946
0.18	0.68	1.00	0.638	4.203	0.979	0.16952
0.18	0.69	1.00	0.615	4.201	0.974	0.16964
0.18	0.70	1.00	0.625	4.199	0.968	0.16976
0.18	0.71	1.00	0.647	4.198	0.963	0.16993
0.18	0.72	1.00	0.643	4.196	0.957	0.17008
0.18	0.73	1.00	0.620	4.194	0.952	0.17018
0.18	0.74	1.00	0.647	4.191	0.946	0.17029
0.18	0.75	1.00	0.608	4.189	0.940	0.17045
0.18	0.76	1.00	0.644	4.186	0.934	0.17058
0.18	0.77	1.00	0.646	4.183	0.928	0.17068
0.18	0.78	1.00	0.641	4.180	0.922	0.17078
0.18	0.79	1.00	0.636	4.179	0.916	0.17101
0.18	0.80	1.00	0.649	4.178	0.909	0.17124
0.18	0.81	1.00	0.640	4.176	0.902	0.17142
0.18	0.82	1.00	0.647	4.174	0.896	0.17159
0.18	0.83	1.00	0.635	4.173	0.889	0.17185
0.18	0.84	1.00	0.613	4.173	0.882	0.17211
0.18	0.85	1.00	0.651	4.174	0.875	0.17250
0.18	0.86	1.00	0.646	4.174	0.868	0.17283
0.18	0.87	1.00	0.628	4.176	0.861	0.17322
0.18	0.88	1.00	0.655	4.174	0.853	0.17346
0.18	0.89	1.00	0.610	4.174	0.846	0.17375
0.18	0.90	1.00	0.654	4.173	0.839	0.17402
0.18	0.91	1.00	0.646	4.171	0.831	0.17423
0.18	0.92	1.00	0.614	4.170	0.824	0.17448
0.18	0.93	1.00	0.684	4.168	0.816	0.17475
0.18	0.94	1.00	0.617	4.167	0.808	0.17501
0.18	0.95	1.00	0.628	4.166	0.800	0.17533
0.18	0.96	1.00	0.645	4.165	0.792	0.17562
0.18	0.97	1.00	0.618	4.165	0.783	0.17596
0.18	0.98	1.00	0.617	4.164	0.775	0.17629
0.18	0.99	1.00	0.627	4.167	0.766	0.17681
0.18	1.00	1.00	0.612	4.178	0.755	0.17785
0.19	0.01	1.00	0.615	4.009	1.091	0.15432
0.19	0.02	1.00	0.621	4.002	1.083	0.15429
0.19	0.03	1.00	0.604	3.999	1.079	0.15433
0.19	0.04	1.00	0.623	3.998	1.076	0.15443
0.19	0.05	1.00	0.622	3.999	1.074	0.15454
0.19	0.06	1.00	0.622	4.000	1.072	0.15470
0.19	0.07	1.00	0.642	4.002	1.071	0.15486
0.19	0.08	1.00	0.609	4.005	1.070	0.15505
0.19	0.09	1.00	0.610	4.007	1.069	0.15521
0.19	0.10	1.00	0.627	4.010	1.068	0.15537
0.19	0.11	1.00	0.639	4.015	1.068	0.15570
0.19	0.12	1.00	0.608	4.019	1.068	0.15588
0.19	0.13	1.00	0.624	4.024	1.068	0.15616
0.19	0.14	1.00	0.629	4.028	1.068	0.15634
0.19	0.15	1.00	0.630	4.035	1.067	0.15673
0.19	0.16	1.00	0.614	4.039	1.067	0.15699
0.19	0.17	1.00	0.639	4.045	1.067	0.15731
0.19	0.18	1.00	0.604	4.052	1.066	0.15768
0.19	0.19	1.00	0.636	4.060	1.066	0.15815
0.19	0.20	1.00	0.603	4.070	1.065	0.15870
0.19	0.21	1.00	0.609	4.082	1.064	0.15940
0.19	0.22	1.00	0.607	4.090	1.063	0.15986
0.19	0.23	1.00	0.626	4.098	1.062	0.16031
0.19	0.24	1.00	0.602	4.105	1.061	0.16073
0.19	0.25	1.00	0.633	4.111	1.060	0.16107
0.19	0.26	1.00	0.644	4.116	1.059	0.16140
0.19	0.27	1.00	0.617	4.122	1.058	0.16174
0.19	0.28	1.00	0.632	4.127	1.057	0.16206
0.19	0.29	1.00	0.638	4.133	1.056	0.16240
0.19	0.30	1.00	0.621	4.137	1.055	0.16266
0.19	0.31	1.00	0.637	4.142	1.054	0.16298
0.19	0.32	1.00	0.622	4.147	1.053	0.16327
0.19	0.33	1.00	0.616	4.150	1.053	0.16349
0.19	0.34	1.00	0.652	4.154	1.052	0.16375
0.19	0.35	1.00	0.599	4.157	1.051	0.16393
0.19	0.36	1.00	0.604	4.160	1.050	0.16408
0.19	0.37	1.00	0.648	4.162	1.049	0.16426
0.19	0.38	1.00	0.606	4.165	1.049	0.16445
0.19	0.39	1.00	0.647	4.168	1.048	0.16465
0.19	0.40	1.00	0.604	4.170	1.047	0.16476
0.19	0.41	1.00	0.631	4.173	1.047	0.16497
0.19	0.42	1.00	0.611	4.176	1.046	0.16515
0.19	0.43	1.00	0.611	4.180	1.045	0.16537
0.19	0.44	1.00	0.628	4.183	1.045	0.16557
0.19	0.45	1.00	0.615	4.188	1.044	0.16585
0.19	0.46	1.00	0.605	4.192	1.043	0.16612
0.19	0.47	1.00	0.610	4.199	1.042	0.16651
0.19	0.48	1.00	0.644	4.202	1.041	0.16671
0.19	0.49	1.00	0.664	4.205	1.041	0.16689
0.19	0.50	1.00	0.638	4.207	1.040	0.16700
0.19	0.51	1.00	0.639	4.209	1.039	0.16718
0.19	0.52	1.00	0.627	4.211	1.038	0.16733
0.19	0.53	1.00	0.644	4.212	1.036	0.16746
0.19	0.54	1.00	0.613	4.212	1.034	0.16756
0.19	0.55	1.00	0.621	4.212	1.032	0.16763
0.19	0.56	1.00	0.613	4.211	1.029	0.16771
0.19	0.57	1.00	0.615	4.211	1.026	0.16784
0.19	0.58	1.00	0.640	4.209	1.023	0.16790
0.19	0.59	1.00	0.608	4.209	1.020	0.16801
0.19	0.60	1.00	0.634	4.208	1.016	0.16814
0.19	0.61	1.00	0.649	4.207	1.012	0.16824
0.19	0.62	1.00	0.610	4.205	1.008	0.16834
0.19	0.63	1.00	0.640	4.203	1.004	0.16841
0.19	0.64	1.00	0.657	4.202	0.999	0.16857
0.19	0.65	1.00	0.638	4.201	0.994	0.16871
0.19	0.66	1.00	0.636	4.198	0.990	0.16879
0.19	0.67	1.00	0.642	4.197	0.985	0.16895
0.19	0.68	1.00	0.639	4.195	0.979	0.16907
0.19	0.69	1.00	0.641	4.193	0.974	0.16918
0.19	0.70	1.00	0.616	4.191	0.969	0.16933
0.19	0.71	1.00	0.639	4.190	0.963	0.16949
0.19	0.72	1.00	0.664	4.188	0.958	0.16964
0.19	0.73	1.00	0.642	4.186	0.952	0.16976
0.19	0.74	1.00	0.617	4.183	0.946	0.16989
0.19	0.75	1.00	0.647	4.182	0.940	0.17005
0.19	0.76	1.00	0.614	4.179	0.934	0.17019
0.19	0.77	1.00	0.640	4.177	0.928	0.17034
0.19	0.78	1.00	0.640	4.174	0.922	0.17044
0.19	0.79	1.00	0.639	4.172	0.916	0.17064
0.19	0.80	1.00	0.610	4.171	0.909	0.17087
0.19	0.81	1.00	0.644	4.169	0.903	0.17103
0.19	0.82	1.00	0.646	4.168	0.896	0.17130
0.19	0.83	1.00	0.636	4.168	0.889	0.17155
0.19	0.84	1.00	0.608	4.169	0.882	0.17191
0.19	0.85	1.00	0.640	4.169	0.875	0.17223
0.19	0.86	1.00	0.646	4.170	0.868	0.17261
0.19	0.87	1.00	0.644	4.170	0.861	0.17290
0.19	0.88	1.00	0.640	4.168	0.853	0.17312
0.19	0.89	1.00	0.649	4.167	0.846	0.17336
0.19	0.90	1.00	0.638	4.166	0.839	0.17363
0.19	0.91	1.00	0.643	4.164	0.831	0.17388
0.19	0.92	1.00	0.613	4.162	0.824	0.17411
0.19	0.93	1.00	0.616	4.162	0.816	0.17443
0.19	0.94	1.00	0.611	4.160	0.808	0.17466
0.19	0.95	1.00	0.642	4.159	0.800	0.17495
0.19	0.96	1.00	0.616	4.158	0.792	0.17527
0.19	0.97	1.00	0.654	4.158	0.784	0.17558
0.19	0.98	1.00	0.634	4.158	0.775	0.17599
0.19	0.99	1.00	0.649	4.160	0.766	0.17647
0.19	1.00	1.00	0.624	4.172	0.756	0.17754
0.20	0.01	1.00	0.607	4.001	1.091	0.15391
0.20	0.02	1.00	0.605	3.994	1.083	0.15388
0.20	0.03	1.00	0.627	3.991	1.079	0.15389
0.20	0.04	1.00	0.602	3.991	1.076	0.15400
0.20	0.05	1.00	0.612	3.991	1.074	0.15413
0.20	0.06	1.00	0.606	3.992	1.073	0.15426
0.20	0.07	1.00	0.614	3.995	1.071	0.15446
0.20	0.08	1.00	0.605	3.997	1.070	0.15460
0.20	0.09	1.00	0.620	4.000	1.069	0.15479
0.20	0.10	1.00	0.628	4.004	1.069	0.15502
0.20	0.11	1.00	0.609	4.007	1.068	0.15524
0.20	0.12	1.00	0.611	4.012	1.068	0.15550
0.20	0.13	1.00	0.638	4.017	1.068	0.15572
0.20	0.14	1.00	0.637	4.022	1.068	0.15600
0.20	0.15	1.00	0.607	4.028	1.068	0.15636
0.20	0.16	1.00	0.625	4.034	1.068	0.15666
0.20	0.17	1.00	0.603	4.039	1.067	0.15695
0.20	0.18	1.00	0.626	4.046	1.067	0.15736
0.20	0.19	1.00	0.610	4.054	1.066	0.15781
0.20	0.20	1.00	0.642	4.066	1.065	0.15848
0.20	0.21	1.00	0.608	4.076	1.064	0.15904
0.20	0.22	1.00	0.627	4.084	1.063	0.15951
0.20	0.23	1.00	0.606	4.093	1.062	0.16002
0.20	0.24	1.00	0.610	4.098	1.061	0.16034
0.20	0.25	1.00	0.611	4.105	1.060	0.16073
0.20	0.26	1.00	0.622	4.110	1.059	0.16109
0.20	0.27	1.00	0.618	4.116	1.058	0.16141
0.20	0.28	1.00	0.633	4.121	1.058	0.16173
0.20	0.29	1.00	0.602	4.127	1.057	0.16207
0.20	0.30	1.00	0.609	4.132	1.056	0.16239
0.20	0.31	1.00	0.635	4.137	1.054	0.16270
0.20	0.32	1.00	0.635	4.141	1.054	0.16298
0.20	0.33	1.00	0.613	4.144	1.053	0.16315
0.20	0.34	1.00	0.643	4.148	1.052	0.16341
0.20	0.35	1.00	0.636	4.150	1.051	0.16357
0.20	0.36	1.00	0.618	4.153	1.050	0.16373
0.20	0.37	1.00	0.637	4.155	1.050	0.16388
0.20	0.38	1.00	0.614	4.159	1.049	0.16413
0.20	0.39	1.00	0.637	4.161	1.048	0.16427
0.20	0.40	1.00	0.626	4.164	1.047	0.16445
0.20	0.41	1.00	0.616	4.167	1.047	0.16462
0.20	0.42	1.00	0.617	4.171	1.046	0.16485
0.20	0.43	1.00	0.603	4.176	1.045	0.16516
0.20	0.44	1.00	0.606	4.178	1.045	0.16528
0.20	0.45	1.00	0.604	4.182	1.044	0.16551
0.20	0.46	1.00	0.664	4.186	1.043	0.16580
0.20	0.47	1.00	0.606	4.191	1.042	0.16611
0.20	0.48	1.00	0.606	4.194	1.042	0.16630
0.20	0.49	1.00	0.626	4.198	1.041	0.16650
0.20	0.50	1.00	0.620	4.200	1.040	0.16664
0.20	0.51	1.00	0.618	4.202	1.039	0.16682
0.20	0.52	1.00	0.617	4.203	1.038	0.16692
0.20	0.53	1.00	0.622	4.204	1.036	0.16704
0.20	0.54	1.00	0.603	4.204	1.034	0.16715
0.20	0.55	1.00	0.622	4.204	1.032	0.16720
0.20	0.56	1.00	0.645	4.204	1.029	0.16732
0.20	0.57	1.00	0.644	4.204	1.026	0.16747
0.20	0.58	1.00	0.643	4.203	1.023	0.16757
0.20	0.59	1.00	0.639	4.201	1.020	0.16761
0.20	0.60	1.00	0.616	4.200	1.016	0.16772
0.20	0.61	1.00	0.609	4.198	1.012	0.16778
0.20	0.62	1.00	0.618	4.196	1.008	0.16787
0.20	0.63	1.00	0.611	4.195	1.004	0.16802
0.20	0.64	1.00	0.637	4.194	0.999	0.16812
0.20	0.65	1.00	0.617	4.191	0.995	0.16819
0.20	0.66	1.00	0.608	4.191	0.990	0.16838
0.20	0.67	1.00	0.624	4.188	0.985	0.16848
0.20	0.68	1.00	0.609	4.187	0.980	0.16859
0.20	0.69	1.00	0.627	4.186	0.974	0.16879
0.20	0.70	1.00	0.642	4.184	0.969	0.16894
0.20	0.71	1.00	0.610	4.182	0.964	0.16906
0.20	0.72	1.00	0.619	4.180	0.958	0.16918
0.20	0.73	1.00	0.610	4.178	0.953	0.16935
0.20	0.74	1.00	0.639	4.175	0.947	0.16946
0.20	0.75	1.00	0.608	4.173	0.941	0.16960
0.20	0.76	1.00	0.615	4.172	0.935	0.16980
0.20	0.77	1.00	0.647	4.170	0.928	0.16995
0.20	0.78	1.00	0.613	4.167	0.922	0.17009
0.20	0.79	1.00	0.644	4.166	0.916	0.17029
0.20	0.80	1.00	0.642	4.164	0.909	0.17049
0.20	0.81	1.00	0.610	4.163	0.903	0.17071
0.20	0.82	1.00	0.643	4.163	0.896	0.17101
0.20	0.83	1.00	0.626	4.164	0.889	0.17135
0.20	0.84	1.00	0.622	4.164	0.882	0.17165
0.20	0.85	1.00	0.608	4.164	0.875	0.17200
0.20	0.86	1.00	0.615	4.163	0.868	0.17224
0.20	0.87	1.00	0.621	4.163	0.861	0.17251
0.20	0.88	1.00	0.637	4.162	0.853	0.17280
0.20	0.89	1.00	0.644	4.161	0.846	0.17306
0.20	0.90	1.00	0.646	4.159	0.839	0.17329
0.20	0.91	1.00	0.645	4.158	0.831	0.17356
0.20	0.92	1.00	0.638	4.157	0.824	0.17382
0.20	0.93	1.00	0.620	4.155	0.816	0.17406
0.20	0.94	1.00	0.614	4.154	0.808	0.17436
0.20	0.95	1.00	0.642	4.152	0.800	0.17459
0.20	0.96	1.00	0.649	4.153	0.792	0.17499
0.20	0.97	1.00	0.625	4.151	0.784	0.17524
0.20	0.98	1.00	0.639	4.152	0.775	0.17564
0.20	0.99	1.00	0.644	4.154	0.766	0.17614
[truncated: 8,001 more rows]
