# Supplementary material for: A study of Mandelbrot and Julia Sets via Picard–Thakur iteration with s-convexity
Source: PLoS One. 2025 Mar 21;20(3):e0315271. doi: 10.1371/journal.pone.0315271 (PMC11927917; doi:10.1371/journal.pone.0315271)
Supplement: Data 1 — (ZIP) [file pone.0315271.s001.zip › data/julia/k2/varying_s/linear_j3_1.tsv]

s	time	ANI	AET	NAI
0.010	0.998	1.267	1.267	0
0.020	1.117	1.269	1.269	0
0.030	0.963	1.273	1.273	0
0.040	0.886	1.279	1.279	0
0.050	0.943	1.285	1.285	0
0.060	0.942	1.293	1.293	0
0.070	0.907	1.301	1.301	0
0.080	0.897	1.308	1.308	0
0.090	0.905	1.316	1.316	0
0.100	0.918	1.324	1.324	0
0.110	0.900	1.333	1.333	0
0.120	0.948	1.342	1.342	0
0.130	0.866	1.351	1.351	0
0.140	0.883	1.362	1.362	0
0.150	0.940	1.374	1.374	0
0.160	0.970	1.387	1.387	0
0.170	0.891	1.403	1.403	0
0.180	0.938	1.424	1.424	0
0.190	0.908	1.446	1.446	0
0.200	0.943	1.481	1.481	0
0.210	0.918	1.509	1.509	0
0.220	0.964	1.541	1.541	0
0.230	0.948	1.575	1.575	0
0.240	0.975	1.617	1.616	0
0.250	0.968	1.660	1.660	0
0.260	1.000	1.699	1.698	0.00002
0.270	0.977	1.714	1.714	0
0.280	0.975	1.727	1.727	0
0.290	0.997	1.745	1.745	0
0.300	0.998	1.771	1.770	0
0.310	1.050	1.799	1.798	0.00001
0.320	0.987	1.835	1.835	0.00001
0.330	1.001	1.867	1.866	0.00004
0.340	1.106	1.903	1.902	0.00005
0.350	1.057	1.942	1.940	0.00006
0.360	1.017	2.003	1.999	0.00021
0.370	1.035	2.102	2.096	0.00038
0.380	1.084	2.188	2.176	0.00066
0.390	1.111	2.326	2.277	0.00280
0.400	1.100	2.338	2.316	0.00125
0.410	1.128	2.428	2.391	0.00212
0.420	1.081	2.501	2.469	0.00184
0.430	1.113	2.622	2.576	0.00266
0.440	1.124	2.784	2.699	0.00488
0.450	1.255	3.132	2.890	0.01416
0.460	1.254	3.484	3.031	0.02673
0.470	1.454	4.095	3.137	0.05682
0.480	1.480	4.569	3.149	0.08430
0.490	1.619	5.527	2.270	0.18371
0.500	1.729	6.070	1.583	0.24365
0.510	1.760	6.330	1.376	0.26599
0.520	1.817	6.518	1.300	0.27905
0.530	1.813	6.672	1.260	0.28881
0.540	1.848	6.801	1.237	0.29655
0.550	1.895	6.915	1.221	0.30319
0.560	1.909	7.024	1.209	0.30944
0.570	1.929	7.124	1.200	0.31512
0.580	2.050	7.220	1.193	0.32050
0.590	1.896	7.314	1.186	0.32573
0.600	1.995	7.405	1.180	0.33075
0.610	2.021	7.493	1.175	0.33560
0.620	2.074	7.578	1.169	0.34035
0.630	2.149	7.659	1.164	0.34478
0.640	2.214	7.735	1.161	0.34895
0.650	2.121	7.809	1.158	0.35302
0.660	2.179	7.883	1.155	0.35702
0.670	2.115	7.958	1.153	0.36104
0.680	2.179	8.031	1.151	0.36501
0.690	2.277	8.104	1.149	0.36893
0.700	2.219	8.176	1.147	0.37285
0.710	2.206	8.249	1.145	0.37680
0.720	2.238	8.320	1.144	0.38060
0.730	2.168	8.392	1.142	0.38444
0.740	2.228	8.461	1.141	0.38817
0.750	2.248	8.531	1.139	0.39191
0.760	2.243	8.598	1.139	0.39551
0.770	2.283	8.669	1.137	0.39931
0.780	2.346	8.737	1.136	0.40292
0.790	2.295	8.802	1.135	0.40642
0.800	2.347	8.869	1.134	0.41001
0.810	2.367	8.933	1.133	0.41341
0.820	2.468	8.999	1.132	0.41698
0.830	2.440	9.065	1.131	0.42049
0.840	2.392	9.130	1.130	0.42398
0.850	2.390	9.194	1.129	0.42739
0.860	2.391	9.257	1.128	0.43074
0.870	2.426	9.318	1.127	0.43401
0.880	2.414	9.379	1.126	0.43727
0.890	2.558	9.439	1.126	0.44048
0.900	2.546	9.498	1.125	0.44362
0.910	2.458	9.556	1.125	0.44668
0.920	2.506	9.613	1.125	0.44973
0.930	2.529	9.671	1.124	0.45282
0.940	2.623	9.728	1.124	0.45584
0.950	2.570	9.786	1.124	0.45890
0.960	2.518	9.844	1.123	0.46200
0.970	2.590	9.904	1.123	0.46520
0.980	2.521	9.964	1.122	0.46840
0.990	2.694	10.025	1.121	0.47164
1.000	2.725	10.087	1.121	0.47492
