# Supplementary material for: A study of Mandelbrot and Julia Sets via Picard–Thakur iteration with s-convexity
Source: PLoS One. 2025 Mar 21;20(3):e0315271. doi: 10.1371/journal.pone.0315271 (PMC11927917; doi:10.1371/journal.pone.0315271)
Supplement: Data 1 — (ZIP) [file pone.0315271.s001.zip › data/julia/k2/varying_s/linear_j3_2.tsv]

s	time	ANI	AET	NAI
0.010	1.131	1.259	1.259	0
0.020	1.170	1.257	1.257	0
0.030	0.908	1.258	1.258	0
0.040	0.979	1.260	1.260	0
0.050	1.009	1.263	1.263	0
0.060	0.949	1.266	1.266	0
0.070	0.914	1.270	1.270	0
0.080	0.957	1.275	1.275	0
0.090	0.860	1.281	1.281	0
0.100	0.951	1.286	1.286	0
0.110	0.895	1.291	1.291	0
0.120	0.905	1.296	1.296	0
0.130	0.890	1.300	1.300	0
0.140	0.911	1.305	1.305	0
0.150	0.978	1.310	1.310	0
0.160	0.915	1.316	1.316	0
0.170	0.960	1.322	1.322	0
0.180	0.907	1.329	1.329	0
0.190	0.979	1.336	1.336	0
0.200	0.897	1.345	1.345	0
0.210	0.906	1.354	1.354	0
0.220	0.997	1.365	1.365	0
0.230	0.917	1.377	1.377	0
0.240	0.934	1.389	1.389	0
0.250	0.946	1.403	1.403	0
0.260	0.902	1.418	1.418	0
0.270	0.908	1.437	1.437	0
0.280	0.963	1.460	1.460	0
0.290	1.014	1.497	1.497	0
0.300	0.929	1.526	1.526	0
0.310	0.996	1.558	1.558	0
0.320	1.005	1.593	1.593	0
0.330	0.976	1.620	1.620	0
0.340	0.973	1.647	1.647	0
0.350	0.971	1.675	1.675	0.00001
0.360	1.004	1.704	1.704	0.00002
0.370	1.062	1.735	1.735	0.00003
0.380	1.021	1.769	1.768	0.00006
0.390	1.011	1.809	1.807	0.00012
0.400	0.996	1.859	1.854	0.00032
0.410	1.018	1.930	1.918	0.00068
0.420	1.048	2.058	2.023	0.00193
0.430	1.105	2.232	2.142	0.00505
0.440	1.127	2.458	2.214	0.01372
0.450	1.140	2.534	2.236	0.01678
0.460	1.164	2.635	2.153	0.02701
0.470	1.241	2.787	2.057	0.04072
0.480	1.232	2.946	2.001	0.05247
0.490	1.313	3.125	1.953	0.06493
0.500	1.314	3.360	1.904	0.08047
0.510	1.359	3.677	1.810	0.10268
0.520	1.498	4.204	1.574	0.14272
0.530	1.515	4.690	1.387	0.17749
0.540	1.573	4.999	1.280	0.19866
0.550	1.628	5.218	1.230	0.21249
0.560	1.635	5.413	1.184	0.22478
0.570	1.739	5.555	1.159	0.23333
0.580	1.668	5.675	1.142	0.24039
0.590	1.673	5.776	1.130	0.24619
0.600	1.708	5.870	1.121	0.25155
0.610	1.754	5.955	1.114	0.25634
0.620	1.729	6.033	1.109	0.26068
0.630	1.786	6.109	1.104	0.26484
0.640	1.935	6.179	1.101	0.26870
0.650	1.780	6.249	1.097	0.27256
0.660	1.833	6.316	1.094	0.27621
0.670	1.816	6.381	1.092	0.27974
0.680	1.836	6.446	1.090	0.28324
0.690	1.850	6.509	1.088	0.28664
0.700	1.908	6.571	1.086	0.28997
0.710	1.918	6.632	1.085	0.29325
0.720	1.913	6.692	1.083	0.29647
0.730	1.956	6.752	1.082	0.29969
0.740	1.884	6.811	1.081	0.30289
0.750	1.906	6.870	1.080	0.30600
0.760	1.962	6.927	1.079	0.30908
0.770	2.002	6.985	1.078	0.31219
0.780	1.906	7.041	1.077	0.31515
0.790	2.258	7.098	1.076	0.31823
0.800	2.047	7.155	1.075	0.32125
0.810	2.076	7.210	1.075	0.32419
0.820	1.971	7.267	1.074	0.32721
0.830	2.120	7.323	1.073	0.33018
0.840	1.986	7.378	1.073	0.33312
0.850	2.249	7.433	1.072	0.33607
0.860	2.080	7.488	1.071	0.33900
0.870	2.191	7.542	1.071	0.34184
0.880	2.059	7.597	1.070	0.34480
0.890	2.094	7.651	1.070	0.34767
0.900	2.101	7.705	1.069	0.35055
0.910	2.208	7.759	1.069	0.35342
0.920	2.076	7.813	1.068	0.35628
0.930	2.240	7.867	1.067	0.35915
0.940	2.160	7.920	1.067	0.36198
0.950	2.504	7.974	1.066	0.36484
0.960	2.182	8.028	1.065	0.36771
0.970	2.232	8.080	1.065	0.37051
0.980	2.197	8.133	1.064	0.37331
0.990	2.211	8.187	1.063	0.37617
1.000	2.221	8.240	1.062	0.37901
