# Supplementary material for: A study of Mandelbrot and Julia Sets via Picard–Thakur iteration with s-convexity
Source: PLoS One. 2025 Mar 21;20(3):e0315271. doi: 10.1371/journal.pone.0315271 (PMC11927917; doi:10.1371/journal.pone.0315271)
Supplement: Data 1 — (ZIP) [file pone.0315271.s001.zip › data/julia/k2/varying_s/linear_j3_3.tsv]

s	time	ANI	AET	NAI
0.010	5.274	1.253	1.253	0
0.020	1.106	1.250	1.250	0
0.030	0.842	1.250	1.250	0
0.040	0.897	1.252	1.252	0
0.050	0.901	1.256	1.256	0
0.060	0.874	1.259	1.259	0
0.070	0.904	1.263	1.263	0
0.080	0.943	1.267	1.267	0
0.090	0.829	1.272	1.272	0
0.100	0.871	1.279	1.279	0
0.110	0.965	1.284	1.284	0
0.120	0.869	1.289	1.289	0
0.130	0.843	1.294	1.294	0
0.140	0.868	1.299	1.299	0
0.150	0.890	1.304	1.304	0
0.160	0.961	1.310	1.310	0
0.170	0.913	1.317	1.317	0
0.180	0.886	1.323	1.323	0
0.190	0.880	1.331	1.331	0
0.200	0.932	1.338	1.338	0
0.210	0.915	1.347	1.347	0
0.220	0.912	1.356	1.356	0
0.230	0.939	1.367	1.367	0
0.240	0.887	1.380	1.380	0
0.250	0.860	1.392	1.392	0
0.260	0.986	1.405	1.405	0
0.270	0.885	1.419	1.419	0
0.280	0.917	1.435	1.435	0
0.290	0.922	1.452	1.452	0
0.300	0.926	1.475	1.475	0
0.310	0.919	1.510	1.510	0
0.320	0.968	1.575	1.575	0
0.330	0.972	1.615	1.615	0
0.340	0.972	1.645	1.645	0
0.350	0.973	1.675	1.675	0
0.360	0.989	1.706	1.706	0.00001
0.370	0.974	1.740	1.740	0.00002
0.380	0.988	1.779	1.778	0.00006
0.390	1.010	1.823	1.821	0.00008
0.400	0.999	1.884	1.879	0.00030
0.410	1.070	1.954	1.943	0.00063
0.420	1.029	2.049	2.025	0.00129
0.430	1.111	2.394	2.290	0.00587
0.440	1.135	2.510	2.348	0.00921
0.450	1.163	2.557	2.344	0.01208
0.460	1.151	2.723	2.408	0.01791
0.470	1.240	2.926	2.337	0.03330
0.480	1.250	3.146	2.209	0.05265
0.490	1.328	3.417	2.153	0.07083
0.500	1.383	3.907	2.188	0.09653
0.510	1.443	4.312	2.060	0.12553
0.520	1.536	4.933	1.476	0.18663
0.530	1.636	5.325	1.235	0.21794
0.540	1.629	5.526	1.170	0.23133
0.550	1.736	5.672	1.142	0.24022
0.560	1.737	5.798	1.122	0.24769
0.570	1.717	5.908	1.107	0.25411
0.580	1.728	6.008	1.097	0.25979
0.590	1.786	6.101	1.089	0.26500
0.600	1.778	6.187	1.084	0.26979
0.610	1.773	6.268	1.079	0.27428
0.620	1.926	6.347	1.074	0.27859
0.630	1.730	6.423	1.070	0.28279
0.640	1.781	6.496	1.067	0.28677
0.650	2.007	6.567	1.063	0.29066
0.660	1.788	6.637	1.059	0.29448
0.670	1.864	6.706	1.055	0.29827
0.680	1.892	6.773	1.052	0.30192
0.690	2.006	6.839	1.048	0.30557
0.700	1.914	6.905	1.044	0.30917
0.710	1.951	6.970	1.040	0.31275
0.720	1.956	7.034	1.035	0.31630
0.730	1.942	7.098	1.031	0.31987
0.740	1.946	7.162	1.026	0.32335
0.750	2.018	7.226	1.021	0.32691
0.760	2.054	7.289	1.017	0.33040
0.770	2.049	7.352	1.011	0.33392
0.780	1.963	7.414	1.006	0.33736
0.790	1.989	7.478	1.000	0.34091
0.800	2.073	7.542	0.994	0.34450
0.810	2.125	7.604	0.989	0.34799
0.820	2.095	7.666	0.983	0.35146
0.830	2.057	7.728	0.976	0.35493
0.840	2.088	7.790	0.970	0.35835
0.850	2.103	7.851	0.964	0.36181
0.860	2.128	7.911	0.958	0.36516
0.870	2.093	7.972	0.951	0.36860
0.880	2.171	8.033	0.944	0.37201
0.890	2.270	8.095	0.937	0.37546
0.900	2.277	8.154	0.930	0.37880
0.910	2.709	8.216	0.923	0.38228
0.920	2.187	8.276	0.916	0.38568
0.930	2.256	8.337	0.908	0.38910
0.940	2.195	8.397	0.901	0.39249
0.950	2.248	8.459	0.893	0.39596
0.960	2.369	8.520	0.885	0.39943
0.970	2.252	8.581	0.877	0.40285
0.980	2.410	8.642	0.869	0.40629
0.990	2.360	8.703	0.861	0.40975
1.000	2.303	8.765	0.852	0.41323
