# Supplementary material for: A study of Mandelbrot and Julia Sets via Picard–Thakur iteration with s-convexity
Source: PLoS One. 2025 Mar 21;20(3):e0315271. doi: 10.1371/journal.pone.0315271 (PMC11927917; doi:10.1371/journal.pone.0315271)
Supplement: Data 1 — (ZIP) [file pone.0315271.s001.zip › data/julia/k2/varying_s/linear_j3_4.tsv]

s	time	ANI	AET	NAI
0.010	5.927	1.261	1.261	0
0.020	1.347	1.260	1.260	0
0.030	0.975	1.262	1.262	0
0.040	0.902	1.266	1.266	0
0.050	1.008	1.271	1.271	0
0.060	1.038	1.277	1.277	0
0.070	1.053	1.283	1.283	0
0.080	1.036	1.289	1.289	0
0.090	0.927	1.296	1.296	0
0.100	0.999	1.304	1.304	0
0.110	1.020	1.313	1.313	0
0.120	0.874	1.320	1.320	0
0.130	1.005	1.328	1.328	0
0.140	0.992	1.335	1.335	0
0.150	1.017	1.343	1.343	0
0.160	1.127	1.351	1.351	0
0.170	1.216	1.361	1.361	0
0.180	0.911	1.373	1.373	0
0.190	0.949	1.387	1.387	0
0.200	0.952	1.400	1.400	0
0.210	0.968	1.413	1.413	0
0.220	0.967	1.428	1.428	0
0.230	0.944	1.444	1.444	0
0.240	1.052	1.463	1.463	0
0.250	0.961	1.493	1.493	0
0.260	0.996	1.568	1.568	0
0.270	1.001	1.601	1.601	0
0.280	1.005	1.633	1.633	0
0.290	1.020	1.666	1.666	0
0.300	1.007	1.693	1.693	0
0.310	1.042	1.716	1.716	0
0.320	0.995	1.743	1.743	0
0.330	1.011	1.782	1.782	0.00001
0.340	0.979	1.830	1.830	0.00003
0.350	1.033	1.927	1.925	0.00013
0.360	1.043	1.984	1.981	0.00020
0.370	1.054	2.060	2.052	0.00045
0.380	1.095	2.273	2.249	0.00136
0.390	1.120	2.543	2.467	0.00433
0.400	1.153	2.788	2.634	0.00887
0.410	1.301	3.577	2.601	0.05610
0.420	1.447	4.484	1.750	0.14985
0.430	1.528	4.714	1.763	0.16184
0.440	1.548	5.021	1.729	0.18019
0.450	1.548	4.977	2.248	0.15376
0.460	1.640	5.507	1.413	0.22026
0.470	1.721	5.622	1.594	0.21885
0.480	1.657	5.765	1.628	0.22522
0.490	1.709	6.044	1.174	0.25869
0.500	1.777	6.180	1.149	0.26691
0.510	1.812	6.308	1.133	0.27427
0.520	1.881	6.429	1.121	0.28114
0.530	1.865	6.542	1.112	0.28751
0.540	1.833	6.653	1.104	0.29365
0.550	1.878	6.757	1.098	0.29940
0.560	1.845	6.860	1.092	0.30504
0.570	2.010	6.961	1.087	0.31059
0.580	1.938	7.059	1.083	0.31592
0.590	2.062	7.154	1.079	0.32105
0.600	2.002	7.247	1.076	0.32610
0.610	2.100	7.338	1.073	0.33100
0.620	2.091	7.428	1.071	0.33585
0.630	2.043	7.518	1.068	0.34067
0.640	2.098	7.607	1.066	0.34545
0.650	2.113	7.692	1.064	0.35003
0.660	2.155	7.779	1.062	0.35467
0.670	2.152	7.864	1.061	0.35923
0.680	2.269	7.949	1.059	0.36376
0.690	2.147	8.033	1.058	0.36820
0.700	2.244	8.117	1.056	0.37273
0.710	2.208	8.199	1.055	0.37706
0.720	2.246	8.281	1.054	0.38143
0.730	2.272	8.362	1.053	0.38578
0.740	2.291	8.443	1.052	0.39006
0.750	2.230	8.521	1.051	0.39425
0.760	2.289	8.600	1.050	0.39845
0.770	2.373	8.679	1.049	0.40263
0.780	2.298	8.756	1.048	0.40674
0.790	2.460	8.835	1.047	0.41090
0.800	2.341	8.913	1.046	0.41507
0.810	2.337	8.990	1.045	0.41916
0.820	2.484	9.066	1.044	0.42322
0.830	2.441	9.142	1.043	0.42722
0.840	2.537	9.215	1.042	0.43112
0.850	2.500	9.290	1.041	0.43510
0.860	2.882	9.363	1.041	0.43895
0.870	3.622	9.436	1.040	0.44283
0.880	2.765	9.510	1.040	0.44677
0.890	2.777	9.584	1.039	0.45064
0.900	3.042	9.657	1.039	0.45454
0.910	3.025	9.731	1.038	0.45842
0.920	2.732	9.803	1.038	0.46225
0.930	2.694	9.877	1.037	0.46618
0.940	2.802	9.951	1.037	0.47009
0.950	3.207	10.026	1.036	0.47406
0.960	2.893	10.099	1.036	0.47792
0.970	2.860	10.175	1.035	0.48190
0.980	2.740	10.249	1.035	0.48586
0.990	2.905	10.324	1.035	0.48980
1.000	2.823	10.399	1.034	0.49380
