# Supplementary material for: A study of Mandelbrot and Julia Sets via Picard–Thakur iteration with s-convexity
Source: PLoS One. 2025 Mar 21;20(3):e0315271. doi: 10.1371/journal.pone.0315271 (PMC11927917; doi:10.1371/journal.pone.0315271)
Supplement: Data 1 — (ZIP) [file pone.0315271.s001.zip › data/julia/k2/varying_s/linear_j3_5.tsv]

s	time	ANI	AET	NAI
0.010	1.197	1.258	1.258	0
0.020	1.265	1.256	1.256	0
0.030	0.898	1.257	1.257	0
0.040	0.893	1.260	1.260	0
0.050	0.941	1.264	1.264	0
0.060	0.901	1.268	1.268	0
0.070	0.926	1.273	1.273	0
0.080	0.917	1.278	1.278	0
0.090	0.914	1.285	1.285	0
0.100	0.889	1.290	1.290	0
0.110	0.885	1.295	1.295	0
0.120	0.910	1.300	1.300	0
0.130	0.892	1.306	1.306	0
0.140	0.906	1.312	1.312	0
0.150	0.882	1.318	1.318	0
0.160	0.887	1.325	1.325	0
0.170	0.900	1.333	1.333	0
0.180	0.909	1.340	1.340	0
0.190	0.890	1.349	1.349	0
0.200	0.919	1.358	1.358	0
0.210	0.921	1.367	1.367	0
0.220	0.939	1.378	1.378	0
0.230	0.914	1.390	1.390	0
0.240	0.945	1.404	1.404	0
0.250	0.918	1.419	1.419	0
0.260	0.943	1.434	1.434	0
0.270	0.930	1.451	1.451	0
0.280	0.960	1.469	1.469	0
0.290	0.948	1.493	1.493	0
0.300	0.975	1.525	1.525	0
0.310	0.976	1.571	1.571	0
0.320	0.967	1.607	1.607	0
0.330	1.005	1.639	1.639	0
0.340	1.025	1.673	1.673	0
0.350	1.020	1.705	1.705	0
0.360	0.992	1.742	1.742	0
0.370	1.032	1.791	1.791	0
0.380	1.022	1.850	1.850	0.00004
0.390	1.056	1.913	1.911	0.00012
0.400	1.045	1.986	1.982	0.00022
0.410	1.107	2.068	2.058	0.00058
0.420	1.122	2.243	2.204	0.00222
0.430	1.119	2.424	2.344	0.00454
0.440	1.163	2.614	2.446	0.00958
0.450	1.164	2.517	2.427	0.00509
0.460	1.121	2.532	2.453	0.00451
0.470	1.144	2.550	2.480	0.00402
0.480	1.159	2.615	2.524	0.00520
0.490	1.241	2.729	2.576	0.00880
0.500	1.245	2.925	2.612	0.01804
0.510	1.378	3.327	2.473	0.04869
0.520	1.529	4.070	2.295	0.10023
0.530	1.608	4.868	1.739	0.17136
0.540	1.789	5.421	1.446	0.21428
0.550	1.808	5.783	1.331	0.23845
0.560	1.870	6.073	1.264	0.25668
0.570	1.880	6.382	1.201	0.27558
0.580	1.919	6.591	1.166	0.28805
0.590	1.961	6.757	1.144	0.29769
0.600	1.943	6.913	1.125	0.30662
0.610	2.480	7.047	1.112	0.31423
0.620	2.313	7.167	1.103	0.32089
0.630	2.058	7.277	1.097	0.32692
0.640	2.055	7.382	1.092	0.33265
0.650	2.131	7.485	1.087	0.33826
0.660	2.079	7.583	1.084	0.34358
0.670	2.061	7.683	1.080	0.34900
0.680	2.086	7.783	1.077	0.35436
0.690	2.137	7.881	1.075	0.35960
0.700	2.194	7.982	1.072	0.36507
0.710	2.222	8.083	1.068	0.37051
0.720	2.218	8.180	1.066	0.37573
0.730	2.301	8.276	1.063	0.38087
0.740	2.315	8.372	1.061	0.38600
0.750	2.299	8.465	1.060	0.39098
0.760	2.342	8.558	1.058	0.39596
0.770	2.345	8.651	1.057	0.40090
0.780	2.355	8.743	1.055	0.40581
0.790	2.329	8.836	1.054	0.41073
0.800	2.410	8.926	1.052	0.41556
0.810	2.379	9.017	1.051	0.42041
0.820	2.442	9.105	1.050	0.42509
0.830	2.489	9.197	1.049	0.42995
0.840	2.372	9.284	1.048	0.43458
0.850	2.405	9.372	1.047	0.43928
0.860	2.496	9.461	1.046	0.44397
0.870	2.486	9.548	1.045	0.44856
0.880	2.580	9.635	1.044	0.45323
0.890	2.500	9.722	1.043	0.45782
0.900	2.619	9.809	1.042	0.46247
0.910	2.686	9.897	1.041	0.46711
0.920	2.517	9.983	1.039	0.47169
0.930	2.588	10.071	1.037	0.47637
0.940	2.654	10.155	1.036	0.48088
0.950	2.704	10.243	1.033	0.48558
0.960	2.734	10.331	1.031	0.49026
0.970	2.738	10.418	1.029	0.49492
0.980	2.701	10.505	1.026	0.49960
0.990	2.787	10.592	1.023	0.50423
1.000	2.717	10.680	1.020	0.50895
