# Supplementary material for: A study of Mandelbrot and Julia Sets via Picard–Thakur iteration with s-convexity
Source: PLoS One. 2025 Mar 21;20(3):e0315271. doi: 10.1371/journal.pone.0315271 (PMC11927917; doi:10.1371/journal.pone.0315271)
Supplement: Data 1 — (ZIP) [file pone.0315271.s001.zip › data/julia/k2/varying_s/linear_j3_6.tsv]

s	time	ANI	AET	NAI
0.010	0.846	1.254	1.254	0
0.020	0.957	1.252	1.252	0
0.030	0.911	1.253	1.253	0
0.040	0.868	1.256	1.256	0
0.050	0.928	1.259	1.259	0
0.060	0.898	1.264	1.264	0
0.070	0.910	1.269	1.269	0
0.080	0.907	1.275	1.275	0
0.090	0.890	1.280	1.280	0
0.100	0.891	1.284	1.284	0
0.110	0.950	1.289	1.289	0
0.120	0.883	1.295	1.295	0
0.130	0.911	1.301	1.301	0
0.140	0.920	1.308	1.308	0
0.150	0.884	1.315	1.315	0
0.160	0.895	1.323	1.323	0
0.170	0.914	1.331	1.331	0
0.180	0.951	1.340	1.340	0
0.190	0.939	1.349	1.349	0
0.200	0.963	1.358	1.358	0
0.210	0.928	1.369	1.369	0
0.220	0.888	1.379	1.379	0
0.230	0.947	1.391	1.391	0
0.240	0.914	1.405	1.405	0
0.250	0.951	1.419	1.419	0
0.260	0.951	1.434	1.434	0
0.270	0.940	1.451	1.451	0
0.280	0.946	1.470	1.470	0
0.290	0.979	1.493	1.493	0
0.300	0.965	1.521	1.521	0
0.310	1.016	1.558	1.558	0
0.320	0.989	1.606	1.606	0
0.330	1.006	1.642	1.642	0
0.340	1.094	1.670	1.670	0
0.350	0.970	1.693	1.693	0
0.360	1.013	1.728	1.728	0
0.370	1.030	1.768	1.768	0.00002
0.380	1.010	1.821	1.820	0.00006
0.390	1.087	1.896	1.892	0.00018
0.400	1.106	2.094	2.077	0.00095
0.410	1.096	2.256	2.215	0.00230
0.420	1.226	2.562	2.385	0.01004
0.430	1.302	3.152	2.070	0.06032
0.440	1.377	3.526	1.908	0.08942
0.450	1.445	3.802	1.849	0.10758
0.460	1.431	4.058	1.804	0.12389
0.470	1.489	4.297	1.651	0.14421
0.480	1.607	4.541	1.590	0.16032
0.490	1.619	4.806	1.527	0.17752
0.500	1.682	5.110	1.448	0.19738
0.510	1.787	5.424	1.324	0.21952
0.520	1.802	5.663	1.157	0.23915
0.530	1.839	5.816	1.122	0.24866
0.540	2.042	5.939	1.105	0.25583
0.550	1.876	6.048	1.093	0.26206
0.560	1.882	6.151	1.084	0.26785
0.570	1.966	6.246	1.076	0.27321
0.580	2.022	6.345	1.066	0.27879
0.590	1.863	6.429	1.060	0.28348
0.600	2.037	6.508	1.055	0.28784
0.610	1.954	6.583	1.051	0.29191
0.620	1.926	6.653	1.049	0.29572
0.630	2.003	6.721	1.046	0.29940
0.640	2.050	6.790	1.044	0.30313
0.650	2.003	6.854	1.042	0.30660
0.660	2.001	6.921	1.040	0.31015
0.670	2.050	6.985	1.039	0.31360
0.680	2.042	7.048	1.037	0.31697
0.690	2.099	7.110	1.036	0.32029
0.700	2.135	7.172	1.035	0.32363
0.710	2.068	7.234	1.033	0.32691
0.720	2.087	7.295	1.031	0.33022
0.730	2.187	7.354	1.029	0.33341
0.740	2.227	7.415	1.027	0.33671
0.750	2.184	7.474	1.024	0.33991
0.760	2.159	7.533	1.022	0.34311
0.770	2.184	7.593	1.019	0.34636
0.780	2.258	7.652	1.016	0.34955
0.790	2.158	7.710	1.012	0.35275
0.800	2.201	7.769	1.009	0.35593
0.810	2.251	7.827	1.005	0.35915
0.820	2.202	7.886	1.002	0.36236
0.830	2.430	7.944	0.998	0.36554
0.840	2.344	8.003	0.993	0.36877
0.850	2.349	8.061	0.989	0.37197
0.860	2.338	8.119	0.985	0.37516
0.870	2.401	8.176	0.981	0.37833
0.880	2.208	8.234	0.976	0.38154
0.890	2.777	8.293	0.971	0.38478
0.900	2.313	8.352	0.966	0.38806
0.910	2.398	8.410	0.961	0.39126
0.920	2.419	8.469	0.955	0.39455
0.930	2.587	8.528	0.950	0.39778
0.940	2.509	8.586	0.944	0.40102
0.950	2.506	8.645	0.938	0.40432
0.960	2.448	8.704	0.932	0.40760
0.970	2.474	8.763	0.926	0.41087
0.980	2.461	8.823	0.920	0.41420
0.990	2.439	8.882	0.914	0.41749
1.000	2.483	8.942	0.907	0.42084
