# Supplementary material for: A study of Mandelbrot and Julia Sets via Picard–Thakur iteration with s-convexity
Source: PLoS One. 2025 Mar 21;20(3):e0315271. doi: 10.1371/journal.pone.0315271 (PMC11927917; doi:10.1371/journal.pone.0315271)
Supplement: Data 1 — (ZIP) [file pone.0315271.s001.zip › data/julia/k2/varying_s/linear_j3_7.tsv]

s	time	ANI	AET	NAI
0.010	1.061	1.255	1.255	0
0.020	1.113	1.252	1.252	0
0.030	0.969	1.253	1.253	0
0.040	0.901	1.254	1.254	0
0.050	0.930	1.257	1.257	0
0.060	0.941	1.261	1.261	0
0.070	0.973	1.265	1.265	0
0.080	0.971	1.268	1.268	0
0.090	0.992	1.270	1.270	0
0.100	0.963	1.274	1.274	0
0.110	0.925	1.278	1.278	0
0.120	0.960	1.283	1.283	0
0.130	0.882	1.288	1.288	0
0.140	1.302	1.293	1.293	0
0.150	1.009	1.299	1.299	0
0.160	1.249	1.305	1.305	0
0.170	1.338	1.312	1.312	0
0.180	0.926	1.319	1.319	0
0.190	0.954	1.327	1.327	0
0.200	0.914	1.335	1.335	0
0.210	0.888	1.344	1.344	0
0.220	0.839	1.355	1.355	0
0.230	0.823	1.368	1.368	0
0.240	0.833	1.383	1.383	0
0.250	0.844	1.399	1.399	0
0.260	0.842	1.415	1.415	0
0.270	0.822	1.433	1.433	0
0.280	0.873	1.455	1.455	0
0.290	0.834	1.478	1.478	0
0.300	0.897	1.513	1.513	0
0.310	0.864	1.552	1.552	0
0.320	0.862	1.584	1.584	0
0.330	0.879	1.612	1.612	0
0.340	1.056	1.639	1.639	0.00002
0.350	0.960	1.671	1.670	0.00005
0.360	1.001	1.713	1.711	0.00014
0.370	1.164	1.768	1.760	0.00045
0.380	1.135	1.843	1.817	0.00138
0.390	1.022	1.950	1.877	0.00404
0.400	1.195	2.181	1.938	0.01346
0.410	1.179	2.350	1.882	0.02579
0.420	1.290	2.529	1.850	0.03737
0.430	1.368	2.832	1.808	0.05632
0.440	1.429	3.084	1.740	0.07361
0.450	1.298	3.266	1.714	0.08486
0.460	1.414	3.596	1.572	0.10987
0.470	1.560	3.835	1.502	0.12614
0.480	1.658	4.068	1.421	0.14248
0.490	1.591	4.301	1.351	0.15820
0.500	1.779	4.576	1.287	0.17576
0.510	1.658	4.908	1.203	0.19712
0.520	1.878	5.141	1.129	0.21257
0.530	2.047	5.282	1.099	0.22131
0.540	1.699	5.385	1.082	0.22748
0.550	1.811	5.470	1.071	0.23237
0.560	1.685	5.542	1.064	0.23650
0.570	1.757	5.606	1.058	0.24011
0.580	1.730	5.665	1.054	0.24338
0.590	1.698	5.719	1.051	0.24635
0.600	1.701	5.770	1.048	0.24920
0.610	1.698	5.821	1.045	0.25194
0.620	1.715	5.868	1.043	0.25452
0.630	1.805	5.915	1.041	0.25705
0.640	1.705	5.958	1.040	0.25943
0.650	1.848	6.002	1.038	0.26180
0.660	1.901	6.045	1.037	0.26408
0.670	1.872	6.088	1.035	0.26642
0.680	1.799	6.129	1.034	0.26861
0.690	1.763	6.169	1.033	0.27078
0.700	1.949	6.209	1.033	0.27290
0.710	2.003	6.249	1.032	0.27503
0.720	1.801	6.288	1.031	0.27715
0.730	1.867	6.326	1.030	0.27918
0.740	1.831	6.363	1.029	0.28117
0.750	1.853	6.401	1.029	0.28319
0.760	1.914	6.439	1.028	0.28521
0.770	1.907	6.476	1.027	0.28721
0.780	1.824	6.513	1.027	0.28915
0.790	2.400	6.549	1.026	0.29113
0.800	1.914	6.585	1.025	0.29302
0.810	2.537	6.621	1.023	0.29496
0.820	1.946	6.656	1.022	0.29686
0.830	1.973	6.690	1.020	0.29873
0.840	2.024	6.725	1.018	0.30061
0.850	2.247	6.759	1.016	0.30251
0.860	2.135	6.793	1.014	0.30437
0.870	1.922	6.828	1.012	0.30627
0.880	1.969	6.861	1.010	0.30811
0.890	1.982	6.894	1.007	0.30996
0.900	1.984	6.927	1.004	0.31181
0.910	2.145	6.961	1.002	0.31366
0.920	2.092	6.992	0.999	0.31544
0.930	1.988	7.025	0.996	0.31727
0.940	2.006	7.057	0.993	0.31908
0.950	2.028	7.091	0.989	0.32095
0.960	1.980	7.122	0.986	0.32272
0.970	1.965	7.155	0.982	0.32455
0.980	2.017	7.186	0.979	0.32634
0.990	1.955	7.218	0.975	0.32815
1.000	2.030	7.250	0.971	0.32995
