# Supplementary material for: A study of Mandelbrot and Julia Sets via Picard–Thakur iteration with s-convexity
Source: PLoS One. 2025 Mar 21;20(3):e0315271. doi: 10.1371/journal.pone.0315271 (PMC11927917; doi:10.1371/journal.pone.0315271)
Supplement: Data 1 — (ZIP) [file pone.0315271.s001.zip › data/julia/k2/varying_s/linear_j3_8.tsv]

s	time	ANI	AET	NAI
0.010	1.053	1.252	1.252	0
0.020	1.222	1.258	1.258	0
0.030	0.955	1.268	1.268	0
0.040	0.871	1.282	1.282	0
0.050	0.911	1.294	1.294	0
0.060	0.919	1.307	1.307	0
0.070	0.974	1.326	1.326	0
0.080	1.314	1.351	1.351	0
0.090	1.274	1.381	1.381	0
0.100	1.125	1.425	1.425	0
0.110	0.985	1.508	1.508	0
0.120	0.931	1.600	1.598	0.00011
0.130	0.966	1.772	1.723	0.00265
0.140	1.117	2.129	1.626	0.02739
0.150	1.159	2.469	1.621	0.04616
0.160	1.252	2.842	1.577	0.06871
0.170	1.211	3.197	1.460	0.09370
0.180	1.295	3.599	1.301	0.12287
0.190	1.394	3.915	1.213	0.14381
0.200	1.465	4.170	1.139	0.16070
0.210	1.651	4.369	1.096	0.17314
0.220	1.624	4.509	1.066	0.18183
0.230	1.636	4.597	1.054	0.18701
0.240	1.492	4.660	1.047	0.19066
0.250	1.520	4.717	1.041	0.19390
0.260	1.672	4.761	1.037	0.19638
0.270	1.746	4.798	1.034	0.19848
0.280	1.676	4.831	1.032	0.20031
0.290	1.689	4.861	1.030	0.20195
0.300	1.711	4.886	1.028	0.20336
0.310	1.681	4.911	1.027	0.20472
0.320	1.642	4.931	1.025	0.20585
0.330	1.639	4.950	1.022	0.20696
0.340	1.839	4.965	1.018	0.20794
0.350	1.630	4.978	1.014	0.20881
0.360	1.807	4.990	1.009	0.20965
0.370	1.671	5.000	1.003	0.21039
0.380	1.647	5.008	0.996	0.21111
0.390	1.779	5.016	0.989	0.21180
0.400	1.752	5.020	0.982	0.21235
0.410	1.725	5.025	0.974	0.21292
0.420	1.591	5.027	0.965	0.21341
0.430	1.650	5.029	0.957	0.21385
0.440	1.661	5.031	0.947	0.21433
0.450	1.607	5.032	0.938	0.21477
0.460	1.612	5.031	0.928	0.21513
0.470	1.593	5.031	0.918	0.21552
0.480	1.676	5.028	0.908	0.21581
0.490	1.631	5.027	0.898	0.21618
0.500	1.700	5.025	0.887	0.21651
0.510	1.559	5.021	0.877	0.21673
0.520	1.574	5.018	0.865	0.21702
0.530	1.604	5.014	0.854	0.21727
0.540	1.805	5.010	0.843	0.21756
0.550	2.574	5.005	0.831	0.21775
0.560	1.605	4.999	0.819	0.21790
0.570	1.694	4.994	0.807	0.21814
0.580	1.597	4.987	0.794	0.21831
0.590	1.569	4.981	0.781	0.21852
0.600	1.600	4.974	0.768	0.21866
0.610	1.605	4.966	0.755	0.21881
0.620	1.640	4.958	0.740	0.21898
0.630	1.661	4.948	0.724	0.21915
0.640	1.706	4.938	0.708	0.21928
0.650	1.637	4.930	0.693	0.21944
0.660	1.588	4.920	0.678	0.21953
0.670	1.619	4.911	0.664	0.21965
0.680	1.626	4.902	0.650	0.21976
0.690	1.547	4.894	0.636	0.21988
0.700	1.594	4.885	0.623	0.21994
0.710	1.605	4.877	0.610	0.22007
0.720	1.506	4.869	0.598	0.22014
0.730	1.608	4.862	0.586	0.22025
0.740	1.631	4.855	0.574	0.22035
0.750	1.520	4.848	0.562	0.22047
0.760	1.551	4.841	0.551	0.22057
0.770	1.558	4.833	0.540	0.22062
0.780	1.614	4.827	0.530	0.22070
0.790	1.629	4.820	0.520	0.22078
0.800	1.549	4.814	0.509	0.22088
0.810	1.530	4.808	0.500	0.22093
0.820	1.607	4.802	0.490	0.22100
0.830	1.625	4.796	0.480	0.22106
0.840	1.567	4.790	0.471	0.22114
0.850	1.563	4.784	0.463	0.22120
0.860	1.500	4.779	0.454	0.22128
0.870	1.635	4.773	0.445	0.22133
0.880	1.555	4.768	0.437	0.22138
0.890	1.530	4.763	0.429	0.22145
0.900	1.559	4.758	0.421	0.22151
0.910	1.610	4.752	0.413	0.22155
0.920	1.562	4.748	0.405	0.22162
0.930	1.605	4.743	0.398	0.22168
0.940	1.838	4.738	0.391	0.22171
0.950	1.644	4.734	0.384	0.22175
0.960	1.645	4.729	0.376	0.22180
0.970	1.780	4.725	0.369	0.22186
0.980	1.841	4.720	0.363	0.22189
0.990	1.541	4.716	0.356	0.22194
1.000	1.653	4.712	0.350	0.22199
