# Supplementary material for: A study of Mandelbrot and Julia Sets via Picard–Thakur iteration with s-convexity
Source: PLoS One. 2025 Mar 21;20(3):e0315271. doi: 10.1371/journal.pone.0315271 (PMC11927917; doi:10.1371/journal.pone.0315271)
Supplement: Data 1 — (ZIP) [file pone.0315271.s001.zip › data/julia/k3/heatmaps_data/0.1julia4.tsv]

sigma	psi	rho	time	ANI	AET	NAI
0.01	0.01	0.10	0.547	4.842	1.199	0.19378
0.01	0.02	0.10	0.700	4.840	1.187	0.19417
0.01	0.03	0.10	0.615	4.842	1.179	0.19463
0.01	0.04	0.10	0.557	4.844	1.174	0.19490
0.01	0.05	0.10	0.542	4.847	1.170	0.19526
0.01	0.06	0.10	0.565	4.851	1.166	0.19565
0.01	0.07	0.10	0.697	4.854	1.162	0.19601
0.01	0.08	0.10	0.737	4.857	1.159	0.19628
0.01	0.09	0.10	0.611	4.860	1.156	0.19657
0.01	0.10	0.10	0.546	4.863	1.154	0.19680
0.01	0.11	0.10	0.530	4.868	1.154	0.19710
0.01	0.12	0.10	0.535	4.874	1.154	0.19744
0.01	0.13	0.10	0.528	4.880	1.153	0.19775
0.01	0.14	0.10	0.532	4.884	1.153	0.19796
0.01	0.15	0.10	0.528	4.888	1.153	0.19815
0.01	0.16	0.10	0.535	4.892	1.153	0.19836
0.01	0.17	0.10	0.536	4.898	1.153	0.19869
0.01	0.18	0.10	0.530	4.903	1.152	0.19898
0.01	0.19	0.10	0.532	4.905	1.153	0.19910
0.01	0.20	0.10	0.558	4.909	1.153	0.19928
0.01	0.21	0.10	0.533	4.912	1.152	0.19949
0.01	0.22	0.10	0.535	4.915	1.153	0.19960
0.01	0.23	0.10	0.533	4.919	1.153	0.19986
0.01	0.24	0.10	0.530	4.924	1.152	0.20010
0.01	0.25	0.10	0.535	4.927	1.153	0.20025
0.01	0.26	0.10	0.532	4.930	1.153	0.20041
0.01	0.27	0.10	0.545	4.933	1.153	0.20059
0.01	0.28	0.10	0.533	4.936	1.153	0.20072
0.01	0.29	0.10	0.532	4.941	1.152	0.20101
0.01	0.30	0.10	0.533	4.943	1.153	0.20109
0.01	0.31	0.10	0.536	4.947	1.153	0.20129
0.01	0.32	0.10	0.541	4.950	1.153	0.20145
0.01	0.33	0.10	0.538	4.952	1.154	0.20156
0.01	0.34	0.10	0.548	4.955	1.154	0.20172
0.01	0.35	0.10	0.545	4.958	1.154	0.20184
0.01	0.36	0.10	0.537	4.962	1.154	0.20207
0.01	0.37	0.10	0.540	4.965	1.155	0.20216
0.01	0.38	0.10	0.548	4.968	1.155	0.20236
0.01	0.39	0.10	0.529	4.971	1.156	0.20245
0.01	0.40	0.10	0.546	4.976	1.155	0.20273
0.01	0.41	0.10	0.674	4.978	1.156	0.20284
0.01	0.42	0.10	0.666	4.981	1.157	0.20294
0.01	0.43	0.10	0.679	4.984	1.157	0.20310
0.01	0.44	0.10	0.701	4.988	1.157	0.20330
0.01	0.45	0.10	0.674	4.991	1.158	0.20340
0.01	0.46	0.10	0.715	4.993	1.159	0.20351
0.01	0.47	0.10	0.675	4.997	1.159	0.20371
0.01	0.48	0.10	0.703	5.000	1.160	0.20383
0.01	0.49	0.10	0.697	5.005	1.159	0.20410
0.01	0.50	0.10	0.668	5.008	1.160	0.20424
0.01	0.51	0.10	0.696	5.012	1.160	0.20444
0.01	0.52	0.10	0.681	5.015	1.162	0.20453
0.01	0.53	0.10	0.686	5.018	1.163	0.20469
0.01	0.54	0.10	0.707	5.023	1.163	0.20492
0.01	0.55	0.10	0.702	5.027	1.163	0.20512
0.01	0.56	0.10	0.709	5.031	1.164	0.20530
0.01	0.57	0.10	0.680	5.037	1.165	0.20556
0.01	0.58	0.10	0.684	5.040	1.167	0.20565
0.01	0.59	0.10	0.706	5.046	1.168	0.20596
0.01	0.60	0.10	0.684	5.051	1.169	0.20617
0.01	0.61	0.10	0.710	5.059	1.168	0.20661
0.01	0.62	0.10	0.710	5.064	1.169	0.20685
0.01	0.63	0.10	0.683	5.070	1.169	0.20714
0.01	0.64	0.10	0.711	5.074	1.170	0.20735
0.01	0.65	0.10	0.709	5.081	1.170	0.20770
0.01	0.66	0.10	0.685	5.087	1.170	0.20799
0.01	0.67	0.10	0.730	5.094	1.170	0.20840
0.01	0.68	0.10	0.711	5.101	1.170	0.20877
0.01	0.69	0.10	0.710	5.110	1.170	0.20924
0.01	0.70	0.10	0.713	5.118	1.170	0.20965
0.01	0.71	0.10	0.686	5.125	1.170	0.21002
0.01	0.72	0.10	0.704	5.133	1.170	0.21045
0.01	0.73	0.10	0.710	5.144	1.170	0.21105
0.01	0.74	0.10	0.712	5.153	1.170	0.21155
0.01	0.75	0.10	0.671	5.165	1.169	0.21222
0.01	0.76	0.10	0.706	5.179	1.169	0.21293
0.01	0.77	0.10	0.689	5.190	1.168	0.21356
0.01	0.78	0.10	0.709	5.211	1.167	0.21474
0.01	0.79	0.10	0.712	5.226	1.167	0.21556
0.01	0.80	0.10	0.705	5.241	1.166	0.21637
0.01	0.81	0.10	0.675	5.264	1.164	0.21770
0.01	0.82	0.10	0.679	5.284	1.162	0.21878
0.01	0.83	0.10	0.679	5.301	1.161	0.21977
0.01	0.84	0.10	0.678	5.319	1.159	0.22083
0.01	0.85	0.10	0.710	5.334	1.158	0.22163
0.01	0.86	0.10	0.729	5.350	1.156	0.22258
0.01	0.87	0.10	0.715	5.362	1.155	0.22322
0.01	0.88	0.10	0.682	5.375	1.154	0.22396
0.01	0.89	0.10	0.696	5.385	1.154	0.22451
0.01	0.90	0.10	0.708	5.391	1.156	0.22473
0.01	0.91	0.10	0.719	5.397	1.157	0.22505
0.01	0.92	0.10	0.683	5.407	1.155	0.22561
0.01	0.93	0.10	0.719	5.412	1.156	0.22584
0.01	0.94	0.10	0.713	5.418	1.156	0.22618
0.01	0.95	0.10	0.694	5.424	1.156	0.22649
0.01	0.96	0.10	0.695	5.432	1.154	0.22699
0.01	0.97	0.10	0.688	5.439	1.155	0.22734
0.01	0.98	0.10	0.689	5.450	1.154	0.22793
0.01	0.99	0.10	0.686	5.455	1.153	0.22830
0.01	1.00	0.10	0.714	5.461	1.151	0.22866
0.02	0.01	0.10	0.661	4.688	1.210	0.18511
0.02	0.02	0.10	0.653	4.696	1.197	0.18607
0.02	0.03	0.10	0.654	4.705	1.189	0.18694
0.02	0.04	0.10	0.694	4.713	1.182	0.18763
0.02	0.05	0.10	0.701	4.726	1.176	0.18858
0.02	0.06	0.10	0.713	4.734	1.170	0.18928
0.02	0.07	0.10	0.699	4.743	1.166	0.18992
0.02	0.08	0.10	0.667	4.749	1.163	0.19039
0.02	0.09	0.10	0.671	4.756	1.159	0.19091
0.02	0.10	0.10	0.696	4.762	1.157	0.19135
0.02	0.11	0.10	0.657	4.769	1.156	0.19175
0.02	0.12	0.10	0.675	4.778	1.156	0.19223
0.02	0.13	0.10	0.694	4.785	1.156	0.19260
0.02	0.14	0.10	0.659	4.791	1.155	0.19295
0.02	0.15	0.10	0.671	4.797	1.155	0.19327
0.02	0.16	0.10	0.709	4.805	1.155	0.19369
0.02	0.17	0.10	0.698	4.811	1.155	0.19405
0.02	0.18	0.10	0.668	4.818	1.154	0.19438
0.02	0.19	0.10	0.673	4.823	1.154	0.19470
0.02	0.20	0.10	0.660	4.828	1.155	0.19492
0.02	0.21	0.10	0.672	4.835	1.154	0.19531
0.02	0.22	0.10	0.662	4.839	1.155	0.19551
0.02	0.23	0.10	0.675	4.845	1.154	0.19585
0.02	0.24	0.10	0.707	4.850	1.154	0.19612
0.02	0.25	0.10	0.694	4.856	1.154	0.19640
0.02	0.26	0.10	0.704	4.859	1.155	0.19655
0.02	0.27	0.10	0.669	4.867	1.155	0.19697
0.02	0.28	0.10	0.672	4.872	1.155	0.19722
0.02	0.29	0.10	0.671	4.877	1.155	0.19750
0.02	0.30	0.10	0.672	4.882	1.156	0.19773
0.02	0.31	0.10	0.664	4.887	1.156	0.19799
0.02	0.32	0.10	0.696	4.891	1.156	0.19819
0.02	0.33	0.10	0.691	4.897	1.157	0.19852
0.02	0.34	0.10	0.670	4.901	1.157	0.19871
0.02	0.35	0.10	0.679	4.908	1.158	0.19905
0.02	0.36	0.10	0.664	4.914	1.158	0.19935
0.02	0.37	0.10	0.710	4.917	1.158	0.19949
0.02	0.38	0.10	0.667	4.921	1.159	0.19965
0.02	0.39	0.10	0.710	4.926	1.159	0.19991
0.02	0.40	0.10	0.662	4.931	1.160	0.20019
0.02	0.41	0.10	0.681	4.935	1.160	0.20037
0.02	0.42	0.10	0.664	4.937	1.161	0.20043
0.02	0.43	0.10	0.673	4.941	1.163	0.20057
0.02	0.44	0.10	0.665	4.946	1.164	0.20081
0.02	0.45	0.10	0.694	4.950	1.165	0.20096
0.02	0.46	0.10	0.681	4.955	1.166	0.20118
0.02	0.47	0.10	0.678	4.959	1.167	0.20134
0.02	0.48	0.10	0.666	4.964	1.167	0.20161
0.02	0.49	0.10	0.665	4.967	1.168	0.20175
0.02	0.50	0.10	0.695	4.972	1.168	0.20199
0.02	0.51	0.10	0.709	4.977	1.168	0.20226
0.02	0.52	0.10	0.700	4.982	1.168	0.20251
0.02	0.53	0.10	0.712	4.986	1.169	0.20272
0.02	0.54	0.10	0.703	4.991	1.169	0.20295
0.02	0.55	0.10	0.699	4.997	1.169	0.20330
0.02	0.56	0.10	0.667	5.002	1.169	0.20356
0.02	0.57	0.10	0.698	5.007	1.169	0.20381
0.02	0.58	0.10	0.676	5.016	1.169	0.20429
0.02	0.59	0.10	0.692	5.022	1.169	0.20463
0.02	0.60	0.10	0.668	5.028	1.169	0.20494
0.02	0.61	0.10	0.675	5.034	1.170	0.20521
0.02	0.62	0.10	0.704	5.042	1.170	0.20566
0.02	0.63	0.10	0.666	5.048	1.170	0.20598
0.02	0.64	0.10	0.696	5.056	1.170	0.20637
0.02	0.65	0.10	0.682	5.064	1.169	0.20684
0.02	0.66	0.10	0.670	5.073	1.169	0.20732
0.02	0.67	0.10	0.675	5.082	1.170	0.20778
0.02	0.68	0.10	0.704	5.092	1.169	0.20832
0.02	0.69	0.10	0.733	5.100	1.170	0.20873
0.02	0.70	0.10	0.739	5.112	1.169	0.20936
0.02	0.71	0.10	0.672	5.123	1.169	0.20995
0.02	0.72	0.10	0.701	5.135	1.169	0.21062
0.02	0.73	0.10	0.709	5.148	1.169	0.21129
0.02	0.74	0.10	0.670	5.162	1.169	0.21205
0.02	0.75	0.10	0.705	5.178	1.168	0.21292
0.02	0.76	0.10	0.672	5.194	1.168	0.21381
0.02	0.77	0.10	0.690	5.213	1.167	0.21480
0.02	0.78	0.10	0.705	5.231	1.167	0.21579
0.02	0.79	0.10	0.685	5.249	1.166	0.21680
0.02	0.80	0.10	0.707	5.268	1.166	0.21778
0.02	0.81	0.10	0.675	5.293	1.164	0.21920
0.02	0.82	0.10	0.678	5.320	1.162	0.22070
0.02	0.83	0.10	0.727	5.350	1.159	0.22240
0.02	0.84	0.10	0.712	5.389	1.155	0.22471
0.02	0.85	0.10	0.714	5.429	1.148	0.22709
0.02	0.86	0.10	0.744	5.464	1.142	0.22917
0.02	0.87	0.10	0.698	5.490	1.139	0.23071
0.02	0.88	0.10	0.693	5.516	1.136	0.23220
0.02	0.89	0.10	0.724	5.542	1.134	0.23362
0.02	0.90	0.10	0.687	5.564	1.132	0.23489
0.02	0.91	0.10	0.730	5.584	1.130	0.23602
0.02	0.92	0.10	0.722	5.604	1.128	0.23715
0.02	0.93	0.10	0.722	5.626	1.126	0.23839
0.02	0.94	0.10	0.698	5.648	1.124	0.23965
0.02	0.95	0.10	0.730	5.668	1.122	0.24079
0.02	0.96	0.10	0.724	5.690	1.120	0.24204
0.02	0.97	0.10	0.711	5.714	1.117	0.24345
0.02	0.98	0.10	0.705	5.748	1.115	0.24532
0.02	0.99	0.10	0.736	5.782	1.110	0.24731
0.02	1.00	0.10	0.719	5.798	1.108	0.24827
0.03	0.01	0.10	0.698	4.543	1.224	0.17675
0.03	0.02	0.10	0.701	4.556	1.210	0.17804
0.03	0.03	0.10	0.663	4.564	1.202	0.17883
0.03	0.04	0.10	0.646	4.576	1.195	0.17979
0.03	0.05	0.10	0.648	4.583	1.190	0.18035
0.03	0.06	0.10	0.656	4.593	1.185	0.18112
0.03	0.07	0.10	0.658	4.605	1.181	0.18191
0.03	0.08	0.10	0.649	4.617	1.176	0.18282
0.03	0.09	0.10	0.686	4.629	1.172	0.18361
0.03	0.10	0.10	0.658	4.640	1.168	0.18436
0.03	0.11	0.10	0.652	4.649	1.168	0.18485
0.03	0.12	0.10	0.652	4.658	1.167	0.18539
0.03	0.13	0.10	0.655	4.669	1.166	0.18597
0.03	0.14	0.10	0.693	4.678	1.166	0.18647
0.03	0.15	0.10	0.685	4.686	1.165	0.18691
0.03	0.16	0.10	0.712	4.694	1.166	0.18733
0.03	0.17	0.10	0.664	4.702	1.165	0.18777
0.03	0.18	0.10	0.691	4.710	1.165	0.18824
0.03	0.19	0.10	0.679	4.717	1.165	0.18861
0.03	0.20	0.10	0.686	4.724	1.165	0.18898
0.03	0.21	0.10	0.658	4.731	1.165	0.18937
0.03	0.22	0.10	0.679	4.738	1.165	0.18972
0.03	0.23	0.10	0.690	4.745	1.164	0.19011
0.03	0.24	0.10	0.687	4.752	1.165	0.19044
0.03	0.25	0.10	0.692	4.758	1.165	0.19076
0.03	0.26	0.10	0.658	4.765	1.166	0.19109
0.03	0.27	0.10	0.689	4.772	1.166	0.19145
0.03	0.28	0.10	0.689	4.776	1.167	0.19165
0.03	0.29	0.10	0.656	4.786	1.166	0.19217
0.03	0.30	0.10	0.657	4.792	1.167	0.19249
0.03	0.31	0.10	0.666	4.799	1.168	0.19280
0.03	0.32	0.10	0.660	4.806	1.168	0.19319
0.03	0.33	0.10	0.689	4.813	1.168	0.19356
0.03	0.34	0.10	0.672	4.818	1.169	0.19374
0.03	0.35	0.10	0.696	4.824	1.169	0.19407
0.03	0.36	0.10	0.718	4.829	1.170	0.19429
0.03	0.37	0.10	0.699	4.835	1.172	0.19451
0.03	0.38	0.10	0.690	4.839	1.173	0.19470
0.03	0.39	0.10	0.700	4.845	1.174	0.19500
0.03	0.40	0.10	0.671	4.849	1.174	0.19521
0.03	0.41	0.10	0.659	4.852	1.175	0.19531
0.03	0.42	0.10	0.695	4.856	1.176	0.19550
0.03	0.43	0.10	0.661	4.862	1.176	0.19583
0.03	0.44	0.10	0.669	4.865	1.176	0.19598
0.03	0.45	0.10	0.695	4.874	1.175	0.19645
0.03	0.46	0.10	0.695	4.878	1.176	0.19667
0.03	0.47	0.10	0.683	4.884	1.176	0.19700
0.03	0.48	0.10	0.675	4.889	1.176	0.19727
0.03	0.49	0.10	0.663	4.894	1.176	0.19754
0.03	0.50	0.10	0.692	4.901	1.175	0.19793
0.03	0.51	0.10	0.676	4.908	1.175	0.19830
0.03	0.52	0.10	0.673	4.914	1.174	0.19865
0.03	0.53	0.10	0.692	4.919	1.174	0.19890
0.03	0.54	0.10	0.660	4.924	1.174	0.19921
0.03	0.55	0.10	0.677	4.932	1.173	0.19966
0.03	0.56	0.10	0.675	4.938	1.174	0.19994
0.03	0.57	0.10	0.664	4.942	1.174	0.20016
0.03	0.58	0.10	0.658	4.948	1.174	0.20047
0.03	0.59	0.10	0.672	4.954	1.174	0.20080
0.03	0.60	0.10	0.679	4.963	1.174	0.20128
0.03	0.61	0.10	0.700	4.970	1.174	0.20163
0.03	0.62	0.10	0.671	4.977	1.174	0.20202
0.03	0.63	0.10	0.678	4.982	1.174	0.20228
0.03	0.64	0.10	0.695	4.989	1.175	0.20263
0.03	0.65	0.10	0.665	4.999	1.175	0.20313
0.03	0.66	0.10	0.699	5.007	1.175	0.20358
0.03	0.67	0.10	0.664	5.016	1.175	0.20402
0.03	0.68	0.10	0.704	5.025	1.176	0.20446
0.03	0.69	0.10	0.700	5.035	1.176	0.20499
0.03	0.70	0.10	0.678	5.044	1.177	0.20545
0.03	0.71	0.10	0.677	5.057	1.178	0.20610
0.03	0.72	0.10	0.670	5.069	1.178	0.20671
0.03	0.73	0.10	0.697	5.082	1.179	0.20740
0.03	0.74	0.10	0.709	5.096	1.180	0.20808
0.03	0.75	0.10	0.667	5.111	1.182	0.20881
0.03	0.76	0.10	0.668	5.126	1.183	0.20952
0.03	0.77	0.10	0.680	5.144	1.185	0.21039
0.03	0.78	0.10	0.708	5.163	1.187	0.21133
0.03	0.79	0.10	0.683	5.185	1.190	0.21235
0.03	0.80	0.10	0.703	5.213	1.192	0.21378
0.03	0.81	0.10	0.685	5.244	1.193	0.21540
0.03	0.82	0.10	0.717	5.286	1.193	0.21761
0.03	0.83	0.10	0.713	5.342	1.189	0.22080
0.03	0.84	0.10	0.727	5.397	1.186	0.22383
0.03	0.85	0.10	0.695	5.446	1.182	0.22660
0.03	0.86	0.10	0.684	5.485	1.181	0.22870
0.03	0.87	0.10	0.725	5.518	1.184	0.23033
0.03	0.88	0.10	0.721	5.549	1.183	0.23199
0.03	0.89	0.10	0.689	5.579	1.179	0.23380
0.03	0.90	0.10	0.730	5.610	1.167	0.23591
0.03	0.91	0.10	0.732	5.639	1.151	0.23812
0.03	0.92	0.10	0.703	5.669	1.135	0.24035
0.03	0.93	0.10	0.728	5.706	1.123	0.24280
0.03	0.94	0.10	0.723	5.744	1.114	0.24513
0.03	0.95	0.10	0.740	5.762	1.111	0.24622
0.03	0.96	0.10	0.703	5.803	1.105	0.24865
0.03	0.97	0.10	0.728	5.834	1.100	0.25051
0.03	0.98	0.10	0.727	5.856	1.097	0.25177
0.03	0.99	0.10	0.738	5.871	1.094	0.25269
0.03	1.00	0.10	0.712	5.880	1.092	0.25326
0.04	0.01	0.10	0.647	4.349	1.255	0.16502
0.04	0.02	0.10	0.673	4.365	1.240	0.16656
0.04	0.03	0.10	0.665	4.378	1.231	0.16769
0.04	0.04	0.10	0.670	4.397	1.222	0.16909
0.04	0.05	0.10	0.638	4.414	1.214	0.17033
0.04	0.06	0.10	0.636	4.427	1.209	0.17128
0.04	0.07	0.10	0.640	4.440	1.203	0.17218
0.04	0.08	0.10	0.639	4.453	1.199	0.17305
0.04	0.09	0.10	0.675	4.464	1.196	0.17379
0.04	0.10	0.10	0.668	4.473	1.193	0.17439
0.04	0.11	0.10	0.673	4.485	1.192	0.17507
0.04	0.12	0.10	0.679	4.495	1.191	0.17565
0.04	0.13	0.10	0.679	4.507	1.191	0.17629
0.04	0.14	0.10	0.674	4.515	1.191	0.17675
0.04	0.15	0.10	0.684	4.524	1.191	0.17722
0.04	0.16	0.10	0.655	4.534	1.190	0.17775
0.04	0.17	0.10	0.678	4.543	1.190	0.17824
0.04	0.18	0.10	0.690	4.551	1.190	0.17869
0.04	0.19	0.10	0.656	4.559	1.191	0.17906
0.04	0.20	0.10	0.655	4.567	1.191	0.17947
0.04	0.21	0.10	0.660	4.574	1.191	0.17984
0.04	0.22	0.10	0.703	4.581	1.192	0.18017
0.04	0.23	0.10	0.666	4.588	1.193	0.18052
0.04	0.24	0.10	0.685	4.595	1.193	0.18090
0.04	0.25	0.10	0.678	4.600	1.195	0.18107
0.04	0.26	0.10	0.655	4.609	1.195	0.18156
0.04	0.27	0.10	0.702	4.617	1.196	0.18193
0.04	0.28	0.10	0.666	4.626	1.195	0.18244
0.04	0.29	0.10	0.681	4.632	1.197	0.18272
0.04	0.30	0.10	0.684	4.638	1.198	0.18293
0.04	0.31	0.10	0.650	4.643	1.199	0.18319
0.04	0.32	0.10	0.654	4.649	1.201	0.18341
0.04	0.33	0.10	0.678	4.656	1.203	0.18370
0.04	0.34	0.10	0.651	4.663	1.203	0.18404
0.04	0.35	0.10	0.681	4.666	1.206	0.18412
0.04	0.36	0.10	0.654	4.671	1.206	0.18439
0.04	0.37	0.10	0.658	4.676	1.207	0.18456
0.04	0.38	0.10	0.685	4.680	1.208	0.18477
0.04	0.39	0.10	0.687	4.685	1.208	0.18500
0.04	0.40	0.10	0.663	4.690	1.208	0.18530
0.04	0.41	0.10	0.661	4.695	1.210	0.18544
0.04	0.42	0.10	0.652	4.701	1.210	0.18577
0.04	0.43	0.10	0.667	4.707	1.210	0.18611
0.04	0.44	0.10	0.668	4.712	1.211	0.18634
0.04	0.45	0.10	0.686	4.721	1.210	0.18687
0.04	0.46	0.10	0.653	4.724	1.211	0.18700
0.04	0.47	0.10	0.658	4.731	1.211	0.18732
0.04	0.48	0.10	0.667	4.739	1.210	0.18780
0.04	0.49	0.10	0.653	4.746	1.210	0.18817
0.04	0.50	0.10	0.699	4.755	1.210	0.18868
0.04	0.51	0.10	0.655	4.763	1.209	0.18917
0.04	0.52	0.10	0.654	4.776	1.206	0.18993
0.04	0.53	0.10	0.686	4.785	1.206	0.19044
0.04	0.54	0.10	0.686	4.795	1.205	0.19098
0.04	0.55	0.10	0.670	4.804	1.204	0.19151
0.04	0.56	0.10	0.694	4.815	1.203	0.19216
0.04	0.57	0.10	0.688	4.824	1.202	0.19268
0.04	0.58	0.10	0.693	4.835	1.199	0.19336
0.04	0.59	0.10	0.657	4.847	1.197	0.19411
0.04	0.60	0.10	0.667	4.861	1.195	0.19496
0.04	0.61	0.10	0.688	4.875	1.191	0.19583
0.04	0.62	0.10	0.687	4.890	1.187	0.19681
0.04	0.63	0.10	0.657	4.901	1.185	0.19750
0.04	0.64	0.10	0.703	4.913	1.184	0.19819
0.04	0.65	0.10	0.677	4.922	1.184	0.19865
0.04	0.66	0.10	0.673	4.936	1.183	0.19941
0.04	0.67	0.10	0.678	4.946	1.184	0.19993
0.04	0.68	0.10	0.655	4.959	1.185	0.20057
0.04	0.69	0.10	0.670	4.973	1.186	0.20128
0.04	0.70	0.10	0.668	4.994	1.187	0.20237
0.04	0.71	0.10	0.712	5.021	1.188	0.20373
0.04	0.72	0.10	0.706	5.050	1.187	0.20533
0.04	0.73	0.10	0.685	5.074	1.187	0.20659
0.04	0.74	0.10	0.707	5.093	1.191	0.20745
0.04	0.75	0.10	0.707	5.111	1.194	0.20831
0.04	0.76	0.10	0.670	5.123	1.202	0.20862
0.04	0.77	0.10	0.686	5.128	1.217	0.20819
0.04	0.78	0.10	0.702	5.114	1.253	0.20597
0.04	0.79	0.10	0.708	5.112	1.345	0.20196
0.04	0.80	0.10	0.678	5.094	1.804	0.18078
0.04	0.81	0.10	0.679	5.116	1.801	0.18216
0.04	0.82	0.10	0.699	5.064	2.140	0.16372
0.04	0.83	0.10	0.671	5.043	2.262	0.15678
0.04	0.84	0.10	0.709	5.132	2.092	0.16975
0.04	0.85	0.10	0.676	5.171	2.098	0.17166
0.04	0.86	0.10	0.714	5.302	1.574	0.20233
0.04	0.87	0.10	0.683	5.351	1.580	0.20474
0.04	0.88	0.10	0.688	5.366	1.624	0.20366
0.04	0.89	0.10	0.693	5.389	1.673	0.20278
0.04	0.90	0.10	0.714	5.421	1.700	0.20336
0.04	0.91	0.10	0.693	5.471	1.697	0.20618
0.04	0.92	0.10	0.723	5.522	1.723	0.20784
0.04	0.93	0.10	0.695	5.568	1.755	0.20900
0.04	0.94	0.10	0.730	5.735	1.425	0.23205
0.04	0.95	0.10	0.732	5.817	1.132	0.24829
0.04	0.96	0.10	0.727	5.850	1.097	0.25144
0.04	0.97	0.10	0.720	5.872	1.091	0.25284
0.04	0.98	0.10	0.709	5.891	1.088	0.25394
0.04	0.99	0.10	0.704	5.907	1.085	0.25495
0.04	1.00	0.10	0.737	5.919	1.083	0.25568
0.05	0.01	0.10	0.639	3.761	1.756	0.10994
0.05	0.02	0.10	0.608	3.856	1.579	0.12361
0.05	0.03	0.10	0.645	3.910	1.523	0.12921
0.05	0.04	0.10	0.650	3.951	1.486	0.13314
0.05	0.05	0.10	0.619	3.982	1.461	0.13601
0.05	0.06	0.10	0.649	4.007	1.445	0.13810
0.05	0.07	0.10	0.625	4.029	1.431	0.13994
0.05	0.08	0.10	0.655	4.050	1.420	0.14155
0.05	0.09	0.10	0.625	4.068	1.412	0.14288
0.05	0.10	0.10	0.628	4.083	1.408	0.14387
0.05	0.11	0.10	0.645	4.091	1.412	0.14412
0.05	0.12	0.10	0.633	4.101	1.417	0.14447
0.05	0.13	0.10	0.660	4.107	1.425	0.14436
0.05	0.14	0.10	0.634	4.111	1.436	0.14407
0.05	0.15	0.10	0.634	4.112	1.446	0.14368
0.05	0.16	0.10	0.650	4.113	1.459	0.14314
0.05	0.17	0.10	0.669	4.110	1.481	0.14197
0.05	0.18	0.10	0.663	4.110	1.496	0.14126
0.05	0.19	0.10	0.628	4.099	1.528	0.13919
0.05	0.20	0.10	0.632	4.089	1.546	0.13779
0.05	0.21	0.10	0.660	4.078	1.567	0.13623
0.05	0.22	0.10	0.657	4.065	1.577	0.13506
0.05	0.23	0.10	0.640	4.070	1.567	0.13577
0.05	0.24	0.10	0.628	4.086	1.556	0.13718
0.05	0.25	0.10	0.639	4.102	1.550	0.13830
0.05	0.26	0.10	0.650	4.114	1.544	0.13928
0.05	0.27	0.10	0.628	4.134	1.533	0.14082
0.05	0.28	0.10	0.674	4.157	1.513	0.14299
0.05	0.29	0.10	0.635	4.172	1.514	0.14378
0.05	0.30	0.10	0.645	4.191	1.484	0.14620
0.05	0.31	0.10	0.647	4.205	1.461	0.14802
0.05	0.32	0.10	0.685	4.217	1.451	0.14912
0.05	0.33	0.10	0.634	4.227	1.440	0.15015
0.05	0.34	0.10	0.638	4.236	1.425	0.15134
0.05	0.35	0.10	0.667	4.244	1.411	0.15236
0.05	0.36	0.10	0.672	4.247	1.407	0.15273
0.05	0.37	0.10	0.667	4.249	1.402	0.15308
0.05	0.38	0.10	0.663	4.251	1.397	0.15342
0.05	0.39	0.10	0.667	4.250	1.394	0.15348
0.05	0.40	0.10	0.664	4.243	1.402	0.15273
0.05	0.41	0.10	0.668	4.226	1.412	0.15141
0.05	0.42	0.10	0.634	4.199	1.425	0.14934
0.05	0.43	0.10	0.681	4.187	1.426	0.14865
0.05	0.44	0.10	0.654	4.153	1.436	0.14635
0.05	0.45	0.10	0.636	4.140	1.434	0.14572
0.05	0.46	0.10	0.658	4.137	1.436	0.14550
0.05	0.47	0.10	0.644	4.145	1.432	0.14609
0.05	0.48	0.10	0.640	4.170	1.428	0.14761
0.05	0.49	0.10	0.631	4.227	1.409	0.15154
0.05	0.50	0.10	0.665	4.247	1.405	0.15284
0.05	0.51	0.10	0.640	4.218	1.423	0.15045
0.05	0.52	0.10	0.654	4.217	1.429	0.15015
0.05	0.53	0.10	0.639	4.228	1.432	0.15055
0.05	0.54	0.10	0.685	4.235	1.437	0.15070
0.05	0.55	0.10	0.642	4.244	1.443	0.15093
0.05	0.56	0.10	0.680	4.260	1.448	0.15156
0.05	0.57	0.10	0.650	4.277	1.454	0.15223
0.05	0.58	0.10	0.644	4.292	1.466	0.15245
0.05	0.59	0.10	0.647	4.316	1.484	0.15296
0.05	0.60	0.10	0.646	4.343	1.498	0.15374
0.05	0.61	0.10	0.659	4.371	1.517	0.15439
0.05	0.62	0.10	0.691	4.429	1.534	0.15677
0.05	0.63	0.10	0.672	4.487	1.556	0.15893
0.05	0.64	0.10	0.668	4.585	1.520	0.16586
0.05	0.65	0.10	0.661	4.694	1.423	0.17609
0.05	0.66	0.10	0.666	4.775	1.355	0.18346
0.05	0.67	0.10	0.694	4.830	1.325	0.18767
0.05	0.68	0.10	0.672	4.877	1.228	0.19436
0.05	0.69	0.10	0.663	4.901	1.201	0.19682
0.05	0.70	0.10	0.693	4.923	1.203	0.19792
0.05	0.71	0.10	0.695	4.951	1.204	0.19936
0.05	0.72	0.10	0.697	4.986	1.203	0.20125
0.05	0.73	0.10	0.670	5.008	1.207	0.20223
0.05	0.74	0.10	0.671	5.024	1.216	0.20275
0.05	0.75	0.10	0.704	5.024	1.237	0.20181
0.05	0.76	0.10	0.701	5.033	1.264	0.20113
0.05	0.77	0.10	0.677	5.032	1.388	0.19577
0.05	0.78	0.10	0.695	5.025	1.589	0.18663
0.05	0.79	0.10	0.702	4.959	2.025	0.16326
0.05	0.80	0.10	0.669	5.006	1.762	0.17788
0.05	0.81	0.10	0.710	5.050	1.696	0.18325
0.05	0.82	0.10	0.670	5.135	1.523	0.19546
0.05	0.83	0.10	0.673	5.142	1.556	0.19440
0.05	0.84	0.10	0.683	5.167	1.552	0.19597
0.05	0.85	0.10	0.710	5.209	1.526	0.19934
0.05	0.86	0.10	0.705	5.237	1.535	0.20047
0.05	0.87	0.10	0.711	5.278	1.537	0.20263
0.05	0.88	0.10	0.682	5.305	1.566	0.20285
0.05	0.89	0.10	0.706	5.325	1.600	0.20247
0.05	0.90	0.10	0.684	5.364	1.615	0.20389
0.05	0.91	0.10	0.720	5.403	1.637	0.20510
0.05	0.92	0.10	0.722	5.432	1.702	0.20384
0.05	0.93	0.10	0.695	5.463	1.795	0.20151
0.05	0.94	0.10	0.691	5.535	1.860	0.20260
0.05	0.95	0.10	0.721	5.658	1.867	0.20906
0.05	0.96	0.10	0.699	5.855	1.193	0.24788
0.05	0.97	0.10	0.736	5.885	1.086	0.25376
0.05	0.98	0.10	0.715	5.905	1.082	0.25495
0.05	0.99	0.10	0.727	5.925	1.079	0.25610
0.05	1.00	0.10	0.733	5.936	1.076	0.25685
0.06	0.01	0.10	0.579	3.196	1.722	0.08065
0.06	0.02	0.10	0.586	3.210	1.709	0.08210
0.06	0.03	0.10	0.604	3.126	1.775	0.07415
0.06	0.04	0.10	0.598	3.059	1.818	0.06824
0.06	0.05	0.10	0.571	3.033	1.828	0.06634
0.06	0.06	0.10	0.592	3.019	1.829	0.06549
0.06	0.07	0.10	0.562	3.020	1.833	0.06533
0.06	0.08	0.10	0.590	3.029	1.835	0.06571
0.06	0.09	0.10	0.584	3.039	1.840	0.06599
0.06	0.10	0.10	0.593	3.059	1.841	0.06708
0.06	0.11	0.10	0.585	3.087	1.848	0.06829
0.06	0.12	0.10	0.570	3.109	1.855	0.06916
0.06	0.13	0.10	0.574	3.124	1.860	0.06966
0.06	0.14	0.10	0.571	3.137	1.861	0.07032
0.06	0.15	0.10	0.611	3.146	1.862	0.07080
0.06	0.16	0.10	0.571	3.143	1.867	0.07037
0.06	0.17	0.10	0.577	3.145	1.863	0.07069
0.06	0.18	0.10	0.576	3.152	1.856	0.07143
0.06	0.19	0.10	0.615	3.150	1.850	0.07161
0.06	0.20	0.10	0.613	3.148	1.851	0.07148
0.06	0.21	0.10	0.579	3.152	1.848	0.07182
0.06	0.22	0.10	0.610	3.144	1.851	0.07125
0.06	0.23	0.10	0.609	3.134	1.852	0.07066
0.06	0.24	0.10	0.592	3.121	1.854	0.06982
0.06	0.25	0.10	0.587	3.120	1.853	0.06983
0.06	0.26	0.10	0.595	3.136	1.844	0.07113
0.06	0.27	0.10	0.601	3.128	1.854	0.07020
0.06	0.28	0.10	0.579	3.135	1.855	0.07051
0.06	0.29	0.10	0.579	3.129	1.850	0.07047
0.06	0.30	0.10	0.604	3.124	1.845	0.07047
0.06	0.31	0.10	0.602	3.130	1.843	0.07087
0.06	0.32	0.10	0.607	3.136	1.839	0.07140
0.06	0.33	0.10	0.602	3.150	1.837	0.07232
0.06	0.34	0.10	0.606	3.175	1.831	0.07397
0.06	0.35	0.10	0.615	3.211	1.825	0.07623
0.06	0.36	0.10	0.580	3.270	1.803	0.08067
0.06	0.37	0.10	0.616	3.303	1.792	0.08297
0.06	0.38	0.10	0.578	3.316	1.795	0.08355
0.06	0.39	0.10	0.615	3.324	1.801	0.08368
0.06	0.40	0.10	0.609	3.317	1.814	0.08263
0.06	0.41	0.10	0.599	3.271	1.830	0.07933
0.06	0.42	0.10	0.583	3.259	1.816	0.07936
0.06	0.43	0.10	0.603	3.267	1.800	0.08059
0.06	0.44	0.10	0.632	3.275	1.804	0.08082
0.06	0.45	0.10	0.607	3.307	1.811	0.08228
0.06	0.46	0.10	0.628	3.332	1.820	0.08321
0.06	0.47	0.10	0.609	3.352	1.824	0.08407
0.06	0.48	0.10	0.603	3.328	1.854	0.08124
0.06	0.49	0.10	0.599	3.350	1.851	0.08258
0.06	0.50	0.10	0.613	3.381	1.851	0.08432
0.06	0.51	0.10	0.604	3.418	1.863	0.08578
0.06	0.52	0.10	0.636	3.507	1.798	0.09388
0.06	0.53	0.10	0.624	3.584	1.745	0.10077
0.06	0.54	0.10	0.617	3.678	1.693	0.10846
0.06	0.55	0.10	0.634	3.774	1.634	0.11651
0.06	0.56	0.10	0.623	3.852	1.583	0.12319
0.06	0.57	0.10	0.663	3.899	1.581	0.12582
0.06	0.58	0.10	0.659	3.929	1.600	0.12659
0.06	0.59	0.10	0.633	3.965	1.622	0.12747
0.06	0.60	0.10	0.639	4.054	1.632	0.13186
0.06	0.61	0.10	0.671	4.138	1.641	0.13604
0.06	0.62	0.10	0.639	4.218	1.609	0.14188
0.06	0.63	0.10	0.678	4.316	1.589	0.14811
0.06	0.64	0.10	0.659	4.425	1.476	0.15921
0.06	0.65	0.10	0.648	4.508	1.409	0.16670
0.06	0.66	0.10	0.644	4.579	1.371	0.17222
0.06	0.67	0.10	0.683	4.638	1.350	0.17633
0.06	0.68	0.10	0.645	4.692	1.340	0.17962
0.06	0.69	0.10	0.689	4.734	1.356	0.18116
0.06	0.70	0.10	0.682	4.688	1.672	0.16458
0.06	0.71	0.10	0.699	4.853	1.245	0.19237
0.06	0.72	0.10	0.659	4.878	1.227	0.19450
0.06	0.73	0.10	0.669	4.894	1.232	0.19512
0.06	0.74	0.10	0.708	4.914	1.242	0.19577
0.06	0.75	0.10	0.710	4.950	1.251	0.19732
0.06	0.76	0.10	0.673	4.965	1.303	0.19589
0.06	0.77	0.10	0.677	4.940	1.588	0.18207
0.06	0.78	0.10	0.697	4.887	1.787	0.17019
0.06	0.79	0.10	0.701	4.885	1.691	0.17447
0.06	0.80	0.10	0.687	4.861	1.767	0.16966
0.06	0.81	0.10	0.666	4.813	1.853	0.16309
0.06	0.82	0.10	0.670	4.953	1.680	0.17867
0.06	0.83	0.10	0.672	5.017	1.582	0.18651
0.06	0.84	0.10	0.698	5.045	1.595	0.18750
0.06	0.85	0.10	0.683	5.059	1.593	0.18827
0.06	0.86	0.10	0.673	5.063	1.618	0.18742
0.06	0.87	0.10	0.706	5.111	1.620	0.18993
0.06	0.88	0.10	0.691	5.201	1.595	0.19592
0.06	0.89	0.10	0.712	5.285	1.563	0.20187
0.06	0.90	0.10	0.724	5.378	1.517	0.20887
0.06	0.91	0.10	0.687	5.439	1.525	0.21183
0.06	0.92	0.10	0.719	5.474	1.543	0.21299
0.06	0.93	0.10	0.711	5.513	1.558	0.21443
0.06	0.94	0.10	0.724	5.551	1.633	0.21331
0.06	0.95	0.10	0.694	5.608	1.772	0.21044
0.06	0.96	0.10	0.704	5.736	2.003	0.20740
0.06	0.97	0.10	0.732	5.887	1.083	0.25394
0.06	0.98	0.10	0.701	5.911	1.077	0.25543
0.06	0.99	0.10	0.719	5.927	1.074	0.25640
0.06	1.00	0.10	0.723	5.933	1.072	0.25681
0.07	0.01	0.10	0.600	3.167	1.596	0.08535
0.07	0.02	0.10	0.585	3.203	1.568	0.08871
0.07	0.03	0.10	0.595	3.233	1.555	0.09093
0.07	0.04	0.10	0.610	3.261	1.548	0.09288
0.07	0.05	0.10	0.617	3.282	1.545	0.09416
0.07	0.06	0.10	0.609	3.293	1.544	0.09479
0.07	0.07	0.10	0.604	3.300	1.549	0.09488
0.07	0.08	0.10	0.586	3.310	1.559	0.09496
0.07	0.09	0.10	0.619	3.297	1.588	0.09279
0.07	0.10	0.10	0.604	3.269	1.653	0.08805
0.07	0.11	0.10	0.618	3.234	1.724	0.08262
0.07	0.12	0.10	0.588	3.205	1.780	0.07820
0.07	0.13	0.10	0.606	3.172	1.822	0.07430
0.07	0.14	0.10	0.570	3.144	1.837	0.07197
0.07	0.15	0.10	0.603	3.137	1.817	0.07262
0.07	0.16	0.10	0.583	3.100	1.831	0.06983
0.07	0.17	0.10	0.570	3.087	1.829	0.06925
0.07	0.18	0.10	0.570	3.082	1.822	0.06928
0.07	0.19	0.10	0.577	3.102	1.818	0.07061
0.07	0.20	0.10	0.573	3.111	1.806	0.07170
0.07	0.21	0.10	0.576	3.093	1.799	0.07109
0.07	0.22	0.10	0.601	3.077	1.787	0.07081
0.07	0.23	0.10	0.590	3.087	1.780	0.07173
0.07	0.24	0.10	0.614	3.107	1.774	0.07315
0.07	0.25	0.10	0.580	3.108	1.764	0.07373
0.07	0.26	0.10	0.577	3.108	1.758	0.07401
0.07	0.27	0.10	0.580	3.098	1.757	0.07347
0.07	0.28	0.10	0.588	3.075	1.750	0.07263
0.07	0.29	0.10	0.600	3.057	1.741	0.07207
0.07	0.30	0.10	0.608	3.042	1.733	0.07169
0.07	0.31	0.10	0.605	3.031	1.724	0.07151
0.07	0.32	0.10	0.583	3.025	1.709	0.07197
0.07	0.33	0.10	0.603	3.010	1.699	0.07166
0.07	0.34	0.10	0.569	3.004	1.687	0.07193
0.07	0.35	0.10	0.575	3.000	1.679	0.07211
0.07	0.36	0.10	0.568	3.000	1.668	0.07262
0.07	0.37	0.10	0.597	2.993	1.666	0.07236
0.07	0.38	0.10	0.577	2.993	1.664	0.07246
0.07	0.39	0.10	0.575	2.996	1.661	0.07283
0.07	0.40	0.10	0.589	3.003	1.658	0.07333
0.07	0.41	0.10	0.589	3.012	1.656	0.07393
0.07	0.42	0.10	0.607	3.021	1.655	0.07447
0.07	0.43	0.10	0.614	3.026	1.655	0.07472
0.07	0.44	0.10	0.596	3.036	1.661	0.07497
0.07	0.45	0.10	0.577	3.051	1.657	0.07600
0.07	0.46	0.10	0.571	3.036	1.665	0.07476
0.07	0.47	0.10	0.579	3.031	1.666	0.07447
0.07	0.48	0.10	0.605	3.031	1.668	0.07439
0.07	0.49	0.10	0.580	3.036	1.671	0.07449
0.07	0.50	0.10	0.571	3.049	1.676	0.07492
0.07	0.51	0.10	0.578	3.068	1.687	0.07539
0.07	0.52	0.10	0.575	3.089	1.704	0.07573
0.07	0.53	0.10	0.611	3.119	1.720	0.07656
0.07	0.54	0.10	0.625	3.164	1.743	0.07784
0.07	0.55	0.10	0.609	3.215	1.772	0.07915
0.07	0.56	0.10	0.587	3.293	1.801	0.08200
0.07	0.57	0.10	0.595	3.415	1.829	0.08727
0.07	0.58	0.10	0.609	3.514	1.856	0.09138
0.07	0.59	0.10	0.637	3.564	1.903	0.09179
0.07	0.60	0.10	0.626	3.661	1.910	0.09681
0.07	0.61	0.10	0.638	3.741	1.872	0.10310
0.07	0.62	0.10	0.617	3.861	1.803	0.11307
0.07	0.63	0.10	0.634	3.954	1.732	0.12164
0.07	0.64	0.10	0.620	4.014	1.618	0.13032
0.07	0.65	0.10	0.667	4.112	1.557	0.13855
0.07	0.66	0.10	0.663	4.253	1.521	0.14787
0.07	0.67	0.10	0.687	4.378	1.463	0.15724
0.07	0.68	0.10	0.670	4.429	1.466	0.15989
0.07	0.69	0.10	0.656	4.523	1.414	0.16729
0.07	0.70	0.10	0.641	4.604	1.378	0.17327
0.07	0.71	0.10	0.649	4.662	1.379	0.17632
0.07	0.72	0.10	0.649	4.646	1.571	0.16688
0.07	0.73	0.10	0.663	4.775	1.340	0.18411
0.07	0.74	0.10	0.688	4.835	1.253	0.19104
0.07	0.75	0.10	0.680	4.851	1.268	0.19131
0.07	0.76	0.10	0.671	4.862	1.322	0.18951
0.07	0.77	0.10	0.658	4.851	1.524	0.18009
0.07	0.78	0.10	0.652	4.819	1.548	0.17728
0.07	0.79	0.10	0.663	4.766	1.678	0.16856
0.07	0.80	0.10	0.655	4.680	1.943	0.15154
0.07	0.81	0.10	0.678	4.541	2.058	0.13843
0.07	0.82	0.10	0.666	4.591	1.962	0.14577
0.07	0.83	0.10	0.686	4.669	1.905	0.15272
0.07	0.84	0.10	0.688	4.725	1.852	0.15834
0.07	0.85	0.10	0.710	4.756	1.818	0.16158
0.07	0.86	0.10	0.666	4.803	1.790	0.16546
0.07	0.87	0.10	0.674	4.923	1.718	0.17527
0.07	0.88	0.10	0.689	5.051	1.659	0.18493
0.07	0.89	0.10	0.712	5.174	1.612	0.19368
0.07	0.90	0.10	0.695	5.257	1.564	0.20029
0.07	0.91	0.10	0.694	5.320	1.568	0.20354
0.07	0.92	0.10	0.712	5.368	1.573	0.20595
0.07	0.93	0.10	0.722	5.464	1.539	0.21265
0.07	0.94	0.10	0.689	5.569	1.497	0.22003
0.07	0.95	0.10	0.713	5.673	1.464	0.22703
0.07	0.96	0.10	0.710	5.690	1.975	0.20613
0.07	0.97	0.10	0.708	5.884	1.080	0.25391
0.07	0.98	0.10	0.700	5.905	1.074	0.25523
0.07	0.99	0.10	0.703	5.919	1.071	0.25612
0.07	1.00	0.10	0.693	5.921	1.069	0.25627
0.08	0.01	0.10	0.542	2.553	1.542	0.05476
0.08	0.02	0.10	0.542	2.568	1.531	0.05614
0.08	0.03	0.10	0.540	2.588	1.526	0.05747
0.08	0.04	0.10	0.555	2.613	1.522	0.05905
0.08	0.05	0.10	0.578	2.647	1.523	0.06084
0.08	0.06	0.10	0.565	2.686	1.520	0.06306
0.08	0.07	0.10	0.548	2.733	1.510	0.06611
0.08	0.08	0.10	0.594	2.776	1.498	0.06908
0.08	0.09	0.10	0.582	2.800	1.494	0.07056
0.08	0.10	0.10	0.580	2.813	1.491	0.07140
0.08	0.11	0.10	0.559	2.818	1.494	0.07156
0.08	0.12	0.10	0.589	2.820	1.495	0.07162
0.08	0.13	0.10	0.575	2.823	1.497	0.07168
0.08	0.14	0.10	0.588	2.823	1.500	0.07149
0.08	0.15	0.10	0.585	2.815	1.506	0.07078
0.08	0.16	0.10	0.588	2.817	1.511	0.07062
0.08	0.17	0.10	0.608	2.820	1.516	0.07052
0.08	0.18	0.10	0.556	2.824	1.519	0.07059
0.08	0.19	0.10	0.590	2.831	1.523	0.07082
0.08	0.20	0.10	0.572	2.841	1.529	0.07105
0.08	0.21	0.10	0.562	2.861	1.535	0.07178
0.08	0.22	0.10	0.587	2.864	1.543	0.07157
0.08	0.23	0.10	0.579	2.868	1.545	0.07168
0.08	0.24	0.10	0.557	2.876	1.551	0.07179
0.08	0.25	0.10	0.584	2.883	1.553	0.07209
0.08	0.26	0.10	0.564	2.897	1.556	0.07267
0.08	0.27	0.10	0.581	2.891	1.566	0.07186
0.08	0.28	0.10	0.571	2.899	1.570	0.07215
0.08	0.29	0.10	0.603	2.913	1.578	0.07247
0.08	0.30	0.10	0.570	2.927	1.583	0.07298
0.08	0.31	0.10	0.611	2.935	1.580	0.07354
0.08	0.32	0.10	0.569	2.942	1.579	0.07396
0.08	0.33	0.10	0.611	2.946	1.579	0.07423
0.08	0.34	0.10	0.596	2.964	1.577	0.07530
0.08	0.35	0.10	0.591	2.965	1.577	0.07535
0.08	0.36	0.10	0.569	2.966	1.577	0.07539
0.08	0.37	0.10	0.600	2.959	1.577	0.07504
0.08	0.38	0.10	0.568	2.950	1.578	0.07449
0.08	0.39	0.10	0.573	2.951	1.576	0.07463
0.08	0.40	0.10	0.568	2.952	1.579	0.07453
0.08	0.41	0.10	0.576	2.956	1.585	0.07447
0.08	0.42	0.10	0.605	2.955	1.586	0.07438
0.08	0.43	0.10	0.605	2.960	1.587	0.07456
0.08	0.44	0.10	0.603	2.966	1.591	0.07474
0.08	0.45	0.10	0.598	2.976	1.592	0.07515
0.08	0.46	0.10	0.604	2.983	1.594	0.07543
0.08	0.47	0.10	0.607	2.997	1.595	0.07617
0.08	0.48	0.10	0.571	3.021	1.585	0.07793
0.08	0.49	0.10	0.576	3.021	1.586	0.07792
0.08	0.50	0.10	0.578	3.012	1.591	0.07719
0.08	0.51	0.10	0.578	3.026	1.597	0.07767
0.08	0.52	0.10	0.595	3.051	1.603	0.07871
0.08	0.53	0.10	0.590	3.091	1.615	0.08027
0.08	0.54	0.10	0.573	3.116	1.628	0.08100
0.08	0.55	0.10	0.587	3.136	1.646	0.08121
0.08	0.56	0.10	0.611	3.161	1.667	0.08151
0.08	0.57	0.10	0.582	3.197	1.685	0.08260
0.08	0.58	0.10	0.594	3.246	1.705	0.08423
0.08	0.59	0.10	0.631	3.326	1.732	0.08725
0.08	0.60	0.10	0.620	3.375	1.764	0.08835
0.08	0.61	0.10	0.628	3.430	1.803	0.08945
0.08	0.62	0.10	0.612	3.480	1.853	0.08968
0.08	0.63	0.10	0.631	3.586	1.850	0.09568
0.08	0.64	0.10	0.633	3.710	1.807	0.10461
0.08	0.65	0.10	0.611	3.845	1.665	0.11885
0.08	0.66	0.10	0.647	3.941	1.572	0.12858
0.08	0.67	0.10	0.651	4.027	1.536	0.13494
0.08	0.68	0.10	0.658	4.127	1.512	0.14144
0.08	0.69	0.10	0.632	4.185	1.501	0.14512
0.08	0.70	0.10	0.643	4.254	1.498	0.14897
0.08	0.71	0.10	0.644	4.372	1.476	0.15635
0.08	0.72	0.10	0.642	4.475	1.465	0.16239
0.08	0.73	0.10	0.654	4.561	1.487	0.16601
0.08	0.74	0.10	0.651	4.599	1.636	0.16133
0.08	0.75	0.10	0.674	4.801	1.292	0.18758
0.08	0.76	0.10	0.688	4.831	1.289	0.18929
0.08	0.77	0.10	0.693	4.830	1.385	0.18505
0.08	0.78	0.10	0.677	4.811	1.452	0.18112
0.08	0.79	0.10	0.695	4.700	1.784	0.16009
0.08	0.80	0.10	0.645	4.654	1.757	0.15880
0.08	0.81	0.10	0.652	4.540	1.898	0.14594
0.08	0.82	0.10	0.646	4.514	1.792	0.14953
0.08	0.83	0.10	0.693	4.554	1.766	0.15291
0.08	0.84	0.10	0.659	4.658	1.721	0.16070
0.08	0.85	0.10	0.687	4.702	1.713	0.16345
0.08	0.86	0.10	0.672	4.772	1.677	0.16890
0.08	0.87	0.10	0.688	4.903	1.619	0.17866
0.08	0.88	0.10	0.681	5.093	1.496	0.19437
0.08	0.89	0.10	0.689	5.220	1.431	0.20407
0.08	0.90	0.10	0.726	5.337	1.402	0.21158
0.08	0.91	0.10	0.718	5.420	1.372	0.21730
0.08	0.92	0.10	0.698	5.499	1.353	0.22233
0.08	0.93	0.10	0.700	5.574	1.343	0.22681
0.08	0.94	0.10	0.713	5.668	1.297	0.23370
0.08	0.95	0.10	0.743	5.766	1.211	0.24241
0.08	0.96	0.10	0.709	5.801	1.329	0.23950
0.08	0.97	0.10	0.737	5.872	1.077	0.25341
0.08	0.98	0.10	0.716	5.893	1.072	0.25470
0.08	0.99	0.10	0.726	5.902	1.069	0.25528
0.08	1.00	0.10	0.710	5.903	1.068	0.25538
0.09	0.01	0.10	0.564	2.476	1.496	0.05296
0.09	0.02	0.10	0.554	2.480	1.483	0.05387
0.09	0.03	0.10	0.532	2.485	1.476	0.05446
0.09	0.04	0.10	0.534	2.490	1.470	0.05507
0.09	0.05	0.10	0.549	2.495	1.464	0.05564
0.09	0.06	0.10	0.570	2.499	1.460	0.05599
0.09	0.07	0.10	0.538	2.506	1.457	0.05656
0.09	0.08	0.10	0.547	2.511	1.454	0.05700
0.09	0.09	0.10	0.540	2.520	1.451	0.05761
0.09	0.10	0.10	0.536	2.528	1.449	0.05818
0.09	0.11	0.10	0.557	2.539	1.449	0.05876
0.09	0.12	0.10	0.550	2.550	1.450	0.05927
0.09	0.13	0.10	0.579	2.561	1.451	0.05986
0.09	0.14	0.10	0.575	2.573	1.452	0.06045
0.09	0.15	0.10	0.578	2.585	1.453	0.06106
0.09	0.16	0.10	0.574	2.598	1.453	0.06174
0.09	0.17	0.10	0.588	2.611	1.453	0.06244
0.09	0.18	0.10	0.577	2.626	1.454	0.06324
0.09	0.19	0.10	0.591	2.644	1.454	0.06415
0.09	0.20	0.10	0.565	2.663	1.455	0.06513
0.09	0.21	0.10	0.582	2.681	1.455	0.06607
0.09	0.22	0.10	0.593	2.708	1.455	0.06756
0.09	0.23	0.10	0.562	2.745	1.451	0.06978
0.09	0.24	0.10	0.584	2.780	1.446	0.07190
0.09	0.25	0.10	0.598	2.803	1.444	0.07321
0.09	0.26	0.10	0.565	2.823	1.443	0.07437
0.09	0.27	0.10	0.574	2.845	1.440	0.07570
0.09	0.28	0.10	0.608	2.865	1.440	0.07677
0.09	0.29	0.10	0.574	2.887	1.438	0.07807
0.09	0.30	0.10	0.599	2.907	1.437	0.07918
0.09	0.31	0.10	0.576	2.927	1.437	0.08027
0.09	0.32	0.10	0.585	2.938	1.437	0.08088
0.09	0.33	0.10	0.595	2.933	1.438	0.08053
0.09	0.34	0.10	0.594	2.934	1.441	0.08047
0.09	0.35	0.10	0.574	2.919	1.448	0.07931
0.09	0.36	0.10	0.573	2.905	1.453	0.07828
0.09	0.37	0.10	0.574	2.908	1.455	0.07833
0.09	0.38	0.10	0.584	2.903	1.459	0.07786
0.09	0.39	0.10	0.604	2.905	1.464	0.07774
0.09	0.40	0.10	0.610	2.903	1.470	0.07734
0.09	0.41	0.10	0.573	2.906	1.476	0.07722
0.09	0.42	0.10	0.571	2.913	1.483	0.07725
0.09	0.43	0.10	0.610	2.922	1.489	0.07738
0.09	0.44	0.10	0.577	2.929	1.499	0.07729
0.09	0.45	0.10	0.582	2.934	1.510	0.07699
0.09	0.46	0.10	0.600	2.950	1.522	0.07728
0.09	0.47	0.10	0.584	2.975	1.532	0.07816
0.09	0.48	0.10	0.608	2.989	1.537	0.07863
0.09	0.49	0.10	0.603	3.004	1.539	0.07936
0.09	0.50	0.10	0.598	3.012	1.545	0.07945
0.09	0.51	0.10	0.577	3.022	1.553	0.07964
0.09	0.52	0.10	0.587	3.044	1.560	0.08048
0.09	0.53	0.10	0.576	3.086	1.567	0.08242
0.09	0.54	0.10	0.607	3.115	1.581	0.08332
0.09	0.55	0.10	0.610	3.142	1.596	0.08404
0.09	0.56	0.10	0.618	3.175	1.616	0.08484
0.09	0.57	0.10	0.589	3.224	1.639	0.08631
0.09	0.58	0.10	0.594	3.254	1.660	0.08689
0.09	0.59	0.10	0.623	3.295	1.668	0.08875
0.09	0.60	0.10	0.588	3.349	1.691	0.09051
0.09	0.61	0.10	0.621	3.409	1.718	0.09246
0.09	0.62	0.10	0.593	3.473	1.718	0.09598
0.09	0.63	0.10	0.636	3.549	1.696	0.10125
0.09	0.64	0.10	0.601	3.619	1.663	0.10668
0.09	0.65	0.10	0.616	3.702	1.622	0.11320
0.09	0.66	0.10	0.649	3.781	1.610	0.11807
0.09	0.67	0.10	0.677	3.892	1.599	0.12459
0.09	0.68	0.10	0.623	3.993	1.569	0.13151
0.09	0.69	0.10	0.646	4.087	1.523	0.13876
0.09	0.70	0.10	0.638	4.162	1.510	0.14342
0.09	0.71	0.10	0.645	4.246	1.510	0.14798
0.09	0.72	0.10	0.680	4.355	1.498	0.15442
0.09	0.73	0.10	0.660	4.407	1.529	0.15583
0.09	0.74	0.10	0.684	4.486	1.557	0.15881
0.09	0.75	0.10	0.690	4.534	1.623	0.15844
0.09	0.76	0.10	0.664	4.720	1.507	0.17372
0.09	0.77	0.10	0.668	4.881	1.271	0.19276
0.09	0.78	0.10	0.711	4.898	1.303	0.19227
0.09	0.79	0.10	0.706	4.875	1.379	0.18775
0.09	0.80	0.10	0.671	4.854	1.400	0.18566
0.09	0.81	0.10	0.664	4.801	1.490	0.17887
0.09	0.82	0.10	0.679	4.679	1.605	0.16714
0.09	0.83	0.10	0.671	4.562	1.602	0.16092
0.09	0.84	0.10	0.693	4.714	1.477	0.17474
0.09	0.85	0.10	0.716	4.855	1.419	0.18494
0.09	0.86	0.10	0.695	4.991	1.348	0.19531
0.09	0.87	0.10	0.726	5.044	1.371	0.19717
0.09	0.88	0.10	0.695	5.122	1.373	0.20124
0.09	0.89	0.10	0.704	5.300	1.268	0.21523
0.09	0.90	0.10	0.722	5.425	1.238	0.22312
0.09	0.91	0.10	0.735	5.527	1.212	0.22964
0.09	0.92	0.10	0.694	5.600	1.192	0.23441
0.09	0.93	0.10	0.710	5.667	1.178	0.23849
0.09	0.94	0.10	0.698	5.716	1.179	0.24108
0.09	0.95	0.10	0.717	5.768	1.162	0.24453
0.09	0.96	0.10	0.731	5.817	1.167	0.24689
0.09	0.97	0.10	0.742	5.856	1.075	0.25264
0.09	0.98	0.10	0.742	5.874	1.071	0.25376
0.09	0.99	0.10	0.749	5.884	1.069	0.25435
0.09	1.00	0.10	0.710	5.881	1.067	0.25424
0.10	0.01	0.10	0.530	2.436	1.468	0.05223
0.10	0.02	0.10	0.563	2.437	1.453	0.05308
0.10	0.03	0.10	0.534	2.440	1.443	0.05376
0.10	0.04	0.10	0.531	2.442	1.435	0.05426
0.10	0.05	0.10	0.531	2.446	1.429	0.05478
0.10	0.06	0.10	0.530	2.451	1.424	0.05529
0.10	0.07	0.10	0.532	2.456	1.419	0.05579
0.10	0.08	0.10	0.539	2.460	1.414	0.05624
0.10	0.09	0.10	0.574	2.466	1.408	0.05692
0.10	0.10	0.10	0.556	2.471	1.403	0.05739
0.10	0.11	0.10	0.536	2.480	1.404	0.05788
0.10	0.12	0.10	0.580	2.493	1.403	0.05858
0.10	0.13	0.10	0.565	2.506	1.403	0.05929
0.10	0.14	0.10	0.565	2.518	1.404	0.05991
0.10	0.15	0.10	0.569	2.534	1.404	0.06075
0.10	0.16	0.10	0.543	2.547	1.405	0.06145
0.10	0.17	0.10	0.550	2.565	1.406	0.06237
0.10	0.18	0.10	0.575	2.585	1.409	0.06330
0.10	0.19	0.10	0.548	2.607	1.410	0.06441
0.10	0.20	0.10	0.589	2.630	1.411	0.06557
0.10	0.21	0.10	0.575	2.658	1.410	0.06716
0.10	0.22	0.10	0.567	2.693	1.403	0.06936
0.10	0.23	0.10	0.564	2.722	1.400	0.07104
0.10	0.24	0.10	0.582	2.744	1.399	0.07233
0.10	0.25	0.10	0.576	2.763	1.398	0.07339
0.10	0.26	0.10	0.604	2.782	1.397	0.07446
0.10	0.27	0.10	0.574	2.802	1.397	0.07556
0.10	0.28	0.10	0.578	2.823	1.398	0.07663
0.10	0.29	0.10	0.573	2.836	1.398	0.07730
0.10	0.30	0.10	0.586	2.854	1.398	0.07827
0.10	0.31	0.10	0.609	2.862	1.398	0.07871
0.10	0.32	0.10	0.573	2.865	1.398	0.07887
0.10	0.33	0.10	0.575	2.868	1.398	0.07902
0.10	0.34	0.10	0.610	2.871	1.400	0.07909
0.10	0.35	0.10	0.603	2.877	1.403	0.07924
0.10	0.36	0.10	0.606	2.869	1.408	0.07858
0.10	0.37	0.10	0.601	2.839	1.413	0.07672
0.10	0.38	0.10	0.589	2.832	1.418	0.07609
0.10	0.39	0.10	0.586	2.829	1.422	0.07571
0.10	0.40	0.10	0.601	2.833	1.426	0.07578
0.10	0.41	0.10	0.558	2.841	1.429	0.07602
0.10	0.42	0.10	0.596	2.850	1.433	0.07631
0.10	0.43	0.10	0.594	2.862	1.438	0.07672
0.10	0.44	0.10	0.600	2.881	1.443	0.07750
0.10	0.45	0.10	0.566	2.903	1.448	0.07842
0.10	0.46	0.10	0.604	2.933	1.454	0.07978
0.10	0.47	0.10	0.604	2.956	1.463	0.08053
0.10	0.48	0.10	0.583	2.981	1.475	0.08125
0.10	0.49	0.10	0.582	3.009	1.483	0.08238
0.10	0.50	0.10	0.579	3.036	1.493	0.08338
0.10	0.51	0.10	0.609	3.062	1.504	0.08426
0.10	0.52	0.10	0.581	3.090	1.513	0.08527
0.10	0.53	0.10	0.613	3.110	1.532	0.08542
0.10	0.54	0.10	0.619	3.161	1.543	0.08768
0.10	0.55	0.10	0.607	3.187	1.561	0.08817
0.10	0.56	0.10	0.600	3.214	1.579	0.08879
0.10	0.57	0.10	0.623	3.255	1.598	0.09005
0.10	0.58	0.10	0.631	3.308	1.599	0.09285
0.10	0.59	0.10	0.617	3.371	1.590	0.09672
0.10	0.60	0.10	0.625	3.447	1.573	0.10172
0.10	0.61	0.10	0.622	3.494	1.570	0.10438
0.10	0.62	0.10	0.622	3.557	1.546	0.10897
0.10	0.63	0.10	0.630	3.620	1.521	0.11362
0.10	0.64	0.10	0.614	3.676	1.514	0.11698
0.10	0.65	0.10	0.630	3.736	1.509	0.12046
0.10	0.66	0.10	0.635	3.797	1.510	0.12371
0.10	0.67	0.10	0.631	3.871	1.521	0.12719
0.10	0.68	0.10	0.641	3.950	1.536	0.13071
0.10	0.69	0.10	0.621	4.061	1.553	0.13592
0.10	0.70	0.10	0.632	4.202	1.548	0.14379
0.10	0.71	0.10	0.691	4.246	1.537	0.14671
0.10	0.72	0.10	0.648	4.369	1.537	0.15339
0.10	0.73	0.10	0.686	4.529	1.465	0.16529
0.10	0.74	0.10	0.652	4.642	1.374	0.17549
0.10	0.75	0.10	0.660	4.725	1.327	0.18198
0.10	0.76	0.10	0.687	4.769	1.342	0.18369
0.10	0.77	0.10	0.694	4.828	1.309	0.18823
0.10	0.78	0.10	0.675	4.899	1.252	0.19453
0.10	0.79	0.10	0.695	4.897	1.283	0.19310
0.10	0.80	0.10	0.679	4.856	1.340	0.18842
0.10	0.81	0.10	0.679	4.850	1.347	0.18780
0.10	0.82	0.10	0.683	4.782	1.429	0.18055
0.10	0.83	0.10	0.665	4.653	1.527	0.16923
0.10	0.84	0.10	0.675	4.612	1.482	0.16902
0.10	0.85	0.10	0.730	4.671	1.418	0.17504
0.10	0.86	0.10	0.720	4.750	1.372	0.18136
0.10	0.87	0.10	0.700	4.887	1.338	0.19017
0.10	0.88	0.10	0.724	5.063	1.282	0.20200
0.10	0.89	0.10	0.693	5.256	1.224	0.21470
0.10	0.90	0.10	0.696	5.380	1.207	0.22208
0.10	0.91	0.10	0.708	5.498	1.190	0.22902
0.10	0.92	0.10	0.710	5.593	1.159	0.23535
0.10	0.93	0.10	0.696	5.658	1.148	0.23920
0.10	0.94	0.10	0.742	5.708	1.152	0.24171
0.10	0.95	0.10	0.738	5.754	1.150	0.24426
0.10	0.96	0.10	0.735	5.804	1.131	0.24766
0.10	0.97	0.10	0.729	5.834	1.075	0.25145
0.10	0.98	0.10	0.699	5.852	1.071	0.25256
0.10	0.99	0.10	0.718	5.860	1.068	0.25312
0.10	1.00	0.10	0.745	5.858	1.067	0.25306
0.11	0.01	0.10	0.552	2.367	1.438	0.05003
0.11	0.02	0.10	0.524	2.350	1.404	0.05089
0.11	0.03	0.10	0.558	2.349	1.390	0.05151
0.11	0.04	0.10	0.533	2.351	1.382	0.05204
0.11	0.05	0.10	0.539	2.356	1.376	0.05259
0.11	0.06	0.10	0.541	2.362	1.371	0.05316
0.11	0.07	0.10	0.558	2.367	1.367	0.05370
0.11	0.08	0.10	0.558	2.374	1.362	0.05430
0.11	0.09	0.10	0.569	2.381	1.359	0.05483
0.11	0.10	0.10	0.531	2.390	1.357	0.05541
0.11	0.11	0.10	0.556	2.402	1.358	0.05600
0.11	0.12	0.10	0.547	2.415	1.358	0.05670
0.11	0.13	0.10	0.543	2.429	1.358	0.05744
0.11	0.14	0.10	0.535	2.442	1.360	0.05806
0.11	0.15	0.10	0.549	2.455	1.361	0.05871
0.11	0.16	0.10	0.535	2.470	1.363	0.05938
0.11	0.17	0.10	0.548	2.488	1.365	0.06027
0.11	0.18	0.10	0.571	2.505	1.368	0.06100
0.11	0.19	0.10	0.575	2.522	1.371	0.06178
0.11	0.20	0.10	0.557	2.540	1.372	0.06269
0.11	0.21	0.10	0.585	2.559	1.374	0.06363
0.11	0.22	0.10	0.582	2.580	1.375	0.06467
0.11	0.23	0.10	0.556	2.604	1.376	0.06597
0.11	0.24	0.10	0.558	2.627	1.374	0.06724
0.11	0.25	0.10	0.561	2.652	1.374	0.06862
0.11	0.26	0.10	0.569	2.682	1.373	0.07028
0.11	0.27	0.10	0.563	2.713	1.374	0.07188
0.11	0.28	0.10	0.578	2.738	1.375	0.07319
0.11	0.29	0.10	0.575	2.757	1.375	0.07423
0.11	0.30	0.10	0.595	2.773	1.375	0.07509
0.11	0.31	0.10	0.564	2.782	1.374	0.07558
0.11	0.32	0.10	0.567	2.791	1.375	0.07605
0.11	0.33	0.10	0.566	2.801	1.376	0.07651
0.11	0.34	0.10	0.572	2.811	1.379	0.07690
0.11	0.35	0.10	0.583	2.809	1.382	0.07664
0.11	0.36	0.10	0.568	2.805	1.384	0.07634
0.11	0.37	0.10	0.571	2.809	1.386	0.07646
0.11	0.38	0.10	0.592	2.820	1.388	0.07695
0.11	0.39	0.10	0.560	2.829	1.391	0.07730
0.11	0.40	0.10	0.565	2.836	1.395	0.07746
0.11	0.41	0.10	0.578	2.848	1.396	0.07804
0.11	0.42	0.10	0.576	2.861	1.398	0.07867
0.11	0.43	0.10	0.567	2.880	1.399	0.07963
0.11	0.44	0.10	0.610	2.898	1.402	0.08044
0.11	0.45	0.10	0.574	2.911	1.409	0.08083
0.11	0.46	0.10	0.600	2.925	1.415	0.08127
0.11	0.47	0.10	0.587	2.942	1.423	0.08179
0.11	0.48	0.10	0.607	2.964	1.433	0.08244
0.11	0.49	0.10	0.577	2.995	1.442	0.08368
0.11	0.50	0.10	0.583	3.030	1.433	0.08600
0.11	0.51	0.10	0.578	3.063	1.427	0.08807
0.11	0.52	0.10	0.581	3.094	1.426	0.08982
0.11	0.53	0.10	0.607	3.127	1.428	0.09150
0.11	0.54	0.10	0.579	3.161	1.432	0.09314
0.11	0.55	0.10	0.615	3.216	1.437	0.09581
0.11	0.56	0.10	0.586	3.257	1.450	0.09740
0.11	0.57	0.10	0.587	3.301	1.464	0.09911
0.11	0.58	0.10	0.602	3.337	1.480	0.10030
0.11	0.59	0.10	0.596	3.395	1.490	0.10289
0.11	0.60	0.10	0.619	3.477	1.484	0.10765
0.11	0.61	0.10	0.605	3.541	1.478	0.11136
0.11	0.62	0.10	0.606	3.596	1.479	0.11431
0.11	0.63	0.10	0.604	3.659	1.472	0.11804
0.11	0.64	0.10	0.635	3.720	1.467	0.12157
0.11	0.65	0.10	0.614	3.777	1.471	0.12445
0.11	0.66	0.10	0.653	3.841	1.472	0.12783
0.11	0.67	0.10	0.628	3.865	1.491	0.12826
0.11	0.68	0.10	0.623	3.929	1.506	0.13104
0.11	0.69	0.10	0.666	4.024	1.530	0.13501
0.11	0.70	0.10	0.648	4.160	1.550	0.14147
0.11	0.71	0.10	0.648	4.293	1.514	0.15034
0.11	0.72	0.10	0.667	4.387	1.523	0.15500
0.11	0.73	0.10	0.667	4.537	1.364	0.17026
0.11	0.74	0.10	0.685	4.630	1.311	0.17756
0.11	0.75	0.10	0.665	4.697	1.290	0.18210
0.11	0.76	0.10	0.689	4.752	1.283	0.18537
0.11	0.77	0.10	0.701	4.781	1.301	0.18612
0.11	0.78	0.10	0.699	4.824	1.281	0.18930
0.11	0.79	0.10	0.703	4.867	1.258	0.19260
0.11	0.80	0.10	0.716	4.847	1.309	0.18933
0.11	0.81	0.10	0.694	4.824	1.326	0.18734
0.11	0.82	0.10	0.686	4.753	1.441	0.17848
0.11	0.83	0.10	0.703	4.716	1.398	0.17838
0.11	0.84	0.10	0.681	4.628	1.490	0.16955
0.11	0.85	0.10	0.705	4.587	1.424	0.17031
0.11	0.86	0.10	0.698	4.585	1.394	0.17151
0.11	0.87	0.10	0.693	4.822	1.307	0.18804
0.11	0.88	0.10	0.728	4.953	1.272	0.19655
0.11	0.89	0.10	0.717	5.139	1.232	0.20817
0.11	0.90	0.10	0.725	5.285	1.212	0.21679
0.11	0.91	0.10	0.702	5.387	1.223	0.22176
0.11	0.92	0.10	0.698	5.539	1.160	0.23242
0.11	0.93	0.10	0.731	5.621	1.144	0.23744
0.11	0.94	0.10	0.733	5.681	1.147	0.24049
0.11	0.95	0.10	0.715	5.732	1.153	0.24300
0.11	0.96	0.10	0.697	5.786	1.084	0.24857
0.11	0.97	0.10	0.708	5.810	1.075	0.25023
0.11	0.98	0.10	0.703	5.827	1.071	0.25126
0.11	0.99	0.10	0.720	5.838	1.068	0.25193
0.11	1.00	0.10	0.697	5.833	1.067	0.25175
0.12	0.01	0.10	0.512	2.282	1.395	0.04768
0.12	0.02	0.10	0.539	2.280	1.379	0.04836
0.12	0.03	0.10	0.519	2.284	1.370	0.04907
0.12	0.04	0.10	0.546	2.290	1.363	0.04974
0.12	0.05	0.10	0.557	2.295	1.358	0.05030
0.12	0.06	0.10	0.524	2.304	1.353	0.05099
0.12	0.07	0.10	0.527	2.311	1.349	0.05155
0.12	0.08	0.10	0.555	2.319	1.346	0.05217
0.12	0.09	0.10	0.568	2.329	1.344	0.05280
0.12	0.10	0.10	0.568	2.339	1.341	0.05347
0.12	0.11	0.10	0.531	2.352	1.342	0.05416
0.12	0.12	0.10	0.568	2.365	1.343	0.05477
0.12	0.13	0.10	0.539	2.380	1.343	0.05558
0.12	0.14	0.10	0.556	2.392	1.344	0.05613
0.12	0.15	0.10	0.543	2.406	1.345	0.05686
0.12	0.16	0.10	0.567	2.421	1.347	0.05761
0.12	0.17	0.10	0.559	2.437	1.349	0.05834
0.12	0.18	0.10	0.554	2.451	1.350	0.05903
0.12	0.19	0.10	0.539	2.466	1.351	0.05979
0.12	0.20	0.10	0.545	2.480	1.352	0.06050
0.12	0.21	0.10	0.569	2.498	1.352	0.06143
0.12	0.22	0.10	0.569	2.515	1.353	0.06230
0.12	0.23	0.10	0.552	2.536	1.353	0.06348
0.12	0.24	0.10	0.580	2.551	1.354	0.06419
0.12	0.25	0.10	0.547	2.568	1.355	0.06504
0.12	0.26	0.10	0.583	2.583	1.357	0.06581
0.12	0.27	0.10	0.561	2.604	1.358	0.06685
0.12	0.28	0.10	0.588	2.622	1.358	0.06778
0.12	0.29	0.10	0.550	2.641	1.358	0.06880
0.12	0.30	0.10	0.563	2.655	1.357	0.06964
0.12	0.31	0.10	0.563	2.669	1.357	0.07038
0.12	0.32	0.10	0.572	2.683	1.356	0.07118
0.12	0.33	0.10	0.559	2.704	1.357	0.07224
0.12	0.34	0.10	0.593	2.727	1.357	0.07348
0.12	0.35	0.10	0.566	2.739	1.358	0.07411
0.12	0.36	0.10	0.589	2.752	1.360	0.07470
0.12	0.37	0.10	0.595	2.769	1.361	0.07552
0.12	0.38	0.10	0.596	2.786	1.364	0.07630
0.12	0.39	0.10	0.594	2.813	1.365	0.07768
0.12	0.40	0.10	0.582	2.834	1.368	0.07870
0.12	0.41	0.10	0.573	2.850	1.371	0.07943
0.12	0.42	0.10	0.570	2.867	1.371	0.08027
0.12	0.43	0.10	0.579	2.873	1.374	0.08048
0.12	0.44	0.10	0.639	2.886	1.377	0.08101
0.12	0.45	0.10	0.589	2.899	1.381	0.08157
0.12	0.46	0.10	0.607	2.916	1.386	0.08222
0.12	0.47	0.10	0.590	2.935	1.393	0.08290
0.12	0.48	0.10	0.600	2.956	1.403	0.08349
0.12	0.49	0.10	0.581	2.991	1.405	0.08529
0.12	0.50	0.10	0.583	3.026	1.394	0.08772
0.12	0.51	0.10	0.583	3.061	1.388	0.08987
0.12	0.52	0.10	0.608	3.092	1.389	0.09154
0.12	0.53	0.10	0.620	3.128	1.390	0.09336
0.12	0.54	0.10	0.582	3.166	1.392	0.09533
0.12	0.55	0.10	0.628	3.199	1.397	0.09686
0.12	0.56	0.10	0.618	3.231	1.405	0.09821
0.12	0.57	0.10	0.602	3.274	1.412	0.10016
0.12	0.58	0.10	0.596	3.308	1.421	0.10158
0.12	0.59	0.10	0.629	3.362	1.431	0.10404
0.12	0.60	0.10	0.594	3.433	1.439	0.10744
0.12	0.61	0.10	0.606	3.514	1.444	0.11156
0.12	0.62	0.10	0.611	3.575	1.454	0.11437
0.12	0.63	0.10	0.646	3.637	1.464	0.11722
0.12	0.64	0.10	0.632	3.694	1.483	0.11942
0.12	0.65	0.10	0.619	3.757	1.480	0.12296
0.12	0.66	0.10	0.646	3.831	1.480	0.12698
0.12	0.67	0.10	0.625	3.922	1.480	0.13184
0.12	0.68	0.10	0.638	3.958	1.505	0.13266
0.12	0.69	0.10	0.630	4.022	1.520	0.13535
0.12	0.70	0.10	0.647	4.155	1.488	0.14405
0.12	0.71	0.10	0.668	4.284	1.427	0.15386
0.12	0.72	0.10	0.680	4.393	1.368	0.16237
0.12	0.73	0.10	0.647	4.487	1.341	0.16864
0.12	0.74	0.10	0.653	4.578	1.306	0.17502
0.12	0.75	0.10	0.672	4.644	1.299	0.17889
0.12	0.76	0.10	0.657	4.706	1.273	0.18333
0.12	0.77	0.10	0.692	4.749	1.278	0.18537
0.12	0.78	0.10	0.668	4.767	1.287	0.18598
0.12	0.79	0.10	0.682	4.820	1.265	0.18974
0.12	0.80	0.10	0.677	4.825	1.276	0.18953
0.12	0.81	0.10	0.700	4.770	1.333	0.18412
0.12	0.82	0.10	0.692	4.739	1.421	0.17859
0.12	0.83	0.10	0.702	4.669	1.407	0.17545
0.12	0.84	0.10	0.668	4.600	1.472	0.16883
0.12	0.85	0.10	0.712	4.538	1.447	0.16659
0.12	0.86	0.10	0.678	4.481	1.400	0.16567
0.12	0.87	0.10	0.726	4.623	1.338	0.17602
0.12	0.88	0.10	0.718	4.754	1.300	0.18473
0.12	0.89	0.10	0.704	4.928	1.273	0.19518
0.12	0.90	0.10	0.707	5.142	1.232	0.20833
0.12	0.91	0.10	0.722	5.297	1.202	0.21785
0.12	0.92	0.10	0.732	5.446	1.172	0.22699
0.12	0.93	0.10	0.714	5.566	1.153	0.23415
0.12	0.94	0.10	0.699	5.644	1.154	0.23827
0.12	0.95	0.10	0.717	5.708	1.172	0.24090
0.12	0.96	0.10	0.713	5.758	1.082	0.24715
0.12	0.97	0.10	0.711	5.784	1.075	0.24883
0.12	0.98	0.10	0.699	5.801	1.072	0.24985
0.12	0.99	0.10	0.713	5.810	1.069	0.25043
0.12	1.00	0.10	0.727	5.804	1.068	0.25015
0.13	0.01	0.10	0.519	2.230	1.381	0.04562
0.13	0.02	0.10	0.545	2.234	1.367	0.04651
0.13	0.03	0.10	0.540	2.238	1.358	0.04718
0.13	0.04	0.10	0.548	2.245	1.352	0.04793
0.13	0.05	0.10	0.542	2.254	1.346	0.04866
0.13	0.06	0.10	0.532	2.263	1.342	0.04933
0.13	0.07	0.10	0.527	2.272	1.339	0.04999
0.13	0.08	0.10	0.555	2.284	1.336	0.05077
0.13	0.09	0.10	0.566	2.292	1.334	0.05135
0.13	0.10	0.10	0.554	2.304	1.332	0.05210
0.13	0.11	0.10	0.547	2.318	1.332	0.05279
0.13	0.12	0.10	0.557	2.333	1.333	0.05357
0.13	0.13	0.10	0.535	2.347	1.334	0.05430
0.13	0.14	0.10	0.568	2.362	1.335	0.05505
0.13	0.15	0.10	0.582	2.378	1.336	0.05582
0.13	0.16	0.10	0.564	2.392	1.338	0.05645
0.13	0.17	0.10	0.539	2.410	1.339	0.05737
0.13	0.18	0.10	0.571	2.429	1.340	0.05832
0.13	0.19	0.10	0.560	2.453	1.342	0.05956
0.13	0.20	0.10	0.540	2.486	1.341	0.06133
0.13	0.21	0.10	0.582	2.505	1.340	0.06244
0.13	0.22	0.10	0.576	2.508	1.342	0.06249
0.13	0.23	0.10	0.567	2.509	1.343	0.06249
0.13	0.24	0.10	0.540	2.525	1.342	0.06340
0.13	0.25	0.10	0.570	2.541	1.343	0.06421
0.13	0.26	0.10	0.543	2.556	1.344	0.06494
0.13	0.27	0.10	0.559	2.573	1.346	0.06581
0.13	0.28	0.10	0.547	2.592	1.345	0.06684
0.13	0.29	0.10	0.590	2.610	1.344	0.06789
0.13	0.30	0.10	0.587	2.626	1.342	0.06883
0.13	0.31	0.10	0.591	2.642	1.341	0.06975
0.13	0.32	0.10	0.590	2.662	1.340	0.07084
0.13	0.33	0.10	0.595	2.689	1.338	0.07240
0.13	0.34	0.10	0.563	2.714	1.337	0.07379
0.13	0.35	0.10	0.597	2.730	1.337	0.07467
0.13	0.36	0.10	0.590	2.745	1.337	0.07545
0.13	0.37	0.10	0.565	2.767	1.338	0.07658
0.13	0.38	0.10	0.607	2.782	1.340	0.07727
0.13	0.39	0.10	0.569	2.799	1.342	0.07811
0.13	0.40	0.10	0.578	2.823	1.345	0.07924
0.13	0.41	0.10	0.602	2.844	1.346	0.08027
0.13	0.42	0.10	0.584	2.848	1.349	0.08036
0.13	0.43	0.10	0.577	2.856	1.351	0.08072
0.13	0.44	0.10	0.602	2.870	1.354	0.08130
0.13	0.45	0.10	0.605	2.884	1.358	0.08182
0.13	0.46	0.10	0.591	2.900	1.363	0.08245
0.13	0.47	0.10	0.576	2.918	1.370	0.08306
0.13	0.48	0.10	0.572	2.939	1.379	0.08381
0.13	0.49	0.10	0.629	2.963	1.390	0.08449
0.13	0.50	0.10	0.590	2.996	1.397	0.08596
0.13	0.51	0.10	0.619	3.039	1.370	0.08959
0.13	0.52	0.10	0.613	3.074	1.369	0.09152
0.13	0.53	0.10	0.615	3.108	1.370	0.09327
0.13	0.54	0.10	0.591	3.143	1.372	0.09505
0.13	0.55	0.10	0.617	3.180	1.375	0.09688
0.13	0.56	0.10	0.619	3.218	1.379	0.09878
0.13	0.57	0.10	0.621	3.262	1.383	0.10091
0.13	0.58	0.10	0.626	3.292	1.392	0.10211
0.13	0.59	0.10	0.590	3.330	1.402	0.10366
0.13	0.60	0.10	0.603	3.383	1.413	0.10598
0.13	0.61	0.10	0.618	3.446	1.429	0.10861
0.13	0.62	0.10	0.627	3.514	1.441	0.11170
0.13	0.63	0.10	0.626	3.598	1.457	0.11546
0.13	0.64	0.10	0.644	3.683	1.456	0.12012
0.13	0.65	0.10	0.620	3.771	1.467	0.12429
0.13	0.66	0.10	0.623	3.825	1.508	0.12531
0.13	0.67	0.10	0.643	3.902	1.494	0.13016
0.13	0.68	0.10	0.622	3.988	1.466	0.13608
0.13	0.69	0.10	0.670	4.084	1.449	0.14202
0.13	0.70	0.10	0.632	4.150	1.427	0.14658
0.13	0.71	0.10	0.648	4.267	1.357	0.15613
0.13	0.72	0.10	0.638	4.358	1.325	0.16237
0.13	0.73	0.10	0.677	4.434	1.317	0.16684
0.13	0.74	0.10	0.645	4.508	1.311	0.17106
0.13	0.75	0.10	0.668	4.590	1.294	0.17618
0.13	0.76	0.10	0.681	4.647	1.293	0.17928
0.13	0.77	0.10	0.691	4.704	1.267	0.18345
0.13	0.78	0.10	0.690	4.733	1.281	0.18439
0.13	0.79	0.10	0.662	4.737	1.291	0.18422
0.13	0.80	0.10	0.667	4.785	1.272	0.18757
0.13	0.81	0.10	0.699	4.750	1.320	0.18361
0.13	0.82	0.10	0.673	4.711	1.370	0.17935
0.13	0.83	0.10	0.693	4.679	1.405	0.17603
0.13	0.84	0.10	0.684	4.581	1.404	0.17083
0.13	0.85	0.10	0.669	4.476	1.466	0.16243
0.13	0.86	0.10	0.678	4.431	1.398	0.16308
0.13	0.87	0.10	0.714	4.468	1.356	0.16691
0.13	0.88	0.10	0.711	4.619	1.313	0.17693
0.13	0.89	0.10	0.719	4.808	1.278	0.18858
0.13	0.90	0.10	0.726	5.012	1.240	0.20108
0.13	0.91	0.10	0.713	5.173	1.210	0.21091
0.13	0.92	0.10	0.695	5.309	1.198	0.21863
0.13	0.93	0.10	0.728	5.478	1.168	0.22885
0.13	0.94	0.10	0.725	5.603	1.155	0.23601
0.13	0.95	0.10	0.733	5.684	1.122	0.24169
0.13	0.96	0.10	0.728	5.729	1.083	0.24557
0.13	0.97	0.10	0.697	5.756	1.077	0.24729
0.13	0.98	0.10	0.731	5.775	1.072	0.24846
0.13	0.99	0.10	0.733	5.784	1.070	0.24905
0.13	1.00	0.10	0.726	5.777	1.069	0.24871
0.14	0.01	0.10	0.542	2.195	1.371	0.04423
0.14	0.02	0.10	0.542	2.199	1.358	0.04514
0.14	0.03	0.10	0.516	2.207	1.349	0.04596
0.14	0.04	0.10	0.515	2.216	1.343	0.04678
0.14	0.05	0.10	0.537	2.226	1.339	0.04754
0.14	0.06	0.10	0.526	2.235	1.335	0.04823
0.14	0.07	0.10	0.548	2.247	1.332	0.04899
0.14	0.08	0.10	0.554	2.258	1.329	0.04975
0.14	0.09	0.10	0.524	2.270	1.327	0.05054
0.14	0.10	0.10	0.539	2.282	1.325	0.05128
0.14	0.11	0.10	0.530	2.298	1.325	0.05208
0.14	0.12	0.10	0.529	2.312	1.326	0.05282
0.14	0.13	0.10	0.532	2.327	1.327	0.05357
0.14	0.14	0.10	0.553	2.344	1.328	0.05440
0.14	0.15	0.10	0.557	2.359	1.330	0.05510
0.14	0.16	0.10	0.532	2.377	1.331	0.05602
0.14	0.17	0.10	0.548	2.393	1.331	0.05686
0.14	0.18	0.10	0.568	2.407	1.332	0.05758
0.14	0.19	0.10	0.556	2.422	1.332	0.05840
0.14	0.20	0.10	0.561	2.437	1.332	0.05920
0.14	0.21	0.10	0.553	2.453	1.332	0.06005
0.14	0.22	0.10	0.537	2.468	1.332	0.06085
0.14	0.23	0.10	0.543	2.484	1.332	0.06167
0.14	0.24	0.10	0.551	2.503	1.332	0.06272
0.14	0.25	0.10	0.545	2.520	1.334	0.06355
0.14	0.26	0.10	0.558	2.541	1.335	0.06462
0.14	0.27	0.10	0.580	2.561	1.334	0.06575
0.14	0.28	0.10	0.594	2.580	1.333	0.06681
0.14	0.29	0.10	0.586	2.597	1.331	0.06781
0.14	0.30	0.10	0.554	2.616	1.328	0.06899
0.14	0.31	0.10	0.552	2.639	1.326	0.07032
0.14	0.32	0.10	0.585	2.666	1.324	0.07189
0.14	0.33	0.10	0.553	2.686	1.322	0.07302
0.14	0.34	0.10	0.572	2.701	1.321	0.07387
0.14	0.35	0.10	0.572	2.716	1.321	0.07467
0.14	0.36	0.10	0.598	2.733	1.321	0.07562
0.14	0.37	0.10	0.560	2.746	1.322	0.07627
0.14	0.38	0.10	0.599	2.763	1.322	0.07716
0.14	0.39	0.10	0.603	2.779	1.323	0.07794
0.14	0.40	0.10	0.602	2.792	1.325	0.07859
0.14	0.41	0.10	0.560	2.809	1.326	0.07941
0.14	0.42	0.10	0.602	2.822	1.328	0.08000
0.14	0.43	0.10	0.581	2.837	1.331	0.08069
0.14	0.44	0.10	0.616	2.855	1.334	0.08152
0.14	0.45	0.10	0.570	2.873	1.337	0.08233
0.14	0.46	0.10	0.603	2.892	1.342	0.08307
0.14	0.47	0.10	0.608	2.908	1.349	0.08358
0.14	0.48	0.10	0.575	2.930	1.357	0.08439
0.14	0.49	0.10	0.610	2.961	1.355	0.08613
0.14	0.50	0.10	0.580	2.989	1.355	0.08765
0.14	0.51	0.10	0.621	3.020	1.356	0.08927
0.14	0.52	0.10	0.623	3.055	1.359	0.09098
0.14	0.53	0.10	0.577	3.089	1.359	0.09281
0.14	0.54	0.10	0.589	3.127	1.359	0.09484
0.14	0.55	0.10	0.592	3.155	1.362	0.09619
0.14	0.56	0.10	0.601	3.190	1.366	0.09791
0.14	0.57	0.10	0.585	3.229	1.369	0.09983
0.14	0.58	0.10	0.619	3.272	1.376	0.10182
0.14	0.59	0.10	0.630	3.316	1.382	0.10388
0.14	0.60	0.10	0.595	3.359	1.392	0.10570
0.14	0.61	0.10	0.599	3.412	1.406	0.10792
0.14	0.62	0.10	0.626	3.473	1.422	0.11042
0.14	0.63	0.10	0.602	3.539	1.442	0.11298
0.14	0.64	0.10	0.630	3.624	1.452	0.11709
0.14	0.65	0.10	0.609	3.726	1.439	0.12323
0.14	0.66	0.10	0.637	3.789	1.469	0.12519
0.14	0.67	0.10	0.617	3.871	1.517	0.12736
0.14	0.68	0.10	0.676	3.995	1.448	0.13727
0.14	0.69	0.10	0.631	4.099	1.389	0.14558
0.14	0.70	0.10	0.632	4.159	1.374	0.14953
0.14	0.71	0.10	0.627	4.236	1.343	0.15507
0.14	0.72	0.10	0.662	4.310	1.317	0.16020
0.14	0.73	0.10	0.645	4.383	1.305	0.16466
0.14	0.74	0.10	0.666	4.457	1.296	0.16900
0.14	0.75	0.10	0.674	4.515	1.301	0.17185
0.14	0.76	0.10	0.684	4.591	1.289	0.17648
0.14	0.77	0.10	0.677	4.642	1.290	0.17915
0.14	0.78	0.10	0.684	4.692	1.270	0.18272
0.14	0.79	0.10	0.658	4.698	1.290	0.18216
0.14	0.80	0.10	0.673	4.728	1.289	0.18380
0.14	0.81	0.10	0.697	4.719	1.313	0.18224
0.14	0.82	0.10	0.688	4.610	1.462	0.16983
0.14	0.83	0.10	0.693	4.629	1.401	0.17358
0.14	0.84	0.10	0.667	4.552	1.394	0.16972
0.14	0.85	0.10	0.676	4.407	1.475	0.15827
0.14	0.86	0.10	0.659	4.393	1.392	0.16125
0.14	0.87	0.10	0.688	4.354	1.364	0.16044
0.14	0.88	0.10	0.687	4.458	1.332	0.16746
0.14	0.89	0.10	0.713	4.619	1.298	0.17755
0.14	0.90	0.10	0.721	4.822	1.263	0.18996
0.14	0.91	0.10	0.735	4.998	1.236	0.20047
0.14	0.92	0.10	0.704	5.141	1.229	0.20839
0.14	0.93	0.10	0.744	5.383	1.189	0.22295
0.14	0.94	0.10	0.708	5.551	1.172	0.23258
0.14	0.95	0.10	0.696	5.649	1.100	0.24071
0.14	0.96	0.10	0.699	5.701	1.085	0.24405
0.14	0.97	0.10	0.738	5.725	1.079	0.24556
0.14	0.98	0.10	0.725	5.745	1.074	0.24679
0.14	0.99	0.10	0.725	5.755	1.071	0.24744
0.14	1.00	0.10	0.713	5.748	1.070	0.24709
0.15	0.01	0.10	0.546	2.167	1.364	0.04307
0.15	0.02	0.10	0.534	2.174	1.351	0.04414
0.15	0.03	0.10	0.534	2.184	1.343	0.04506
0.15	0.04	0.10	0.526	2.194	1.337	0.04588
0.15	0.05	0.10	0.533	2.205	1.333	0.04673
0.15	0.06	0.10	0.535	2.217	1.329	0.04754
0.15	0.07	0.10	0.552	2.229	1.326	0.04836
0.15	0.08	0.10	0.523	2.240	1.323	0.04909
0.15	0.09	0.10	0.553	2.253	1.321	0.04991
0.15	0.10	0.10	0.559	2.266	1.318	0.05070
0.15	0.11	0.10	0.554	2.281	1.319	0.05149
0.15	0.12	0.10	0.555	2.297	1.320	0.05230
0.15	0.13	0.10	0.531	2.314	1.321	0.05313
0.15	0.14	0.10	0.532	2.332	1.323	0.05403
0.15	0.15	0.10	0.567	2.347	1.324	0.05476
0.15	0.16	0.10	0.521	2.362	1.325	0.05553
0.15	0.17	0.10	0.534	2.377	1.325	0.05634
0.15	0.18	0.10	0.533	2.392	1.325	0.05715
0.15	0.19	0.10	0.545	2.407	1.325	0.05797
0.15	0.20	0.10	0.542	2.424	1.324	0.05889
0.15	0.21	0.10	0.571	2.440	1.324	0.05973
0.15	0.22	0.10	0.570	2.457	1.324	0.06067
0.15	0.23	0.10	0.547	2.475	1.324	0.06161
0.15	0.24	0.10	0.544	2.494	1.325	0.06260
0.15	0.25	0.10	0.542	2.514	1.325	0.06366
0.15	0.26	0.10	0.579	2.539	1.325	0.06496
0.15	0.27	0.10	0.574	2.558	1.324	0.06608
0.15	0.28	0.10	0.557	2.581	1.321	0.06741
0.15	0.29	0.10	0.575	2.603	1.317	0.06883
0.15	0.30	0.10	0.582	2.626	1.315	0.07018
0.15	0.31	0.10	0.555	2.649	1.312	0.07155
0.15	0.32	0.10	0.557	2.666	1.310	0.07259
0.15	0.33	0.10	0.579	2.680	1.309	0.07336
0.15	0.34	0.10	0.587	2.693	1.308	0.07412
0.15	0.35	0.10	0.578	2.705	1.308	0.07476
0.15	0.36	0.10	0.557	2.717	1.308	0.07541
0.15	0.37	0.10	0.581	2.731	1.307	0.07619
0.15	0.38	0.10	0.557	2.753	1.307	0.07733
0.15	0.39	0.10	0.578	2.759	1.309	0.07760
0.15	0.40	0.10	0.592	2.773	1.308	0.07834
0.15	0.41	0.10	0.579	2.784	1.309	0.07891
0.15	0.42	0.10	0.596	2.798	1.311	0.07956
0.15	0.43	0.10	0.568	2.813	1.312	0.08029
0.15	0.44	0.10	0.583	2.829	1.315	0.08102
0.15	0.45	0.10	0.578	2.848	1.317	0.08194
0.15	0.46	0.10	0.577	2.868	1.320	0.08286
0.15	0.47	0.10	0.605	2.884	1.327	0.08341
0.15	0.48	0.10	0.611	2.906	1.333	0.08429
0.15	0.49	0.10	0.587	2.933	1.339	0.08541
0.15	0.50	0.10	0.623	2.962	1.348	0.08650
0.15	0.51	0.10	0.610	2.995	1.356	0.08788
0.15	0.52	0.10	0.584	3.023	1.367	0.08887
0.15	0.53	0.10	0.609	3.052	1.382	0.08968
0.15	0.54	0.10	0.614	3.095	1.374	0.09239
0.15	0.55	0.10	0.624	3.137	1.358	0.09543
0.15	0.56	0.10	0.617	3.173	1.358	0.09737
0.15	0.57	0.10	0.590	3.209	1.360	0.09918
0.15	0.58	0.10	0.604	3.250	1.363	0.10121
0.15	0.59	0.10	0.595	3.319	1.365	0.10486
0.15	0.60	0.10	0.597	3.368	1.372	0.10713
0.15	0.61	0.10	0.618	3.404	1.386	0.10840
0.15	0.62	0.10	0.616	3.468	1.402	0.11113
0.15	0.63	0.10	0.608	3.468	1.591	0.10197
0.15	0.64	0.10	0.643	3.572	1.475	0.11320
0.15	0.65	0.10	0.640	3.651	1.456	0.11835
0.15	0.66	0.10	0.613	3.699	1.522	0.11781
0.15	0.67	0.10	0.636	3.754	1.539	0.11999
0.15	0.68	0.10	0.661	3.866	1.534	0.12630
0.15	0.69	0.10	0.651	4.039	1.417	0.14109
0.15	0.70	0.10	0.626	4.116	1.400	0.14603
0.15	0.71	0.10	0.628	4.156	1.405	0.14795
0.15	0.72	0.10	0.650	4.240	1.354	0.15480
0.15	0.73	0.10	0.667	4.312	1.325	0.15995
0.15	0.74	0.10	0.671	4.380	1.310	0.16427
0.15	0.75	0.10	0.651	4.460	1.296	0.16916
0.15	0.76	0.10	0.645	4.521	1.295	0.17243
0.15	0.77	0.10	0.684	4.592	1.283	0.17678
0.15	0.78	0.10	0.685	4.637	1.285	0.17912
0.15	0.79	0.10	0.651	4.666	1.291	0.18040
0.15	0.80	0.10	0.687	4.668	1.298	0.18017
0.15	0.81	0.10	0.671	4.677	1.327	0.17942
0.15	0.82	0.10	0.685	4.578	1.449	0.16864
0.15	0.83	0.10	0.656	4.562	1.400	0.17002
0.15	0.84	0.10	0.678	4.554	1.380	0.17043
0.15	0.85	0.10	0.689	4.415	1.448	0.15992
0.15	0.86	0.10	0.691	4.351	1.397	0.15881
0.15	0.87	0.10	0.677	4.286	1.369	0.15658
0.15	0.88	0.10	0.699	4.335	1.336	0.16067
0.15	0.89	0.10	0.709	4.471	1.309	0.16917
0.15	0.90	0.10	0.683	4.659	1.276	0.18066
0.15	0.91	0.10	0.714	4.808	1.266	0.18904
0.15	0.92	0.10	0.722	4.939	1.260	0.19630
0.15	0.93	0.10	0.693	5.272	1.212	0.21608
0.15	0.94	0.10	0.697	5.486	1.168	0.22931
0.15	0.95	0.10	0.721	5.612	1.102	0.23862
0.15	0.96	0.10	0.731	5.665	1.088	0.24201
0.15	0.97	0.10	0.705	5.695	1.081	0.24387
0.15	0.98	0.10	0.703	5.714	1.077	0.24507
0.15	0.99	0.10	0.729	5.725	1.074	0.24574
0.15	1.00	0.10	0.725	5.717	1.072	0.24541
0.16	0.01	0.10	0.511	2.148	1.358	0.04239
0.16	0.02	0.10	0.546	2.157	1.345	0.04349
0.16	0.03	0.10	0.520	2.164	1.338	0.04427
0.16	0.04	0.10	0.551	2.176	1.332	0.04523
0.16	0.05	0.10	0.517	2.188	1.328	0.04605
0.16	0.06	0.10	0.562	2.201	1.324	0.04698
0.16	0.07	0.10	0.536	2.213	1.321	0.04779
0.16	0.08	0.10	0.524	2.226	1.318	0.04858
0.16	0.09	0.10	0.521	2.241	1.316	0.04951
0.16	0.10	0.10	0.525	2.252	1.314	0.05024
0.16	0.11	0.10	0.523	2.269	1.314	0.05109
0.16	0.12	0.10	0.532	2.286	1.316	0.05195
0.16	0.13	0.10	0.558	2.304	1.317	0.05286
0.16	0.14	0.10	0.541	2.321	1.318	0.05368
0.16	0.15	0.10	0.563	2.337	1.319	0.05451
0.16	0.16	0.10	0.534	2.353	1.319	0.05535
0.16	0.17	0.10	0.565	2.369	1.319	0.05623
0.16	0.18	0.10	0.535	2.385	1.319	0.05706
0.16	0.19	0.10	0.571	2.401	1.319	0.05796
0.16	0.20	0.10	0.579	2.420	1.318	0.05897
0.16	0.21	0.10	0.549	2.437	1.317	0.05995
0.16	0.22	0.10	0.579	2.456	1.317	0.06095
0.16	0.23	0.10	0.576	2.477	1.317	0.06210
0.16	0.24	0.10	0.583	2.501	1.316	0.06338
0.16	0.25	0.10	0.543	2.521	1.316	0.06450
0.16	0.26	0.10	0.577	2.544	1.314	0.06579
0.16	0.27	0.10	0.572	2.574	1.311	0.06762
0.16	0.28	0.10	0.566	2.597	1.307	0.06903
0.16	0.29	0.10	0.584	2.616	1.304	0.07019
0.16	0.30	0.10	0.556	2.633	1.301	0.07122
0.16	0.31	0.10	0.568	2.649	1.299	0.07219
0.16	0.32	0.10	0.592	2.661	1.298	0.07288
0.16	0.33	0.10	0.557	2.674	1.296	0.07363
0.16	0.34	0.10	0.575	2.685	1.296	0.07430
0.16	0.35	0.10	0.560	2.696	1.296	0.07488
0.16	0.36	0.10	0.568	2.708	1.296	0.07551
0.16	0.37	0.10	0.561	2.721	1.296	0.07617
0.16	0.38	0.10	0.596	2.734	1.296	0.07686
0.16	0.39	0.10	0.583	2.746	1.297	0.07750
0.16	0.40	0.10	0.603	2.757	1.298	0.07802
0.16	0.41	0.10	0.596	2.771	1.298	0.07875
0.16	0.42	0.10	0.570	2.784	1.299	0.07943
0.16	0.43	0.10	0.594	2.800	1.300	0.08020
0.16	0.44	0.10	0.597	2.818	1.301	0.08115
0.16	0.45	0.10	0.579	2.837	1.303	0.08204
0.16	0.46	0.10	0.572	2.851	1.306	0.08267
0.16	0.47	0.10	0.570	2.868	1.310	0.08338
0.16	0.48	0.10	0.584	2.886	1.314	0.08413
0.16	0.49	0.10	0.598	2.906	1.318	0.08502
0.16	0.50	0.10	0.615	2.932	1.323	0.08612
0.16	0.51	0.10	0.614	2.964	1.331	0.08747
0.16	0.52	0.10	0.617	3.001	1.338	0.08909
0.16	0.53	0.10	0.597	3.035	1.347	0.09046
0.16	0.54	0.10	0.622	3.055	1.357	0.09109
0.16	0.55	0.10	0.610	3.092	1.371	0.09235
0.16	0.56	0.10	0.637	3.141	1.370	0.09507
0.16	0.57	0.10	0.619	3.184	1.359	0.09791
0.16	0.58	0.10	0.629	3.225	1.359	0.10010
0.16	0.59	0.10	0.630	3.277	1.361	0.10280
0.16	0.60	0.10	0.597	3.331	1.371	0.10521
0.16	0.61	0.10	0.629	3.393	1.382	0.10800
0.16	0.62	0.10	0.618	3.455	1.394	0.11078
0.16	0.63	0.10	0.634	3.526	1.405	0.11406
0.16	0.64	0.10	0.610	3.588	1.399	0.11768
0.16	0.65	0.10	0.602	3.503	1.535	0.10656
0.16	0.66	0.10	0.623	3.586	1.478	0.11382
0.16	0.67	0.10	0.618	3.645	1.501	0.11586
0.16	0.68	0.10	0.653	3.708	1.527	0.11808
0.16	0.69	0.10	0.648	3.872	1.507	0.12790
0.16	0.70	0.10	0.651	4.044	1.425	0.14098
0.16	0.71	0.10	0.643	4.084	1.466	0.14126
0.16	0.72	0.10	0.671	4.132	1.463	0.14400
0.16	0.73	0.10	0.663	4.240	1.360	0.15451
0.16	0.74	0.10	0.663	4.301	1.335	0.15890
0.16	0.75	0.10	0.664	4.374	1.315	0.16370
0.16	0.76	0.10	0.681	4.447	1.308	0.16795
0.16	0.77	0.10	0.641	4.512	1.304	0.17157
0.16	0.78	0.10	0.650	4.581	1.290	0.17587
0.16	0.79	0.10	0.668	4.625	1.286	0.17839
0.16	0.80	0.10	0.682	4.633	1.303	0.17808
0.16	0.81	0.10	0.914	4.616	1.397	0.17304
0.16	0.82	0.10	0.946	4.553	1.426	0.16838
0.16	0.83	0.10	0.937	4.491	1.401	0.16612
0.16	0.84	0.10	0.962	4.537	1.373	0.16989
0.16	0.85	0.10	0.956	4.402	1.417	0.16059
0.16	0.86	0.10	0.961	4.300	1.410	0.15547
0.16	0.87	0.10	0.930	4.245	1.365	0.15456
0.16	0.88	0.10	0.933	4.256	1.337	0.15641
0.16	0.89	0.10	0.940	4.348	1.315	0.16231
0.16	0.90	0.10	0.982	4.479	1.298	0.17010
0.16	0.91	0.10	0.965	4.625	1.285	0.17851
0.16	0.92	0.10	0.703	4.779	1.282	0.18681
0.16	0.93	0.10	0.720	5.109	1.261	0.20535
0.16	0.94	0.10	0.704	5.390	1.167	0.22423
0.16	0.95	0.10	0.729	5.567	1.108	0.23599
0.16	0.96	0.10	0.698	5.628	1.091	0.23992
0.16	0.97	0.10	0.715	5.660	1.084	0.24190
0.16	0.98	0.10	0.695	5.682	1.079	0.24328
0.16	0.99	0.10	0.705	5.693	1.076	0.24399
0.16	1.00	0.10	0.705	5.685	1.074	0.24362
0.17	0.01	0.10	0.508	2.131	1.353	0.04172
0.17	0.02	0.10	0.546	2.139	1.341	0.04278
0.17	0.03	0.10	0.517	2.150	1.333	0.04376
0.17	0.04	0.10	0.518	2.162	1.328	0.04470
0.17	0.05	0.10	0.514	2.175	1.324	0.04556
0.17	0.06	0.10	0.544	2.189	1.319	0.04654
0.17	0.07	0.10	0.557	2.201	1.317	0.04735
0.17	0.08	0.10	0.523	2.215	1.314	0.04824
0.17	0.09	0.10	0.568	2.228	1.311	0.04904
0.17	0.10	0.10	0.531	2.242	1.309	0.04991
0.17	0.11	0.10	0.523	2.261	1.310	0.05089
0.17	0.12	0.10	0.545	2.279	1.312	0.05176
0.17	0.13	0.10	0.563	2.298	1.313	0.05272
0.17	0.14	0.10	0.530	2.314	1.314	0.05351
0.17	0.15	0.10	0.527	2.332	1.314	0.05450
0.17	0.16	0.10	0.569	2.348	1.314	0.05535
0.17	0.17	0.10	0.568	2.366	1.314	0.05629
0.17	0.18	0.10	0.535	2.384	1.313	0.05728
0.17	0.19	0.10	0.569	2.399	1.313	0.05813
0.17	0.20	0.10	0.585	2.421	1.312	0.05933
0.17	0.21	0.10	0.556	2.442	1.311	0.06051
0.17	0.22	0.10	0.557	2.463	1.311	0.06165
0.17	0.23	0.10	0.560	2.483	1.310	0.06278
0.17	0.24	0.10	0.546	2.503	1.309	0.06388
0.17	0.25	0.10	0.564	2.531	1.307	0.06548
0.17	0.26	0.10	0.580	2.561	1.303	0.06725
0.17	0.27	0.10	0.548	2.587	1.299	0.06892
0.17	0.28	0.10	0.561	2.605	1.296	0.07000
0.17	0.29	0.10	0.585	2.621	1.293	0.07097
0.17	0.30	0.10	0.582	2.634	1.292	0.07175
0.17	0.31	0.10	0.584	2.648	1.290	0.07261
0.17	0.32	0.10	0.594	2.658	1.288	0.07319
0.17	0.33	0.10	0.559	2.669	1.287	0.07383
0.17	0.34	0.10	0.577	2.680	1.287	0.07445
0.17	0.35	0.10	0.575	2.693	1.286	0.07518
0.17	0.36	0.10	0.568	2.702	1.286	0.07565
0.17	0.37	0.10	0.569	2.716	1.286	0.07637
0.17	0.38	0.10	0.569	2.726	1.287	0.07691
0.17	0.39	0.10	0.567	2.739	1.288	0.07758
0.17	0.40	0.10	0.607	2.751	1.288	0.07818
0.17	0.41	0.10	0.565	2.764	1.288	0.07887
0.17	0.42	0.10	0.602	2.777	1.289	0.07951
0.17	0.43	0.10	0.580	2.793	1.290	0.08033
0.17	0.44	0.10	0.582	2.810	1.290	0.08121
0.17	0.45	0.10	0.598	2.825	1.292	0.08193
0.17	0.46	0.10	0.572	2.842	1.294	0.08275
0.17	0.47	0.10	0.607	2.858	1.296	0.08351
0.17	0.48	0.10	0.591	2.878	1.300	0.08441
0.17	0.49	0.10	0.571	2.899	1.303	0.08532
0.17	0.50	0.10	0.584	2.931	1.308	0.08683
0.17	0.51	0.10	0.592	2.960	1.313	0.08812
0.17	0.52	0.10	0.585	3.005	1.314	0.09049
0.17	0.53	0.10	0.578	3.044	1.318	0.09238
0.17	0.54	0.10	0.588	3.072	1.324	0.09359
0.17	0.55	0.10	0.616	3.100	1.334	0.09463
0.17	0.56	0.10	0.607	3.130	1.341	0.09585
0.17	0.57	0.10	0.621	3.141	1.367	0.09516
0.17	0.58	0.10	0.605	3.196	1.386	0.09724
0.17	0.59	0.10	0.622	3.238	1.370	0.10028
0.17	0.60	0.10	0.609	3.293	1.372	0.10313
0.17	0.61	0.10	0.627	3.358	1.380	0.10625
0.17	0.62	0.10	0.612	3.452	1.382	0.11115
0.17	0.63	0.10	0.623	3.546	1.355	0.11750
0.17	0.64	0.10	0.626	3.603	1.357	0.12044
0.17	0.65	0.10	0.606	3.621	1.393	0.11977
0.17	0.66	0.10	0.640	3.555	1.525	0.10985
0.17	0.67	0.10	0.642	3.524	1.492	0.10978
0.17	0.68	0.10	0.614	3.657	1.451	0.11889
0.17	0.69	0.10	0.644	3.715	1.464	0.12145
0.17	0.70	0.10	0.617	3.815	1.464	0.12683
0.17	0.71	0.10	0.619	3.996	1.465	0.13656
0.17	0.72	0.10	0.643	4.055	1.478	0.13913
0.17	0.73	0.10	0.656	4.112	1.460	0.14306
0.17	0.74	0.10	0.666	4.210	1.436	0.14943
0.17	0.75	0.10	0.648	4.292	1.342	0.15810
0.17	0.76	0.10	0.675	4.379	1.316	0.16394
0.17	0.77	0.10	0.671	4.434	1.317	0.16684
0.17	0.78	0.10	0.660	4.501	1.316	0.17045
0.17	0.79	0.10	0.689	4.560	1.310	0.17389
0.17	0.80	0.10	0.683	4.590	1.311	0.17547
0.17	0.81	0.10	0.665	4.568	1.407	0.17002
0.17	0.82	0.10	0.690	4.483	1.469	0.16265
0.17	0.83	0.10	0.651	4.436	1.406	0.16296
0.17	0.84	0.10	0.704	4.475	1.385	0.16598
0.17	0.85	0.10	0.690	4.356	1.478	0.15540
0.17	0.86	0.10	0.692	4.259	1.409	0.15327
0.17	0.87	0.10	0.717	4.212	1.362	0.15293
0.17	0.88	0.10	0.671	4.195	1.338	0.15312
0.17	0.89	0.10	0.680	4.251	1.323	0.15679
0.17	0.90	0.10	0.703	4.362	1.305	0.16354
0.17	0.91	0.10	0.687	4.513	1.287	0.17236
0.17	0.92	0.10	0.723	4.671	1.290	0.18071
0.17	0.93	0.10	0.700	4.948	1.269	0.19641
0.17	0.94	0.10	0.723	5.271	1.200	0.21653
0.17	0.95	0.10	0.750	5.521	1.116	0.23325
0.17	0.96	0.10	0.725	5.590	1.096	0.23775
0.17	0.97	0.10	0.698	5.626	1.087	0.23995
0.17	0.98	0.10	0.712	5.648	1.082	0.24137
0.17	0.99	0.10	0.725	5.662	1.078	0.24224
0.17	1.00	0.10	0.712	5.652	1.077	0.24177
0.18	0.01	0.10	0.519	2.117	1.350	0.04113
0.18	0.02	0.10	0.544	2.126	1.337	0.04225
0.18	0.03	0.10	0.539	2.138	1.329	0.04332
0.18	0.04	0.10	0.517	2.152	1.324	0.04433
0.18	0.05	0.10	0.528	2.164	1.319	0.04520
0.18	0.06	0.10	0.535	2.179	1.315	0.04621
0.18	0.07	0.10	0.541	2.191	1.312	0.04704
0.18	0.08	0.10	0.523	2.206	1.310	0.04795
0.18	0.09	0.10	0.551	2.220	1.308	0.04882
0.18	0.10	0.10	0.542	2.236	1.305	0.04980
0.18	0.11	0.10	0.544	2.255	1.306	0.05072
0.18	0.12	0.10	0.528	2.274	1.308	0.05165
0.18	0.13	0.10	0.562	2.294	1.310	0.05264
0.18	0.14	0.10	0.541	2.311	1.310	0.05358
0.18	0.15	0.10	0.551	2.329	1.310	0.05452
0.18	0.16	0.10	0.540	2.348	1.309	0.05558
0.18	0.17	0.10	0.570	2.367	1.309	0.05660
0.18	0.18	0.10	0.573	2.384	1.308	0.05759
0.18	0.19	0.10	0.558	2.406	1.307	0.05880
0.18	0.20	0.10	0.571	2.425	1.306	0.05985
0.18	0.21	0.10	0.538	2.452	1.305	0.06138
0.18	0.22	0.10	0.554	2.472	1.304	0.06244
0.18	0.23	0.10	0.565	2.492	1.303	0.06360
0.18	0.24	0.10	0.573	2.519	1.300	0.06520
0.18	0.25	0.10	0.569	2.551	1.296	0.06711
0.18	0.26	0.10	0.580	2.577	1.292	0.06866
0.18	0.27	0.10	0.548	2.594	1.289	0.06975
0.18	0.28	0.10	0.556	2.610	1.287	0.07067
0.18	0.29	0.10	0.582	2.624	1.285	0.07150
0.18	0.30	0.10	0.572	2.635	1.283	0.07222
0.18	0.31	0.10	0.590	2.646	1.282	0.07289
0.18	0.32	0.10	0.570	2.659	1.280	0.07363
0.18	0.33	0.10	0.554	2.666	1.280	0.07405
0.18	0.34	0.10	0.593	2.678	1.279	0.07473
0.18	0.35	0.10	0.593	2.688	1.279	0.07528
0.18	0.36	0.10	0.577	2.699	1.279	0.07586
0.18	0.37	0.10	0.575	2.711	1.279	0.07650
0.18	0.38	0.10	0.568	2.723	1.279	0.07712
0.18	0.39	0.10	0.592	2.734	1.280	0.07764
0.18	0.40	0.10	0.596	2.748	1.280	0.07840
0.18	0.41	0.10	0.582	2.760	1.281	0.07905
0.18	0.42	0.10	0.601	2.777	1.281	0.07992
0.18	0.43	0.10	0.567	2.793	1.281	0.08078
0.18	0.44	0.10	0.572	2.811	1.281	0.08169
0.18	0.45	0.10	0.586	2.830	1.282	0.08270
0.18	0.46	0.10	0.607	2.855	1.282	0.08403
0.18	0.47	0.10	0.620	2.872	1.284	0.08487
0.18	0.48	0.10	0.609	2.884	1.287	0.08536
0.18	0.49	0.10	0.601	2.896	1.292	0.08572
0.18	0.50	0.10	0.602	2.918	1.296	0.08673
0.18	0.51	0.10	0.584	2.953	1.300	0.08843
0.18	0.52	0.10	0.581	3.004	1.299	0.09118
0.18	0.53	0.10	0.581	3.038	1.302	0.09285
0.18	0.54	0.10	0.618	3.064	1.307	0.09401
0.18	0.55	0.10	0.616	3.093	1.312	0.09529
0.18	0.56	0.10	0.624	3.113	1.320	0.09595
0.18	0.57	0.10	2.145	3.136	1.330	0.09675
0.18	0.58	0.10	2.248	3.171	1.347	0.09779
0.18	0.59	0.10	2.107	3.202	1.376	0.09801
0.18	0.60	0.10	2.149	3.241	1.409	0.09853
0.18	0.61	0.10	2.213	3.300	1.439	0.10024
0.18	0.62	0.10	2.226	3.407	1.399	0.10797
0.18	0.63	0.10	2.221	3.511	1.362	0.11529
0.18	0.64	0.10	2.236	3.587	1.347	0.12008
0.18	0.65	0.10	2.266	3.646	1.346	0.12326
0.18	0.66	0.10	2.304	3.679	1.385	0.12325
0.18	0.67	0.10	2.222	3.630	1.492	0.11550
0.18	0.68	0.10	2.272	3.561	1.477	0.11252
0.18	0.69	0.10	2.278	3.636	1.446	0.11806
0.18	0.70	0.10	2.278	3.744	1.419	0.12513
0.18	0.71	0.10	2.290	3.880	1.408	0.13294
0.18	0.72	0.10	2.322	4.035	1.404	0.14150
0.18	0.73	0.10	2.302	4.045	1.444	0.14017
0.18	0.74	0.10	2.322	4.086	1.466	0.14136
0.18	0.75	0.10	2.254	4.219	1.378	0.15255
0.18	0.76	0.10	2.388	4.271	1.389	0.15487
0.18	0.77	0.10	2.444	4.359	1.344	0.16163
0.18	0.78	0.10	2.293	4.420	1.338	0.16510
0.18	0.79	0.10	2.441	4.490	1.344	0.16861
0.18	0.80	0.10	2.438	4.542	1.327	0.17221
0.18	0.81	0.10	2.334	4.558	1.336	0.17261
0.18	0.82	0.10	2.341	4.501	1.444	0.16475
0.18	0.83	0.10	2.377	4.420	1.411	0.16183
0.18	0.84	0.10	2.430	4.382	1.416	0.15961
0.18	0.85	0.10	2.446	4.264	1.491	0.14985
0.18	0.86	0.10	2.540	4.218	1.390	0.15198
0.18	0.87	0.10	2.438	4.193	1.361	0.15192
0.18	0.88	0.10	2.389	4.144	1.340	0.15030
0.18	0.89	0.10	2.383	4.184	1.326	0.15307
0.18	0.90	0.10	2.519	4.287	1.307	0.15943
0.18	0.91	0.10	2.451	4.447	1.294	0.16854
0.18	0.92	0.10	2.477	4.623	1.290	0.17814
0.18	0.93	0.10	2.554	4.880	1.253	0.19346
0.18	0.94	0.10	2.612	5.127	1.229	0.20765
0.18	0.95	0.10	2.598	5.466	1.127	0.22990
0.18	0.96	0.10	2.591	5.551	1.101	0.23545
0.18	0.97	0.10	2.577	5.590	1.091	0.23792
0.18	0.98	0.10	2.974	5.615	1.085	0.23949
0.18	0.99	0.10	2.516	5.629	1.081	0.24040
0.18	1.00	0.10	2.555	5.620	1.080	0.23993
0.19	0.01	0.10	1.836	2.106	1.346	0.04076
0.19	0.02	0.10	1.828	2.115	1.334	0.04187
0.19	0.03	0.10	1.933	2.128	1.326	0.04298
0.19	0.04	0.10	1.891	2.140	1.321	0.04388
0.19	0.05	0.10	1.862	2.154	1.316	0.04488
0.19	0.06	0.10	1.937	2.168	1.312	0.04580
0.19	0.07	0.10	1.942	2.183	1.309	0.04675
0.19	0.08	0.10	0.550	2.198	1.306	0.04772
0.19	0.09	0.10	0.537	2.213	1.304	0.04863
0.19	0.10	0.10	0.516	2.231	1.302	0.04967
0.19	0.11	0.10	0.524	2.251	1.303	0.05068
0.19	0.12	0.10	0.527	2.270	1.305	0.05161
0.19	0.13	0.10	0.526	2.291	1.306	0.05266
0.19	0.14	0.10	0.523	2.311	1.306	0.05380
0.19	0.15	0.10	0.554	2.329	1.305	0.05474
0.19	0.16	0.10	0.547	2.349	1.305	0.05582
0.19	0.17	0.10	0.519	2.368	1.304	0.05691
0.19	0.18	0.10	0.538	2.389	1.303	0.05809
0.19	0.19	0.10	0.543	2.411	1.301	0.05933
0.19	0.20	0.10	0.545	2.432	1.300	0.06055
0.19	0.21	0.10	0.561	2.465	1.299	0.06237
0.19	0.22	0.10	0.562	2.486	1.298	0.06356
0.19	0.23	0.10	0.556	2.514	1.294	0.06523
0.19	0.24	0.10	0.587	2.542	1.290	0.06693
0.19	0.25	0.10	0.562	2.567	1.287	0.06841
0.19	0.26	0.10	0.566	2.584	1.285	0.06944
0.19	0.27	0.10	0.544	2.601	1.282	0.07048
0.19	0.28	0.10	0.569	2.613	1.280	0.07121
0.19	0.29	0.10	0.566	2.624	1.278	0.07190
0.19	0.30	0.10	0.581	2.636	1.276	0.07260
0.19	0.31	0.10	0.543	2.646	1.275	0.07320
0.19	0.32	0.10	0.581	2.655	1.275	0.07370
0.19	0.33	0.10	0.569	2.666	1.274	0.07434
0.19	0.34	0.10	0.544	2.675	1.273	0.07487
0.19	0.35	0.10	0.592	2.685	1.273	0.07542
0.19	0.36	0.10	0.551	2.695	1.273	0.07592
0.19	0.37	0.10	0.583	2.705	1.273	0.07645
0.19	0.38	0.10	0.581	2.716	1.273	0.07708
0.19	0.39	0.10	0.558	2.728	1.273	0.07771
0.19	0.40	0.10	0.558	2.743	1.274	0.07847
0.19	0.41	0.10	0.547	2.759	1.274	0.07931
0.19	0.42	0.10	0.584	2.778	1.274	0.08032
0.19	0.43	0.10	0.583	2.803	1.272	0.08175
0.19	0.44	0.10	0.588	2.821	1.272	0.08273
0.19	0.45	0.10	0.586	2.838	1.272	0.08363
0.19	0.46	0.10	0.592	2.854	1.273	0.08440
0.19	0.47	0.10	0.570	2.869	1.274	0.08519
0.19	0.48	0.10	0.562	2.883	1.276	0.08584
0.19	0.49	0.10	0.552	2.895	1.279	0.08632
0.19	0.50	0.10	0.559	2.906	1.285	0.08665
0.19	0.51	0.10	0.604	2.933	1.288	0.08790
0.19	0.52	0.10	0.600	2.985	1.288	0.09070
0.19	0.53	0.10	0.579	3.018	1.291	0.09231
0.19	0.54	0.10	0.594	3.048	1.295	0.09373
0.19	0.55	0.10	0.577	3.071	1.298	0.09479
0.19	0.56	0.10	0.600	3.092	1.304	0.09566
0.19	0.57	0.10	0.599	3.112	1.313	0.09630
0.19	0.58	0.10	0.567	3.133	1.324	0.09686
0.19	0.59	0.10	0.570	3.146	1.346	0.09650
0.19	0.60	0.10	0.596	3.171	1.379	0.09623
0.19	0.61	0.10	0.609	3.205	1.405	0.09680
0.19	0.62	0.10	0.595	3.274	1.432	0.09918
0.19	0.63	0.10	0.612	3.376	1.466	0.10305
0.19	0.64	0.10	0.621	3.519	1.387	0.11453
0.19	0.65	0.10	0.622	3.600	1.378	0.11929
0.19	0.66	0.10	0.600	3.677	1.351	0.12475
0.19	0.67	0.10	0.631	3.706	1.416	0.12324
0.19	0.68	0.10	0.592	3.657	1.492	0.11701
0.19	0.69	0.10	0.590	3.638	1.459	0.11755
0.19	0.70	0.10	0.627	3.686	1.416	0.12214
0.19	0.71	0.10	0.620	3.773	1.398	0.12768
0.19	0.72	0.10	0.659	3.972	1.355	0.14033
0.19	0.73	0.10	0.621	4.038	1.373	0.14308
0.19	0.74	0.10	0.641	4.061	1.412	0.14250
0.19	0.75	0.10	0.640	4.106	1.433	0.14398
0.19	0.76	0.10	0.616	4.199	1.388	0.15104
0.19	0.77	0.10	0.612	4.230	1.446	0.15007
0.19	0.78	0.10	0.649	4.329	1.388	0.15805
0.19	0.79	0.10	0.662	4.363	1.443	0.15736
0.19	0.80	0.10	0.638	4.462	1.363	0.16628
0.19	0.81	0.10	0.637	4.529	1.336	0.17110
0.19	0.82	0.10	0.680	4.498	1.410	0.16612
0.19	0.83	0.10	0.652	4.408	1.409	0.16132
0.19	0.84	0.10	0.631	4.345	1.437	0.15667
0.19	0.85	0.10	0.660	4.200	1.496	0.14610
0.19	0.86	0.10	0.662	4.161	1.391	0.14882
0.19	0.87	0.10	0.641	4.166	1.353	0.15085
0.19	0.88	0.10	0.642	4.104	1.340	0.14811
0.19	0.89	0.10	0.658	4.130	1.327	0.15011
0.19	0.90	0.10	0.655	4.226	1.308	0.15612
0.19	0.91	0.10	0.689	4.430	1.293	0.16771
0.19	0.92	0.10	0.659	4.615	1.264	0.17883
0.19	0.93	0.10	0.689	4.837	1.246	0.19148
0.19	0.94	0.10	0.670	5.027	1.236	0.20202
0.19	0.95	0.10	0.691	5.401	1.143	0.22582
0.19	0.96	0.10	0.690	5.509	1.107	0.23301
0.19	0.97	0.10	0.699	5.550	1.096	0.23562
0.19	0.98	0.10	0.682	5.577	1.090	0.23728
0.19	0.99	0.10	0.678	5.594	1.085	0.23837
0.19	1.00	0.10	0.675	5.582	1.085	0.23776
0.20	0.01	0.10	0.494	2.095	1.343	0.04033
0.20	0.02	0.10	0.508	2.106	1.330	0.04156
0.20	0.03	0.10	0.499	2.117	1.323	0.04254
0.20	0.04	0.10	0.501	2.131	1.317	0.04356
0.20	0.05	0.10	0.497	2.146	1.313	0.04459
0.20	0.06	0.10	0.517	2.161	1.309	0.04559
0.20	0.07	0.10	0.522	2.176	1.305	0.04660
0.20	0.08	0.10	0.554	2.192	1.303	0.04756
0.20	0.09	0.10	0.536	2.209	1.301	0.04859
0.20	0.10	0.10	0.541	2.227	1.298	0.04968
0.20	0.11	0.10	0.522	2.248	1.301	0.05065
0.20	0.12	0.10	0.544	2.270	1.302	0.05178
0.20	0.13	0.10	0.549	2.290	1.303	0.05281
0.20	0.14	0.10	0.558	2.309	1.302	0.05386
0.20	0.15	0.10	0.546	2.330	1.301	0.05503
0.20	0.16	0.10	0.545	2.350	1.301	0.05613
0.20	0.17	0.10	0.552	2.372	1.299	0.05739
0.20	0.18	0.10	0.547	2.393	1.298	0.05856
0.20	0.19	0.10	0.545	2.418	1.296	0.05996
0.20	0.20	0.10	0.566	2.446	1.295	0.06157
0.20	0.21	0.10	0.563	2.479	1.292	0.06346
0.20	0.22	0.10	0.542	2.502	1.289	0.06483
0.20	0.23	0.10	0.558	2.530	1.286	0.06648
0.20	0.24	0.10	0.537	2.555	1.283	0.06798
0.20	0.25	0.10	0.530	2.576	1.280	0.06924
0.20	0.26	0.10	0.599	2.590	1.278	0.07005
0.20	0.27	0.10	0.525	2.603	1.276	0.07085
0.20	0.28	0.10	0.556	2.616	1.274	0.07167
0.20	0.29	0.10	0.566	2.625	1.272	0.07224
0.20	0.30	0.10	0.584	2.637	1.271	0.07292
0.20	0.31	0.10	0.563	2.644	1.270	0.07335
0.20	0.32	0.10	0.540	2.655	1.269	0.07399
0.20	0.33	0.10	0.551	2.663	1.269	0.07441
0.20	0.34	0.10	0.539	2.673	1.268	0.07498
0.20	0.35	0.10	0.552	2.680	1.268	0.07541
0.20	0.36	0.10	0.595	2.691	1.268	0.07598
0.20	0.37	0.10	0.576	2.700	1.267	0.07649
0.20	0.38	0.10	0.563	2.712	1.267	0.07712
0.20	0.39	0.10	0.576	2.723	1.267	0.07771
0.20	0.40	0.10	0.583	2.738	1.268	0.07849
0.20	0.41	0.10	0.542	2.754	1.268	0.07933
0.20	0.42	0.10	0.565	2.780	1.266	0.08083
0.20	0.43	0.10	0.574	2.799	1.266	0.08185
0.20	0.44	0.10	0.567	2.818	1.265	0.08287
0.20	0.45	0.10	0.553	2.832	1.265	0.08363
0.20	0.46	0.10	0.582	2.846	1.266	0.08432
0.20	0.47	0.10	0.575	2.858	1.267	0.08489
0.20	0.48	0.10	0.579	2.871	1.269	0.08553
0.20	0.49	0.10	0.618	2.876	1.272	0.08563
0.20	0.50	0.10	0.568	2.883	1.275	0.08587
0.20	0.51	0.10	0.590	2.902	1.278	0.08673
0.20	0.52	0.10	0.592	2.936	1.281	0.08842
0.20	0.53	0.10	0.598	2.983	1.283	0.09083
0.20	0.54	0.10	0.587	3.014	1.285	0.09244
0.20	0.55	0.10	0.573	3.042	1.288	0.09370
0.20	0.56	0.10	0.577	3.065	1.293	0.09475
0.20	0.57	0.10	0.600	3.081	1.300	0.09523
0.20	0.58	0.10	0.603	3.094	1.311	0.09541
0.20	0.59	0.10	0.599	3.131	1.320	0.09694
0.20	0.60	0.10	0.577	3.154	1.348	0.09682
0.20	0.61	0.10	0.629	3.174	1.368	0.09693
0.20	0.62	0.10	0.575	3.229	1.384	0.09912
0.20	0.63	0.10	0.592	3.291	1.414	0.10095
0.20	0.64	0.10	0.581	3.405	1.450	0.10538
0.20	0.65	0.10	0.620	3.550	1.382	0.11645
0.20	0.66	0.10	0.605	3.629	1.371	0.12119
0.20	0.67	0.10	0.615	3.700	1.358	0.12562
0.20	0.68	0.10	0.604	3.718	1.416	0.12385
0.20	0.69	0.10	0.597	3.704	1.473	0.12045
0.20	0.70	0.10	0.597	3.696	1.419	0.12252
0.20	0.71	0.10	0.614	3.726	1.396	0.12525
0.20	0.72	0.10	0.626	3.817	1.380	0.13089
0.20	0.73	0.10	0.610	4.006	1.339	0.14289
0.20	0.74	0.10	0.632	4.016	1.365	0.14228
0.20	0.75	0.10	0.615	4.047	1.396	0.14249
0.20	0.76	0.10	0.646	4.127	1.408	0.14626
0.20	0.77	0.10	0.622	4.150	1.436	0.14621
0.20	0.78	0.10	0.633	4.219	1.432	0.15011
0.20	0.79	0.10	0.666	4.282	1.435	0.15335
0.20	0.80	0.10	0.695	4.383	1.426	0.15917
0.20	0.81	0.10	0.657	4.471	1.355	0.16712
0.20	0.82	0.10	0.630	4.467	1.384	0.16563
0.20	0.83	0.10	0.676	4.387	1.412	0.16004
0.20	0.84	0.10	0.635	4.336	1.471	0.15460
0.20	0.85	0.10	0.646	4.209	1.468	0.14788
0.20	0.86	0.10	0.632	4.073	1.411	0.14322
0.20	0.87	0.10	0.673	4.129	1.349	0.14906
0.20	0.88	0.10	0.646	4.100	1.334	0.14815
0.20	0.89	0.10	0.681	4.079	1.327	0.14736
0.20	0.90	0.10	0.672	4.167	1.309	0.15292
0.20	0.91	0.10	0.661	4.422	1.276	0.16804
0.20	0.92	0.10	0.707	4.613	1.253	0.17925
0.20	0.93	0.10	0.668	4.799	1.249	0.18934
0.20	0.94	0.10	0.674	4.983	1.235	0.19974
0.20	0.95	0.10	0.664	5.261	1.193	0.21631
0.20	0.96	0.10	0.686	5.465	1.113	0.23040
0.20	0.97	0.10	0.677	5.508	1.102	0.23315
0.20	0.98	0.10	0.690	5.539	1.095	0.23505
0.20	0.99	0.10	0.682	5.556	1.091	0.23618
[truncated: 8,001 more rows]
