# Supplementary material for: A study of Mandelbrot and Julia Sets via Picard–Thakur iteration with s-convexity
Source: PLoS One. 2025 Mar 21;20(3):e0315271. doi: 10.1371/journal.pone.0315271 (PMC11927917; doi:10.1371/journal.pone.0315271)
Supplement: Data 1 — (ZIP) [file pone.0315271.s001.zip › data/julia/k3/heatmaps_data/0.4julia4.tsv]

sigma	psi	rho	time	ANI	AET	NAI
0.01	0.01	0.40	0.516	2.482	1.761	0.03953
0.01	0.02	0.40	0.555	2.463	1.741	0.03951
0.01	0.03	0.40	0.562	2.450	1.724	0.03971
0.01	0.04	0.40	0.440	2.426	1.690	0.04018
0.01	0.05	0.40	0.451	2.416	1.674	0.04050
0.01	0.06	0.40	0.448	2.412	1.662	0.04088
0.01	0.07	0.40	0.591	2.413	1.651	0.04149
0.01	0.08	0.40	0.569	2.413	1.643	0.04194
0.01	0.09	0.40	0.565	2.416	1.634	0.04257
0.01	0.10	0.40	0.563	2.419	1.626	0.04315
0.01	0.11	0.40	0.591	2.424	1.620	0.04379
0.01	0.12	0.40	0.575	2.427	1.612	0.04431
0.01	0.13	0.40	0.543	2.434	1.607	0.04499
0.01	0.14	0.40	0.546	2.440	1.600	0.04561
0.01	0.15	0.40	0.562	2.446	1.595	0.04623
0.01	0.16	0.40	0.556	2.452	1.587	0.04699
0.01	0.17	0.40	0.557	2.457	1.578	0.04774
0.01	0.18	0.40	0.555	2.460	1.568	0.04841
0.01	0.19	0.40	0.551	2.466	1.557	0.04930
0.01	0.20	0.40	0.554	2.468	1.546	0.04996
0.01	0.21	0.40	0.582	2.472	1.532	0.05092
0.01	0.22	0.40	0.558	2.472	1.520	0.05153
0.01	0.23	0.40	0.578	2.477	1.508	0.05240
0.01	0.24	0.40	0.600	2.480	1.496	0.05319
0.01	0.25	0.40	0.571	2.485	1.481	0.05418
0.01	0.26	0.40	0.556	2.489	1.471	0.05498
0.01	0.27	0.40	0.551	2.498	1.457	0.05614
0.01	0.28	0.40	0.559	2.507	1.444	0.05728
0.01	0.29	0.40	0.569	2.517	1.430	0.05854
0.01	0.30	0.40	0.558	2.522	1.418	0.05943
0.01	0.31	0.40	0.567	2.532	1.405	0.06062
0.01	0.32	0.40	0.571	2.550	1.392	0.06220
0.01	0.33	0.40	0.564	2.570	1.377	0.06410
0.01	0.34	0.40	0.597	2.591	1.362	0.06589
0.01	0.35	0.40	0.565	2.616	1.341	0.06833
0.01	0.36	0.40	0.600	2.633	1.326	0.06999
0.01	0.37	0.40	0.592	2.661	1.308	0.07238
0.01	0.38	0.40	0.576	2.688	1.291	0.07467
0.01	0.39	0.40	0.573	2.712	1.256	0.07770
0.01	0.40	0.40	0.573	2.724	1.227	0.07971
0.01	0.41	0.40	0.585	2.739	1.216	0.08109
0.01	0.42	0.40	0.591	2.747	1.210	0.08181
0.01	0.43	0.40	0.587	2.756	1.201	0.08273
0.01	0.44	0.40	0.583	2.767	1.190	0.08382
0.01	0.45	0.40	0.599	2.787	1.179	0.08546
0.01	0.46	0.40	0.612	2.805	1.167	0.08698
0.01	0.47	0.40	0.597	2.822	1.162	0.08810
0.01	0.48	0.40	0.592	2.839	1.151	0.08953
0.01	0.49	0.40	0.611	2.854	1.142	0.09077
0.01	0.50	0.40	0.598	2.862	1.139	0.09137
0.01	0.51	0.40	0.614	2.871	1.131	0.09221
0.01	0.52	0.40	0.600	2.876	1.125	0.09276
0.01	0.53	0.40	0.613	2.880	1.119	0.09326
0.01	0.54	0.40	0.615	2.882	1.116	0.09355
0.01	0.55	0.40	0.605	2.883	1.113	0.09370
0.01	0.56	0.40	0.598	2.878	1.115	0.09339
0.01	0.57	0.40	0.585	2.872	1.116	0.09303
0.01	0.58	0.40	0.584	2.866	1.116	0.09265
0.01	0.59	0.40	0.594	2.859	1.119	0.09214
0.01	0.60	0.40	0.588	2.859	1.117	0.09227
0.01	0.61	0.40	0.583	2.853	1.119	0.09183
0.01	0.62	0.40	0.601	2.849	1.118	0.09166
0.01	0.63	0.40	0.588	2.849	1.117	0.09173
0.01	0.64	0.40	0.597	2.850	1.117	0.09174
0.01	0.65	0.40	0.587	2.852	1.118	0.09185
0.01	0.66	0.40	0.599	2.854	1.120	0.09185
0.01	0.67	0.40	0.618	2.855	1.121	0.09183
0.01	0.68	0.40	0.622	2.857	1.125	0.09177
0.01	0.69	0.40	0.598	2.863	1.126	0.09204
0.01	0.70	0.40	0.617	2.878	1.122	0.09303
0.01	0.71	0.40	0.604	2.885	1.125	0.09325
0.01	0.72	0.40	0.619	2.892	1.127	0.09352
0.01	0.73	0.40	0.617	2.898	1.130	0.09368
0.01	0.74	0.40	0.605	2.904	1.130	0.09401
0.01	0.75	0.40	0.600	2.911	1.131	0.09437
0.01	0.76	0.40	0.618	2.924	1.129	0.09510
0.01	0.77	0.40	0.595	2.936	1.132	0.09563
0.01	0.78	0.40	0.602	2.950	1.129	0.09649
0.01	0.79	0.40	0.620	2.962	1.128	0.09716
0.01	0.80	0.40	0.622	2.975	1.130	0.09776
0.01	0.81	0.40	0.607	2.993	1.127	0.09883
0.01	0.82	0.40	0.602	3.010	1.125	0.09984
0.01	0.83	0.40	0.601	3.025	1.127	0.10059
0.01	0.84	0.40	0.628	3.037	1.127	0.10120
0.01	0.85	0.40	0.597	3.046	1.126	0.10170
0.01	0.86	0.40	0.639	3.056	1.128	0.10217
0.01	0.87	0.40	0.609	3.074	1.125	0.10326
0.01	0.88	0.40	0.634	3.087	1.124	0.10403
0.01	0.89	0.40	0.597	3.107	1.124	0.10506
0.01	0.90	0.40	0.593	3.123	1.124	0.10592
0.01	0.91	0.40	0.591	3.130	1.126	0.10616
0.01	0.92	0.40	0.610	3.144	1.128	0.10682
0.01	0.93	0.40	0.593	3.163	1.133	0.10761
0.01	0.94	0.40	0.627	3.182	1.136	0.10850
0.01	0.95	0.40	0.592	3.202	1.132	0.10970
0.01	0.96	0.40	0.613	3.225	1.132	0.11095
0.01	0.97	0.40	0.614	3.246	1.135	0.11190
0.01	0.98	0.40	0.603	3.238	1.145	0.11098
0.01	0.99	0.40	0.613	3.217	1.154	0.10947
0.01	1.00	0.40	0.583	3.138	1.175	0.10425
0.02	0.01	0.40	0.598	3.354	1.186	0.11523
0.02	0.02	0.40	0.632	3.339	1.183	0.11458
0.02	0.03	0.40	0.610	3.329	1.181	0.11416
0.02	0.04	0.40	0.630	3.323	1.179	0.11390
0.02	0.05	0.40	0.636	3.315	1.180	0.11342
0.02	0.06	0.40	0.636	3.309	1.181	0.11308
0.02	0.07	0.40	0.629	3.303	1.183	0.11268
0.02	0.08	0.40	0.643	3.296	1.185	0.11219
0.02	0.09	0.40	0.628	3.289	1.190	0.11159
0.02	0.10	0.40	0.613	3.281	1.195	0.11090
0.02	0.11	0.40	0.615	3.270	1.202	0.10998
0.02	0.12	0.40	0.629	3.256	1.214	0.10874
0.02	0.13	0.40	0.630	3.239	1.233	0.10688
0.02	0.14	0.40	0.640	3.211	1.266	0.10379
0.02	0.15	0.40	0.632	3.163	1.339	0.09774
0.02	0.16	0.40	0.623	3.095	1.416	0.09040
0.02	0.17	0.40	0.613	2.953	1.595	0.07380
0.02	0.18	0.40	0.626	2.828	1.717	0.06078
0.02	0.19	0.40	0.570	2.770	1.739	0.05651
0.02	0.20	0.40	0.580	2.779	1.699	0.05905
0.02	0.21	0.40	0.591	2.767	1.667	0.06001
0.02	0.22	0.40	0.577	2.747	1.642	0.06024
0.02	0.23	0.40	0.577	2.716	1.616	0.05987
0.02	0.24	0.40	0.561	2.648	1.651	0.05436
0.02	0.25	0.40	0.565	2.599	1.621	0.05326
0.02	0.26	0.40	0.586	2.523	1.623	0.04895
0.02	0.27	0.40	0.557	2.475	1.595	0.04778
0.02	0.28	0.40	0.584	2.443	1.581	0.04679
0.02	0.29	0.40	0.580	2.429	1.560	0.04714
0.02	0.30	0.40	0.548	2.418	1.540	0.04761
0.02	0.31	0.40	0.584	2.415	1.515	0.04868
0.02	0.32	0.40	0.588	2.416	1.494	0.04982
0.02	0.33	0.40	0.556	2.427	1.473	0.05148
0.02	0.34	0.40	0.574	2.448	1.448	0.05394
0.02	0.35	0.40	0.579	2.482	1.411	0.05762
0.02	0.36	0.40	0.576	2.520	1.349	0.06277
0.02	0.37	0.40	0.593	2.551	1.301	0.06688
0.02	0.38	0.40	0.596	2.578	1.262	0.07024
0.02	0.39	0.40	0.577	2.613	1.224	0.07399
0.02	0.40	0.40	0.563	2.632	1.196	0.07638
0.02	0.41	0.40	0.577	2.653	1.182	0.07817
0.02	0.42	0.40	0.568	2.668	1.175	0.07931
0.02	0.43	0.40	0.570	2.679	1.170	0.08013
0.02	0.44	0.40	0.573	2.686	1.168	0.08059
0.02	0.45	0.40	0.584	2.686	1.174	0.08029
0.02	0.46	0.40	0.568	2.680	1.180	0.07968
0.02	0.47	0.40	0.605	2.674	1.184	0.07919
0.02	0.48	0.40	0.571	2.674	1.188	0.07900
0.02	0.49	0.40	0.571	2.672	1.192	0.07871
0.02	0.50	0.40	0.588	2.665	1.196	0.07814
0.02	0.51	0.40	0.586	2.658	1.201	0.07750
0.02	0.52	0.40	0.583	2.655	1.207	0.07706
0.02	0.53	0.40	0.573	2.655	1.214	0.07671
0.02	0.54	0.40	0.584	2.662	1.210	0.07728
0.02	0.55	0.40	0.576	2.662	1.221	0.07671
0.02	0.56	0.40	0.603	2.662	1.238	0.07587
0.02	0.57	0.40	0.585	2.658	1.241	0.07552
0.02	0.58	0.40	0.595	2.660	1.232	0.07608
0.02	0.59	0.40	0.588	2.672	1.219	0.07739
0.02	0.60	0.40	0.577	2.691	1.203	0.07917
0.02	0.61	0.40	0.587	2.716	1.185	0.08138
0.02	0.62	0.40	0.597	2.727	1.175	0.08243
0.02	0.63	0.40	0.611	2.722	1.172	0.08231
0.02	0.64	0.40	0.595	2.719	1.167	0.08244
0.02	0.65	0.40	0.583	2.724	1.161	0.08298
0.02	0.66	0.40	0.605	2.733	1.156	0.08368
0.02	0.67	0.40	0.581	2.734	1.152	0.08392
0.02	0.68	0.40	0.580	2.743	1.149	0.08455
0.02	0.69	0.40	0.602	2.756	1.143	0.08555
0.02	0.70	0.40	0.629	2.765	1.141	0.08612
0.02	0.71	0.40	0.585	2.763	1.141	0.08600
0.02	0.72	0.40	0.594	2.770	1.139	0.08649
0.02	0.73	0.40	0.581	2.778	1.138	0.08693
0.02	0.74	0.40	0.584	2.784	1.137	0.08731
0.02	0.75	0.40	0.610	2.795	1.137	0.08790
0.02	0.76	0.40	0.586	2.808	1.136	0.08866
0.02	0.77	0.40	0.583	2.824	1.135	0.08955
0.02	0.78	0.40	0.604	2.828	1.138	0.08957
0.02	0.79	0.40	0.585	2.836	1.139	0.08995
0.02	0.80	0.40	0.591	2.848	1.140	0.09056
0.02	0.81	0.40	0.621	2.863	1.143	0.09120
0.02	0.82	0.40	0.592	2.881	1.145	0.09204
0.02	0.83	0.40	0.616	2.902	1.152	0.09284
0.02	0.84	0.40	0.592	2.926	1.158	0.09382
0.02	0.85	0.40	0.608	2.949	1.165	0.09470
0.02	0.86	0.40	0.617	2.969	1.170	0.09554
0.02	0.87	0.40	0.622	2.984	1.174	0.09615
0.02	0.88	0.40	0.627	3.004	1.176	0.09713
0.02	0.89	0.40	0.593	3.026	1.176	0.09826
0.02	0.90	0.40	0.614	3.044	1.176	0.09922
0.02	0.91	0.40	0.619	3.077	1.171	0.10123
0.02	0.92	0.40	0.592	3.120	1.164	0.10388
0.02	0.93	0.40	0.632	3.163	1.154	0.10659
0.02	0.94	0.40	0.605	3.206	1.148	0.10916
0.02	0.95	0.40	0.624	3.259	1.141	0.11228
0.02	0.96	0.40	0.631	3.324	1.132	0.11614
0.02	0.97	0.40	0.600	3.402	1.121	0.12085
0.02	0.98	0.40	0.614	3.461	1.126	0.12373
0.02	0.99	0.40	0.601	3.498	1.129	0.12553
0.02	1.00	0.40	0.595	3.496	1.181	0.12299
0.03	0.01	0.40	0.625	3.137	1.209	0.10261
0.03	0.02	0.40	0.607	3.126	1.202	0.10235
0.03	0.03	0.40	0.592	3.128	1.196	0.10275
0.03	0.04	0.40	0.603	3.119	1.194	0.10236
0.03	0.05	0.40	0.625	3.103	1.194	0.10147
0.03	0.06	0.40	0.602	3.092	1.194	0.10091
0.03	0.07	0.40	0.605	3.084	1.193	0.10055
0.03	0.08	0.40	0.594	3.080	1.192	0.10041
0.03	0.09	0.40	0.624	3.077	1.192	0.10026
0.03	0.10	0.40	0.629	3.074	1.192	0.10010
0.03	0.11	0.40	0.591	3.079	1.191	0.10036
0.03	0.12	0.40	0.635	3.081	1.191	0.10048
0.03	0.13	0.40	0.604	3.080	1.192	0.10039
0.03	0.14	0.40	0.624	3.076	1.193	0.10009
0.03	0.15	0.40	0.629	3.078	1.194	0.10015
0.03	0.16	0.40	0.603	3.070	1.196	0.09968
0.03	0.17	0.40	0.613	3.060	1.196	0.09913
0.03	0.18	0.40	0.641	3.054	1.194	0.09889
0.03	0.19	0.40	0.607	3.045	1.194	0.09844
0.03	0.20	0.40	0.605	3.034	1.193	0.09787
0.03	0.21	0.40	0.597	3.024	1.195	0.09728
0.03	0.22	0.40	0.607	3.006	1.200	0.09605
0.03	0.23	0.40	0.604	2.972	1.214	0.09357
0.03	0.24	0.40	0.587	2.933	1.241	0.09021
0.03	0.25	0.40	0.613	2.871	1.302	0.08386
0.03	0.26	0.40	0.609	2.741	1.452	0.06953
0.03	0.27	0.40	0.589	2.596	1.617	0.05328
0.03	0.28	0.40	0.581	2.499	1.646	0.04646
0.03	0.29	0.40	0.554	2.467	1.642	0.04494
0.03	0.30	0.40	0.589	2.479	1.628	0.04633
0.03	0.31	0.40	0.589	2.466	1.609	0.04661
0.03	0.32	0.40	0.585	2.421	1.576	0.04591
0.03	0.33	0.40	0.586	2.398	1.550	0.04598
0.03	0.34	0.40	0.558	2.409	1.526	0.04777
0.03	0.35	0.40	0.562	2.440	1.494	0.05110
0.03	0.36	0.40	0.565	2.453	1.473	0.05285
0.03	0.37	0.40	0.581	2.477	1.416	0.05709
0.03	0.38	0.40	0.563	2.495	1.349	0.06144
0.03	0.39	0.40	0.556	2.497	1.304	0.06385
0.03	0.40	0.40	0.564	2.499	1.272	0.06553
0.03	0.41	0.40	0.593	2.521	1.254	0.06760
0.03	0.42	0.40	0.557	2.540	1.245	0.06903
0.03	0.43	0.40	0.579	2.550	1.243	0.06966
0.03	0.44	0.40	0.595	2.570	1.236	0.07108
0.03	0.45	0.40	0.565	2.607	1.217	0.07401
0.03	0.46	0.40	0.578	2.645	1.191	0.07730
0.03	0.47	0.40	0.584	2.660	1.185	0.07839
0.03	0.48	0.40	0.584	2.662	1.193	0.07815
0.03	0.49	0.40	0.571	2.651	1.212	0.07659
0.03	0.50	0.40	0.576	2.653	1.219	0.07634
0.03	0.51	0.40	0.590	2.671	1.212	0.07767
0.03	0.52	0.40	0.585	2.689	1.199	0.07923
0.03	0.53	0.40	0.580	2.703	1.171	0.08136
0.03	0.54	0.40	0.592	2.704	1.169	0.08152
0.03	0.55	0.40	0.587	2.700	1.175	0.08100
0.03	0.56	0.40	0.571	2.677	1.212	0.07800
0.03	0.57	0.40	0.585	2.654	1.217	0.07649
0.03	0.58	0.40	0.570	2.637	1.214	0.07573
0.03	0.59	0.40	0.584	2.618	1.230	0.07396
0.03	0.60	0.40	0.576	2.602	1.234	0.07290
0.03	0.61	0.40	0.572	2.586	1.233	0.07211
0.03	0.62	0.40	0.588	2.576	1.223	0.07208
0.03	0.63	0.40	0.608	2.579	1.204	0.07319
0.03	0.64	0.40	0.592	2.581	1.188	0.07401
0.03	0.65	0.40	0.579	2.595	1.174	0.07548
0.03	0.66	0.40	0.584	2.609	1.161	0.07686
0.03	0.67	0.40	0.576	2.622	1.152	0.07801
0.03	0.68	0.40	0.610	2.639	1.144	0.07931
0.03	0.69	0.40	0.598	2.652	1.141	0.08012
0.03	0.70	0.40	0.577	2.667	1.136	0.08118
0.03	0.71	0.40	0.604	2.685	1.131	0.08238
0.03	0.72	0.40	0.601	2.702	1.130	0.08331
0.03	0.73	0.40	0.585	2.716	1.129	0.08411
0.03	0.74	0.40	0.609	2.728	1.129	0.08472
0.03	0.75	0.40	0.606	2.737	1.124	0.08545
0.03	0.76	0.40	0.604	2.744	1.122	0.08593
0.03	0.77	0.40	0.588	2.755	1.121	0.08655
0.03	0.78	0.40	0.617	2.771	1.121	0.08740
0.03	0.79	0.40	0.585	2.788	1.122	0.08828
0.03	0.80	0.40	0.618	2.807	1.122	0.08922
0.03	0.81	0.40	0.593	2.824	1.127	0.08995
0.03	0.82	0.40	0.591	2.849	1.130	0.09109
0.03	0.83	0.40	0.611	2.879	1.131	0.09263
0.03	0.84	0.40	0.619	2.894	1.137	0.09313
0.03	0.85	0.40	0.592	2.900	1.147	0.09298
0.03	0.86	0.40	0.591	2.923	1.156	0.09378
0.03	0.87	0.40	0.595	2.947	1.161	0.09483
0.03	0.88	0.40	0.591	2.966	1.164	0.09566
0.03	0.89	0.40	0.593	2.997	1.158	0.09758
0.03	0.90	0.40	0.591	3.020	1.162	0.09861
0.03	0.91	0.40	0.592	3.043	1.166	0.09969
0.03	0.92	0.40	0.637	3.084	1.163	0.10198
0.03	0.93	0.40	0.597	3.115	1.162	0.10367
0.03	0.94	0.40	0.600	3.150	1.163	0.10549
0.03	0.95	0.40	0.628	3.195	1.165	0.10778
0.03	0.96	0.40	0.603	3.250	1.159	0.11099
0.03	0.97	0.40	0.607	3.328	1.151	0.11551
0.03	0.98	0.40	0.640	3.500	1.103	0.12682
0.03	0.99	0.40	0.609	3.624	1.072	0.13479
0.03	1.00	0.40	0.605	3.646	1.088	0.13525
0.04	0.01	0.40	0.582	2.940	1.217	0.09176
0.04	0.02	0.40	0.615	2.935	1.209	0.09183
0.04	0.03	0.40	0.600	2.930	1.205	0.09176
0.04	0.04	0.40	0.622	2.933	1.200	0.09219
0.04	0.05	0.40	0.587	2.935	1.196	0.09248
0.04	0.06	0.40	0.603	2.933	1.195	0.09245
0.04	0.07	0.40	0.620	2.928	1.195	0.09218
0.04	0.08	0.40	0.619	2.920	1.195	0.09177
0.04	0.09	0.40	0.604	2.914	1.193	0.09150
0.04	0.10	0.40	0.589	2.909	1.193	0.09123
0.04	0.11	0.40	0.603	2.908	1.192	0.09121
0.04	0.12	0.40	0.617	2.906	1.192	0.09114
0.04	0.13	0.40	0.600	2.906	1.192	0.09114
0.04	0.14	0.40	0.587	2.906	1.192	0.09115
0.04	0.15	0.40	0.598	2.908	1.192	0.09125
0.04	0.16	0.40	0.594	2.909	1.191	0.09130
0.04	0.17	0.40	0.593	2.909	1.190	0.09140
0.04	0.18	0.40	0.615	2.911	1.186	0.09170
0.04	0.19	0.40	0.620	2.909	1.182	0.09178
0.04	0.20	0.40	0.630	2.908	1.177	0.09200
0.04	0.21	0.40	0.623	2.907	1.171	0.09219
0.04	0.22	0.40	0.621	2.899	1.166	0.09203
0.04	0.23	0.40	0.594	2.885	1.162	0.09147
0.04	0.24	0.40	0.618	2.870	1.157	0.09087
0.04	0.25	0.40	0.608	2.855	1.153	0.09033
0.04	0.26	0.40	0.591	2.841	1.151	0.08963
0.04	0.27	0.40	0.617	2.825	1.151	0.08882
0.04	0.28	0.40	0.633	2.808	1.154	0.08779
0.04	0.29	0.40	0.614	2.784	1.165	0.08594
0.04	0.30	0.40	0.622	2.750	1.189	0.08297
0.04	0.31	0.40	0.578	2.688	1.265	0.07592
0.04	0.32	0.40	0.568	2.574	1.392	0.06353
0.04	0.33	0.40	0.591	2.488	1.515	0.05264
0.04	0.34	0.40	0.602	2.471	1.542	0.05036
0.04	0.35	0.40	0.597	2.505	1.527	0.05291
0.04	0.36	0.40	0.566	2.515	1.503	0.05469
0.04	0.37	0.40	0.566	2.529	1.473	0.05698
0.04	0.38	0.40	0.593	2.555	1.393	0.06244
0.04	0.39	0.40	0.573	2.538	1.360	0.06321
0.04	0.40	0.40	0.567	2.538	1.257	0.06834
0.04	0.41	0.40	0.568	2.531	1.243	0.06870
0.04	0.42	0.40	0.571	2.532	1.239	0.06892
0.04	0.43	0.40	0.589	2.533	1.241	0.06887
0.04	0.44	0.40	0.560	2.534	1.252	0.06839
0.04	0.45	0.40	0.592	2.555	1.232	0.07051
0.04	0.46	0.40	0.562	2.571	1.225	0.07172
0.04	0.47	0.40	0.605	2.575	1.228	0.07175
0.04	0.48	0.40	0.594	2.590	1.235	0.07222
0.04	0.49	0.40	0.583	2.627	1.196	0.07611
0.04	0.50	0.40	0.593	2.640	1.182	0.07748
0.04	0.51	0.40	0.569	2.643	1.179	0.07780
0.04	0.52	0.40	0.600	2.638	1.182	0.07737
0.04	0.53	0.40	0.582	2.630	1.194	0.07638
0.04	0.54	0.40	0.569	2.626	1.200	0.07582
0.04	0.55	0.40	0.595	2.621	1.193	0.07595
0.04	0.56	0.40	0.583	2.618	1.198	0.07551
0.04	0.57	0.40	0.583	2.611	1.194	0.07536
0.04	0.58	0.40	0.567	2.609	1.183	0.07582
0.04	0.59	0.40	0.567	2.601	1.175	0.07580
0.04	0.60	0.40	0.573	2.594	1.172	0.07555
0.04	0.61	0.40	0.590	2.566	1.185	0.07342
0.04	0.62	0.40	0.587	2.529	1.197	0.07087
0.04	0.63	0.40	0.579	2.517	1.186	0.07072
0.04	0.64	0.40	0.589	2.521	1.176	0.07144
0.04	0.65	0.40	0.578	2.521	1.170	0.07173
0.04	0.66	0.40	0.589	2.522	1.163	0.07218
0.04	0.67	0.40	0.571	2.533	1.155	0.07313
0.04	0.68	0.40	0.576	2.559	1.146	0.07497
0.04	0.69	0.40	0.602	2.593	1.133	0.07739
0.04	0.70	0.40	0.583	2.617	1.123	0.07912
0.04	0.71	0.40	0.602	2.637	1.117	0.08049
0.04	0.72	0.40	0.582	2.662	1.112	0.08206
0.04	0.73	0.40	0.593	2.691	1.105	0.08392
0.04	0.74	0.40	0.582	2.707	1.103	0.08492
0.04	0.75	0.40	0.597	2.716	1.104	0.08534
0.04	0.76	0.40	0.592	2.729	1.102	0.08608
0.04	0.77	0.40	0.608	2.730	1.103	0.08612
0.04	0.78	0.40	0.624	2.740	1.101	0.08674
0.04	0.79	0.40	0.618	2.752	1.100	0.08739
0.04	0.80	0.40	0.612	2.767	1.101	0.08815
0.04	0.81	0.40	0.589	2.780	1.101	0.08884
0.04	0.82	0.40	0.589	2.798	1.105	0.08956
0.04	0.83	0.40	0.641	2.814	1.109	0.09023
0.04	0.84	0.40	0.587	2.837	1.113	0.09125
0.04	0.85	0.40	0.622	2.856	1.119	0.09203
0.04	0.86	0.40	0.622	2.879	1.123	0.09299
0.04	0.87	0.40	0.594	2.901	1.128	0.09394
0.04	0.88	0.40	0.594	2.931	1.130	0.09544
0.04	0.89	0.40	0.628	2.963	1.132	0.09704
0.04	0.90	0.40	0.584	2.995	1.135	0.09859
0.04	0.91	0.40	0.632	3.039	1.139	0.10070
0.04	0.92	0.40	0.630	3.101	1.137	0.10408
0.04	0.93	0.40	0.623	3.172	1.133	0.10807
0.04	0.94	0.40	0.643	3.254	1.123	0.11290
0.04	0.95	0.40	0.647	3.306	1.123	0.11564
0.04	0.96	0.40	0.615	3.336	1.139	0.11648
0.04	0.97	0.40	0.621	3.329	1.151	0.11555
0.04	0.98	0.40	0.647	3.374	1.155	0.11776
0.04	0.99	0.40	0.639	3.557	1.119	0.12911
0.04	1.00	0.40	0.617	3.762	1.024	0.14431
0.05	0.01	0.40	0.583	2.765	1.221	0.08219
0.05	0.02	0.40	0.578	2.759	1.214	0.08225
0.05	0.03	0.40	0.582	2.756	1.209	0.08233
0.05	0.04	0.40	0.576	2.756	1.206	0.08246
0.05	0.05	0.40	0.615	2.757	1.204	0.08261
0.05	0.06	0.40	0.586	2.758	1.202	0.08281
0.05	0.07	0.40	0.611	2.760	1.200	0.08298
0.05	0.08	0.40	0.581	2.764	1.198	0.08328
0.05	0.09	0.40	0.619	2.763	1.198	0.08325
0.05	0.10	0.40	0.587	2.765	1.197	0.08339
0.05	0.11	0.40	0.583	2.769	1.196	0.08364
0.05	0.12	0.40	0.588	2.769	1.195	0.08370
0.05	0.13	0.40	0.622	2.772	1.195	0.08385
0.05	0.14	0.40	0.579	2.776	1.195	0.08406
0.05	0.15	0.40	0.590	2.779	1.195	0.08423
0.05	0.16	0.40	0.584	2.780	1.194	0.08433
0.05	0.17	0.40	0.595	2.781	1.191	0.08455
0.05	0.18	0.40	0.591	2.781	1.187	0.08473
0.05	0.19	0.40	0.608	2.781	1.182	0.08495
0.05	0.20	0.40	0.621	2.777	1.177	0.08499
0.05	0.21	0.40	0.583	2.778	1.171	0.08533
0.05	0.22	0.40	0.608	2.772	1.165	0.08533
0.05	0.23	0.40	0.580	2.765	1.159	0.08524
0.05	0.24	0.40	0.580	2.758	1.151	0.08524
0.05	0.25	0.40	0.583	2.749	1.146	0.08503
0.05	0.26	0.40	0.585	2.741	1.139	0.08495
0.05	0.27	0.40	0.585	2.731	1.134	0.08468
0.05	0.28	0.40	0.582	2.725	1.128	0.08465
0.05	0.29	0.40	0.587	2.715	1.125	0.08424
0.05	0.30	0.40	0.607	2.707	1.122	0.08395
0.05	0.31	0.40	0.620	2.698	1.119	0.08360
0.05	0.32	0.40	0.607	2.687	1.119	0.08306
0.05	0.33	0.40	0.578	2.681	1.122	0.08257
0.05	0.34	0.40	0.605	2.662	1.135	0.08097
0.05	0.35	0.40	0.580	2.633	1.161	0.07813
0.05	0.36	0.40	0.599	2.558	1.239	0.07034
0.05	0.37	0.40	0.608	2.447	1.346	0.05899
0.05	0.38	0.40	0.588	2.402	1.391	0.05435
0.05	0.39	0.40	0.593	2.394	1.443	0.05123
0.05	0.40	0.40	0.597	2.399	1.457	0.05080
0.05	0.41	0.40	0.572	2.448	1.430	0.05482
0.05	0.42	0.40	0.594	2.497	1.397	0.05915
0.05	0.43	0.40	0.591	2.551	1.287	0.06754
0.05	0.44	0.40	0.598	2.569	1.256	0.07000
0.05	0.45	0.40	0.619	2.567	1.254	0.07006
0.05	0.46	0.40	0.555	2.566	1.257	0.06985
0.05	0.47	0.40	0.596	2.557	1.320	0.06623
0.05	0.48	0.40	0.570	2.557	1.309	0.06676
0.05	0.49	0.40	0.566	2.573	1.275	0.06927
0.05	0.50	0.40	0.598	2.565	1.268	0.06925
0.05	0.51	0.40	0.589	2.570	1.256	0.07008
0.05	0.52	0.40	0.582	2.555	1.247	0.06977
0.05	0.53	0.40	0.583	2.532	1.231	0.06935
0.05	0.54	0.40	0.595	2.518	1.217	0.06926
0.05	0.55	0.40	0.564	2.506	1.214	0.06879
0.05	0.56	0.40	0.569	2.496	1.209	0.06847
0.05	0.57	0.40	0.565	2.495	1.202	0.06879
0.05	0.58	0.40	0.577	2.501	1.197	0.06936
0.05	0.59	0.40	0.581	2.505	1.204	0.06920
0.05	0.60	0.40	0.566	2.522	1.182	0.07119
0.05	0.61	0.40	0.597	2.521	1.180	0.07125
0.05	0.62	0.40	0.575	2.511	1.170	0.07122
0.05	0.63	0.40	0.570	2.491	1.161	0.07059
0.05	0.64	0.40	0.612	2.491	1.150	0.07113
0.05	0.65	0.40	0.573	2.493	1.142	0.07163
0.05	0.66	0.40	0.586	2.503	1.135	0.07252
0.05	0.67	0.40	0.570	2.515	1.131	0.07337
0.05	0.68	0.40	0.577	2.531	1.128	0.07436
0.05	0.69	0.40	0.601	2.553	1.126	0.07560
0.05	0.70	0.40	0.605	2.585	1.117	0.07773
0.05	0.71	0.40	0.574	2.611	1.111	0.07942
0.05	0.72	0.40	0.589	2.642	1.102	0.08149
0.05	0.73	0.40	0.588	2.673	1.094	0.08347
0.05	0.74	0.40	0.610	2.694	1.091	0.08480
0.05	0.75	0.40	0.611	2.714	1.088	0.08593
0.05	0.76	0.40	0.593	2.733	1.086	0.08707
0.05	0.77	0.40	0.587	2.749	1.086	0.08794
0.05	0.78	0.40	0.626	2.767	1.084	0.08896
0.05	0.79	0.40	0.588	2.783	1.086	0.08973
0.05	0.80	0.40	0.579	2.797	1.087	0.09041
0.05	0.81	0.40	0.588	2.816	1.089	0.09128
0.05	0.82	0.40	0.606	2.835	1.094	0.09212
0.05	0.83	0.40	0.619	2.853	1.099	0.09281
0.05	0.84	0.40	0.618	2.871	1.106	0.09341
0.05	0.85	0.40	0.596	2.886	1.109	0.09404
0.05	0.86	0.40	0.592	2.902	1.113	0.09469
0.05	0.87	0.40	0.627	2.928	1.115	0.09602
0.05	0.88	0.40	0.633	2.960	1.116	0.09765
0.05	0.89	0.40	0.600	3.005	1.114	0.10013
0.05	0.90	0.40	0.605	3.057	1.113	0.10296
0.05	0.91	0.40	0.611	3.121	1.112	0.10639
0.05	0.92	0.40	0.638	3.196	1.109	0.11049
0.05	0.93	0.40	0.647	3.302	1.099	0.11654
0.05	0.94	0.40	0.609	3.438	1.076	0.12480
0.05	0.95	0.40	0.654	3.556	1.050	0.13228
0.05	0.96	0.40	0.625	3.605	1.045	0.13504
0.05	0.97	0.40	0.627	3.627	1.052	0.13587
0.05	0.98	0.40	0.622	3.560	1.082	0.13097
0.05	0.99	0.40	0.618	3.533	1.131	0.12732
0.05	1.00	0.40	0.644	3.810	1.011	0.14737
0.06	0.01	0.40	0.593	2.598	1.234	0.07270
0.06	0.02	0.40	0.579	2.597	1.225	0.07304
0.06	0.03	0.40	0.575	2.597	1.221	0.07329
0.06	0.04	0.40	0.605	2.600	1.217	0.07363
0.06	0.05	0.40	0.587	2.604	1.214	0.07399
0.06	0.06	0.40	0.603	2.606	1.212	0.07422
0.06	0.07	0.40	0.576	2.610	1.210	0.07454
0.06	0.08	0.40	0.585	2.617	1.208	0.07501
0.06	0.09	0.40	0.567	2.623	1.206	0.07543
0.06	0.10	0.40	0.574	2.627	1.205	0.07566
0.06	0.11	0.40	0.579	2.631	1.204	0.07590
0.06	0.12	0.40	0.581	2.635	1.204	0.07612
0.06	0.13	0.40	0.568	2.639	1.203	0.07640
0.06	0.14	0.40	0.572	2.643	1.204	0.07660
0.06	0.15	0.40	0.601	2.647	1.204	0.07679
0.06	0.16	0.40	0.607	2.652	1.202	0.07712
0.06	0.17	0.40	0.574	2.653	1.199	0.07732
0.06	0.18	0.40	0.573	2.653	1.195	0.07750
0.06	0.19	0.40	0.608	2.652	1.190	0.07770
0.06	0.20	0.40	0.581	2.652	1.184	0.07804
0.06	0.21	0.40	0.579	2.650	1.178	0.07817
0.06	0.22	0.40	0.603	2.648	1.172	0.07839
0.06	0.23	0.40	0.573	2.645	1.165	0.07856
0.06	0.24	0.40	0.577	2.641	1.158	0.07871
0.06	0.25	0.40	0.574	2.636	1.151	0.07881
0.06	0.26	0.40	0.584	2.632	1.145	0.07888
0.06	0.27	0.40	0.573	2.629	1.137	0.07909
0.06	0.28	0.40	0.577	2.625	1.131	0.07917
0.06	0.29	0.40	0.601	2.623	1.125	0.07934
0.06	0.30	0.40	0.573	2.617	1.120	0.07931
0.06	0.31	0.40	0.611	2.613	1.114	0.07934
0.06	0.32	0.40	0.574	2.607	1.110	0.07925
0.06	0.33	0.40	0.580	2.601	1.106	0.07910
0.06	0.34	0.40	0.605	2.596	1.103	0.07900
0.06	0.35	0.40	0.608	2.588	1.102	0.07862
0.06	0.36	0.40	0.594	2.579	1.103	0.07812
0.06	0.37	0.40	0.572	2.567	1.108	0.07726
0.06	0.38	0.40	0.600	2.558	1.117	0.07629
0.06	0.39	0.40	0.568	2.547	1.134	0.07490
0.06	0.40	0.40	0.594	2.504	1.184	0.07017
0.06	0.41	0.40	0.594	2.448	1.274	0.06269
0.06	0.42	0.40	0.558	2.405	1.331	0.05757
0.06	0.43	0.40	0.561	2.407	1.348	0.05680
0.06	0.44	0.40	0.551	2.434	1.316	0.05984
0.06	0.45	0.40	0.585	2.433	1.323	0.05945
0.06	0.46	0.40	0.556	2.433	1.325	0.05933
0.06	0.47	0.40	0.570	2.437	1.357	0.05793
0.06	0.48	0.40	0.587	2.427	1.367	0.05686
0.06	0.49	0.40	0.564	2.435	1.344	0.05850
0.06	0.50	0.40	0.596	2.446	1.316	0.06047
0.06	0.51	0.40	0.583	2.459	1.274	0.06326
0.06	0.52	0.40	0.564	2.462	1.252	0.06452
0.06	0.53	0.40	0.600	2.459	1.241	0.06493
0.06	0.54	0.40	0.563	2.460	1.253	0.06435
0.06	0.55	0.40	0.590	2.431	1.252	0.06289
0.06	0.56	0.40	0.559	2.411	1.240	0.06240
0.06	0.57	0.40	0.563	2.410	1.221	0.06330
0.06	0.58	0.40	0.552	2.395	1.204	0.06337
0.06	0.59	0.40	0.560	2.398	1.189	0.06429
0.06	0.60	0.40	0.564	2.410	1.176	0.06552
0.06	0.61	0.40	0.562	2.431	1.163	0.06731
0.06	0.62	0.40	0.592	2.457	1.149	0.06940
0.06	0.63	0.40	0.597	2.475	1.139	0.07086
0.06	0.64	0.40	0.568	2.485	1.130	0.07179
0.06	0.65	0.40	0.594	2.500	1.121	0.07301
0.06	0.66	0.40	0.606	2.520	1.115	0.07438
0.06	0.67	0.40	0.607	2.542	1.110	0.07580
0.06	0.68	0.40	0.582	2.568	1.105	0.07742
0.06	0.69	0.40	0.615	2.597	1.103	0.07908
0.06	0.70	0.40	0.606	2.632	1.100	0.08110
0.06	0.71	0.40	0.582	2.679	1.101	0.08350
0.06	0.72	0.40	0.574	2.739	1.099	0.08681
0.06	0.73	0.40	0.612	2.808	1.089	0.09091
0.06	0.74	0.40	0.588	2.848	1.080	0.09344
0.06	0.75	0.40	0.588	2.858	1.079	0.09403
0.06	0.76	0.40	0.594	2.866	1.081	0.09435
0.06	0.77	0.40	0.622	2.886	1.082	0.09538
0.06	0.78	0.40	0.625	2.911	1.082	0.09670
0.06	0.79	0.40	0.594	2.927	1.085	0.09740
0.06	0.80	0.40	0.622	2.953	1.086	0.09874
0.06	0.81	0.40	0.604	2.986	1.085	0.10053
0.06	0.82	0.40	0.635	2.972	1.093	0.09939
0.06	0.83	0.40	0.631	2.968	1.094	0.09908
0.06	0.84	0.40	0.600	2.966	1.095	0.09894
0.06	0.85	0.40	0.635	2.967	1.096	0.09895
0.06	0.86	0.40	0.593	2.966	1.101	0.09869
0.06	0.87	0.40	0.598	2.976	1.102	0.09914
0.06	0.88	0.40	0.603	2.996	1.102	0.10025
0.06	0.89	0.40	0.625	3.034	1.100	0.10231
0.06	0.90	0.40	0.636	3.103	1.098	0.10607
0.06	0.91	0.40	0.643	3.199	1.088	0.11164
0.06	0.92	0.40	0.624	3.304	1.073	0.11787
0.06	0.93	0.40	0.652	3.429	1.047	0.12567
0.06	0.94	0.40	0.636	3.529	1.026	0.13195
0.06	0.95	0.40	0.627	3.622	1.010	0.13759
0.06	0.96	0.40	0.627	3.711	0.990	0.14312
0.06	0.97	0.40	0.635	3.746	0.989	0.14501
0.06	0.98	0.40	0.626	3.711	1.019	0.14181
0.06	0.99	0.40	0.626	3.648	1.059	0.13669
0.06	1.00	0.40	0.639	3.829	1.013	0.14828
0.07	0.01	0.40	0.516	1.899	1.447	0.02438
0.07	0.02	0.40	0.521	1.933	1.439	0.02665
0.07	0.03	0.40	0.526	1.977	1.428	0.02955
0.07	0.04	0.40	0.548	1.969	1.441	0.02850
0.07	0.05	0.40	0.548	1.972	1.437	0.02884
0.07	0.06	0.40	0.550	1.988	1.430	0.03007
0.07	0.07	0.40	0.525	2.007	1.424	0.03138
0.07	0.08	0.40	0.535	2.025	1.422	0.03242
0.07	0.09	0.40	0.562	2.034	1.420	0.03304
0.07	0.10	0.40	0.558	2.039	1.418	0.03343
0.07	0.11	0.40	0.560	2.043	1.419	0.03359
0.07	0.12	0.40	0.558	2.046	1.418	0.03382
0.07	0.13	0.40	0.561	2.049	1.419	0.03392
0.07	0.14	0.40	0.529	2.055	1.419	0.03423
0.07	0.15	0.40	0.559	2.058	1.418	0.03441
0.07	0.16	0.40	0.554	2.061	1.415	0.03472
0.07	0.17	0.40	0.558	2.061	1.413	0.03488
0.07	0.18	0.40	0.541	2.061	1.406	0.03522
0.07	0.19	0.40	0.535	2.061	1.403	0.03537
0.07	0.20	0.40	0.533	2.056	1.398	0.03536
0.07	0.21	0.40	0.552	2.054	1.393	0.03556
0.07	0.22	0.40	0.526	2.055	1.386	0.03592
0.07	0.23	0.40	0.568	2.055	1.380	0.03625
0.07	0.24	0.40	0.533	2.055	1.373	0.03660
0.07	0.25	0.40	0.543	2.056	1.367	0.03700
0.07	0.26	0.40	0.560	2.058	1.361	0.03742
0.07	0.27	0.40	0.540	2.064	1.358	0.03788
0.07	0.28	0.40	0.552	2.076	1.357	0.03857
0.07	0.29	0.40	0.541	2.097	1.357	0.03969
0.07	0.30	0.40	0.538	2.131	1.351	0.04182
0.07	0.31	0.40	0.579	2.169	1.311	0.04595
0.07	0.32	0.40	0.571	2.209	1.282	0.04950
0.07	0.33	0.40	0.573	2.236	1.262	0.05201
0.07	0.34	0.40	0.549	2.259	1.244	0.05413
0.07	0.35	0.40	0.581	2.275	1.233	0.05555
0.07	0.36	0.40	0.553	2.296	1.218	0.05742
0.07	0.37	0.40	0.560	2.317	1.207	0.05907
0.07	0.38	0.40	0.591	2.336	1.200	0.06042
0.07	0.39	0.40	0.589	2.352	1.192	0.06171
0.07	0.40	0.40	0.574	2.364	1.184	0.06272
0.07	0.41	0.40	0.573	2.395	1.190	0.06406
0.07	0.42	0.40	0.564	2.424	1.192	0.06550
0.07	0.43	0.40	0.562	2.417	1.227	0.06336
0.07	0.44	0.40	0.561	2.395	1.260	0.06057
0.07	0.45	0.40	0.561	2.346	1.327	0.05453
0.07	0.46	0.40	0.579	2.301	1.333	0.05188
0.07	0.47	0.40	0.551	2.309	1.317	0.05306
0.07	0.48	0.40	0.587	2.320	1.319	0.05360
0.07	0.49	0.40	0.558	2.326	1.310	0.05436
0.07	0.50	0.40	0.589	2.345	1.297	0.05601
0.07	0.51	0.40	0.586	2.378	1.275	0.05891
0.07	0.52	0.40	0.579	2.387	1.258	0.06023
0.07	0.53	0.40	0.564	2.378	1.257	0.05982
0.07	0.54	0.40	0.559	2.371	1.241	0.06020
0.07	0.55	0.40	0.574	2.356	1.227	0.06013
0.07	0.56	0.40	0.594	2.353	1.206	0.06107
0.07	0.57	0.40	0.555	2.355	1.191	0.06191
0.07	0.58	0.40	0.585	2.369	1.176	0.06337
0.07	0.59	0.40	0.568	2.395	1.160	0.06557
0.07	0.60	0.40	0.595	2.407	1.147	0.06683
0.07	0.61	0.40	0.565	2.418	1.138	0.06790
0.07	0.62	0.40	0.564	2.434	1.129	0.06917
0.07	0.63	0.40	0.571	2.459	1.120	0.07093
0.07	0.64	0.40	0.600	2.492	1.112	0.07304
0.07	0.65	0.40	0.611	2.538	1.101	0.07602
0.07	0.66	0.40	0.582	2.587	1.092	0.07909
0.07	0.67	0.40	0.612	2.628	1.088	0.08146
0.07	0.68	0.40	0.613	2.671	1.083	0.08393
0.07	0.69	0.40	0.589	2.738	1.074	0.08795
0.07	0.70	0.40	0.591	2.816	1.061	0.09263
0.07	0.71	0.40	0.607	2.913	1.046	0.09850
0.07	0.72	0.40	0.625	2.985	1.036	0.10278
0.07	0.73	0.40	0.600	3.023	1.031	0.10497
0.07	0.74	0.40	0.648	3.047	1.031	0.10630
0.07	0.75	0.40	0.600	3.049	1.040	0.10597
0.07	0.76	0.40	0.635	3.080	1.037	0.10775
0.07	0.77	0.40	0.600	3.120	1.035	0.10991
0.07	0.78	0.40	0.609	3.132	1.036	0.11051
0.07	0.79	0.40	0.614	3.149	1.033	0.11156
0.07	0.80	0.40	0.615	3.178	1.027	0.11335
0.07	0.81	0.40	0.613	3.180	1.032	0.11321
0.07	0.82	0.40	0.639	3.148	1.051	0.11067
0.07	0.83	0.40	0.642	3.126	1.067	0.10875
0.07	0.84	0.40	0.601	3.131	1.074	0.10869
0.07	0.85	0.40	0.627	3.119	1.076	0.10799
0.07	0.86	0.40	0.629	3.086	1.087	0.10569
0.07	0.87	0.40	0.604	3.059	1.091	0.10410
0.07	0.88	0.40	0.605	3.041	1.096	0.10289
0.07	0.89	0.40	0.610	3.068	1.095	0.10435
0.07	0.90	0.40	0.641	3.121	1.092	0.10732
0.07	0.91	0.40	0.631	3.219	1.079	0.11309
0.07	0.92	0.40	0.639	3.334	1.061	0.12003
0.07	0.93	0.40	0.638	3.457	1.030	0.12794
0.07	0.94	0.40	0.628	3.555	1.009	0.13408
0.07	0.95	0.40	0.632	3.648	0.991	0.13976
0.07	0.96	0.40	0.634	3.708	0.982	0.14335
0.07	0.97	0.40	0.637	3.768	0.972	0.14691
0.07	0.98	0.40	0.655	3.786	0.982	0.14747
0.07	0.99	0.40	0.626	3.773	1.005	0.14570
0.07	1.00	0.40	0.627	3.806	1.041	0.14587
0.08	0.01	0.40	0.514	1.772	1.357	0.02226
0.08	0.02	0.40	0.495	1.784	1.347	0.02343
0.08	0.03	0.40	0.523	1.797	1.341	0.02448
0.08	0.04	0.40	0.518	1.810	1.336	0.02540
0.08	0.05	0.40	0.521	1.823	1.334	0.02622
0.08	0.06	0.40	0.517	1.837	1.333	0.02698
0.08	0.07	0.40	0.531	1.850	1.332	0.02774
0.08	0.08	0.40	0.508	1.865	1.330	0.02867
0.08	0.09	0.40	0.513	1.879	1.328	0.02949
0.08	0.10	0.40	0.511	1.892	1.327	0.03023
0.08	0.11	0.40	0.552	1.901	1.327	0.03075
0.08	0.12	0.40	0.544	1.910	1.326	0.03125
0.08	0.13	0.40	0.553	1.917	1.327	0.03163
0.08	0.14	0.40	0.547	1.926	1.326	0.03214
0.08	0.15	0.40	0.551	1.935	1.326	0.03258
0.08	0.16	0.40	0.507	1.943	1.325	0.03308
0.08	0.17	0.40	0.533	1.950	1.323	0.03357
0.08	0.18	0.40	0.531	1.955	1.320	0.03399
0.08	0.19	0.40	0.553	1.960	1.315	0.03451
0.08	0.20	0.40	0.526	1.964	1.310	0.03495
0.08	0.21	0.40	0.535	1.966	1.306	0.03529
0.08	0.22	0.40	0.531	1.966	1.301	0.03551
0.08	0.23	0.40	0.552	1.968	1.296	0.03593
0.08	0.24	0.40	0.559	1.971	1.291	0.03638
0.08	0.25	0.40	0.569	1.975	1.285	0.03687
0.08	0.26	0.40	0.533	1.983	1.279	0.03759
0.08	0.27	0.40	0.566	1.991	1.275	0.03823
0.08	0.28	0.40	0.565	2.008	1.267	0.03954
0.08	0.29	0.40	0.536	2.020	1.258	0.04069
0.08	0.30	0.40	0.554	2.025	1.252	0.04124
0.08	0.31	0.40	0.530	2.030	1.247	0.04177
0.08	0.32	0.40	0.558	2.039	1.240	0.04262
0.08	0.33	0.40	0.552	2.046	1.234	0.04323
0.08	0.34	0.40	0.537	2.054	1.233	0.04376
0.08	0.35	0.40	0.574	2.059	1.228	0.04426
0.08	0.36	0.40	0.537	2.071	1.223	0.04520
0.08	0.37	0.40	0.575	2.087	1.220	0.04614
0.08	0.38	0.40	0.562	2.087	1.228	0.04573
0.08	0.39	0.40	0.571	2.096	1.229	0.04621
0.08	0.40	0.40	0.569	2.121	1.225	0.04772
0.08	0.41	0.40	0.585	2.152	1.228	0.04922
0.08	0.42	0.40	0.581	2.162	1.236	0.04934
0.08	0.43	0.40	0.555	2.165	1.243	0.04918
0.08	0.44	0.40	0.550	2.177	1.237	0.05009
0.08	0.45	0.40	0.589	2.178	1.236	0.05019
0.08	0.46	0.40	0.577	2.193	1.233	0.05115
0.08	0.47	0.40	0.581	2.204	1.228	0.05199
0.08	0.48	0.40	0.549	2.230	1.225	0.05351
0.08	0.49	0.40	0.553	2.235	1.228	0.05362
0.08	0.50	0.40	0.578	2.244	1.227	0.05414
0.08	0.51	0.40	0.565	2.263	1.226	0.05524
0.08	0.52	0.40	0.548	2.285	1.224	0.05648
0.08	0.53	0.40	0.590	2.328	1.220	0.05900
0.08	0.54	0.40	0.564	2.339	1.209	0.06015
0.08	0.55	0.40	0.587	2.343	1.192	0.06119
0.08	0.56	0.40	0.559	2.338	1.181	0.06150
0.08	0.57	0.40	0.591	2.353	1.166	0.06301
0.08	0.58	0.40	0.592	2.368	1.154	0.06444
0.08	0.59	0.40	0.563	2.389	1.144	0.06605
0.08	0.60	0.40	0.593	2.417	1.131	0.06820
0.08	0.61	0.40	0.593	2.459	1.120	0.07091
0.08	0.62	0.40	0.570	2.498	1.106	0.07371
0.08	0.63	0.40	0.610	2.529	1.093	0.07594
0.08	0.64	0.40	0.574	2.561	1.085	0.07804
0.08	0.65	0.40	0.640	2.622	1.076	0.08172
0.08	0.66	0.40	0.581	2.699	1.061	0.08648
0.08	0.67	0.40	0.627	2.781	1.045	0.09162
0.08	0.68	0.40	0.597	2.856	1.030	0.09624
0.08	0.69	0.40	0.607	2.928	1.017	0.10068
0.08	0.70	0.40	0.639	2.991	1.005	0.10455
0.08	0.71	0.40	0.640	3.041	1.000	0.10742
0.08	0.72	0.40	0.641	3.086	0.996	0.10999
0.08	0.73	0.40	0.609	3.141	0.987	0.11329
0.08	0.74	0.40	0.610	3.172	0.985	0.11501
0.08	0.75	0.40	0.625	3.187	0.982	0.11590
0.08	0.76	0.40	0.626	3.204	0.982	0.11686
0.08	0.77	0.40	0.625	3.209	0.984	0.11697
0.08	0.78	0.40	0.626	3.207	0.987	0.11674
0.08	0.79	0.40	0.619	3.210	0.991	0.11672
0.08	0.80	0.40	0.638	3.207	0.995	0.11636
0.08	0.81	0.40	0.618	3.217	0.996	0.11687
0.08	0.82	0.40	0.647	3.233	0.998	0.11763
0.08	0.83	0.40	0.617	3.245	1.001	0.11810
0.08	0.84	0.40	0.621	3.251	1.008	0.11810
0.08	0.85	0.40	0.617	3.221	1.030	0.11549
0.08	0.86	0.40	0.647	3.181	1.048	0.11255
0.08	0.87	0.40	0.612	3.144	1.063	0.10986
0.08	0.88	0.40	0.627	3.099	1.083	0.10658
0.08	0.89	0.40	0.643	3.097	1.088	0.10625
0.08	0.90	0.40	0.647	3.121	1.092	0.10730
0.08	0.91	0.40	0.655	3.211	1.088	0.11227
0.08	0.92	0.40	0.649	3.317	1.069	0.11878
0.08	0.93	0.40	0.664	3.437	1.039	0.12646
0.08	0.94	0.40	0.665	3.542	1.004	0.13362
0.08	0.95	0.40	0.634	3.623	0.987	0.13865
0.08	0.96	0.40	0.632	3.697	0.976	0.14305
0.08	0.97	0.40	0.643	3.756	0.968	0.14652
0.08	0.98	0.40	0.667	3.795	0.966	0.14865
0.08	0.99	0.40	0.677	3.778	1.003	0.14611
0.08	1.00	0.40	0.609	3.531	1.306	0.11901
0.09	0.01	0.40	0.503	1.715	1.329	0.02065
0.09	0.02	0.40	0.499	1.727	1.318	0.02188
0.09	0.03	0.40	0.515	1.738	1.312	0.02284
0.09	0.04	0.40	0.537	1.750	1.307	0.02373
0.09	0.05	0.40	0.504	1.760	1.303	0.02445
0.09	0.06	0.40	0.512	1.770	1.301	0.02511
0.09	0.07	0.40	0.538	1.782	1.298	0.02589
0.09	0.08	0.40	0.497	1.792	1.296	0.02649
0.09	0.09	0.40	0.538	1.802	1.295	0.02709
0.09	0.10	0.40	0.504	1.813	1.294	0.02776
0.09	0.11	0.40	0.539	1.823	1.293	0.02834
0.09	0.12	0.40	0.531	1.834	1.293	0.02891
0.09	0.13	0.40	0.509	1.842	1.293	0.02937
0.09	0.14	0.40	0.561	1.854	1.292	0.03000
0.09	0.15	0.40	0.508	1.863	1.293	0.03047
0.09	0.16	0.40	0.523	1.873	1.291	0.03109
0.09	0.17	0.40	0.513	1.880	1.288	0.03167
0.09	0.18	0.40	0.527	1.888	1.284	0.03228
0.09	0.19	0.40	0.529	1.891	1.280	0.03264
0.09	0.20	0.40	0.511	1.898	1.275	0.03327
0.09	0.21	0.40	0.557	1.902	1.269	0.03378
0.09	0.22	0.40	0.509	1.907	1.264	0.03436
0.09	0.23	0.40	0.534	1.909	1.259	0.03470
0.09	0.24	0.40	0.552	1.916	1.252	0.03541
0.09	0.25	0.40	0.561	1.923	1.247	0.03602
0.09	0.26	0.40	0.521	1.929	1.242	0.03666
0.09	0.27	0.40	0.524	1.937	1.237	0.03730
0.09	0.28	0.40	0.562	1.948	1.231	0.03821
0.09	0.29	0.40	0.557	1.961	1.224	0.03927
0.09	0.30	0.40	0.525	1.974	1.217	0.04030
0.09	0.31	0.40	0.564	1.975	1.212	0.04062
0.09	0.32	0.40	0.532	1.976	1.204	0.04105
0.09	0.33	0.40	0.571	1.982	1.197	0.04172
0.09	0.34	0.40	0.558	1.993	1.193	0.04255
0.09	0.35	0.40	0.536	1.999	1.187	0.04318
0.09	0.36	0.40	0.535	2.014	1.182	0.04424
0.09	0.37	0.40	0.566	2.037	1.175	0.04580
0.09	0.38	0.40	0.563	2.049	1.171	0.04662
0.09	0.39	0.40	0.532	2.057	1.167	0.04726
0.09	0.40	0.40	0.534	2.066	1.160	0.04808
0.09	0.41	0.40	0.536	2.083	1.164	0.04882
0.09	0.42	0.40	0.577	2.100	1.166	0.04955
0.09	0.43	0.40	0.568	2.111	1.169	0.05002
0.09	0.44	0.40	0.541	2.123	1.170	0.05061
0.09	0.45	0.40	0.592	2.136	1.166	0.05151
0.09	0.46	0.40	0.542	2.139	1.165	0.05169
0.09	0.47	0.40	0.554	2.147	1.167	0.05203
0.09	0.48	0.40	0.573	2.158	1.168	0.05258
0.09	0.49	0.40	0.581	2.171	1.167	0.05334
0.09	0.50	0.40	0.576	2.195	1.167	0.05460
0.09	0.51	0.40	0.569	2.224	1.167	0.05613
0.09	0.52	0.40	0.580	2.246	1.169	0.05720
0.09	0.53	0.40	0.550	2.282	1.150	0.06009
0.09	0.54	0.40	0.558	2.316	1.134	0.06263
0.09	0.55	0.40	0.592	2.342	1.125	0.06449
0.09	0.56	0.40	0.592	2.368	1.119	0.06617
0.09	0.57	0.40	0.591	2.388	1.119	0.06724
0.09	0.58	0.40	0.562	2.397	1.130	0.06714
0.09	0.59	0.40	0.604	2.427	1.114	0.06953
0.09	0.60	0.40	0.586	2.465	1.102	0.07215
0.09	0.61	0.40	0.581	2.524	1.085	0.07610
0.09	0.62	0.40	0.578	2.571	1.070	0.07925
0.09	0.63	0.40	0.636	2.617	1.056	0.08243
0.09	0.64	0.40	0.580	2.665	1.042	0.08560
0.09	0.65	0.40	0.622	2.711	1.034	0.08838
0.09	0.66	0.40	0.625	2.767	1.027	0.09170
0.09	0.67	0.40	0.606	2.847	1.014	0.09654
0.09	0.68	0.40	0.613	2.931	0.996	0.10178
0.09	0.69	0.40	0.640	2.983	0.986	0.10502
0.09	0.70	0.40	0.617	3.022	0.982	0.10728
0.09	0.71	0.40	0.639	3.050	0.981	0.10878
0.09	0.72	0.40	0.609	3.065	0.982	0.10954
0.09	0.73	0.40	0.645	3.091	0.976	0.11116
0.09	0.74	0.40	0.641	3.128	0.970	0.11338
0.09	0.75	0.40	0.618	3.148	0.968	0.11456
0.09	0.76	0.40	0.626	3.167	0.965	0.11566
0.09	0.77	0.40	0.650	3.167	0.967	0.11557
0.09	0.78	0.40	0.639	3.169	0.969	0.11557
0.09	0.79	0.40	0.652	3.169	0.971	0.11549
0.09	0.80	0.40	0.626	3.184	0.972	0.11626
0.09	0.81	0.40	0.620	3.205	0.972	0.11737
0.09	0.82	0.40	0.621	3.229	0.972	0.11863
0.09	0.83	0.40	0.661	3.246	0.976	0.11933
0.09	0.84	0.40	0.642	3.264	0.976	0.12028
0.09	0.85	0.40	0.654	3.276	0.982	0.12066
0.09	0.86	0.40	0.626	3.278	0.992	0.12025
0.09	0.87	0.40	0.657	3.265	1.010	0.11877
0.09	0.88	0.40	0.623	3.229	1.031	0.11587
0.09	0.89	0.40	0.656	3.196	1.059	0.11278
0.09	0.90	0.40	0.648	3.160	1.084	0.10976
0.09	0.91	0.40	0.649	3.178	1.089	0.11047
0.09	0.92	0.40	0.645	3.308	1.069	0.11829
0.09	0.93	0.40	0.632	3.403	1.053	0.12404
0.09	0.94	0.40	0.654	3.509	1.011	0.13153
0.09	0.95	0.40	0.632	3.590	0.987	0.13688
0.09	0.96	0.40	0.667	3.660	0.978	0.14104
0.09	0.97	0.40	0.662	3.731	0.968	0.14515
0.09	0.98	0.40	0.662	3.768	0.971	0.14699
0.09	0.99	0.40	0.665	3.773	0.995	0.14616
0.09	1.00	0.40	0.578	3.124	1.531	0.08626
0.10	0.01	0.40	0.522	1.679	1.313	0.01961
0.10	0.02	0.40	0.534	1.692	1.299	0.02105
0.10	0.03	0.40	0.526	1.705	1.290	0.02216
0.10	0.04	0.40	0.508	1.716	1.284	0.02308
0.10	0.05	0.40	0.532	1.726	1.279	0.02386
0.10	0.06	0.40	0.533	1.736	1.274	0.02467
0.10	0.07	0.40	0.533	1.745	1.269	0.02541
0.10	0.08	0.40	0.514	1.755	1.267	0.02606
0.10	0.09	0.40	0.538	1.765	1.265	0.02669
0.10	0.10	0.40	0.500	1.777	1.263	0.02745
0.10	0.11	0.40	0.516	1.787	1.263	0.02798
0.10	0.12	0.40	0.522	1.797	1.263	0.02849
0.10	0.13	0.40	0.540	1.807	1.263	0.02904
0.10	0.14	0.40	0.511	1.820	1.263	0.02972
0.10	0.15	0.40	0.535	1.831	1.263	0.03030
0.10	0.16	0.40	0.515	1.840	1.262	0.03087
0.10	0.17	0.40	0.522	1.849	1.259	0.03147
0.10	0.18	0.40	0.526	1.856	1.256	0.03202
0.10	0.19	0.40	0.544	1.862	1.251	0.03259
0.10	0.20	0.40	0.531	1.868	1.246	0.03314
0.10	0.21	0.40	0.506	1.872	1.241	0.03364
0.10	0.22	0.40	0.519	1.879	1.236	0.03424
0.10	0.23	0.40	0.517	1.884	1.231	0.03480
0.10	0.24	0.40	0.527	1.890	1.224	0.03546
0.10	0.25	0.40	0.550	1.896	1.217	0.03614
0.10	0.26	0.40	0.555	1.903	1.210	0.03684
0.10	0.27	0.40	0.533	1.910	1.204	0.03755
0.10	0.28	0.40	0.527	1.924	1.195	0.03873
0.10	0.29	0.40	0.527	1.933	1.188	0.03958
0.10	0.30	0.40	0.564	1.943	1.180	0.04053
0.10	0.31	0.40	0.567	1.944	1.176	0.04082
0.10	0.32	0.40	0.570	1.942	1.169	0.04103
0.10	0.33	0.40	0.531	1.946	1.163	0.04156
0.10	0.34	0.40	0.588	1.950	1.155	0.04217
0.10	0.35	0.40	0.552	1.957	1.150	0.04285
0.10	0.36	0.40	0.532	1.971	1.144	0.04391
0.10	0.37	0.40	0.566	1.984	1.137	0.04492
0.10	0.38	0.40	0.559	1.996	1.129	0.04590
0.10	0.39	0.40	0.560	2.005	1.124	0.04667
0.10	0.40	0.40	0.579	2.018	1.114	0.04788
0.10	0.41	0.40	0.536	2.039	1.114	0.04895
0.10	0.42	0.40	0.538	2.056	1.117	0.04971
0.10	0.43	0.40	0.570	2.069	1.120	0.05024
0.10	0.44	0.40	0.556	2.073	1.127	0.05010
0.10	0.45	0.40	0.574	2.090	1.133	0.05073
0.10	0.46	0.40	0.579	2.109	1.133	0.05171
0.10	0.47	0.40	0.571	2.115	1.131	0.05218
0.10	0.48	0.40	0.580	2.131	1.130	0.05305
0.10	0.49	0.40	0.567	2.149	1.130	0.05400
0.10	0.50	0.40	0.579	2.171	1.127	0.05534
0.10	0.51	0.40	0.554	2.192	1.122	0.05668
0.10	0.52	0.40	0.583	2.219	1.121	0.05815
0.10	0.53	0.40	0.583	2.244	1.117	0.05969
0.10	0.54	0.40	0.592	2.275	1.112	0.06155
0.10	0.55	0.40	0.558	2.307	1.111	0.06331
0.10	0.56	0.40	0.567	2.343	1.103	0.06559
0.10	0.57	0.40	0.595	2.380	1.099	0.06780
0.10	0.58	0.40	0.580	2.422	1.089	0.07050
0.10	0.59	0.40	0.604	2.478	1.072	0.07427
0.10	0.60	0.40	0.583	2.528	1.057	0.07765
0.10	0.61	0.40	0.591	2.572	1.045	0.08056
0.10	0.62	0.40	0.586	2.612	1.035	0.08316
0.10	0.63	0.40	0.591	2.649	1.028	0.08540
0.10	0.64	0.40	0.621	2.690	1.022	0.08789
0.10	0.65	0.40	0.606	2.739	1.013	0.09091
0.10	0.66	0.40	0.631	2.782	1.006	0.09348
0.10	0.67	0.40	0.606	2.826	1.001	0.09605
0.10	0.68	0.40	0.643	2.888	0.992	0.09976
0.10	0.69	0.40	0.637	2.923	0.985	0.10189
0.10	0.70	0.40	0.670	2.959	0.977	0.10420
0.10	0.71	0.40	0.641	2.971	0.975	0.10494
0.10	0.72	0.40	0.621	2.994	0.970	0.10635
0.10	0.73	0.40	0.616	3.029	0.965	0.10841
0.10	0.74	0.40	0.631	3.058	0.961	0.11015
0.10	0.75	0.40	0.645	3.075	0.960	0.11108
0.10	0.76	0.40	0.625	3.081	0.962	0.11131
0.10	0.77	0.40	0.639	3.095	0.960	0.11216
0.10	0.78	0.40	0.619	3.115	0.958	0.11328
0.10	0.79	0.40	0.624	3.134	0.957	0.11431
0.10	0.80	0.40	0.623	3.158	0.957	0.11557
0.10	0.81	0.40	0.623	3.185	0.957	0.11701
0.10	0.82	0.40	0.647	3.220	0.955	0.11895
0.10	0.83	0.40	0.627	3.250	0.956	0.12043
0.10	0.84	0.40	0.656	3.279	0.956	0.12195
0.10	0.85	0.40	0.659	3.302	0.960	0.12300
0.10	0.86	0.40	0.665	3.328	0.962	0.12430
0.10	0.87	0.40	0.661	3.336	0.972	0.12428
0.10	0.88	0.40	0.651	3.336	0.983	0.12374
0.10	0.89	0.40	0.632	3.322	1.003	0.12203
0.10	0.90	0.40	0.660	3.259	1.047	0.11670
0.10	0.91	0.40	0.629	3.213	1.074	0.11302
0.10	0.92	0.40	0.654	3.268	1.075	0.11586
0.10	0.93	0.40	0.641	3.369	1.050	0.12238
0.10	0.94	0.40	0.652	3.471	1.018	0.12924
0.10	0.95	0.40	0.666	3.559	0.994	0.13499
0.10	0.96	0.40	0.628	3.610	0.992	0.13775
0.10	0.97	0.40	0.636	3.680	0.982	0.14184
0.10	0.98	0.40	0.656	3.727	0.983	0.14426
0.10	0.99	0.40	0.643	3.735	1.013	0.14335
0.10	1.00	0.40	0.583	3.170	1.630	0.08386
0.11	0.01	0.40	0.501	1.631	1.290	0.01823
0.11	0.02	0.40	0.537	1.652	1.272	0.02031
0.11	0.03	0.40	0.504	1.667	1.264	0.02149
0.11	0.04	0.40	0.514	1.679	1.259	0.02241
0.11	0.05	0.40	0.518	1.691	1.255	0.02326
0.11	0.06	0.40	0.507	1.705	1.253	0.02408
0.11	0.07	0.40	0.534	1.717	1.250	0.02490
0.11	0.08	0.40	0.515	1.730	1.249	0.02569
0.11	0.09	0.40	0.528	1.741	1.248	0.02628
0.11	0.10	0.40	0.501	1.753	1.246	0.02700
0.11	0.11	0.40	0.515	1.764	1.246	0.02757
0.11	0.12	0.40	0.518	1.776	1.246	0.02824
0.11	0.13	0.40	0.517	1.787	1.246	0.02884
0.11	0.14	0.40	0.535	1.798	1.246	0.02943
0.11	0.15	0.40	0.534	1.812	1.246	0.03016
0.11	0.16	0.40	0.511	1.821	1.245	0.03072
0.11	0.17	0.40	0.516	1.830	1.242	0.03137
0.11	0.18	0.40	0.521	1.838	1.238	0.03196
0.11	0.19	0.40	0.537	1.844	1.234	0.03249
0.11	0.20	0.40	0.533	1.851	1.230	0.03306
0.11	0.21	0.40	0.516	1.857	1.225	0.03366
0.11	0.22	0.40	0.512	1.863	1.219	0.03427
0.11	0.23	0.40	0.549	1.869	1.213	0.03494
0.11	0.24	0.40	0.534	1.873	1.207	0.03547
0.11	0.25	0.40	0.518	1.881	1.200	0.03621
0.11	0.26	0.40	0.538	1.889	1.193	0.03702
0.11	0.27	0.40	0.521	1.902	1.185	0.03811
0.11	0.28	0.40	0.523	1.912	1.176	0.03912
0.11	0.29	0.40	0.563	1.919	1.169	0.03986
0.11	0.30	0.40	0.571	1.925	1.161	0.04057
0.11	0.31	0.40	0.557	1.927	1.155	0.04100
0.11	0.32	0.40	0.563	1.924	1.148	0.04118
0.11	0.33	0.40	0.552	1.925	1.139	0.04167
0.11	0.34	0.40	0.561	1.929	1.131	0.04227
0.11	0.35	0.40	0.557	1.935	1.123	0.04302
0.11	0.36	0.40	0.528	1.941	1.115	0.04371
0.11	0.37	0.40	0.564	1.950	1.109	0.04455
0.11	0.38	0.40	0.561	1.963	1.101	0.04564
0.11	0.39	0.40	0.534	1.976	1.094	0.04666
0.11	0.40	0.40	0.561	1.991	1.085	0.04794
0.11	0.41	0.40	0.538	2.017	1.085	0.04929
0.11	0.42	0.40	0.541	2.035	1.086	0.05017
0.11	0.43	0.40	0.544	2.048	1.089	0.05068
0.11	0.44	0.40	0.546	2.057	1.091	0.05110
0.11	0.45	0.40	0.570	2.068	1.094	0.05154
0.11	0.46	0.40	0.549	2.092	1.093	0.05281
0.11	0.47	0.40	0.568	2.097	1.094	0.05307
0.11	0.48	0.40	0.550	2.114	1.094	0.05393
0.11	0.49	0.40	0.591	2.139	1.096	0.05519
0.11	0.50	0.40	0.548	2.165	1.094	0.05667
0.11	0.51	0.40	0.583	2.195	1.093	0.05832
0.11	0.52	0.40	0.554	2.227	1.090	0.06015
0.11	0.53	0.40	0.585	2.261	1.089	0.06199
0.11	0.54	0.40	0.558	2.296	1.083	0.06415
0.11	0.55	0.40	0.594	2.339	1.078	0.06663
0.11	0.56	0.40	0.571	2.387	1.070	0.06956
0.11	0.57	0.40	0.598	2.437	1.060	0.07270
0.11	0.58	0.40	0.574	2.484	1.045	0.07594
0.11	0.59	0.40	0.637	2.516	1.035	0.07806
0.11	0.60	0.40	0.591	2.551	1.027	0.08032
0.11	0.61	0.40	0.616	2.585	1.020	0.08247
0.11	0.62	0.40	0.624	2.621	1.014	0.08464
0.11	0.63	0.40	0.589	2.658	1.009	0.08684
0.11	0.64	0.40	0.599	2.695	1.003	0.08910
0.11	0.65	0.40	0.622	2.735	0.998	0.09141
0.11	0.66	0.40	0.652	2.770	0.994	0.09344
0.11	0.67	0.40	0.599	2.805	0.989	0.09554
0.11	0.68	0.40	0.608	2.834	0.986	0.09720
0.11	0.69	0.40	0.638	2.863	0.979	0.09906
0.11	0.70	0.40	0.615	2.893	0.972	0.10097
0.11	0.71	0.40	0.604	2.922	0.967	0.10272
0.11	0.72	0.40	0.611	2.949	0.963	0.10434
0.11	0.73	0.40	0.611	2.976	0.960	0.10587
0.11	0.74	0.40	0.649	3.001	0.958	0.10729
0.11	0.75	0.40	0.615	3.020	0.957	0.10833
0.11	0.76	0.40	0.617	3.041	0.955	0.10949
0.11	0.77	0.40	0.618	3.064	0.952	0.11085
0.11	0.78	0.40	0.640	3.087	0.950	0.11217
0.11	0.79	0.40	0.619	3.110	0.950	0.11338
0.11	0.80	0.40	0.629	3.143	0.949	0.11514
0.11	0.81	0.40	0.659	3.179	0.947	0.11718
0.11	0.82	0.40	0.645	3.214	0.946	0.11904
0.11	0.83	0.40	0.663	3.249	0.944	0.12100
0.11	0.84	0.40	0.651	3.284	0.945	0.12274
0.11	0.85	0.40	0.655	3.323	0.945	0.12478
0.11	0.86	0.40	0.664	3.354	0.946	0.12638
0.11	0.87	0.40	0.636	3.379	0.950	0.12750
0.11	0.88	0.40	0.677	3.394	0.957	0.12800
0.11	0.89	0.40	0.632	3.393	0.971	0.12731
0.11	0.90	0.40	0.629	3.381	0.994	0.12563
0.11	0.91	0.40	0.643	3.335	1.033	0.12136
0.11	0.92	0.40	0.652	3.295	1.072	0.11747
0.11	0.93	0.40	0.645	3.398	1.035	0.12460
0.11	0.94	0.40	0.655	3.474	1.007	0.12989
0.11	0.95	0.40	0.672	3.523	0.995	0.13302
0.11	0.96	0.40	0.642	3.567	0.994	0.13537
0.11	0.97	0.40	0.639	3.618	0.999	0.13784
0.11	0.98	0.40	0.664	3.678	1.003	0.14080
0.11	0.99	0.40	0.623	3.690	1.041	0.13973
0.11	1.00	0.40	0.606	3.114	1.667	0.07896
0.12	0.01	0.40	0.493	1.595	1.302	0.01566
0.12	0.02	0.40	0.515	1.627	1.265	0.01933
0.12	0.03	0.40	0.487	1.646	1.256	0.02084
0.12	0.04	0.40	0.496	1.661	1.250	0.02190
0.12	0.05	0.40	0.522	1.674	1.247	0.02277
0.12	0.06	0.40	0.527	1.687	1.244	0.02361
0.12	0.07	0.40	0.523	1.699	1.242	0.02435
0.12	0.08	0.40	0.511	1.713	1.241	0.02521
0.12	0.09	0.40	0.508	1.726	1.239	0.02596
0.12	0.10	0.40	0.522	1.738	1.238	0.02666
0.12	0.11	0.40	0.503	1.751	1.238	0.02735
0.12	0.12	0.40	0.530	1.763	1.237	0.02801
0.12	0.13	0.40	0.497	1.775	1.237	0.02865
0.12	0.14	0.40	0.518	1.788	1.237	0.02935
0.12	0.15	0.40	0.504	1.799	1.237	0.02995
0.12	0.16	0.40	0.541	1.810	1.236	0.03058
0.12	0.17	0.40	0.543	1.818	1.234	0.03115
0.12	0.18	0.40	0.545	1.827	1.231	0.03175
0.12	0.19	0.40	0.536	1.834	1.226	0.03237
0.12	0.20	0.40	0.520	1.840	1.222	0.03291
0.12	0.21	0.40	0.545	1.844	1.216	0.03345
0.12	0.22	0.40	0.550	1.850	1.209	0.03412
0.12	0.23	0.40	0.547	1.855	1.202	0.03472
0.12	0.24	0.40	0.526	1.860	1.195	0.03538
0.12	0.25	0.40	0.513	1.865	1.188	0.03597
0.12	0.26	0.40	0.522	1.870	1.181	0.03660
0.12	0.27	0.40	0.514	1.874	1.173	0.03726
0.12	0.28	0.40	0.556	1.880	1.165	0.03794
0.12	0.29	0.40	0.520	1.886	1.158	0.03863
0.12	0.30	0.40	0.526	1.892	1.149	0.03940
0.12	0.31	0.40	0.559	1.896	1.142	0.03999
0.12	0.32	0.40	0.555	1.903	1.133	0.04082
0.12	0.33	0.40	0.526	1.912	1.126	0.04165
0.12	0.34	0.40	0.527	1.917	1.117	0.04238
0.12	0.35	0.40	0.531	1.921	1.108	0.04302
0.12	0.36	0.40	0.569	1.925	1.101	0.04363
0.12	0.37	0.40	0.565	1.935	1.092	0.04460
0.12	0.38	0.40	0.554	1.945	1.084	0.04550
0.12	0.39	0.40	0.560	1.959	1.075	0.04670
0.12	0.40	0.40	0.565	1.976	1.064	0.04818
0.12	0.41	0.40	0.535	2.002	1.065	0.04950
0.12	0.42	0.40	0.540	2.024	1.065	0.05061
0.12	0.43	0.40	0.562	2.043	1.067	0.05157
0.12	0.44	0.40	0.548	2.062	1.068	0.05252
0.12	0.45	0.40	0.549	2.077	1.070	0.05323
0.12	0.46	0.40	0.582	2.079	1.071	0.05325
0.12	0.47	0.40	0.544	2.093	1.071	0.05398
0.12	0.48	0.40	0.548	2.117	1.071	0.05526
0.12	0.49	0.40	0.576	2.147	1.070	0.05689
0.12	0.50	0.40	0.587	2.174	1.069	0.05836
0.12	0.51	0.40	0.595	2.216	1.064	0.06080
0.12	0.52	0.40	0.590	2.250	1.064	0.06265
0.12	0.53	0.40	0.588	2.307	1.054	0.06613
0.12	0.54	0.40	0.568	2.360	1.044	0.06942
0.12	0.55	0.40	0.593	2.411	1.037	0.07248
0.12	0.56	0.40	0.595	2.459	1.027	0.07549
0.12	0.57	0.40	0.605	2.483	1.022	0.07699
0.12	0.58	0.40	0.613	2.511	1.016	0.07873
0.12	0.59	0.40	0.614	2.538	1.010	0.08048
0.12	0.60	0.40	0.586	2.566	1.005	0.08217
0.12	0.61	0.40	0.618	2.595	1.000	0.08390
0.12	0.62	0.40	0.591	2.625	0.996	0.08572
0.12	0.63	0.40	0.597	2.653	0.993	0.08732
0.12	0.64	0.40	0.637	2.686	0.989	0.08927
0.12	0.65	0.40	0.599	2.719	0.986	0.09117
0.12	0.66	0.40	0.600	2.751	0.982	0.09304
0.12	0.67	0.40	0.602	2.782	0.979	0.09479
0.12	0.68	0.40	0.641	2.810	0.975	0.09646
0.12	0.69	0.40	0.603	2.839	0.972	0.09812
0.12	0.70	0.40	0.634	2.863	0.968	0.09955
0.12	0.71	0.40	0.606	2.892	0.963	0.10133
0.12	0.72	0.40	0.642	2.922	0.958	0.10311
0.12	0.73	0.40	0.613	2.946	0.956	0.10450
0.12	0.74	0.40	0.629	2.968	0.954	0.10578
0.12	0.75	0.40	0.616	2.992	0.951	0.10715
0.12	0.76	0.40	0.631	3.014	0.951	0.10833
0.12	0.77	0.40	0.684	3.038	0.949	0.10964
0.12	0.78	0.40	0.624	3.068	0.946	0.11137
0.12	0.79	0.40	0.621	3.096	0.944	0.11293
0.12	0.80	0.40	0.628	3.128	0.944	0.11459
0.12	0.81	0.40	0.634	3.167	0.941	0.11677
0.12	0.82	0.40	0.664	3.209	0.938	0.11913
0.12	0.83	0.40	0.623	3.246	0.938	0.12107
0.12	0.84	0.40	0.633	3.290	0.937	0.12346
0.12	0.85	0.40	0.634	3.338	0.935	0.12605
0.12	0.86	0.40	0.630	3.376	0.936	0.12798
0.12	0.87	0.40	0.655	3.412	0.937	0.12983
0.12	0.88	0.40	0.634	3.440	0.942	0.13105
0.12	0.89	0.40	0.633	3.438	0.954	0.13045
0.12	0.90	0.40	0.664	3.447	0.970	0.13018
0.12	0.91	0.40	0.637	3.437	0.998	0.12838
0.12	0.92	0.40	0.675	3.399	1.037	0.12459
0.12	0.93	0.40	0.625	3.432	1.039	0.12622
0.12	0.94	0.40	0.686	3.491	1.003	0.13097
0.12	0.95	0.40	0.633	3.524	0.995	0.13306
0.12	0.96	0.40	0.658	3.531	1.000	0.13318
0.12	0.97	0.40	0.623	3.550	1.012	0.13369
0.12	0.98	0.40	0.630	3.613	1.029	0.13621
0.12	0.99	0.40	0.647	3.619	1.121	0.13228
0.12	1.00	0.40	0.576	2.977	1.802	0.06457
0.13	0.01	0.40	0.493	1.554	1.339	0.01150
0.13	0.02	0.40	0.524	1.607	1.262	0.01839
0.13	0.03	0.40	0.494	1.628	1.251	0.02010
0.13	0.04	0.40	0.506	1.646	1.245	0.02138
0.13	0.05	0.40	0.527	1.660	1.241	0.02231
0.13	0.06	0.40	0.514	1.674	1.238	0.02322
0.13	0.07	0.40	0.518	1.687	1.236	0.02405
0.13	0.08	0.40	0.529	1.701	1.235	0.02484
0.13	0.09	0.40	0.512	1.714	1.233	0.02563
0.13	0.10	0.40	0.528	1.728	1.232	0.02641
0.13	0.11	0.40	0.505	1.741	1.231	0.02714
0.13	0.12	0.40	0.520	1.755	1.231	0.02787
0.13	0.13	0.40	0.522	1.769	1.232	0.02862
0.13	0.14	0.40	0.507	1.782	1.232	0.02932
0.13	0.15	0.40	0.505	1.794	1.232	0.02993
0.13	0.16	0.40	0.516	1.805	1.231	0.03059
0.13	0.17	0.40	0.508	1.815	1.229	0.03124
0.13	0.18	0.40	0.538	1.823	1.225	0.03181
0.13	0.19	0.40	0.522	1.829	1.221	0.03240
0.13	0.20	0.40	0.518	1.834	1.215	0.03297
0.13	0.21	0.40	0.515	1.839	1.209	0.03350
0.13	0.22	0.40	0.545	1.845	1.202	0.03419
0.13	0.23	0.40	0.513	1.848	1.195	0.03473
0.13	0.24	0.40	0.525	1.851	1.188	0.03524
0.13	0.25	0.40	0.507	1.856	1.180	0.03593
0.13	0.26	0.40	0.518	1.861	1.173	0.03654
0.13	0.27	0.40	0.546	1.866	1.165	0.03722
0.13	0.28	0.40	0.560	1.870	1.158	0.03781
0.13	0.29	0.40	0.549	1.875	1.150	0.03846
0.13	0.30	0.40	0.557	1.880	1.141	0.03917
0.13	0.31	0.40	0.522	1.888	1.133	0.04000
0.13	0.32	0.40	0.553	1.900	1.125	0.04109
0.13	0.33	0.40	0.560	1.911	1.115	0.04214
0.13	0.34	0.40	0.564	1.906	1.107	0.04226
0.13	0.35	0.40	0.531	1.911	1.098	0.04301
0.13	0.36	0.40	0.532	1.920	1.089	0.04391
0.13	0.37	0.40	0.533	1.930	1.082	0.04482
0.13	0.38	0.40	0.563	1.935	1.072	0.04561
0.13	0.39	0.40	0.559	1.945	1.061	0.04666
0.13	0.40	0.40	0.560	1.957	1.051	0.04778
0.13	0.41	0.40	0.554	1.981	1.053	0.04897
0.13	0.42	0.40	0.570	2.013	1.054	0.05062
0.13	0.43	0.40	0.573	2.036	1.056	0.05176
0.13	0.44	0.40	0.577	2.042	1.057	0.05200
0.13	0.45	0.40	0.545	2.056	1.055	0.05285
0.13	0.46	0.40	0.587	2.074	1.054	0.05387
0.13	0.47	0.40	0.550	2.096	1.054	0.05499
0.13	0.48	0.40	0.582	2.123	1.052	0.05650
0.13	0.49	0.40	0.581	2.154	1.050	0.05829
0.13	0.50	0.40	0.590	2.193	1.048	0.06041
0.13	0.51	0.40	0.559	2.241	1.043	0.06322
0.13	0.52	0.40	0.585	2.279	1.039	0.06543
0.13	0.53	0.40	0.554	2.330	1.032	0.06839
0.13	0.54	0.40	0.567	2.388	1.021	0.07201
0.13	0.55	0.40	0.605	2.436	1.012	0.07501
0.13	0.56	0.40	0.610	2.484	1.003	0.07793
0.13	0.57	0.40	0.589	2.512	0.998	0.07968
0.13	0.58	0.40	0.579	2.537	0.995	0.08113
0.13	0.59	0.40	0.617	2.556	0.991	0.08232
0.13	0.60	0.40	0.585	2.572	0.989	0.08328
0.13	0.61	0.40	0.590	2.599	0.985	0.08487
0.13	0.62	0.40	0.594	2.626	0.982	0.08647
0.13	0.63	0.40	0.624	2.653	0.979	0.08800
0.13	0.64	0.40	0.641	2.681	0.976	0.08965
0.13	0.65	0.40	0.622	2.708	0.974	0.09115
0.13	0.66	0.40	0.603	2.736	0.971	0.09276
0.13	0.67	0.40	0.594	2.766	0.969	0.09442
0.13	0.68	0.40	0.603	2.793	0.968	0.09592
0.13	0.69	0.40	0.637	2.818	0.965	0.09733
0.13	0.70	0.40	0.617	2.842	0.962	0.09875
0.13	0.71	0.40	0.618	2.868	0.959	0.10025
0.13	0.72	0.40	0.629	2.894	0.957	0.10171
0.13	0.73	0.40	0.648	2.923	0.952	0.10348
0.13	0.74	0.40	0.642	2.949	0.950	0.10497
0.13	0.75	0.40	0.615	2.972	0.948	0.10626
0.13	0.76	0.40	0.654	2.998	0.947	0.10765
0.13	0.77	0.40	0.624	3.020	0.947	0.10884
0.13	0.78	0.40	0.643	3.052	0.943	0.11069
0.13	0.79	0.40	0.635	3.084	0.941	0.11245
0.13	0.80	0.40	0.654	3.118	0.939	0.11430
0.13	0.81	0.40	0.647	3.156	0.938	0.11637
0.13	0.82	0.40	0.670	3.201	0.935	0.11889
0.13	0.83	0.40	0.630	3.248	0.934	0.12135
0.13	0.84	0.40	0.661	3.299	0.931	0.12421
0.13	0.85	0.40	0.630	3.347	0.929	0.12681
0.13	0.86	0.40	0.632	3.398	0.928	0.12953
0.13	0.87	0.40	0.659	3.443	0.927	0.13190
0.13	0.88	0.40	0.665	3.467	0.931	0.13298
0.13	0.89	0.40	0.631	3.475	0.942	0.13291
0.13	0.90	0.40	0.654	3.488	0.953	0.13307
0.13	0.91	0.40	0.652	3.471	0.988	0.13063
0.13	0.92	0.40	0.664	3.459	1.021	0.12843
0.13	0.93	0.40	0.644	3.472	1.034	0.12856
0.13	0.94	0.40	0.636	3.532	1.007	0.13293
0.13	0.95	0.40	0.684	3.562	0.991	0.13528
0.13	0.96	0.40	0.667	3.554	1.001	0.13439
0.13	0.97	0.40	0.693	3.531	1.023	0.13212
0.13	0.98	0.40	0.627	3.532	1.069	0.13015
0.13	0.99	0.40	0.654	3.528	1.194	0.12411
0.13	1.00	0.40	0.589	3.098	1.749	0.07393
0.14	0.01	0.40	0.508	1.525	1.334	0.01023
0.14	0.02	0.40	0.480	1.588	1.263	0.01735
0.14	0.03	0.40	0.497	1.614	1.248	0.01953
0.14	0.04	0.40	0.525	1.633	1.241	0.02089
0.14	0.05	0.40	0.490	1.648	1.237	0.02193
0.14	0.06	0.40	0.536	1.664	1.234	0.02293
0.14	0.07	0.40	0.525	1.685	1.234	0.02404
0.14	0.08	0.40	0.532	1.699	1.232	0.02488
0.14	0.09	0.40	0.508	1.709	1.230	0.02550
0.14	0.10	0.40	0.515	1.721	1.229	0.02623
0.14	0.11	0.40	0.501	1.732	1.228	0.02686
0.14	0.12	0.40	0.500	1.747	1.227	0.02770
0.14	0.13	0.40	0.513	1.761	1.227	0.02842
0.14	0.14	0.40	0.512	1.774	1.227	0.02914
0.14	0.15	0.40	0.550	1.787	1.228	0.02976
0.14	0.16	0.40	0.536	1.799	1.227	0.03048
0.14	0.17	0.40	0.510	1.808	1.224	0.03110
0.14	0.18	0.40	0.509	1.817	1.220	0.03180
0.14	0.19	0.40	0.509	1.823	1.215	0.03237
0.14	0.20	0.40	0.524	1.829	1.210	0.03292
0.14	0.21	0.40	0.545	1.832	1.204	0.03344
0.14	0.22	0.40	0.552	1.836	1.197	0.03397
0.14	0.23	0.40	0.527	1.841	1.190	0.03461
0.14	0.24	0.40	0.527	1.847	1.182	0.03532
0.14	0.25	0.40	0.532	1.850	1.175	0.03584
0.14	0.26	0.40	0.531	1.856	1.168	0.03653
0.14	0.27	0.40	0.519	1.864	1.160	0.03735
0.14	0.28	0.40	0.552	1.867	1.152	0.03793
0.14	0.29	0.40	0.556	1.871	1.144	0.03853
0.14	0.30	0.40	0.554	1.876	1.136	0.03922
0.14	0.31	0.40	0.559	1.884	1.129	0.04003
0.14	0.32	0.40	0.519	1.897	1.118	0.04128
0.14	0.33	0.40	0.527	1.897	1.109	0.04174
0.14	0.34	0.40	0.529	1.900	1.099	0.04238
0.14	0.35	0.40	0.564	1.914	1.090	0.04355
0.14	0.36	0.40	0.571	1.922	1.081	0.04449
0.14	0.37	0.40	0.562	1.925	1.071	0.04511
0.14	0.38	0.40	0.564	1.934	1.062	0.04605
0.14	0.39	0.40	0.541	1.950	1.051	0.04744
0.14	0.40	0.40	0.537	1.976	1.041	0.04935
0.14	0.41	0.40	0.569	2.011	1.042	0.05112
0.14	0.42	0.40	0.544	2.024	1.045	0.05162
0.14	0.43	0.40	0.549	2.030	1.045	0.05192
0.14	0.44	0.40	0.545	2.042	1.043	0.05272
0.14	0.45	0.40	0.575	2.055	1.041	0.05348
0.14	0.46	0.40	0.534	2.080	1.039	0.05488
0.14	0.47	0.40	0.572	2.106	1.039	0.05625
0.14	0.48	0.40	0.580	2.136	1.037	0.05793
0.14	0.49	0.40	0.558	2.169	1.036	0.05974
0.14	0.50	0.40	0.585	2.210	1.031	0.06214
0.14	0.51	0.40	0.564	2.263	1.024	0.06529
0.14	0.52	0.40	0.592	2.313	1.018	0.06824
0.14	0.53	0.40	0.596	2.369	1.008	0.07170
0.14	0.54	0.40	0.612	2.411	0.998	0.07434
0.14	0.55	0.40	0.614	2.455	0.991	0.07699
0.14	0.56	0.40	0.576	2.500	0.984	0.07970
0.14	0.57	0.40	0.592	2.531	0.980	0.08152
0.14	0.58	0.40	0.608	2.549	0.978	0.08261
0.14	0.59	0.40	0.590	2.560	0.976	0.08326
0.14	0.60	0.40	0.614	2.582	0.974	0.08453
0.14	0.61	0.40	0.593	2.607	0.972	0.08594
0.14	0.62	0.40	0.600	2.631	0.969	0.08730
0.14	0.63	0.40	0.600	2.654	0.968	0.08862
0.14	0.64	0.40	0.601	2.680	0.966	0.09007
0.14	0.65	0.40	0.630	2.704	0.964	0.09144
0.14	0.66	0.40	0.602	2.732	0.962	0.09297
0.14	0.67	0.40	0.634	2.756	0.960	0.09434
0.14	0.68	0.40	0.625	2.781	0.959	0.09570
0.14	0.69	0.40	0.638	2.804	0.959	0.09691
0.14	0.70	0.40	0.604	2.829	0.957	0.09834
0.14	0.71	0.40	0.631	2.853	0.955	0.09962
0.14	0.72	0.40	0.639	2.876	0.953	0.10096
0.14	0.73	0.40	0.613	2.904	0.951	0.10252
0.14	0.74	0.40	0.630	2.935	0.947	0.10435
0.14	0.75	0.40	0.642	2.958	0.945	0.10561
0.14	0.76	0.40	0.617	2.983	0.944	0.10701
0.14	0.77	0.40	0.627	3.008	0.943	0.10836
0.14	0.78	0.40	0.655	3.039	0.940	0.11011
0.14	0.79	0.40	0.626	3.074	0.938	0.11204
0.14	0.80	0.40	0.651	3.111	0.937	0.11404
0.14	0.81	0.40	0.628	3.151	0.934	0.11624
0.14	0.82	0.40	0.660	3.195	0.934	0.11859
0.14	0.83	0.40	0.662	3.246	0.932	0.12140
0.14	0.84	0.40	0.648	3.298	0.929	0.12425
0.14	0.85	0.40	0.657	3.359	0.924	0.12765
0.14	0.86	0.40	0.672	3.416	0.921	0.13079
0.14	0.87	0.40	0.675	3.460	0.920	0.13314
0.14	0.88	0.40	0.685	3.495	0.922	0.13484
0.14	0.89	0.40	0.633	3.508	0.929	0.13524
0.14	0.90	0.40	0.650	3.521	0.939	0.13545
0.14	0.91	0.40	0.650	3.525	0.957	0.13485
0.14	0.92	0.40	0.658	3.509	1.002	0.13196
0.14	0.93	0.40	0.627	3.487	1.032	0.12944
0.14	0.94	0.40	0.662	3.530	1.025	0.13202
0.14	0.95	0.40	0.629	3.573	0.994	0.13571
0.14	0.96	0.40	0.619	3.573	1.001	0.13537
0.14	0.97	0.40	0.656	3.527	1.041	0.13111
0.14	0.98	0.40	0.630	3.477	1.108	0.12540
0.14	0.99	0.40	0.630	3.366	1.330	0.10903
0.14	1.00	0.40	0.581	3.098	1.793	0.07165
0.15	0.01	0.40	0.488	1.461	1.393	0.00365
0.15	0.02	0.40	0.511	1.566	1.284	0.01506
0.15	0.03	0.40	0.501	1.602	1.246	0.01899
0.15	0.04	0.40	0.495	1.623	1.238	0.02051
0.15	0.05	0.40	0.505	1.639	1.234	0.02160
0.15	0.06	0.40	0.507	1.655	1.231	0.02263
0.15	0.07	0.40	0.519	1.670	1.229	0.02354
0.15	0.08	0.40	0.519	1.685	1.226	0.02441
0.15	0.09	0.40	0.533	1.699	1.226	0.02518
0.15	0.10	0.40	0.491	1.712	1.225	0.02598
0.15	0.11	0.40	0.506	1.727	1.224	0.02675
0.15	0.12	0.40	0.517	1.741	1.224	0.02753
0.15	0.13	0.40	0.537	1.756	1.224	0.02836
0.15	0.14	0.40	0.542	1.770	1.224	0.02907
0.15	0.15	0.40	0.518	1.784	1.225	0.02977
0.15	0.16	0.40	0.522	1.795	1.224	0.03040
0.15	0.17	0.40	0.505	1.805	1.221	0.03113
0.15	0.18	0.40	0.509	1.812	1.216	0.03174
0.15	0.19	0.40	0.553	1.820	1.211	0.03239
0.15	0.20	0.40	0.545	1.826	1.206	0.03301
0.15	0.21	0.40	0.548	1.831	1.199	0.03362
0.15	0.22	0.40	0.548	1.835	1.192	0.03415
0.15	0.23	0.40	0.518	1.839	1.186	0.03470
0.15	0.24	0.40	0.511	1.844	1.178	0.03536
0.15	0.25	0.40	0.525	1.850	1.171	0.03610
0.15	0.26	0.40	0.569	1.855	1.164	0.03669
0.15	0.27	0.40	0.518	1.864	1.157	0.03753
0.15	0.28	0.40	0.520	1.866	1.149	0.03803
0.15	0.29	0.40	0.546	1.871	1.140	0.03877
0.15	0.30	0.40	0.522	1.877	1.132	0.03946
0.15	0.31	0.40	0.560	1.885	1.124	0.04030
0.15	0.32	0.40	0.552	1.889	1.112	0.04112
0.15	0.33	0.40	0.540	1.892	1.102	0.04177
0.15	0.34	0.40	0.526	1.901	1.093	0.04274
0.15	0.35	0.40	0.572	1.911	1.083	0.04374
0.15	0.36	0.40	0.530	1.916	1.075	0.04448
0.15	0.37	0.40	0.535	1.926	1.064	0.04551
0.15	0.38	0.40	0.559	1.948	1.054	0.04723
0.15	0.39	0.40	0.568	1.979	1.041	0.04950
0.15	0.40	0.40	0.572	2.005	1.027	0.05156
0.15	0.41	0.40	0.544	2.029	1.029	0.05267
0.15	0.42	0.40	0.577	2.046	1.031	0.05351
0.15	0.43	0.40	0.574	2.045	1.033	0.05337
0.15	0.44	0.40	0.581	2.049	1.032	0.05362
0.15	0.45	0.40	0.544	2.067	1.030	0.05469
0.15	0.46	0.40	0.573	2.094	1.029	0.05613
0.15	0.47	0.40	0.582	2.129	1.026	0.05814
0.15	0.48	0.40	0.577	2.153	1.026	0.05942
0.15	0.49	0.40	0.568	2.189	1.021	0.06156
0.15	0.50	0.40	0.558	2.238	1.017	0.06431
0.15	0.51	0.40	0.578	2.296	1.008	0.06784
0.15	0.52	0.40	0.559	2.346	0.998	0.07093
0.15	0.53	0.40	0.582	2.383	0.988	0.07338
0.15	0.54	0.40	0.605	2.416	0.982	0.07538
0.15	0.55	0.40	0.584	2.457	0.977	0.07782
0.15	0.56	0.40	0.582	2.492	0.973	0.07987
0.15	0.57	0.40	0.602	2.519	0.969	0.08143
0.15	0.58	0.40	0.626	2.536	0.967	0.08243
0.15	0.59	0.40	0.621	2.561	0.965	0.08388
0.15	0.60	0.40	0.628	2.590	0.962	0.08553
0.15	0.61	0.40	0.597	2.616	0.959	0.08700
0.15	0.62	0.40	0.604	2.640	0.958	0.08836
0.15	0.63	0.40	0.600	2.661	0.957	0.08945
0.15	0.64	0.40	0.629	2.684	0.956	0.09074
0.15	0.65	0.40	0.622	2.709	0.955	0.09210
0.15	0.66	0.40	0.624	2.736	0.952	0.09365
0.15	0.67	0.40	0.602	2.756	0.952	0.09468
0.15	0.68	0.40	0.611	2.777	0.952	0.09583
0.15	0.69	0.40	0.638	2.800	0.951	0.09705
0.15	0.70	0.40	0.628	2.822	0.951	0.09823
0.15	0.71	0.40	0.615	2.845	0.951	0.09945
0.15	0.72	0.40	0.639	2.868	0.949	0.10072
0.15	0.73	0.40	0.609	2.891	0.947	0.10204
0.15	0.74	0.40	0.643	2.917	0.945	0.10350
0.15	0.75	0.40	0.617	2.947	0.943	0.10515
0.15	0.76	0.40	0.648	2.974	0.941	0.10669
0.15	0.77	0.40	0.632	3.002	0.940	0.10818
0.15	0.78	0.40	0.617	3.030	0.939	0.10971
0.15	0.79	0.40	0.623	3.068	0.935	0.11187
0.15	0.80	0.40	0.625	3.107	0.935	0.11393
0.15	0.81	0.40	0.626	3.155	0.933	0.11652
0.15	0.82	0.40	0.659	3.203	0.930	0.11921
0.15	0.83	0.40	0.658	3.260	0.926	0.12232
0.15	0.84	0.40	0.655	3.303	0.926	0.12462
0.15	0.85	0.40	0.662	3.369	0.920	0.12835
0.15	0.86	0.40	0.664	3.427	0.917	0.13153
0.15	0.87	0.40	0.631	3.479	0.914	0.13439
0.15	0.88	0.40	0.664	3.514	0.915	0.13620
0.15	0.89	0.40	0.665	3.540	0.918	0.13744
0.15	0.90	0.40	0.632	3.554	0.927	0.13772
0.15	0.91	0.40	0.657	3.557	0.943	0.13718
0.15	0.92	0.40	0.627	3.531	0.984	0.13395
0.15	0.93	0.40	0.650	3.489	1.045	0.12893
0.15	0.94	0.40	0.622	3.518	1.028	0.13124
0.15	0.95	0.40	0.666	3.571	0.998	0.13541
0.15	0.96	0.40	0.624	3.566	1.009	0.13462
0.15	0.97	0.40	0.625	3.509	1.059	0.12933
0.15	0.98	0.40	0.629	3.422	1.169	0.11965
0.15	0.99	0.40	0.620	3.375	1.296	0.11111
0.15	1.00	0.40	0.614	3.153	1.749	0.07696
0.16	0.01	0.40	0.485	1.458	1.384	0.00400
0.16	0.02	0.40	0.493	1.537	1.325	0.01135
0.16	0.03	0.40	0.524	1.590	1.246	0.01833
0.16	0.04	0.40	0.524	1.613	1.236	0.02008
0.16	0.05	0.40	0.535	1.631	1.232	0.02129
0.16	0.06	0.40	0.503	1.648	1.228	0.02240
0.16	0.07	0.40	0.496	1.665	1.225	0.02345
0.16	0.08	0.40	0.505	1.679	1.224	0.02422
0.16	0.09	0.40	0.529	1.693	1.223	0.02506
0.16	0.10	0.40	0.510	1.708	1.222	0.02587
0.16	0.11	0.40	0.535	1.724	1.221	0.02675
0.16	0.12	0.40	0.542	1.738	1.221	0.02753
0.16	0.13	0.40	0.522	1.753	1.221	0.02833
0.16	0.14	0.40	0.542	1.768	1.222	0.02908
0.16	0.15	0.40	0.536	1.782	1.222	0.02984
0.16	0.16	0.40	0.511	1.794	1.221	0.03055
0.16	0.17	0.40	0.511	1.805	1.217	0.03128
0.16	0.18	0.40	0.542	1.812	1.213	0.03187
0.16	0.19	0.40	0.514	1.821	1.208	0.03262
0.16	0.20	0.40	0.541	1.824	1.202	0.03308
0.16	0.21	0.40	0.519	1.830	1.196	0.03372
0.16	0.22	0.40	0.506	1.837	1.189	0.03446
0.16	0.23	0.40	0.550	1.840	1.182	0.03498
0.16	0.24	0.40	0.543	1.846	1.175	0.03569
0.16	0.25	0.40	0.524	1.851	1.168	0.03627
0.16	0.26	0.40	0.519	1.858	1.160	0.03705
0.16	0.27	0.40	0.550	1.865	1.154	0.03777
0.16	0.28	0.40	0.530	1.869	1.145	0.03840
0.16	0.29	0.40	0.583	1.874	1.137	0.03909
0.16	0.30	0.40	0.556	1.881	1.127	0.03993
0.16	0.31	0.40	0.542	1.883	1.118	0.04052
0.16	0.32	0.40	0.525	1.889	1.107	0.04142
0.16	0.33	0.40	0.531	1.895	1.097	0.04220
0.16	0.34	0.40	0.571	1.903	1.088	0.04311
0.16	0.35	0.40	0.559	1.912	1.078	0.04404
0.16	0.36	0.40	0.569	1.920	1.068	0.04501
0.16	0.37	0.40	0.531	1.936	1.059	0.04634
0.16	0.38	0.40	0.562	1.961	1.048	0.04817
0.16	0.39	0.40	0.539	1.995	1.033	0.05076
0.16	0.40	0.40	0.546	2.016	1.020	0.05247
0.16	0.41	0.40	0.571	2.044	1.021	0.05393
0.16	0.42	0.40	0.574	2.053	1.020	0.05444
0.16	0.43	0.40	0.546	2.049	1.022	0.05410
0.16	0.44	0.40	0.550	2.061	1.021	0.05480
0.16	0.45	0.40	0.579	2.083	1.019	0.05606
0.16	0.46	0.40	0.551	2.112	1.018	0.05767
0.16	0.47	0.40	0.563	2.144	1.015	0.05944
0.16	0.48	0.40	0.552	2.174	1.013	0.06117
0.16	0.49	0.40	0.597	2.215	1.010	0.06347
0.16	0.50	0.40	0.583	2.267	1.001	0.06665
0.16	0.51	0.40	0.602	2.326	0.990	0.07029
0.16	0.52	0.40	0.579	2.367	0.980	0.07291
0.16	0.53	0.40	0.580	2.394	0.974	0.07464
0.16	0.54	0.40	0.574	2.423	0.969	0.07641
0.16	0.55	0.40	0.594	2.452	0.966	0.07808
0.16	0.56	0.40	0.605	2.480	0.963	0.07969
0.16	0.57	0.40	0.597	2.505	0.960	0.08119
0.16	0.58	0.40	0.583	2.531	0.957	0.08262
0.16	0.59	0.40	0.595	2.553	0.956	0.08388
0.16	0.60	0.40	0.600	2.582	0.954	0.08545
0.16	0.61	0.40	0.596	2.614	0.951	0.08728
0.16	0.62	0.40	0.627	2.639	0.949	0.08871
0.16	0.63	0.40	0.619	2.664	0.948	0.09008
0.16	0.64	0.40	0.621	2.689	0.947	0.09143
0.16	0.65	0.40	0.599	2.712	0.945	0.09273
0.16	0.66	0.40	0.612	2.737	0.944	0.09407
0.16	0.67	0.40	0.640	2.758	0.944	0.09522
0.16	0.68	0.40	0.610	2.782	0.943	0.09645
0.16	0.69	0.40	0.609	2.800	0.945	0.09737
0.16	0.70	0.40	0.647	2.816	0.946	0.09816
0.16	0.71	0.40	0.607	2.838	0.945	0.09933
0.16	0.72	0.40	0.611	2.863	0.945	0.10066
0.16	0.73	0.40	0.623	2.884	0.945	0.10175
0.16	0.74	0.40	0.612	2.908	0.944	0.10307
0.16	0.75	0.40	0.658	2.936	0.941	0.10468
0.16	0.76	0.40	0.611	2.965	0.939	0.10628
0.16	0.77	0.40	0.622	2.993	0.938	0.10781
0.16	0.78	0.40	0.610	3.027	0.936	0.10969
0.16	0.79	0.40	0.647	3.065	0.934	0.11179
0.16	0.80	0.40	0.619	3.110	0.933	0.11419
0.16	0.81	0.40	0.642	3.159	0.930	0.11689
0.16	0.82	0.40	0.664	3.211	0.925	0.11985
0.16	0.83	0.40	0.625	3.261	0.923	0.12257
0.16	0.84	0.40	0.624	3.312	0.920	0.12536
0.16	0.85	0.40	0.661	3.371	0.917	0.12858
0.16	0.86	0.40	0.640	3.429	0.914	0.13176
0.16	0.87	0.40	0.664	3.474	0.912	0.13425
0.16	0.88	0.40	0.648	3.511	0.911	0.13623
0.16	0.89	0.40	0.653	3.546	0.913	0.13794
0.16	0.90	0.40	0.631	3.568	0.918	0.13888
0.16	0.91	0.40	0.633	3.578	0.930	0.13887
0.16	0.92	0.40	0.620	3.542	0.969	0.13521
0.16	0.93	0.40	0.644	3.483	1.045	0.12864
0.16	0.94	0.40	0.625	3.495	1.042	0.12941
0.16	0.95	0.40	0.650	3.551	1.013	0.13365
0.16	0.96	0.40	0.657	3.552	1.025	0.13317
0.16	0.97	0.40	0.653	3.467	1.104	0.12506
0.16	0.98	0.40	0.602	3.321	1.280	0.10904
0.16	0.99	0.40	0.613	3.322	1.360	0.10523
0.16	1.00	0.40	0.620	3.214	1.620	0.08673
0.17	0.01	0.40	0.471	1.447	1.384	0.00336
0.17	0.02	0.40	0.489	1.524	1.309	0.01151
0.17	0.03	0.40	0.485	1.580	1.247	0.01771
0.17	0.04	0.40	0.496	1.604	1.235	0.01968
0.17	0.05	0.40	0.501	1.625	1.230	0.02103
0.17	0.06	0.40	0.506	1.643	1.226	0.02222
0.17	0.07	0.40	0.521	1.659	1.223	0.02318
0.17	0.08	0.40	0.507	1.674	1.222	0.02410
0.17	0.09	0.40	0.514	1.690	1.221	0.02498
0.17	0.10	0.40	0.529	1.705	1.220	0.02586
0.17	0.11	0.40	0.512	1.721	1.219	0.02670
0.17	0.12	0.40	0.508	1.738	1.219	0.02762
0.17	0.13	0.40	0.501	1.753	1.220	0.02838
0.17	0.14	0.40	0.506	1.770	1.220	0.02927
0.17	0.15	0.40	0.515	1.783	1.220	0.03000
0.17	0.16	0.40	0.524	1.795	1.218	0.03074
0.17	0.17	0.40	0.534	1.806	1.215	0.03146
0.17	0.18	0.40	0.536	1.813	1.210	0.03206
0.17	0.19	0.40	0.544	1.820	1.205	0.03272
0.17	0.20	0.40	0.543	1.827	1.199	0.03338
0.17	0.21	0.40	0.516	1.833	1.192	0.03403
0.17	0.22	0.40	0.513	1.838	1.186	0.03466
0.17	0.23	0.40	0.550	1.844	1.179	0.03534
0.17	0.24	0.40	0.542	1.851	1.172	0.03608
0.17	0.25	0.40	0.531	1.857	1.164	0.03676
0.17	0.26	0.40	0.515	1.862	1.158	0.03734
0.17	0.27	0.40	0.556	1.867	1.150	0.03804
0.17	0.28	0.40	0.562	1.872	1.141	0.03872
0.17	0.29	0.40	0.531	1.877	1.132	0.03950
0.17	0.30	0.40	0.527	1.882	1.123	0.04021
0.17	0.31	0.40	0.526	1.887	1.113	0.04097
0.17	0.32	0.40	0.531	1.892	1.103	0.04175
0.17	0.33	0.40	0.558	1.899	1.092	0.04265
0.17	0.34	0.40	0.533	1.908	1.083	0.04363
0.17	0.35	0.40	0.531	1.917	1.073	0.04460
0.17	0.36	0.40	0.540	1.930	1.064	0.04573
0.17	0.37	0.40	0.579	1.948	1.054	0.04716
0.17	0.38	0.40	0.574	1.975	1.042	0.04920
0.17	0.39	0.40	0.573	2.002	1.029	0.05130
0.17	0.40	0.40	0.561	2.015	1.021	0.05242
0.17	0.41	0.40	0.574	2.041	1.019	0.05386
0.17	0.42	0.40	0.554	2.045	1.017	0.05418
0.17	0.43	0.40	0.544	2.055	1.015	0.05478
0.17	0.44	0.40	0.579	2.076	1.013	0.05603
0.17	0.45	0.40	0.581	2.102	1.010	0.05748
0.17	0.46	0.40	0.564	2.131	1.008	0.05915
0.17	0.47	0.40	0.553	2.162	1.005	0.06092
0.17	0.48	0.40	0.557	2.199	1.001	0.06305
0.17	0.49	0.40	0.594	2.239	0.996	0.06541
0.17	0.50	0.40	0.565	2.296	0.983	0.06908
0.17	0.51	0.40	0.584	2.341	0.973	0.07190
0.17	0.52	0.40	0.604	2.375	0.967	0.07398
0.17	0.53	0.40	0.576	2.402	0.963	0.07558
0.17	0.54	0.40	0.571	2.429	0.959	0.07717
0.17	0.55	0.40	0.578	2.455	0.957	0.07869
0.17	0.56	0.40	0.614	2.478	0.955	0.07997
0.17	0.57	0.40	0.590	2.501	0.953	0.08131
0.17	0.58	0.40	0.584	2.526	0.951	0.08269
0.17	0.59	0.40	0.596	2.551	0.948	0.08410
0.17	0.60	0.40	0.632	2.574	0.947	0.08541
0.17	0.61	0.40	0.592	2.601	0.945	0.08692
0.17	0.62	0.40	0.628	2.627	0.944	0.08833
0.17	0.63	0.40	0.633	2.658	0.942	0.09005
0.17	0.64	0.40	0.630	2.685	0.940	0.09153
0.17	0.65	0.40	0.604	2.709	0.939	0.09282
0.17	0.66	0.40	0.608	2.733	0.938	0.09416
0.17	0.67	0.40	0.611	2.757	0.938	0.09544
0.17	0.68	0.40	0.631	2.781	0.938	0.09670
0.17	0.69	0.40	0.608	2.804	0.938	0.09789
0.17	0.70	0.40	0.640	2.822	0.939	0.09880
0.17	0.71	0.40	0.641	2.838	0.941	0.09953
0.17	0.72	0.40	0.609	2.859	0.940	0.10066
0.17	0.73	0.40	0.621	2.882	0.941	0.10183
0.17	0.74	0.40	0.643	2.903	0.940	0.10297
0.17	0.75	0.40	0.613	2.928	0.939	0.10435
0.17	0.76	0.40	0.645	2.960	0.936	0.10615
0.17	0.77	0.40	0.618	2.990	0.936	0.10775
0.17	0.78	0.40	0.632	3.023	0.934	0.10953
0.17	0.79	0.40	0.620	3.062	0.933	0.11166
0.17	0.80	0.40	0.652	3.107	0.931	0.11413
0.17	0.81	0.40	0.627	3.155	0.927	0.11683
0.17	0.82	0.40	0.612	3.211	0.923	0.11995
0.17	0.83	0.40	0.621	3.266	0.919	0.12300
0.17	0.84	0.40	0.655	3.327	0.916	0.12631
0.17	0.85	0.40	0.630	3.384	0.913	0.12945
0.17	0.86	0.40	0.634	3.431	0.911	0.13204
0.17	0.87	0.40	0.632	3.459	0.911	0.13349
0.17	0.88	0.40	0.665	3.501	0.911	0.13570
0.17	0.89	0.40	0.630	3.540	0.910	0.13778
0.17	0.90	0.40	0.674	3.566	0.914	0.13897
0.17	0.91	0.40	0.632	3.571	0.926	0.13869
0.17	0.92	0.40	0.648	3.539	0.965	0.13522
0.17	0.93	0.40	0.651	3.446	1.058	0.12608
0.17	0.94	0.40	0.651	3.464	1.064	0.12672
0.17	0.95	0.40	0.627	3.519	1.036	0.13092
0.17	0.96	0.40	0.614	3.521	1.052	0.13031
0.17	0.97	0.40	0.610	3.378	1.226	0.11459
0.17	0.98	0.40	0.610	3.368	1.213	0.11468
0.17	0.99	0.40	0.617	3.352	1.294	0.11003
0.17	1.00	0.40	0.612	3.109	1.700	0.07696
0.18	0.01	0.40	0.475	1.437	1.365	0.00383
0.18	0.02	0.40	0.481	1.498	1.339	0.00855
0.18	0.03	0.40	0.517	1.569	1.252	0.01691
0.18	0.04	0.40	0.488	1.597	1.234	0.01933
0.18	0.05	0.40	0.527	1.619	1.228	0.02084
0.18	0.06	0.40	0.519	1.637	1.224	0.02201
0.18	0.07	0.40	0.511	1.654	1.222	0.02302
0.18	0.08	0.40	0.496	1.671	1.220	0.02401
0.18	0.09	0.40	0.510	1.687	1.219	0.02492
0.18	0.10	0.40	0.492	1.704	1.218	0.02588
0.18	0.11	0.40	0.497	1.720	1.217	0.02679
0.18	0.12	0.40	0.518	1.738	1.218	0.02769
0.18	0.13	0.40	0.522	1.754	1.218	0.02855
0.18	0.14	0.40	0.507	1.770	1.218	0.02940
0.18	0.15	0.40	0.535	1.785	1.218	0.03019
0.18	0.16	0.40	0.541	1.797	1.216	0.03094
0.18	0.17	0.40	0.518	1.807	1.212	0.03163
0.18	0.18	0.40	0.524	1.816	1.208	0.03236
0.18	0.19	0.40	0.523	1.823	1.202	0.03303
0.18	0.20	0.40	0.520	1.830	1.197	0.03367
0.18	0.21	0.40	0.548	1.836	1.189	0.03436
0.18	0.22	0.40	0.514	1.844	1.183	0.03516
0.18	0.23	0.40	0.552	1.852	1.176	0.03590
0.18	0.24	0.40	0.543	1.857	1.170	0.03650
0.18	0.25	0.40	0.548	1.859	1.163	0.03698
0.18	0.26	0.40	0.534	1.865	1.155	0.03769
0.18	0.27	0.40	0.521	1.870	1.147	0.03833
0.18	0.28	0.40	0.556	1.876	1.138	0.03909
0.18	0.29	0.40	0.525	1.884	1.129	0.03999
0.18	0.30	0.40	0.558	1.888	1.120	0.04069
0.18	0.31	0.40	0.523	1.893	1.108	0.04152
0.18	0.32	0.40	0.535	1.899	1.098	0.04236
0.18	0.33	0.40	0.538	1.908	1.089	0.04331
0.18	0.34	0.40	0.540	1.918	1.078	0.04436
0.18	0.35	0.40	0.536	1.928	1.069	0.04538
0.18	0.36	0.40	0.537	1.943	1.059	0.04667
0.18	0.37	0.40	0.538	1.963	1.049	0.04823
0.18	0.38	0.40	0.569	1.983	1.036	0.04991
0.18	0.39	0.40	0.571	2.003	1.026	0.05151
0.18	0.40	0.40	0.542	2.040	1.017	0.05387
0.18	0.41	0.40	0.550	2.052	1.011	0.05481
0.18	0.42	0.40	0.547	2.061	1.011	0.05527
0.18	0.43	0.40	0.545	2.081	1.007	0.05653
0.18	0.44	0.40	0.556	2.113	1.002	0.05849
0.18	0.45	0.40	0.581	2.143	0.998	0.06024
0.18	0.46	0.40	0.580	2.169	0.995	0.06176
0.18	0.47	0.40	0.583	2.196	0.994	0.06324
0.18	0.48	0.40	0.560	2.226	0.989	0.06506
0.18	0.49	0.40	0.566	2.274	0.980	0.06805
0.18	0.50	0.40	0.583	2.326	0.966	0.07144
0.18	0.51	0.40	0.577	2.358	0.960	0.07339
0.18	0.52	0.40	0.565	2.384	0.957	0.07496
0.18	0.53	0.40	0.566	2.409	0.954	0.07640
0.18	0.54	0.40	0.569	2.434	0.951	0.07787
0.18	0.55	0.40	0.562	2.456	0.950	0.07908
0.18	0.56	0.40	0.618	2.480	0.947	0.08043
0.18	0.57	0.40	0.591	2.503	0.946	0.08171
0.18	0.58	0.40	0.621	2.526	0.944	0.08301
0.18	0.59	0.40	0.609	2.548	0.942	0.08425
0.18	0.60	0.40	0.635	2.571	0.941	0.08551
0.18	0.61	0.40	0.637	2.595	0.940	0.08683
0.18	0.62	0.40	0.625	2.621	0.938	0.08828
0.18	0.63	0.40	0.602	2.650	0.937	0.08987
0.18	0.64	0.40	0.640	2.678	0.935	0.09142
0.18	0.65	0.40	0.634	2.703	0.934	0.09281
0.18	0.66	0.40	0.594	2.729	0.933	0.09421
0.18	0.67	0.40	0.621	2.751	0.933	0.09536
0.18	0.68	0.40	0.623	2.779	0.932	0.09689
0.18	0.69	0.40	0.625	2.809	0.932	0.09844
0.18	0.70	0.40	0.607	2.828	0.933	0.09939
0.18	0.71	0.40	0.611	2.843	0.935	0.10009
0.18	0.72	0.40	0.614	2.859	0.936	0.10089
0.18	0.73	0.40	0.632	2.882	0.936	0.10211
0.18	0.74	0.40	0.650	2.906	0.936	0.10332
0.18	0.75	0.40	0.619	2.930	0.936	0.10460
0.18	0.76	0.40	0.637	2.959	0.935	0.10615
0.18	0.77	0.40	0.621	2.989	0.934	0.10778
0.18	0.78	0.40	0.624	3.021	0.934	0.10945
0.18	0.79	0.40	0.618	3.063	0.932	0.11179
0.18	0.80	0.40	0.633	3.106	0.929	0.11415
0.18	0.81	0.40	0.641	3.162	0.923	0.11735
0.18	0.82	0.40	0.626	3.213	0.919	0.12024
0.18	0.83	0.40	0.630	3.270	0.916	0.12332
0.18	0.84	0.40	0.627	3.329	0.912	0.12661
0.18	0.85	0.40	0.624	3.372	0.911	0.12895
0.18	0.86	0.40	0.645	3.413	0.911	0.13111
0.18	0.87	0.40	0.627	3.457	0.907	0.13355
0.18	0.88	0.40	0.664	3.499	0.907	0.13575
0.18	0.89	0.40	0.636	3.534	0.908	0.13753
0.18	0.90	0.40	0.629	3.546	0.915	0.13786
0.18	0.91	0.40	0.661	3.551	0.926	0.13759
0.18	0.92	0.40	0.654	3.534	0.952	0.13556
0.18	0.93	0.40	0.642	3.456	1.045	0.12721
0.18	0.94	0.40	0.635	3.395	1.106	0.12113
0.18	0.95	0.40	0.655	3.467	1.075	0.12641
0.18	0.96	0.40	0.623	3.477	1.092	0.12615
0.18	0.97	0.40	0.609	3.408	1.169	0.11893
0.18	0.98	0.40	0.617	3.350	1.242	0.11237
0.18	0.99	0.40	0.643	3.325	1.339	0.10646
0.18	1.00	0.40	0.584	2.941	1.738	0.06584
0.19	0.01	0.40	0.485	1.383	1.369	0.00078
0.19	0.02	0.40	0.475	1.458	1.368	0.00484
0.19	0.03	0.40	0.508	1.555	1.266	0.01545
0.19	0.04	0.40	0.512	1.591	1.234	0.01901
0.19	0.05	0.40	0.528	1.614	1.227	0.02063
0.19	0.06	0.40	0.507	1.633	1.223	0.02184
0.19	0.07	0.40	0.499	1.651	1.220	0.02295
0.19	0.08	0.40	0.537	1.668	1.218	0.02395
0.19	0.09	0.40	0.541	1.686	1.217	0.02499
0.19	0.10	0.40	0.498	1.702	1.216	0.02589
0.19	0.11	0.40	0.535	1.720	1.216	0.02684
0.19	0.12	0.40	0.535	1.738	1.217	0.02778
0.19	0.13	0.40	0.518	1.756	1.216	0.02874
0.19	0.14	0.40	0.520	1.771	1.216	0.02955
0.19	0.15	0.40	0.527	1.786	1.216	0.03038
0.19	0.16	0.40	0.508	1.798	1.214	0.03112
0.19	0.17	0.40	0.532	1.810	1.210	0.03195
0.19	0.18	0.40	0.502	1.819	1.206	0.03259
0.19	0.19	0.40	0.527	1.826	1.200	0.03331
0.19	0.20	0.40	0.555	1.834	1.193	0.03404
0.19	0.21	0.40	0.548	1.840	1.188	0.03466
0.19	0.22	0.40	0.528	1.848	1.181	0.03544
0.19	0.23	0.40	0.532	1.859	1.175	0.03636
0.19	0.24	0.40	0.519	1.861	1.168	0.03678
0.19	0.25	0.40	0.547	1.865	1.160	0.03739
0.19	0.26	0.40	0.538	1.872	1.152	0.03816
0.19	0.27	0.40	0.559	1.876	1.144	0.03880
0.19	0.28	0.40	0.565	1.884	1.135	0.03970
0.19	0.29	0.40	0.568	1.890	1.126	0.04046
0.19	0.30	0.40	0.529	1.895	1.116	0.04126
0.19	0.31	0.40	0.536	1.901	1.105	0.04210
0.19	0.32	0.40	0.517	1.909	1.095	0.04307
0.19	0.33	0.40	0.542	1.918	1.085	0.04405
0.19	0.34	0.40	0.544	1.928	1.075	0.04510
0.19	0.35	0.40	0.563	1.941	1.065	0.04624
0.19	0.36	0.40	0.537	1.958	1.054	0.04772
0.19	0.37	0.40	0.566	1.975	1.042	0.04920
0.19	0.38	0.40	0.595	1.995	1.031	0.05078
0.19	0.39	0.40	0.543	2.029	1.019	0.05321
0.19	0.40	0.40	0.556	2.082	0.991	0.05744
0.19	0.41	0.40	0.583	2.074	1.013	0.05586
0.19	0.42	0.40	0.583	2.105	0.999	0.05821
0.19	0.43	0.40	0.587	2.126	0.997	0.05942
0.19	0.44	0.40	0.584	2.156	0.992	0.06120
0.19	0.45	0.40	0.590	2.177	0.994	0.06221
0.19	0.46	0.40	0.557	2.203	0.990	0.06384
0.19	0.47	0.40	0.560	2.233	0.983	0.06573
0.19	0.48	0.40	0.574	2.276	0.970	0.06864
0.19	0.49	0.40	0.601	2.317	0.959	0.07133
0.19	0.50	0.40	0.579	2.345	0.954	0.07303
0.19	0.51	0.40	0.613	2.370	0.951	0.07449
0.19	0.52	0.40	0.580	2.393	0.949	0.07577
0.19	0.53	0.40	0.614	2.415	0.947	0.07708
0.19	0.54	0.40	0.618	2.438	0.945	0.07834
0.19	0.55	0.40	0.640	2.458	0.943	0.07951
0.19	0.56	0.40	0.615	2.480	0.942	0.08070
0.19	0.57	0.40	0.620	2.499	0.941	0.08175
0.19	0.58	0.40	0.601	2.522	0.939	0.08305
0.19	0.59	0.40	0.631	2.544	0.938	0.08429
0.19	0.60	0.40	0.606	2.567	0.936	0.08551
0.19	0.61	0.40	0.594	2.590	0.935	0.08681
0.19	0.62	0.40	0.627	2.614	0.934	0.08811
0.19	0.63	0.40	0.634	2.638	0.933	0.08938
0.19	0.64	0.40	0.599	2.667	0.932	0.09099
0.19	0.65	0.40	0.602	2.696	0.930	0.09260
0.19	0.66	0.40	0.603	2.720	0.929	0.09389
0.19	0.67	0.40	0.603	2.745	0.928	0.09525
0.19	0.68	0.40	0.639	2.771	0.928	0.09665
0.19	0.69	0.40	0.641	2.801	0.928	0.09824
0.19	0.70	0.40	0.643	2.829	0.927	0.09972
0.19	0.71	0.40	0.631	2.849	0.928	0.10071
0.19	0.72	0.40	0.608	2.866	0.930	0.10151
0.19	0.73	0.40	0.649	2.889	0.930	0.10271
0.19	0.74	0.40	0.614	2.914	0.931	0.10396
0.19	0.75	0.40	0.642	2.940	0.932	0.10527
0.19	0.76	0.40	0.661	2.971	0.932	0.10694
0.19	0.77	0.40	0.620	3.000	0.931	0.10851
0.19	0.78	0.40	0.618	3.034	0.930	0.11032
0.19	0.79	0.40	0.618	3.064	0.931	0.11187
0.19	0.80	0.40	0.653	3.113	0.924	0.11475
0.19	0.81	0.40	0.626	3.161	0.920	0.11746
0.19	0.82	0.40	0.623	3.207	0.917	0.11999
0.19	0.83	0.40	0.627	3.258	0.914	0.12278
0.19	0.84	0.40	0.625	3.305	0.912	0.12536
0.19	0.85	0.40	0.652	3.351	0.910	0.12789
0.19	0.86	0.40	0.663	3.394	0.909	0.13016
0.19	0.87	0.40	0.651	3.441	0.906	0.13277
0.19	0.88	0.40	0.654	3.487	0.905	0.13525
0.19	0.89	0.40	0.631	3.527	0.904	0.13733
0.19	0.90	0.40	0.658	3.537	0.912	0.13753
0.19	0.91	0.40	0.630	3.538	0.923	0.13709
0.19	0.92	0.40	0.656	3.515	0.950	0.13468
0.19	0.93	0.40	0.617	3.458	1.028	0.12806
0.19	0.94	0.40	0.647	3.369	1.117	0.11927
0.19	0.95	0.40	0.644	3.408	1.103	0.12199
0.19	0.96	0.40	0.613	3.410	1.187	0.11819
0.19	0.97	0.40	0.644	3.398	1.149	0.11933
0.19	0.98	0.40	0.607	3.342	1.185	0.11462
0.19	0.99	0.40	0.631	3.320	1.292	0.10838
0.19	1.00	0.40	0.599	2.905	1.801	0.06066
0.20	0.01	0.40	0.504	1.360	1.356	0.00023
0.20	0.02	0.40	0.488	1.436	1.381	0.00294
0.20	0.03	0.40	0.479	1.534	1.327	0.01111
0.20	0.04	0.40	0.501	1.586	1.234	0.01875
0.20	0.05	0.40	0.507	1.609	1.226	0.02043
0.20	0.06	0.40	0.501	1.630	1.222	0.02173
0.20	0.07	0.40	0.496	1.648	1.219	0.02287
0.20	0.08	0.40	0.509	1.667	1.217	0.02396
0.20	0.09	0.40	0.536	1.684	1.215	0.02498
0.20	0.10	0.40	0.514	1.702	1.215	0.02594
0.20	0.11	0.40	0.510	1.721	1.215	0.02694
0.20	0.12	0.40	0.511	1.741	1.215	0.02801
0.20	0.13	0.40	0.502	1.759	1.214	0.02901
0.20	0.14	0.40	0.547	1.774	1.214	0.02980
0.20	0.15	0.40	0.522	1.791	1.214	0.03075
0.20	0.16	0.40	0.549	1.803	1.212	0.03146
0.20	0.17	0.40	0.507	1.814	1.208	0.03222
0.20	0.18	0.40	0.553	1.822	1.204	0.03290
0.20	0.19	0.40	0.513	1.830	1.198	0.03366
0.20	0.20	0.40	0.551	1.839	1.191	0.03442
0.20	0.21	0.40	0.542	1.844	1.185	0.03503
0.20	0.22	0.40	0.524	1.852	1.179	0.03578
0.20	0.23	0.40	0.544	1.860	1.173	0.03650
0.20	0.24	0.40	0.527	1.865	1.165	0.03719
0.20	0.25	0.40	0.554	1.871	1.158	0.03784
0.20	0.26	0.40	0.530	1.879	1.150	0.03870
0.20	0.27	0.40	0.542	1.884	1.141	0.03937
0.20	0.28	0.40	0.557	1.891	1.132	0.04021
0.20	0.29	0.40	0.568	1.898	1.123	0.04108
0.20	0.30	0.40	0.571	1.904	1.113	0.04189
0.20	0.31	0.40	0.558	1.912	1.102	0.04287
0.20	0.32	0.40	0.540	1.920	1.092	0.04378
0.20	0.33	0.40	0.566	1.929	1.082	0.04478
0.20	0.34	0.40	0.569	1.943	1.070	0.04613
0.20	0.35	0.40	0.546	1.958	1.059	0.04743
0.20	0.36	0.40	0.534	1.972	1.047	0.04876
0.20	0.37	0.40	0.541	1.991	1.036	0.05035
0.20	0.38	0.40	0.567	2.019	1.026	0.05234
0.20	0.39	0.40	0.560	2.061	1.018	0.05500
0.20	0.40	0.40	0.557	2.113	0.975	0.05983
0.20	0.41	0.40	0.584	2.138	0.974	0.06116
0.20	0.42	0.40	0.563	2.152	0.989	0.06116
0.20	0.43	0.40	0.590	2.165	0.991	0.06177
0.20	0.44	0.40	0.558	2.189	0.988	0.06317
0.20	0.45	0.40	0.574	2.215	0.977	0.06510
0.20	0.46	0.40	0.553	2.243	0.968	0.06698
0.20	0.47	0.40	0.594	2.281	0.957	0.06955
0.20	0.48	0.40	0.597	2.309	0.952	0.07124
0.20	0.49	0.40	0.574	2.332	0.949	0.07262
0.20	0.50	0.40	0.599	2.356	0.946	0.07397
0.20	0.51	0.40	0.582	2.377	0.944	0.07517
0.20	0.52	0.40	0.580	2.399	0.942	0.07645
0.20	0.53	0.40	0.585	2.419	0.941	0.07754
0.20	0.54	0.40	0.610	2.439	0.940	0.07865
0.20	0.55	0.40	0.588	2.460	0.938	0.07980
0.20	0.56	0.40	0.623	2.479	0.937	0.08091
0.20	0.57	0.40	0.611	2.500	0.936	0.08204
0.20	0.58	0.40	0.588	2.520	0.935	0.08317
0.20	0.59	0.40	0.595	2.541	0.933	0.08433
0.20	0.60	0.40	0.612	2.561	0.933	0.08541
0.20	0.61	0.40	0.592	2.583	0.932	0.08662
0.20	0.62	0.40	0.629	2.608	0.930	0.08798
0.20	0.63	0.40	0.614	2.634	0.930	0.08935
0.20	0.64	0.40	0.602	2.661	0.928	0.09089
0.20	0.65	0.40	0.598	2.687	0.927	0.09229
0.20	0.66	0.40	0.614	2.712	0.926	0.09365
0.20	0.67	0.40	0.605	2.736	0.925	0.09492
0.20	0.68	0.40	0.620	2.761	0.925	0.09622
0.20	0.69	0.40	0.628	2.792	0.925	0.09789
0.20	0.70	0.40	0.608	2.820	0.924	0.09938
0.20	0.71	0.40	0.639	2.846	0.924	0.10075
0.20	0.72	0.40	0.643	2.870	0.924	0.10201
0.20	0.73	0.40	0.615	2.893	0.925	0.10315
0.20	0.74	0.40	0.636	2.920	0.926	0.10458
0.20	0.75	0.40	0.613	2.951	0.927	0.10611
0.20	0.76	0.40	0.617	2.975	0.929	0.10729
0.20	0.77	0.40	0.615	2.992	0.930	0.10814
0.20	0.78	0.40	0.622	3.020	0.929	0.10962
0.20	0.79	0.40	0.645	3.058	0.928	0.11168
0.20	0.80	0.40	0.652	3.111	0.922	0.11470
0.20	0.81	0.40	0.625	3.154	0.919	0.11715
0.20	0.82	0.40	0.641	3.202	0.914	0.11987
0.20	0.83	0.40	0.625	3.247	0.912	0.12232
0.20	0.84	0.40	0.670	3.290	0.911	0.12463
0.20	0.85	0.40	0.628	3.330	0.910	0.12680
0.20	0.86	0.40	0.660	3.374	0.909	0.12915
0.20	0.87	0.40	0.633	3.425	0.905	0.13195
0.20	0.88	0.40	0.661	3.476	0.902	0.13478
0.20	0.89	0.40	0.658	3.510	0.904	0.13646
0.20	0.90	0.40	0.634	3.529	0.910	0.13718
0.20	0.91	0.40	0.625	3.525	0.923	0.13640
0.20	0.92	0.40	0.658	3.495	0.952	0.13351
0.20	0.93	0.40	0.619	3.446	1.018	0.12792
0.20	0.94	0.40	0.628	3.382	1.114	0.12004
0.20	0.95	0.40	0.631	3.362	1.129	0.11832
0.20	0.96	0.40	0.609	3.390	1.188	0.11709
0.20	0.97	0.40	0.617	3.379	1.150	0.11825
0.20	0.98	0.40	0.605	3.331	1.183	0.11416
0.20	0.99	0.40	0.605	3.289	1.305	0.10611
[truncated: 8,001 more rows]
