# Supplementary material for: A study of Mandelbrot and Julia Sets via Picard–Thakur iteration with s-convexity
Source: PLoS One. 2025 Mar 21;20(3):e0315271. doi: 10.1371/journal.pone.0315271 (PMC11927917; doi:10.1371/journal.pone.0315271)
Supplement: Data 1 — (ZIP) [file pone.0315271.s001.zip › data/julia/k3/heatmaps_data/0.7julia4.tsv]

sigma	psi	rho	time	ANI	AET	NAI
0.01	0.01	0.70	0.398	1.576	1.574	0.00008
0.01	0.02	0.70	2.008	1.573	1.572	0.00008
0.01	0.03	0.70	0.437	1.573	1.571	0.00012
0.01	0.04	0.70	0.391	1.572	1.570	0.00013
0.01	0.05	0.70	0.383	1.574	1.571	0.00015
0.01	0.06	0.70	0.379	1.577	1.574	0.00017
0.01	0.07	0.70	0.380	1.579	1.575	0.00021
0.01	0.08	0.70	0.387	1.583	1.579	0.00022
0.01	0.09	0.70	0.376	1.588	1.584	0.00026
0.01	0.10	0.70	0.378	1.600	1.593	0.00036
0.01	0.11	0.70	0.479	1.631	1.623	0.00045
0.01	0.12	0.70	0.507	1.639	1.629	0.00052
0.01	0.13	0.70	0.476	1.645	1.635	0.00056
0.01	0.14	0.70	0.496	1.652	1.638	0.00076
0.01	0.15	0.70	0.501	1.660	1.645	0.00083
0.01	0.16	0.70	0.509	1.672	1.651	0.00113
0.01	0.17	0.70	0.488	1.732	1.685	0.00259
0.01	0.18	0.70	0.533	1.811	1.709	0.00559
0.01	0.19	0.70	0.516	2.026	1.583	0.02404
0.01	0.20	0.70	0.531	2.099	1.381	0.03854
0.01	0.21	0.70	0.566	2.112	1.365	0.04009
0.01	0.22	0.70	0.532	2.109	1.380	0.03914
0.01	0.23	0.70	0.540	2.063	1.610	0.02463
0.01	0.24	0.70	0.550	2.074	1.459	0.03317
0.01	0.25	0.70	0.514	1.979	1.642	0.01838
0.01	0.26	0.70	0.514	1.964	1.603	0.01963
0.01	0.27	0.70	0.513	1.800	1.687	0.00615
0.01	0.28	0.70	0.497	1.770	1.684	0.00470
0.01	0.29	0.70	0.505	1.737	1.662	0.00406
0.01	0.30	0.70	0.495	1.728	1.654	0.00403
0.01	0.31	0.70	0.509	1.728	1.645	0.00451
0.01	0.32	0.70	0.534	1.733	1.639	0.00511
0.01	0.33	0.70	0.502	1.760	1.641	0.00649
0.01	0.34	0.70	0.515	1.782	1.625	0.00854
0.01	0.35	0.70	0.509	1.844	1.612	0.01263
0.01	0.36	0.70	0.564	1.973	1.421	0.02972
0.01	0.37	0.70	0.555	2.009	1.342	0.03575
0.01	0.38	0.70	0.532	1.999	1.471	0.02848
0.01	0.39	0.70	0.529	2.017	1.314	0.03763
0.01	0.40	0.70	0.532	1.964	1.493	0.02543
0.01	0.41	0.70	0.532	1.914	1.495	0.02264
0.01	0.42	0.70	0.523	1.908	1.484	0.02292
0.01	0.43	0.70	0.536	1.989	1.388	0.03233
0.01	0.44	0.70	0.536	2.036	1.139	0.04760
0.01	0.45	0.70	0.541	2.045	1.085	0.05073
0.01	0.46	0.70	0.538	2.046	1.047	0.05270
0.01	0.47	0.70	0.557	2.048	1.014	0.05444
0.01	0.48	0.70	0.541	2.047	0.988	0.05570
0.01	0.49	0.70	0.548	2.046	0.965	0.05678
0.01	0.50	0.70	0.550	2.041	0.948	0.05740
0.01	0.51	0.70	0.563	2.039	0.930	0.05817
0.01	0.52	0.70	0.576	2.035	0.914	0.05873
0.01	0.53	0.70	0.540	2.034	0.899	0.05940
0.01	0.54	0.70	0.579	2.030	0.887	0.05981
0.01	0.55	0.70	0.563	2.026	0.874	0.06019
0.01	0.56	0.70	0.566	2.020	0.864	0.06041
0.01	0.57	0.70	0.545	2.018	0.854	0.06080
0.01	0.58	0.70	0.542	2.012	0.844	0.06096
0.01	0.59	0.70	0.577	2.007	0.837	0.06109
0.01	0.60	0.70	0.558	2.001	0.829	0.06112
0.01	0.61	0.70	0.546	1.996	0.822	0.06122
0.01	0.62	0.70	0.543	1.992	0.814	0.06138
0.01	0.63	0.70	0.545	1.987	0.806	0.06152
0.01	0.64	0.70	0.571	1.983	0.799	0.06169
0.01	0.65	0.70	0.544	1.982	0.791	0.06198
0.01	0.66	0.70	0.561	1.978	0.785	0.06210
0.01	0.67	0.70	0.541	1.977	0.776	0.06249
0.01	0.68	0.70	0.546	1.977	0.768	0.06283
0.01	0.69	0.70	0.563	1.972	0.763	0.06288
0.01	0.70	0.70	0.546	1.970	0.757	0.06303
0.01	0.71	0.70	0.549	1.975	0.756	0.06335
0.01	0.72	0.70	0.526	1.977	0.757	0.06344
0.01	0.73	0.70	0.530	1.981	0.756	0.06367
0.01	0.74	0.70	0.549	1.987	0.755	0.06398
0.01	0.75	0.70	0.542	1.992	0.756	0.06421
0.01	0.76	0.70	0.525	1.999	0.755	0.06465
0.01	0.77	0.70	0.541	2.005	0.755	0.06498
0.01	0.78	0.70	0.538	2.009	0.755	0.06516
0.01	0.79	0.70	0.527	2.014	0.755	0.06538
0.01	0.80	0.70	0.529	2.017	0.756	0.06550
0.01	0.81	0.70	0.528	2.020	0.756	0.06564
0.01	0.82	0.70	0.527	2.023	0.756	0.06583
0.01	0.83	0.70	0.526	2.025	0.757	0.06592
0.01	0.84	0.70	0.548	2.030	0.756	0.06617
0.01	0.85	0.70	0.530	2.034	0.757	0.06638
0.01	0.86	0.70	0.529	2.039	0.757	0.06665
0.01	0.87	0.70	0.547	2.043	0.758	0.06678
0.01	0.88	0.70	0.541	2.046	0.759	0.06687
0.01	0.89	0.70	0.536	2.051	0.758	0.06717
0.01	0.90	0.70	0.552	2.055	0.759	0.06734
0.01	0.91	0.70	0.537	2.058	0.762	0.06740
0.01	0.92	0.70	0.549	2.060	0.764	0.06737
0.01	0.93	0.70	0.533	2.065	0.764	0.06764
0.01	0.94	0.70	0.545	2.075	0.764	0.06815
0.01	0.95	0.70	0.554	2.092	0.757	0.06941
0.01	0.96	0.70	0.536	2.107	0.750	0.07050
0.01	0.97	0.70	0.539	2.119	0.745	0.07135
0.01	0.98	0.70	0.559	2.130	0.742	0.07205
0.01	0.99	0.70	0.551	2.138	0.743	0.07243
0.01	1.00	0.70	0.534	2.106	0.762	0.06986
0.02	0.01	0.70	0.488	1.571	1.566	0.00030
0.02	0.02	0.70	0.465	1.575	1.569	0.00036
0.02	0.03	0.70	0.483	1.562	1.557	0.00027
0.02	0.04	0.70	0.490	1.548	1.546	0.00015
0.02	0.05	0.70	0.452	1.542	1.541	0.00010
0.02	0.06	0.70	0.456	1.541	1.538	0.00011
0.02	0.07	0.70	0.487	1.539	1.537	0.00010
0.02	0.08	0.70	0.465	1.537	1.536	0.00008
0.02	0.09	0.70	0.487	1.537	1.536	0.00007
0.02	0.10	0.70	0.479	1.538	1.536	0.00008
0.02	0.11	0.70	0.453	1.539	1.537	0.00006
0.02	0.12	0.70	0.495	1.540	1.538	0.00008
0.02	0.13	0.70	0.462	1.541	1.539	0.00009
0.02	0.14	0.70	0.451	1.543	1.541	0.00010
0.02	0.15	0.70	0.466	1.544	1.543	0.00008
0.02	0.16	0.70	0.465	1.544	1.543	0.00009
0.02	0.17	0.70	0.457	1.545	1.543	0.00011
0.02	0.18	0.70	0.473	1.543	1.541	0.00012
0.02	0.19	0.70	0.458	1.541	1.538	0.00014
0.02	0.20	0.70	0.483	1.539	1.536	0.00015
0.02	0.21	0.70	0.491	1.537	1.534	0.00017
0.02	0.22	0.70	0.469	1.536	1.532	0.00023
0.02	0.23	0.70	0.466	1.535	1.530	0.00027
0.02	0.24	0.70	0.457	1.543	1.535	0.00039
0.02	0.25	0.70	0.492	1.583	1.568	0.00080
0.02	0.26	0.70	0.492	1.577	1.564	0.00073
0.02	0.27	0.70	0.495	1.576	1.559	0.00091
0.02	0.28	0.70	0.466	1.580	1.560	0.00108
0.02	0.29	0.70	0.474	1.580	1.559	0.00112
0.02	0.30	0.70	0.472	1.625	1.584	0.00223
0.02	0.31	0.70	0.484	1.751	1.620	0.00714
0.02	0.32	0.70	0.506	1.975	1.317	0.03520
0.02	0.33	0.70	0.515	1.996	1.272	0.03868
0.02	0.34	0.70	0.538	1.986	1.304	0.03648
0.02	0.35	0.70	0.501	1.830	1.629	0.01091
0.02	0.36	0.70	0.511	1.929	1.396	0.02866
0.02	0.37	0.70	0.508	1.705	1.591	0.00621
0.02	0.38	0.70	0.480	1.675	1.593	0.00444
0.02	0.39	0.70	0.485	1.663	1.588	0.00411
0.02	0.40	0.70	0.481	1.662	1.576	0.00464
0.02	0.41	0.70	0.485	1.679	1.562	0.00633
0.02	0.42	0.70	0.502	1.857	1.394	0.02488
0.02	0.43	0.70	0.492	1.705	1.557	0.00803
0.02	0.44	0.70	0.490	1.711	1.538	0.00939
0.02	0.45	0.70	0.498	1.770	1.514	0.01388
0.02	0.46	0.70	0.501	1.794	1.483	0.01681
0.02	0.47	0.70	0.497	1.767	1.496	0.01468
0.02	0.48	0.70	0.519	1.776	1.469	0.01658
0.02	0.49	0.70	0.516	1.944	1.191	0.04000
0.02	0.50	0.70	0.547	1.993	1.030	0.05078
0.02	0.51	0.70	0.527	2.007	0.982	0.05393
0.02	0.52	0.70	0.524	2.014	0.949	0.05590
0.02	0.53	0.70	0.526	2.020	0.918	0.05774
0.02	0.54	0.70	0.534	2.023	0.899	0.05887
0.02	0.55	0.70	0.528	2.025	0.880	0.05987
0.02	0.56	0.70	0.524	2.026	0.865	0.06068
0.02	0.57	0.70	0.527	2.026	0.852	0.06130
0.02	0.58	0.70	0.526	2.028	0.841	0.06193
0.02	0.59	0.70	0.553	2.030	0.830	0.06256
0.02	0.60	0.70	0.529	2.031	0.821	0.06305
0.02	0.61	0.70	0.556	2.029	0.812	0.06342
0.02	0.62	0.70	0.529	2.031	0.803	0.06396
0.02	0.63	0.70	0.531	2.028	0.797	0.06413
0.02	0.64	0.70	0.528	2.027	0.790	0.06438
0.02	0.65	0.70	0.529	2.028	0.782	0.06483
0.02	0.66	0.70	0.528	2.025	0.776	0.06494
0.02	0.67	0.70	0.551	2.024	0.769	0.06525
0.02	0.68	0.70	0.530	2.024	0.763	0.06552
0.02	0.69	0.70	0.549	2.025	0.756	0.06597
0.02	0.70	0.70	0.528	2.028	0.749	0.06640
0.02	0.71	0.70	0.552	2.036	0.748	0.06692
0.02	0.72	0.70	0.541	2.047	0.745	0.06758
0.02	0.73	0.70	0.565	2.055	0.744	0.06809
0.02	0.74	0.70	0.532	2.061	0.745	0.06833
0.02	0.75	0.70	0.545	2.069	0.745	0.06880
0.02	0.76	0.70	0.532	2.076	0.747	0.06905
0.02	0.77	0.70	0.565	2.082	0.746	0.06940
0.02	0.78	0.70	0.559	2.090	0.747	0.06976
0.02	0.79	0.70	0.538	2.094	0.749	0.06989
0.02	0.80	0.70	0.534	2.104	0.749	0.07038
0.02	0.81	0.70	0.535	2.112	0.751	0.07069
0.02	0.82	0.70	0.547	2.123	0.752	0.07121
0.02	0.83	0.70	0.544	2.125	0.756	0.07115
0.02	0.84	0.70	0.549	2.127	0.758	0.07114
0.02	0.85	0.70	0.561	2.130	0.761	0.07113
0.02	0.86	0.70	0.557	2.136	0.759	0.07155
0.02	0.87	0.70	0.536	2.132	0.759	0.07135
0.02	0.88	0.70	0.555	2.133	0.758	0.07144
0.02	0.89	0.70	0.540	2.135	0.759	0.07149
0.02	0.90	0.70	0.539	2.140	0.758	0.07185
0.02	0.91	0.70	0.540	2.144	0.757	0.07203
0.02	0.92	0.70	0.538	2.149	0.758	0.07226
0.02	0.93	0.70	0.542	2.159	0.759	0.07276
0.02	0.94	0.70	0.538	2.168	0.758	0.07325
0.02	0.95	0.70	0.551	2.185	0.758	0.07415
0.02	0.96	0.70	0.542	2.214	0.757	0.07568
0.02	0.97	0.70	0.576	2.246	0.749	0.07775
0.02	0.98	0.70	0.569	2.281	0.740	0.08001
0.02	0.99	0.70	0.552	2.319	0.729	0.08249
0.02	1.00	0.70	0.541	2.274	0.805	0.07653
0.03	0.01	0.70	0.466	1.522	1.519	0.00021
0.03	0.02	0.70	0.457	1.493	1.491	0.00010
0.03	0.03	0.70	0.465	1.567	1.547	0.00109
0.03	0.04	0.70	0.478	1.701	1.503	0.01071
0.03	0.05	0.70	0.502	1.606	1.576	0.00167
0.03	0.06	0.70	0.479	1.516	1.513	0.00018
0.03	0.07	0.70	0.461	1.495	1.493	0.00011
0.03	0.08	0.70	0.462	1.495	1.493	0.00013
0.03	0.09	0.70	0.452	1.498	1.496	0.00012
0.03	0.10	0.70	0.485	1.502	1.500	0.00011
0.03	0.11	0.70	0.452	1.505	1.503	0.00010
0.03	0.12	0.70	0.463	1.508	1.505	0.00012
0.03	0.13	0.70	0.484	1.513	1.511	0.00014
0.03	0.14	0.70	0.481	1.521	1.519	0.00015
0.03	0.15	0.70	0.466	1.526	1.523	0.00020
0.03	0.16	0.70	0.481	1.528	1.525	0.00016
0.03	0.17	0.70	0.469	1.527	1.524	0.00017
0.03	0.18	0.70	0.453	1.527	1.523	0.00020
0.03	0.19	0.70	0.493	1.528	1.524	0.00022
0.03	0.20	0.70	0.460	1.528	1.522	0.00028
0.03	0.21	0.70	0.492	1.526	1.521	0.00029
0.03	0.22	0.70	0.457	1.523	1.517	0.00034
0.03	0.23	0.70	0.484	1.517	1.512	0.00030
0.03	0.24	0.70	0.457	1.514	1.508	0.00030
0.03	0.25	0.70	0.494	1.510	1.504	0.00033
0.03	0.26	0.70	0.494	1.505	1.498	0.00038
0.03	0.27	0.70	0.497	1.503	1.496	0.00039
0.03	0.28	0.70	0.488	1.502	1.493	0.00047
0.03	0.29	0.70	0.457	1.504	1.493	0.00058
0.03	0.30	0.70	0.462	1.535	1.516	0.00105
0.03	0.31	0.70	0.476	1.574	1.539	0.00188
0.03	0.32	0.70	0.501	1.604	1.544	0.00323
0.03	0.33	0.70	0.470	1.557	1.519	0.00203
0.03	0.34	0.70	0.469	1.562	1.519	0.00231
0.03	0.35	0.70	0.479	1.645	1.545	0.00542
0.03	0.36	0.70	0.509	1.639	1.545	0.00508
0.03	0.37	0.70	0.527	1.808	1.481	0.01769
0.03	0.38	0.70	0.499	1.844	1.473	0.02004
0.03	0.39	0.70	0.498	1.800	1.473	0.01768
0.03	0.40	0.70	0.517	1.696	1.544	0.00825
0.03	0.41	0.70	0.513	1.651	1.539	0.00605
0.03	0.42	0.70	0.489	1.637	1.535	0.00553
0.03	0.43	0.70	0.491	1.632	1.526	0.00574
0.03	0.44	0.70	0.482	1.634	1.514	0.00650
0.03	0.45	0.70	0.514	1.662	1.512	0.00812
0.03	0.46	0.70	0.488	1.665	1.509	0.00845
0.03	0.47	0.70	0.492	1.675	1.498	0.00960
0.03	0.48	0.70	0.491	1.692	1.483	0.01128
0.03	0.49	0.70	0.496	1.726	1.477	0.01342
0.03	0.50	0.70	0.499	1.748	1.442	0.01648
0.03	0.51	0.70	0.513	1.892	1.269	0.03328
0.03	0.52	0.70	0.521	1.975	1.004	0.05110
0.03	0.53	0.70	0.525	1.992	0.955	0.05442
0.03	0.54	0.70	0.525	2.000	0.922	0.05646
0.03	0.55	0.70	0.528	2.007	0.900	0.05793
0.03	0.56	0.70	0.561	2.013	0.879	0.05928
0.03	0.57	0.70	0.529	2.014	0.867	0.05994
0.03	0.58	0.70	0.535	2.015	0.853	0.06068
0.03	0.59	0.70	0.547	2.019	0.840	0.06153
0.03	0.60	0.70	0.524	2.024	0.829	0.06234
0.03	0.61	0.70	0.528	2.027	0.817	0.06309
0.03	0.62	0.70	0.549	2.030	0.806	0.06378
0.03	0.63	0.70	0.528	2.039	0.794	0.06482
0.03	0.64	0.70	0.527	2.043	0.783	0.06553
0.03	0.65	0.70	0.542	2.046	0.774	0.06614
0.03	0.66	0.70	0.530	2.048	0.767	0.06663
0.03	0.67	0.70	0.533	2.054	0.758	0.06737
0.03	0.68	0.70	0.552	2.057	0.751	0.06788
0.03	0.69	0.70	0.545	2.060	0.744	0.06833
0.03	0.70	0.70	0.531	2.066	0.737	0.06899
0.03	0.71	0.70	0.536	2.072	0.737	0.06928
0.03	0.72	0.70	0.563	2.080	0.737	0.06975
0.03	0.73	0.70	0.552	2.091	0.737	0.07031
0.03	0.74	0.70	0.558	2.101	0.736	0.07086
0.03	0.75	0.70	0.549	2.113	0.735	0.07156
0.03	0.76	0.70	0.537	2.125	0.735	0.07220
0.03	0.77	0.70	0.535	2.139	0.733	0.07301
0.03	0.78	0.70	0.539	2.151	0.732	0.07363
0.03	0.79	0.70	0.540	2.159	0.732	0.07406
0.03	0.80	0.70	0.541	2.170	0.732	0.07463
0.03	0.81	0.70	0.556	2.178	0.732	0.07507
0.03	0.82	0.70	0.564	2.184	0.733	0.07535
0.03	0.83	0.70	0.561	2.192	0.732	0.07573
0.03	0.84	0.70	0.545	2.202	0.731	0.07633
0.03	0.85	0.70	0.549	2.209	0.732	0.07667
0.03	0.86	0.70	0.547	2.217	0.734	0.07694
0.03	0.87	0.70	0.545	2.224	0.736	0.07725
0.03	0.88	0.70	0.565	2.235	0.738	0.07774
0.03	0.89	0.70	0.545	2.246	0.739	0.07821
0.03	0.90	0.70	0.570	2.254	0.740	0.07858
0.03	0.91	0.70	0.548	2.258	0.742	0.07872
0.03	0.92	0.70	0.545	2.258	0.744	0.07860
0.03	0.93	0.70	0.551	2.263	0.744	0.07889
0.03	0.94	0.70	0.550	2.269	0.743	0.07921
0.03	0.95	0.70	0.562	2.281	0.742	0.07992
0.03	0.96	0.70	0.548	2.299	0.738	0.08103
0.03	0.97	0.70	0.551	2.324	0.737	0.08240
0.03	0.98	0.70	0.559	2.369	0.729	0.08508
0.03	0.99	0.70	0.557	2.423	0.713	0.08866
0.03	1.00	0.70	0.580	2.381	0.805	0.08215
0.04	0.01	0.70	0.455	1.469	1.468	0.00006
0.04	0.02	0.70	0.468	1.558	1.535	0.00122
0.04	0.03	0.70	0.461	1.469	1.468	0.00010
0.04	0.04	0.70	0.455	1.485	1.482	0.00014
0.04	0.05	0.70	0.467	1.541	1.525	0.00087
0.04	0.06	0.70	0.456	1.549	1.518	0.00168
0.04	0.07	0.70	0.476	1.467	1.466	0.00006
0.04	0.08	0.70	0.463	1.495	1.492	0.00019
0.04	0.09	0.70	0.475	1.622	1.545	0.00419
0.04	0.10	0.70	0.471	1.617	1.561	0.00303
0.04	0.11	0.70	0.484	1.524	1.516	0.00043
0.04	0.12	0.70	0.459	1.476	1.474	0.00009
0.04	0.13	0.70	0.458	1.475	1.474	0.00007
0.04	0.14	0.70	0.478	1.477	1.475	0.00007
0.04	0.15	0.70	0.453	1.477	1.476	0.00005
0.04	0.16	0.70	0.487	1.477	1.476	0.00004
0.04	0.17	0.70	0.481	1.475	1.474	0.00005
0.04	0.18	0.70	0.479	1.473	1.472	0.00005
0.04	0.19	0.70	0.448	1.470	1.469	0.00005
0.04	0.20	0.70	0.452	1.467	1.465	0.00007
0.04	0.21	0.70	0.453	1.461	1.460	0.00005
0.04	0.22	0.70	0.452	1.458	1.456	0.00009
0.04	0.23	0.70	0.488	1.454	1.453	0.00007
0.04	0.24	0.70	0.482	1.449	1.448	0.00008
0.04	0.25	0.70	0.488	1.447	1.445	0.00009
0.04	0.26	0.70	0.468	1.443	1.441	0.00010
0.04	0.27	0.70	0.480	1.440	1.438	0.00013
0.04	0.28	0.70	0.486	1.437	1.435	0.00015
0.04	0.29	0.70	0.481	1.435	1.432	0.00017
0.04	0.30	0.70	0.458	1.434	1.430	0.00024
0.04	0.31	0.70	0.461	1.435	1.430	0.00029
0.04	0.32	0.70	0.491	1.441	1.433	0.00038
0.04	0.33	0.70	0.492	1.476	1.461	0.00080
0.04	0.34	0.70	0.471	1.603	1.496	0.00578
0.04	0.35	0.70	0.505	1.639	1.496	0.00771
0.04	0.36	0.70	0.468	1.533	1.489	0.00240
0.04	0.37	0.70	0.513	1.536	1.487	0.00267
0.04	0.38	0.70	0.498	1.569	1.502	0.00364
0.04	0.39	0.70	0.503	1.615	1.502	0.00610
0.04	0.40	0.70	0.492	1.716	1.467	0.01343
0.04	0.41	0.70	0.518	1.707	1.454	0.01359
0.04	0.42	0.70	0.507	1.625	1.502	0.00663
0.04	0.43	0.70	0.506	1.595	1.492	0.00558
0.04	0.44	0.70	0.480	1.590	1.490	0.00538
0.04	0.45	0.70	0.480	1.591	1.483	0.00582
0.04	0.46	0.70	0.489	1.617	1.484	0.00716
0.04	0.47	0.70	0.487	1.629	1.477	0.00818
0.04	0.48	0.70	0.489	1.643	1.467	0.00951
0.04	0.49	0.70	0.493	1.674	1.464	0.01131
0.04	0.50	0.70	0.520	1.696	1.442	0.01368
0.04	0.51	0.70	0.496	1.735	1.387	0.01870
0.04	0.52	0.70	0.555	1.906	1.075	0.04389
0.04	0.53	0.70	0.525	1.941	0.988	0.05014
0.04	0.54	0.70	0.519	1.962	0.944	0.05344
0.04	0.55	0.70	0.522	1.977	0.911	0.05584
0.04	0.56	0.70	0.521	1.986	0.889	0.05742
0.04	0.57	0.70	0.545	1.993	0.871	0.05865
0.04	0.58	0.70	0.523	2.002	0.855	0.05994
0.04	0.59	0.70	0.549	2.011	0.842	0.06100
0.04	0.60	0.70	0.529	2.021	0.828	0.06226
0.04	0.61	0.70	0.529	2.026	0.817	0.06300
0.04	0.62	0.70	0.527	2.033	0.807	0.06385
0.04	0.63	0.70	0.540	2.040	0.796	0.06474
0.04	0.64	0.70	0.535	2.048	0.786	0.06569
0.04	0.65	0.70	0.563	2.057	0.776	0.06665
0.04	0.66	0.70	0.534	2.065	0.767	0.06749
0.04	0.67	0.70	0.544	2.074	0.759	0.06833
0.04	0.68	0.70	0.540	2.087	0.749	0.06950
0.04	0.69	0.70	0.548	2.100	0.740	0.07063
0.04	0.70	0.70	0.549	2.112	0.733	0.07156
0.04	0.71	0.70	0.554	2.131	0.730	0.07270
0.04	0.72	0.70	0.537	2.148	0.728	0.07366
0.04	0.73	0.70	0.550	2.167	0.726	0.07475
0.04	0.74	0.70	0.548	2.185	0.726	0.07572
0.04	0.75	0.70	0.549	2.206	0.724	0.07689
0.04	0.76	0.70	0.564	2.229	0.720	0.07827
0.04	0.77	0.70	0.553	2.249	0.717	0.07944
0.04	0.78	0.70	0.575	2.269	0.716	0.08055
0.04	0.79	0.70	0.558	2.289	0.714	0.08169
0.04	0.80	0.70	0.552	2.303	0.713	0.08242
0.04	0.81	0.70	0.584	2.310	0.715	0.08274
0.04	0.82	0.70	0.571	2.323	0.714	0.08342
0.04	0.83	0.70	0.578	2.335	0.713	0.08407
0.04	0.84	0.70	0.583	2.347	0.714	0.08468
0.04	0.85	0.70	0.566	2.362	0.714	0.08542
0.04	0.86	0.70	0.561	2.379	0.713	0.08640
0.04	0.87	0.70	0.561	2.396	0.713	0.08724
0.04	0.88	0.70	0.569	2.414	0.712	0.08823
0.04	0.89	0.70	0.584	2.435	0.712	0.08935
0.04	0.90	0.70	0.581	2.449	0.711	0.09012
0.04	0.91	0.70	0.568	2.451	0.716	0.08999
0.04	0.92	0.70	0.572	2.449	0.723	0.08957
0.04	0.93	0.70	0.560	2.458	0.721	0.09013
0.04	0.94	0.70	0.584	2.446	0.726	0.08926
0.04	0.95	0.70	0.567	2.454	0.726	0.08966
0.04	0.96	0.70	0.570	2.468	0.720	0.09065
0.04	0.97	0.70	0.573	2.459	0.718	0.09033
0.04	0.98	0.70	0.595	2.460	0.715	0.09048
0.04	0.99	0.70	0.570	2.473	0.708	0.09151
0.04	1.00	0.70	0.570	2.455	0.721	0.08995
0.05	0.01	0.70	0.460	1.442	1.441	0.00002
0.05	0.02	0.70	0.473	1.436	1.436	0
0.05	0.03	0.70	0.470	1.437	1.437	0.00002
0.05	0.04	0.70	0.464	1.441	1.440	0.00001
0.05	0.05	0.70	0.472	1.473	1.471	0.00009
0.05	0.06	0.70	0.467	1.544	1.524	0.00106
0.05	0.07	0.70	0.459	1.458	1.457	0.00007
0.05	0.08	0.70	0.461	1.500	1.495	0.00025
0.05	0.09	0.70	0.490	1.472	1.471	0.00008
0.05	0.10	0.70	0.466	1.462	1.461	0.00007
0.05	0.11	0.70	0.462	1.460	1.459	0.00006
0.05	0.12	0.70	0.465	1.523	1.513	0.00052
0.05	0.13	0.70	0.488	1.669	1.435	0.01260
0.05	0.14	0.70	0.473	1.551	1.530	0.00114
0.05	0.15	0.70	0.447	1.469	1.468	0.00008
0.05	0.16	0.70	0.484	1.466	1.465	0.00006
0.05	0.17	0.70	0.467	1.465	1.464	0.00007
0.05	0.18	0.70	0.484	1.462	1.461	0.00005
0.05	0.19	0.70	0.494	1.459	1.457	0.00008
0.05	0.20	0.70	0.460	1.453	1.452	0.00005
0.05	0.21	0.70	0.472	1.449	1.448	0.00004
0.05	0.22	0.70	0.459	1.445	1.444	0.00006
0.05	0.23	0.70	0.486	1.440	1.439	0.00006
0.05	0.24	0.70	0.477	1.436	1.435	0.00007
0.05	0.25	0.70	0.461	1.433	1.432	0.00006
0.05	0.26	0.70	0.467	1.429	1.428	0.00007
0.05	0.27	0.70	0.459	1.428	1.426	0.00011
0.05	0.28	0.70	0.468	1.423	1.421	0.00011
0.05	0.29	0.70	0.458	1.419	1.417	0.00013
0.05	0.30	0.70	0.496	1.418	1.415	0.00013
0.05	0.31	0.70	0.461	1.415	1.411	0.00018
0.05	0.32	0.70	0.492	1.414	1.409	0.00025
0.05	0.33	0.70	0.463	1.415	1.410	0.00026
0.05	0.34	0.70	0.496	1.421	1.413	0.00041
0.05	0.35	0.70	0.470	1.456	1.439	0.00093
0.05	0.36	0.70	0.486	1.630	1.388	0.01296
0.05	0.37	0.70	0.482	1.599	1.463	0.00731
0.05	0.38	0.70	0.485	1.546	1.471	0.00406
0.05	0.39	0.70	0.512	1.581	1.480	0.00547
0.05	0.40	0.70	0.488	1.571	1.477	0.00505
0.05	0.41	0.70	0.489	1.616	1.469	0.00796
0.05	0.42	0.70	0.497	1.649	1.446	0.01095
0.05	0.43	0.70	0.511	1.591	1.467	0.00672
0.05	0.44	0.70	0.483	1.561	1.458	0.00556
0.05	0.45	0.70	0.513	1.552	1.455	0.00522
0.05	0.46	0.70	0.497	1.554	1.450	0.00561
0.05	0.47	0.70	0.511	1.579	1.453	0.00680
0.05	0.48	0.70	0.500	1.594	1.444	0.00809
0.05	0.49	0.70	0.512	1.619	1.435	0.00991
0.05	0.50	0.70	0.528	1.647	1.422	0.01211
0.05	0.51	0.70	0.499	1.688	1.368	0.01720
0.05	0.52	0.70	0.519	1.845	1.129	0.03790
0.05	0.53	0.70	0.525	1.890	0.993	0.04719
0.05	0.54	0.70	0.535	1.914	0.950	0.05061
0.05	0.55	0.70	0.528	1.932	0.923	0.05288
0.05	0.56	0.70	0.551	1.948	0.901	0.05483
0.05	0.57	0.70	0.530	1.964	0.882	0.05659
0.05	0.58	0.70	0.553	1.980	0.863	0.05835
0.05	0.59	0.70	0.547	1.995	0.847	0.05992
0.05	0.60	0.70	0.564	2.010	0.832	0.06142
0.05	0.61	0.70	0.534	2.025	0.820	0.06282
0.05	0.62	0.70	0.544	2.040	0.808	0.06420
0.05	0.63	0.70	0.538	2.056	0.796	0.06562
0.05	0.64	0.70	0.546	2.069	0.786	0.06678
0.05	0.65	0.70	0.534	2.081	0.777	0.06784
0.05	0.66	0.70	0.550	2.098	0.766	0.06928
0.05	0.67	0.70	0.567	2.112	0.757	0.07042
0.05	0.68	0.70	0.570	2.133	0.747	0.07195
0.05	0.69	0.70	0.548	2.150	0.738	0.07329
0.05	0.70	0.70	0.544	2.172	0.729	0.07490
0.05	0.71	0.70	0.553	2.203	0.723	0.07676
0.05	0.72	0.70	0.568	2.230	0.721	0.07830
0.05	0.73	0.70	0.554	2.260	0.718	0.08000
0.05	0.74	0.70	0.556	2.289	0.714	0.08170
0.05	0.75	0.70	0.557	2.318	0.710	0.08334
0.05	0.76	0.70	0.577	2.350	0.706	0.08519
0.05	0.77	0.70	0.559	2.381	0.703	0.08698
0.05	0.78	0.70	0.567	2.420	0.697	0.08928
0.05	0.79	0.70	0.556	2.457	0.691	0.09147
0.05	0.80	0.70	0.565	2.492	0.685	0.09354
0.05	0.81	0.70	0.566	2.533	0.679	0.09595
0.05	0.82	0.70	0.575	2.571	0.671	0.09829
0.05	0.83	0.70	0.572	2.589	0.669	0.09936
0.05	0.84	0.70	0.590	2.598	0.670	0.09976
0.05	0.85	0.70	0.581	2.605	0.671	0.10006
0.05	0.86	0.70	0.581	2.625	0.667	0.10125
0.05	0.87	0.70	0.575	2.637	0.668	0.10186
0.05	0.88	0.70	0.578	2.642	0.670	0.10200
0.05	0.89	0.70	0.576	2.655	0.666	0.10289
0.05	0.90	0.70	0.593	2.667	0.666	0.10352
0.05	0.91	0.70	0.571	2.682	0.661	0.10450
0.05	0.92	0.70	0.579	2.695	0.656	0.10542
0.05	0.93	0.70	0.589	2.695	0.658	0.10533
0.05	0.94	0.70	0.589	2.687	0.660	0.10480
0.05	0.95	0.70	0.580	2.692	0.657	0.10521
0.05	0.96	0.70	0.583	2.709	0.652	0.10630
0.05	0.97	0.70	0.600	2.680	0.667	0.10412
0.05	0.98	0.70	0.579	2.639	0.674	0.10166
0.05	0.99	0.70	0.580	2.598	0.674	0.09958
0.05	1.00	0.70	0.602	2.503	0.708	0.09305
0.06	0.01	0.70	0.474	1.567	1.397	0.00909
0.06	0.02	0.70	0.462	1.548	1.403	0.00781
0.06	0.03	0.70	0.463	1.524	1.444	0.00431
0.06	0.04	0.70	0.493	1.469	1.462	0.00037
0.06	0.05	0.70	0.458	1.451	1.450	0.00008
0.06	0.06	0.70	0.460	1.448	1.447	0.00006
0.06	0.07	0.70	0.481	1.444	1.443	0.00004
0.06	0.08	0.70	0.459	1.478	1.474	0.00021
0.06	0.09	0.70	0.508	1.542	1.511	0.00166
0.06	0.10	0.70	0.460	1.444	1.443	0.00004
0.06	0.11	0.70	0.484	1.449	1.448	0.00005
0.06	0.12	0.70	0.481	1.450	1.449	0.00005
0.06	0.13	0.70	0.466	1.448	1.447	0.00005
0.06	0.14	0.70	0.459	1.469	1.467	0.00007
0.06	0.15	0.70	0.499	1.556	1.533	0.00123
0.06	0.16	0.70	0.510	1.630	1.454	0.00953
0.06	0.17	0.70	0.489	1.462	1.461	0.00008
0.06	0.18	0.70	0.495	1.451	1.450	0.00004
0.06	0.19	0.70	0.461	1.451	1.450	0.00005
0.06	0.20	0.70	0.488	1.446	1.445	0.00007
0.06	0.21	0.70	0.494	1.443	1.442	0.00005
0.06	0.22	0.70	0.462	1.437	1.436	0.00007
0.06	0.23	0.70	0.459	1.431	1.430	0.00006
0.06	0.24	0.70	0.459	1.423	1.423	0.00004
0.06	0.25	0.70	0.461	1.417	1.415	0.00005
0.06	0.26	0.70	0.485	1.412	1.411	0.00006
0.06	0.27	0.70	0.490	1.408	1.407	0.00006
0.06	0.28	0.70	0.491	1.404	1.403	0.00006
0.06	0.29	0.70	0.460	1.404	1.402	0.00008
0.06	0.30	0.70	0.461	1.404	1.402	0.00011
0.06	0.31	0.70	0.458	1.402	1.400	0.00013
0.06	0.32	0.70	0.465	1.403	1.399	0.00020
0.06	0.33	0.70	0.449	1.403	1.399	0.00022
0.06	0.34	0.70	0.461	1.406	1.400	0.00032
0.06	0.35	0.70	0.465	1.413	1.405	0.00046
0.06	0.36	0.70	0.494	1.442	1.427	0.00077
0.06	0.37	0.70	0.477	1.532	1.462	0.00377
0.06	0.38	0.70	0.484	1.574	1.465	0.00586
0.06	0.39	0.70	0.523	1.668	1.360	0.01652
0.06	0.40	0.70	0.517	1.590	1.471	0.00640
0.06	0.41	0.70	0.487	1.586	1.460	0.00681
0.06	0.42	0.70	0.514	1.658	1.421	0.01276
0.06	0.43	0.70	0.495	1.670	1.374	0.01587
0.06	0.44	0.70	0.495	1.585	1.442	0.00767
0.06	0.45	0.70	0.496	1.554	1.441	0.00607
0.06	0.46	0.70	0.487	1.548	1.437	0.00593
0.06	0.47	0.70	0.488	1.559	1.434	0.00673
0.06	0.48	0.70	0.494	1.583	1.431	0.00823
0.06	0.49	0.70	0.520	1.603	1.421	0.00980
0.06	0.50	0.70	0.501	1.633	1.406	0.01220
0.06	0.51	0.70	0.507	1.691	1.334	0.01913
0.06	0.52	0.70	0.548	1.837	1.051	0.04144
0.06	0.53	0.70	0.538	1.869	0.981	0.04670
0.06	0.54	0.70	0.558	1.892	0.945	0.04971
0.06	0.55	0.70	0.525	1.910	0.918	0.05196
0.06	0.56	0.70	0.541	1.927	0.898	0.05387
0.06	0.57	0.70	0.529	1.942	0.882	0.05546
0.06	0.58	0.70	0.534	1.960	0.867	0.05715
0.06	0.59	0.70	0.537	1.978	0.852	0.05880
0.06	0.60	0.70	0.533	1.999	0.839	0.06056
0.06	0.61	0.70	0.545	2.020	0.825	0.06232
0.06	0.62	0.70	0.564	2.038	0.814	0.06380
0.06	0.63	0.70	0.541	2.063	0.801	0.06572
0.06	0.64	0.70	0.546	2.087	0.789	0.06757
0.06	0.65	0.70	0.544	2.113	0.778	0.06943
0.06	0.66	0.70	0.550	2.141	0.764	0.07159
0.06	0.67	0.70	0.545	2.170	0.753	0.07362
0.06	0.68	0.70	0.555	2.198	0.744	0.07555
0.06	0.69	0.70	0.553	2.230	0.733	0.07770
0.06	0.70	0.70	0.552	2.259	0.722	0.07975
0.06	0.71	0.70	0.555	2.301	0.715	0.08222
0.06	0.72	0.70	0.556	2.342	0.709	0.08466
0.06	0.73	0.70	0.560	2.385	0.703	0.08715
0.06	0.74	0.70	0.564	2.438	0.694	0.09035
0.06	0.75	0.70	0.575	2.489	0.686	0.09332
0.06	0.76	0.70	0.569	2.542	0.674	0.09665
0.06	0.77	0.70	0.569	2.597	0.664	0.09998
0.06	0.78	0.70	0.572	2.636	0.658	0.10229
0.06	0.79	0.70	0.603	2.667	0.652	0.10418
0.06	0.80	0.70	0.586	2.695	0.643	0.10601
0.06	0.81	0.70	0.578	2.734	0.632	0.10850
0.06	0.82	0.70	0.601	2.762	0.625	0.11028
0.06	0.83	0.70	0.580	2.778	0.622	0.11129
0.06	0.84	0.70	0.579	2.789	0.620	0.11192
0.06	0.85	0.70	0.580	2.801	0.616	0.11271
0.06	0.86	0.70	0.599	2.805	0.616	0.11293
0.06	0.87	0.70	0.598	2.814	0.615	0.11343
0.06	0.88	0.70	0.600	2.817	0.615	0.11359
0.06	0.89	0.70	0.588	2.820	0.615	0.11373
0.06	0.90	0.70	0.616	2.819	0.616	0.11361
0.06	0.91	0.70	0.586	2.822	0.616	0.11380
0.06	0.92	0.70	0.603	2.830	0.615	0.11423
0.06	0.93	0.70	0.597	2.829	0.617	0.11412
0.06	0.94	0.70	0.591	2.825	0.619	0.11382
0.06	0.95	0.70	0.590	2.825	0.619	0.11380
0.06	0.96	0.70	0.589	2.810	0.624	0.11285
0.06	0.97	0.70	0.590	2.792	0.624	0.11190
0.06	0.98	0.70	0.587	2.755	0.634	0.10953
0.06	0.99	0.70	0.606	2.707	0.645	0.10654
0.06	1.00	0.70	0.578	2.577	0.678	0.09824
0.07	0.01	0.70	0.466	1.619	1.348	0.01456
0.07	0.02	0.70	0.474	1.598	1.335	0.01409
0.07	0.03	0.70	0.462	1.591	1.335	0.01370
0.07	0.04	0.70	0.478	1.597	1.347	0.01340
0.07	0.05	0.70	0.488	1.598	1.356	0.01300
0.07	0.06	0.70	0.469	1.596	1.362	0.01255
0.07	0.07	0.70	0.472	1.592	1.367	0.01207
0.07	0.08	0.70	0.463	1.589	1.375	0.01151
0.07	0.09	0.70	0.488	1.585	1.386	0.01071
0.07	0.10	0.70	0.476	1.584	1.409	0.00944
0.07	0.11	0.70	0.482	1.748	1.402	0.01860
0.07	0.12	0.70	0.463	1.551	1.479	0.00390
0.07	0.13	0.70	0.461	1.543	1.481	0.00332
0.07	0.14	0.70	0.496	1.523	1.492	0.00170
0.07	0.15	0.70	0.469	1.501	1.491	0.00054
0.07	0.16	0.70	0.500	1.522	1.512	0.00053
0.07	0.17	0.70	0.504	1.591	1.558	0.00180
0.07	0.18	0.70	0.475	1.532	1.520	0.00064
0.07	0.19	0.70	0.456	1.468	1.466	0.00011
0.07	0.20	0.70	0.469	1.457	1.456	0.00010
0.07	0.21	0.70	0.497	1.459	1.457	0.00012
0.07	0.22	0.70	0.457	1.438	1.437	0.00008
0.07	0.23	0.70	0.493	1.429	1.428	0.00006
0.07	0.24	0.70	0.488	1.418	1.417	0.00005
0.07	0.25	0.70	0.485	1.410	1.409	0.00005
0.07	0.26	0.70	0.463	1.403	1.403	0.00003
0.07	0.27	0.70	0.489	1.396	1.396	0.00003
0.07	0.28	0.70	0.461	1.392	1.390	0.00006
0.07	0.29	0.70	0.458	1.388	1.387	0.00005
0.07	0.30	0.70	0.484	1.385	1.384	0.00006
0.07	0.31	0.70	0.491	1.385	1.383	0.00009
0.07	0.32	0.70	0.465	1.382	1.380	0.00010
0.07	0.33	0.70	0.488	1.383	1.380	0.00016
0.07	0.34	0.70	0.462	1.385	1.381	0.00021
0.07	0.35	0.70	0.460	1.390	1.385	0.00031
0.07	0.36	0.70	0.498	1.402	1.393	0.00049
0.07	0.37	0.70	0.500	1.433	1.414	0.00100
0.07	0.38	0.70	0.501	1.485	1.440	0.00241
0.07	0.39	0.70	0.520	1.616	1.414	0.01088
0.07	0.40	0.70	0.485	1.599	1.452	0.00793
0.07	0.41	0.70	0.519	1.612	1.417	0.01048
0.07	0.42	0.70	0.528	1.645	1.404	0.01292
0.07	0.43	0.70	0.499	1.672	1.328	0.01845
0.07	0.44	0.70	0.527	1.610	1.406	0.01100
0.07	0.45	0.70	0.490	1.571	1.420	0.00813
0.07	0.46	0.70	0.491	1.547	1.426	0.00655
0.07	0.47	0.70	0.493	1.561	1.430	0.00706
0.07	0.48	0.70	0.499	1.605	1.418	0.01009
0.07	0.49	0.70	0.517	1.615	1.418	0.01063
0.07	0.50	0.70	0.504	1.646	1.387	0.01389
0.07	0.51	0.70	0.513	1.760	1.247	0.02736
0.07	0.52	0.70	0.521	1.851	1.018	0.04385
0.07	0.53	0.70	0.522	1.880	0.965	0.04804
0.07	0.54	0.70	0.536	1.900	0.934	0.05068
0.07	0.55	0.70	0.528	1.918	0.912	0.05271
0.07	0.56	0.70	0.546	1.938	0.895	0.05461
0.07	0.57	0.70	0.532	1.957	0.878	0.05643
0.07	0.58	0.70	0.558	1.978	0.862	0.05831
0.07	0.59	0.70	0.534	2.001	0.847	0.06026
0.07	0.60	0.70	0.541	2.025	0.833	0.06219
0.07	0.61	0.70	0.536	2.048	0.822	0.06391
0.07	0.62	0.70	0.554	2.074	0.811	0.06580
0.07	0.63	0.70	0.543	2.098	0.800	0.06765
0.07	0.64	0.70	0.543	2.125	0.790	0.06946
0.07	0.65	0.70	0.559	2.160	0.778	0.07192
0.07	0.66	0.70	0.548	2.202	0.765	0.07469
0.07	0.67	0.70	0.551	2.257	0.748	0.07837
0.07	0.68	0.70	0.556	2.312	0.731	0.08204
0.07	0.69	0.70	0.559	2.374	0.712	0.08616
0.07	0.70	0.70	0.564	2.430	0.699	0.08972
0.07	0.71	0.70	0.586	2.499	0.685	0.09394
0.07	0.72	0.70	0.576	2.560	0.671	0.09772
0.07	0.73	0.70	0.595	2.603	0.663	0.10031
0.07	0.74	0.70	0.577	2.653	0.649	0.10354
0.07	0.75	0.70	0.581	2.705	0.637	0.10680
0.07	0.76	0.70	0.588	2.742	0.628	0.10917
0.07	0.77	0.70	0.579	2.776	0.619	0.11132
0.07	0.78	0.70	0.592	2.804	0.612	0.11302
0.07	0.79	0.70	0.580	2.825	0.608	0.11436
0.07	0.80	0.70	0.581	2.841	0.605	0.11530
0.07	0.81	0.70	0.581	2.854	0.602	0.11612
0.07	0.82	0.70	0.580	2.863	0.601	0.11663
0.07	0.83	0.70	0.582	2.871	0.599	0.11713
0.07	0.84	0.70	0.587	2.878	0.598	0.11753
0.07	0.85	0.70	0.604	2.883	0.597	0.11781
0.07	0.86	0.70	0.612	2.888	0.596	0.11810
0.07	0.87	0.70	0.604	2.889	0.596	0.11818
0.07	0.88	0.70	0.593	2.891	0.596	0.11825
0.07	0.89	0.70	0.579	2.889	0.598	0.11804
0.07	0.90	0.70	0.587	2.892	0.599	0.11819
0.07	0.91	0.70	0.608	2.897	0.598	0.11849
0.07	0.92	0.70	0.619	2.895	0.598	0.11840
0.07	0.93	0.70	0.592	2.895	0.599	0.11837
0.07	0.94	0.70	0.604	2.896	0.599	0.11836
0.07	0.95	0.70	0.590	2.886	0.602	0.11771
0.07	0.96	0.70	0.605	2.873	0.605	0.11692
0.07	0.97	0.70	0.612	2.857	0.608	0.11597
0.07	0.98	0.70	0.597	2.815	0.616	0.11344
0.07	0.99	0.70	0.590	2.768	0.624	0.11066
0.07	1.00	0.70	0.590	2.638	0.651	0.10271
0.08	0.01	0.70	0.463	1.469	1.455	0.00072
0.08	0.02	0.70	0.465	1.451	1.442	0.00052
0.08	0.03	0.70	0.461	1.438	1.428	0.00055
0.08	0.04	0.70	0.465	1.439	1.429	0.00054
0.08	0.05	0.70	0.457	1.446	1.431	0.00079
0.08	0.06	0.70	0.488	1.455	1.436	0.00098
0.08	0.07	0.70	0.462	1.474	1.450	0.00134
0.08	0.08	0.70	0.479	1.485	1.453	0.00172
0.08	0.09	0.70	0.482	1.487	1.455	0.00171
0.08	0.10	0.70	0.486	1.487	1.461	0.00140
0.08	0.11	0.70	0.485	1.488	1.467	0.00108
0.08	0.12	0.70	0.471	1.508	1.491	0.00092
0.08	0.13	0.70	0.466	1.556	1.532	0.00129
0.08	0.14	0.70	0.464	1.491	1.480	0.00061
0.08	0.15	0.70	0.459	1.500	1.489	0.00056
0.08	0.16	0.70	0.462	1.495	1.486	0.00049
0.08	0.17	0.70	0.458	1.499	1.488	0.00055
0.08	0.18	0.70	0.492	1.637	1.551	0.00467
0.08	0.19	0.70	0.479	1.577	1.542	0.00191
0.08	0.20	0.70	0.475	1.488	1.473	0.00080
0.08	0.21	0.70	0.487	1.468	1.462	0.00033
0.08	0.22	0.70	0.498	1.498	1.489	0.00051
0.08	0.23	0.70	0.458	1.462	1.455	0.00036
0.08	0.24	0.70	0.464	1.457	1.446	0.00058
0.08	0.25	0.70	0.474	1.450	1.423	0.00146
0.08	0.26	0.70	0.456	1.429	1.425	0.00022
0.08	0.27	0.70	0.467	1.410	1.408	0.00008
0.08	0.28	0.70	0.463	1.396	1.395	0.00004
0.08	0.29	0.70	0.490	1.386	1.385	0.00005
0.08	0.30	0.70	0.466	1.380	1.379	0.00006
0.08	0.31	0.70	0.494	1.375	1.374	0.00006
0.08	0.32	0.70	0.465	1.373	1.370	0.00011
0.08	0.33	0.70	0.487	1.370	1.368	0.00010
0.08	0.34	0.70	0.458	1.370	1.367	0.00017
0.08	0.35	0.70	0.492	1.373	1.369	0.00023
0.08	0.36	0.70	0.493	1.382	1.375	0.00042
0.08	0.37	0.70	0.468	1.410	1.396	0.00074
0.08	0.38	0.70	0.469	1.441	1.413	0.00153
0.08	0.39	0.70	0.515	1.565	1.423	0.00766
0.08	0.40	0.70	0.512	1.623	1.407	0.01162
0.08	0.41	0.70	0.524	1.635	1.370	0.01424
0.08	0.42	0.70	0.501	1.662	1.353	0.01659
0.08	0.43	0.70	0.500	1.671	1.293	0.02024
0.08	0.44	0.70	0.520	1.636	1.337	0.01602
0.08	0.45	0.70	0.490	1.564	1.409	0.00829
0.08	0.46	0.70	0.495	1.569	1.409	0.00855
0.08	0.47	0.70	0.484	1.569	1.420	0.00804
0.08	0.48	0.70	0.496	1.600	1.416	0.00988
0.08	0.49	0.70	0.525	1.622	1.406	0.01161
0.08	0.50	0.70	0.503	1.672	1.348	0.01739
0.08	0.51	0.70	0.531	1.826	1.080	0.03944
0.08	0.52	0.70	0.534	1.872	0.990	0.04641
0.08	0.53	0.70	0.525	1.896	0.952	0.04959
0.08	0.54	0.70	0.527	1.922	0.924	0.05227
0.08	0.55	0.70	0.530	1.945	0.904	0.05455
0.08	0.56	0.70	0.558	1.962	0.886	0.05634
0.08	0.57	0.70	0.544	1.983	0.870	0.05821
0.08	0.58	0.70	0.550	2.005	0.857	0.05999
0.08	0.59	0.70	0.535	2.027	0.844	0.06179
0.08	0.60	0.70	0.541	2.051	0.832	0.06361
0.08	0.61	0.70	0.527	2.074	0.821	0.06534
0.08	0.62	0.70	0.545	2.104	0.809	0.06749
0.08	0.63	0.70	0.543	2.136	0.798	0.06971
0.08	0.64	0.70	0.547	2.180	0.783	0.07274
0.08	0.65	0.70	0.569	2.231	0.768	0.07609
0.08	0.66	0.70	0.582	2.285	0.753	0.07958
0.08	0.67	0.70	0.562	2.339	0.737	0.08316
0.08	0.68	0.70	0.562	2.405	0.721	0.08735
0.08	0.69	0.70	0.582	2.481	0.696	0.09247
0.08	0.70	0.70	0.566	2.548	0.674	0.09697
0.08	0.71	0.70	0.569	2.616	0.660	0.10113
0.08	0.72	0.70	0.578	2.693	0.639	0.10612
0.08	0.73	0.70	0.586	2.745	0.625	0.10943
0.08	0.74	0.70	0.589	2.783	0.615	0.11181
0.08	0.75	0.70	0.593	2.815	0.607	0.11384
0.08	0.76	0.70	0.593	2.840	0.602	0.11537
0.08	0.77	0.70	0.610	2.861	0.597	0.11670
0.08	0.78	0.70	0.584	2.881	0.593	0.11789
0.08	0.79	0.70	0.582	2.893	0.591	0.11860
0.08	0.80	0.70	0.582	2.908	0.588	0.11951
0.08	0.81	0.70	0.585	2.918	0.586	0.12012
0.08	0.82	0.70	0.585	2.928	0.584	0.12076
0.08	0.83	0.70	0.586	2.934	0.583	0.12111
0.08	0.84	0.70	0.589	2.936	0.583	0.12120
0.08	0.85	0.70	0.596	2.936	0.584	0.12112
0.08	0.86	0.70	0.611	2.938	0.584	0.12126
0.08	0.87	0.70	0.592	2.938	0.585	0.12121
0.08	0.88	0.70	0.585	2.937	0.586	0.12111
0.08	0.89	0.70	0.589	2.935	0.587	0.12095
0.08	0.90	0.70	0.594	2.936	0.587	0.12098
0.08	0.91	0.70	0.612	2.934	0.588	0.12085
0.08	0.92	0.70	0.594	2.933	0.588	0.12079
0.08	0.93	0.70	0.591	2.932	0.588	0.12073
0.08	0.94	0.70	0.600	2.926	0.590	0.12039
0.08	0.95	0.70	0.594	2.926	0.590	0.12037
0.08	0.96	0.70	0.590	2.910	0.595	0.11928
0.08	0.97	0.70	0.592	2.892	0.600	0.11817
0.08	0.98	0.70	0.615	2.855	0.609	0.11585
0.08	0.99	0.70	0.591	2.803	0.616	0.11281
0.08	1.00	0.70	0.581	2.668	0.640	0.10472
0.09	0.01	0.70	0.485	1.387	1.386	0
0.09	0.02	0.70	0.477	1.373	1.373	0
0.09	0.03	0.70	0.485	1.368	1.368	0
0.09	0.04	0.70	0.466	1.355	1.355	0
0.09	0.05	0.70	0.458	1.354	1.354	0
0.09	0.06	0.70	0.463	1.356	1.355	0
0.09	0.07	0.70	0.482	1.359	1.359	0
0.09	0.08	0.70	0.454	1.364	1.364	0
0.09	0.09	0.70	0.452	1.371	1.371	0
0.09	0.10	0.70	0.460	1.381	1.380	0.00001
0.09	0.11	0.70	0.461	1.386	1.386	0
0.09	0.12	0.70	0.459	1.398	1.398	0
0.09	0.13	0.70	0.459	1.409	1.408	0.00002
0.09	0.14	0.70	0.497	1.547	1.454	0.00500
0.09	0.15	0.70	0.459	1.422	1.421	0.00003
0.09	0.16	0.70	0.451	1.426	1.425	0.00003
0.09	0.17	0.70	0.456	1.442	1.440	0.00008
0.09	0.18	0.70	0.468	1.433	1.432	0.00006
0.09	0.19	0.70	0.506	1.586	1.471	0.00619
0.09	0.20	0.70	0.470	1.497	1.488	0.00051
0.09	0.21	0.70	0.464	1.427	1.425	0.00008
0.09	0.22	0.70	0.461	1.422	1.420	0.00006
0.09	0.23	0.70	0.456	1.428	1.427	0.00010
0.09	0.24	0.70	0.463	1.433	1.431	0.00010
0.09	0.25	0.70	0.462	1.414	1.413	0.00007
0.09	0.26	0.70	0.459	1.408	1.407	0.00006
0.09	0.27	0.70	0.459	1.400	1.399	0.00004
0.09	0.28	0.70	0.490	1.392	1.391	0.00006
0.09	0.29	0.70	0.491	1.386	1.385	0.00005
0.09	0.30	0.70	0.484	1.379	1.378	0.00005
0.09	0.31	0.70	0.462	1.374	1.372	0.00008
0.09	0.32	0.70	0.466	1.370	1.368	0.00007
0.09	0.33	0.70	0.492	1.365	1.363	0.00010
0.09	0.34	0.70	0.470	1.362	1.360	0.00015
0.09	0.35	0.70	0.459	1.366	1.362	0.00024
0.09	0.36	0.70	0.497	1.376	1.369	0.00038
0.09	0.37	0.70	0.487	1.401	1.388	0.00073
0.09	0.38	0.70	0.471	1.433	1.406	0.00146
0.09	0.39	0.70	0.519	1.513	1.419	0.00508
0.09	0.40	0.70	0.492	1.624	1.344	0.01503
0.09	0.41	0.70	0.501	1.653	1.300	0.01885
0.09	0.42	0.70	0.528	1.671	1.278	0.02101
0.09	0.43	0.70	0.500	1.673	1.272	0.02141
0.09	0.44	0.70	0.494	1.633	1.352	0.01503
0.09	0.45	0.70	0.493	1.581	1.399	0.00980
0.09	0.46	0.70	0.510	1.579	1.398	0.00978
0.09	0.47	0.70	0.496	1.603	1.392	0.01134
0.09	0.48	0.70	0.504	1.606	1.409	0.01060
0.09	0.49	0.70	0.499	1.637	1.379	0.01386
0.09	0.50	0.70	0.510	1.740	1.243	0.02648
0.09	0.51	0.70	0.521	1.840	1.023	0.04310
0.09	0.52	0.70	0.528	1.873	0.969	0.04747
0.09	0.53	0.70	0.544	1.896	0.938	0.05030
0.09	0.54	0.70	0.531	1.919	0.917	0.05252
0.09	0.55	0.70	0.551	1.942	0.900	0.05457
0.09	0.56	0.70	0.538	1.963	0.886	0.05636
0.09	0.57	0.70	0.525	1.989	0.870	0.05851
0.09	0.58	0.70	0.542	2.012	0.858	0.06029
0.09	0.59	0.70	0.537	2.036	0.846	0.06215
0.09	0.60	0.70	0.555	2.063	0.834	0.06415
0.09	0.61	0.70	0.538	2.097	0.821	0.06655
0.09	0.62	0.70	0.548	2.140	0.808	0.06940
0.09	0.63	0.70	0.548	2.185	0.793	0.07249
0.09	0.64	0.70	0.546	2.240	0.776	0.07617
0.09	0.65	0.70	0.553	2.304	0.759	0.08029
0.09	0.66	0.70	0.578	2.368	0.742	0.08441
0.09	0.67	0.70	0.581	2.440	0.723	0.08909
0.09	0.68	0.70	0.603	2.526	0.701	0.09460
0.09	0.69	0.70	0.565	2.603	0.676	0.09971
0.09	0.70	0.70	0.578	2.669	0.653	0.10424
0.09	0.71	0.70	0.579	2.738	0.627	0.10899
0.09	0.72	0.70	0.573	2.782	0.616	0.11173
0.09	0.73	0.70	0.577	2.816	0.606	0.11396
0.09	0.74	0.70	0.582	2.844	0.600	0.11566
0.09	0.75	0.70	0.585	2.866	0.595	0.11707
0.09	0.76	0.70	0.584	2.890	0.590	0.11851
0.09	0.77	0.70	0.597	2.906	0.586	0.11948
0.09	0.78	0.70	0.606	2.921	0.583	0.12045
0.09	0.79	0.70	0.585	2.934	0.580	0.12124
0.09	0.80	0.70	0.590	2.947	0.577	0.12201
0.09	0.81	0.70	0.607	2.955	0.576	0.12249
0.09	0.82	0.70	0.596	2.962	0.575	0.12285
0.09	0.83	0.70	0.586	2.967	0.574	0.12319
0.09	0.84	0.70	0.588	2.970	0.574	0.12334
0.09	0.85	0.70	0.588	2.974	0.575	0.12352
0.09	0.86	0.70	0.635	2.970	0.577	0.12322
0.09	0.87	0.70	0.588	2.969	0.577	0.12315
0.09	0.88	0.70	0.593	2.965	0.579	0.12290
0.09	0.89	0.70	0.614	2.966	0.579	0.12288
0.09	0.90	0.70	0.595	2.962	0.580	0.12266
0.09	0.91	0.70	0.610	2.959	0.581	0.12246
0.09	0.92	0.70	0.604	2.958	0.581	0.12240
0.09	0.93	0.70	0.610	2.952	0.582	0.12203
0.09	0.94	0.70	0.590	2.945	0.583	0.12165
0.09	0.95	0.70	0.610	2.939	0.585	0.12127
0.09	0.96	0.70	0.592	2.931	0.587	0.12075
0.09	0.97	0.70	0.594	2.917	0.590	0.11986
0.09	0.98	0.70	0.605	2.891	0.597	0.11820
0.09	0.99	0.70	0.603	2.831	0.609	0.11462
0.09	1.00	0.70	0.577	2.684	0.638	0.10568
0.10	0.01	0.70	0.465	1.335	1.335	0
0.10	0.02	0.70	0.460	1.348	1.348	0
0.10	0.03	0.70	0.481	1.364	1.364	0
0.10	0.04	0.70	0.457	1.352	1.352	0
0.10	0.05	0.70	0.480	1.347	1.347	0
0.10	0.06	0.70	0.480	1.337	1.337	0
0.10	0.07	0.70	0.469	1.339	1.339	0
0.10	0.08	0.70	0.464	1.342	1.342	0
0.10	0.09	0.70	0.485	1.345	1.345	0
0.10	0.10	0.70	0.457	1.351	1.351	0
0.10	0.11	0.70	0.455	1.356	1.356	0
0.10	0.12	0.70	0.457	1.361	1.361	0
0.10	0.13	0.70	0.460	1.377	1.377	0
0.10	0.14	0.70	0.482	1.388	1.388	0
0.10	0.15	0.70	0.502	1.483	1.466	0.00093
0.10	0.16	0.70	0.466	1.402	1.402	0.00003
0.10	0.17	0.70	0.463	1.406	1.405	0.00004
0.10	0.18	0.70	0.476	1.407	1.407	0.00003
0.10	0.19	0.70	0.455	1.427	1.425	0.00009
0.10	0.20	0.70	0.466	1.497	1.482	0.00084
0.10	0.21	0.70	0.486	1.433	1.431	0.00012
0.10	0.22	0.70	0.459	1.402	1.401	0.00004
0.10	0.23	0.70	0.450	1.419	1.417	0.00010
0.10	0.24	0.70	0.454	1.399	1.398	0.00006
0.10	0.25	0.70	0.489	1.406	1.405	0.00007
0.10	0.26	0.70	0.468	1.386	1.385	0.00003
0.10	0.27	0.70	0.487	1.394	1.393	0.00007
0.10	0.28	0.70	0.502	1.374	1.374	0.00004
0.10	0.29	0.70	0.455	1.371	1.370	0.00005
0.10	0.30	0.70	0.456	1.367	1.366	0.00004
0.10	0.31	0.70	0.491	1.363	1.362	0.00006
0.10	0.32	0.70	0.464	1.358	1.357	0.00007
0.10	0.33	0.70	0.492	1.356	1.355	0.00007
0.10	0.34	0.70	0.501	1.356	1.353	0.00014
0.10	0.35	0.70	0.461	1.359	1.355	0.00022
0.10	0.36	0.70	0.467	1.378	1.370	0.00041
0.10	0.37	0.70	0.483	1.400	1.384	0.00082
0.10	0.38	0.70	0.480	1.442	1.407	0.00187
0.10	0.39	0.70	0.510	1.505	1.416	0.00477
0.10	0.40	0.70	0.494	1.616	1.332	0.01522
0.10	0.41	0.70	0.498	1.653	1.297	0.01903
0.10	0.42	0.70	0.498	1.670	1.244	0.02270
0.10	0.43	0.70	0.501	1.655	1.269	0.02061
0.10	0.44	0.70	0.493	1.624	1.339	0.01525
0.10	0.45	0.70	0.490	1.571	1.398	0.00931
0.10	0.46	0.70	0.504	1.569	1.405	0.00885
0.10	0.47	0.70	0.497	1.596	1.408	0.01012
0.10	0.48	0.70	0.503	1.621	1.392	0.01230
0.10	0.49	0.70	0.503	1.669	1.327	0.01834
0.10	0.50	0.70	0.519	1.810	1.071	0.03904
0.10	0.51	0.70	0.513	1.854	0.989	0.04553
0.10	0.52	0.70	0.547	1.885	0.951	0.04902
0.10	0.53	0.70	0.526	1.908	0.929	0.05135
0.10	0.54	0.70	0.525	1.932	0.911	0.05346
0.10	0.55	0.70	0.531	1.953	0.896	0.05532
0.10	0.56	0.70	0.533	1.979	0.881	0.05743
0.10	0.57	0.70	0.531	2.014	0.866	0.05999
0.10	0.58	0.70	0.545	2.048	0.853	0.06242
0.10	0.59	0.70	0.562	2.076	0.841	0.06448
0.10	0.60	0.70	0.543	2.109	0.831	0.06665
0.10	0.61	0.70	0.547	2.148	0.819	0.06926
0.10	0.62	0.70	0.549	2.195	0.809	0.07227
0.10	0.63	0.70	0.549	2.263	0.794	0.07653
0.10	0.64	0.70	0.577	2.329	0.773	0.08093
0.10	0.65	0.70	0.569	2.396	0.751	0.08544
0.10	0.66	0.70	0.562	2.460	0.732	0.08969
0.10	0.67	0.70	0.565	2.542	0.708	0.09507
0.10	0.68	0.70	0.570	2.630	0.675	0.10116
0.10	0.69	0.70	0.570	2.698	0.647	0.10598
0.10	0.70	0.70	0.574	2.746	0.625	0.10946
0.10	0.71	0.70	0.570	2.789	0.613	0.11225
0.10	0.72	0.70	0.577	2.825	0.604	0.11450
0.10	0.73	0.70	0.582	2.851	0.597	0.11616
0.10	0.74	0.70	0.611	2.877	0.591	0.11777
0.10	0.75	0.70	0.584	2.897	0.586	0.11901
0.10	0.76	0.70	0.582	2.917	0.582	0.12028
0.10	0.77	0.70	0.601	2.933	0.578	0.12127
0.10	0.78	0.70	0.602	2.944	0.576	0.12193
0.10	0.79	0.70	0.590	2.958	0.573	0.12275
0.10	0.80	0.70	0.593	2.967	0.572	0.12330
0.10	0.81	0.70	0.589	2.976	0.570	0.12382
0.10	0.82	0.70	0.600	2.982	0.569	0.12420
0.10	0.83	0.70	0.593	2.987	0.568	0.12448
0.10	0.84	0.70	0.596	2.992	0.569	0.12472
0.10	0.85	0.70	0.586	2.994	0.569	0.12482
0.10	0.86	0.70	0.594	2.995	0.570	0.12479
0.10	0.87	0.70	0.616	2.990	0.571	0.12450
0.10	0.88	0.70	0.592	2.986	0.572	0.12424
0.10	0.89	0.70	0.599	2.988	0.572	0.12435
0.10	0.90	0.70	0.591	2.982	0.575	0.12394
0.10	0.91	0.70	0.626	2.975	0.575	0.12353
0.10	0.92	0.70	0.590	2.968	0.577	0.12314
0.10	0.93	0.70	0.610	2.963	0.577	0.12284
0.10	0.94	0.70	0.596	2.955	0.579	0.12236
0.10	0.95	0.70	0.618	2.944	0.582	0.12167
0.10	0.96	0.70	0.598	2.938	0.584	0.12126
0.10	0.97	0.70	0.632	2.924	0.586	0.12044
0.10	0.98	0.70	0.597	2.896	0.594	0.11859
0.10	0.99	0.70	0.584	2.843	0.605	0.11542
0.10	1.00	0.70	0.596	2.691	0.639	0.10602
0.11	0.01	0.70	0.456	1.313	1.313	0
0.11	0.02	0.70	0.455	1.312	1.312	0
0.11	0.03	0.70	0.481	1.318	1.318	0
0.11	0.04	0.70	0.458	1.331	1.331	0
0.11	0.05	0.70	0.477	1.334	1.334	0
0.11	0.06	0.70	0.454	1.333	1.333	0
0.11	0.07	0.70	0.458	1.322	1.322	0
0.11	0.08	0.70	0.468	1.324	1.324	0
0.11	0.09	0.70	0.476	1.326	1.326	0
0.11	0.10	0.70	0.458	1.331	1.331	0
0.11	0.11	0.70	0.461	1.337	1.337	0
0.11	0.12	0.70	0.455	1.342	1.342	0
0.11	0.13	0.70	0.450	1.348	1.348	0
0.11	0.14	0.70	0.458	1.356	1.356	0
0.11	0.15	0.70	0.478	1.379	1.378	0
0.11	0.16	0.70	0.456	1.434	1.430	0.00018
0.11	0.17	0.70	0.456	1.388	1.387	0.00002
0.11	0.18	0.70	0.486	1.392	1.392	0.00002
0.11	0.19	0.70	0.483	1.393	1.393	0.00003
0.11	0.20	0.70	0.489	1.450	1.444	0.00031
0.11	0.21	0.70	0.460	1.464	1.456	0.00046
0.11	0.22	0.70	0.465	1.396	1.395	0.00005
0.11	0.23	0.70	0.488	1.388	1.387	0.00003
0.11	0.24	0.70	0.490	1.399	1.398	0.00006
0.11	0.25	0.70	0.461	1.430	1.423	0.00037
0.11	0.26	0.70	0.464	1.375	1.374	0.00004
0.11	0.27	0.70	0.482	1.384	1.383	0.00006
0.11	0.28	0.70	0.461	1.364	1.364	0.00003
0.11	0.29	0.70	0.463	1.359	1.358	0.00003
0.11	0.30	0.70	0.456	1.357	1.356	0.00004
0.11	0.31	0.70	0.462	1.354	1.352	0.00006
0.11	0.32	0.70	0.492	1.351	1.350	0.00005
0.11	0.33	0.70	0.491	1.350	1.348	0.00010
0.11	0.34	0.70	0.456	1.350	1.348	0.00015
0.11	0.35	0.70	0.494	1.357	1.352	0.00023
0.11	0.36	0.70	0.500	1.389	1.378	0.00061
0.11	0.37	0.70	0.499	1.402	1.383	0.00101
0.11	0.38	0.70	0.478	1.448	1.408	0.00216
0.11	0.39	0.70	0.482	1.511	1.414	0.00522
0.11	0.40	0.70	0.495	1.593	1.375	0.01170
0.11	0.41	0.70	0.491	1.646	1.314	0.01776
0.11	0.42	0.70	0.502	1.663	1.241	0.02251
0.11	0.43	0.70	0.516	1.650	1.263	0.02064
0.11	0.44	0.70	0.494	1.621	1.312	0.01655
0.11	0.45	0.70	0.489	1.595	1.375	0.01182
0.11	0.46	0.70	0.493	1.594	1.399	0.01048
0.11	0.47	0.70	0.498	1.634	1.374	0.01393
0.11	0.48	0.70	0.497	1.644	1.362	0.01515
0.11	0.49	0.70	0.538	1.749	1.204	0.02898
0.11	0.50	0.70	0.524	1.832	1.016	0.04300
0.11	0.51	0.70	0.522	1.862	0.968	0.04699
0.11	0.52	0.70	0.554	1.887	0.943	0.04951
0.11	0.53	0.70	0.526	1.914	0.922	0.05195
0.11	0.54	0.70	0.534	1.940	0.907	0.05409
0.11	0.55	0.70	0.553	1.961	0.893	0.05590
0.11	0.56	0.70	0.530	1.993	0.878	0.05828
0.11	0.57	0.70	0.565	2.026	0.863	0.06078
0.11	0.58	0.70	0.534	2.056	0.852	0.06292
0.11	0.59	0.70	0.545	2.091	0.843	0.06517
0.11	0.60	0.70	0.542	2.129	0.834	0.06753
0.11	0.61	0.70	0.546	2.185	0.827	0.07081
0.11	0.62	0.70	0.547	2.249	0.815	0.07471
0.11	0.63	0.70	0.555	2.339	0.789	0.08069
0.11	0.64	0.70	0.545	2.412	0.767	0.08556
0.11	0.65	0.70	0.558	2.474	0.748	0.08964
0.11	0.66	0.70	0.566	2.553	0.717	0.09525
0.11	0.67	0.70	0.595	2.630	0.682	0.10086
0.11	0.68	0.70	0.568	2.688	0.658	0.10494
0.11	0.69	0.70	0.586	2.735	0.636	0.10842
0.11	0.70	0.70	0.573	2.773	0.618	0.11116
0.11	0.71	0.70	0.609	2.810	0.607	0.11359
0.11	0.72	0.70	0.570	2.845	0.599	0.11577
0.11	0.73	0.70	0.578	2.872	0.591	0.11754
0.11	0.74	0.70	0.582	2.894	0.586	0.11885
0.11	0.75	0.70	0.583	2.913	0.582	0.12005
0.11	0.76	0.70	0.609	2.931	0.578	0.12117
0.11	0.77	0.70	0.595	2.944	0.575	0.12197
0.11	0.78	0.70	0.602	2.957	0.572	0.12276
0.11	0.79	0.70	0.602	2.967	0.570	0.12338
0.11	0.80	0.70	0.587	2.977	0.568	0.12400
0.11	0.81	0.70	0.602	2.985	0.566	0.12447
0.11	0.82	0.70	0.590	2.993	0.565	0.12491
0.11	0.83	0.70	0.593	2.999	0.565	0.12522
0.11	0.84	0.70	0.588	3.004	0.565	0.12551
0.11	0.85	0.70	0.597	3.008	0.564	0.12573
0.11	0.86	0.70	0.580	3.008	0.565	0.12569
0.11	0.87	0.70	0.620	3.003	0.567	0.12535
0.11	0.88	0.70	0.591	3.002	0.568	0.12523
0.11	0.89	0.70	0.599	3.000	0.569	0.12510
0.11	0.90	0.70	0.594	2.992	0.571	0.12463
0.11	0.91	0.70	0.592	2.983	0.572	0.12411
0.11	0.92	0.70	0.592	2.975	0.573	0.12365
0.11	0.93	0.70	0.591	2.967	0.574	0.12320
0.11	0.94	0.70	0.613	2.957	0.577	0.12253
0.11	0.95	0.70	0.592	2.950	0.579	0.12208
0.11	0.96	0.70	0.602	2.938	0.581	0.12139
0.11	0.97	0.70	0.596	2.926	0.584	0.12066
0.11	0.98	0.70	0.619	2.899	0.591	0.11893
0.11	0.99	0.70	0.596	2.845	0.606	0.11547
0.11	1.00	0.70	0.574	2.685	0.647	0.10528
0.12	0.01	0.70	0.451	1.302	1.302	0
0.12	0.02	0.70	0.481	1.300	1.300	0
0.12	0.03	0.70	0.448	1.302	1.302	0
0.12	0.04	0.70	0.477	1.306	1.306	0
0.12	0.05	0.70	0.459	1.324	1.324	0
0.12	0.06	0.70	0.480	1.326	1.326	0
0.12	0.07	0.70	0.459	1.327	1.327	0
0.12	0.08	0.70	0.453	1.316	1.316	0
0.12	0.09	0.70	0.457	1.318	1.318	0
0.12	0.10	0.70	0.453	1.322	1.322	0
0.12	0.11	0.70	0.459	1.327	1.327	0
0.12	0.12	0.70	0.453	1.333	1.333	0
0.12	0.13	0.70	0.450	1.339	1.339	0
0.12	0.14	0.70	0.459	1.345	1.345	0
0.12	0.15	0.70	0.462	1.354	1.354	0
0.12	0.16	0.70	0.471	1.385	1.384	0.00002
0.12	0.17	0.70	0.455	1.387	1.387	0.00002
0.12	0.18	0.70	0.478	1.383	1.383	0.00001
0.12	0.19	0.70	0.482	1.390	1.390	0.00004
0.12	0.20	0.70	0.462	1.406	1.405	0.00006
0.12	0.21	0.70	0.462	1.471	1.458	0.00069
0.12	0.22	0.70	0.470	1.406	1.405	0.00008
0.12	0.23	0.70	0.493	1.380	1.380	0.00003
0.12	0.24	0.70	0.495	1.433	1.423	0.00054
0.12	0.25	0.70	0.498	1.394	1.394	0.00005
0.12	0.26	0.70	0.469	1.370	1.370	0.00003
0.12	0.27	0.70	0.475	1.379	1.378	0.00006
0.12	0.28	0.70	0.486	1.358	1.357	0.00004
0.12	0.29	0.70	0.497	1.351	1.350	0.00004
0.12	0.30	0.70	0.486	1.347	1.347	0.00003
0.12	0.31	0.70	0.456	1.345	1.344	0.00005
0.12	0.32	0.70	0.498	1.343	1.341	0.00007
0.12	0.33	0.70	0.456	1.342	1.340	0.00009
0.12	0.34	0.70	0.491	1.345	1.342	0.00015
0.12	0.35	0.70	0.462	1.354	1.349	0.00025
0.12	0.36	0.70	0.473	1.418	1.391	0.00143
0.12	0.37	0.70	0.467	1.412	1.389	0.00124
0.12	0.38	0.70	0.511	1.490	1.402	0.00470
0.12	0.39	0.70	0.485	1.524	1.402	0.00658
0.12	0.40	0.70	0.524	1.597	1.368	0.01229
0.12	0.41	0.70	0.522	1.656	1.259	0.02114
0.12	0.42	0.70	0.506	1.655	1.250	0.02161
0.12	0.43	0.70	0.515	1.636	1.273	0.01937
0.12	0.44	0.70	0.500	1.603	1.362	0.01292
0.12	0.45	0.70	0.494	1.596	1.379	0.01164
0.12	0.46	0.70	0.523	1.614	1.393	0.01190
0.12	0.47	0.70	0.498	1.628	1.383	0.01319
0.12	0.48	0.70	0.503	1.700	1.288	0.02205
0.12	0.49	0.70	0.516	1.815	1.058	0.03998
0.12	0.50	0.70	0.549	1.852	0.988	0.04545
0.12	0.51	0.70	0.523	1.875	0.956	0.04826
0.12	0.52	0.70	0.527	1.897	0.936	0.05042
0.12	0.53	0.70	0.525	1.916	0.919	0.05225
0.12	0.54	0.70	0.531	1.941	0.904	0.05432
0.12	0.55	0.70	0.521	1.959	0.893	0.05582
0.12	0.56	0.70	0.540	1.983	0.881	0.05762
0.12	0.57	0.70	0.534	2.009	0.869	0.05961
0.12	0.58	0.70	0.559	2.040	0.859	0.06170
0.12	0.59	0.70	0.570	2.078	0.848	0.06424
0.12	0.60	0.70	0.541	2.136	0.840	0.06767
0.12	0.61	0.70	0.545	2.182	0.830	0.07051
0.12	0.62	0.70	0.547	2.232	0.818	0.07371
0.12	0.63	0.70	0.556	2.293	0.803	0.07757
0.12	0.64	0.70	0.559	2.376	0.784	0.08283
0.12	0.65	0.70	0.571	2.467	0.757	0.08885
0.12	0.66	0.70	0.578	2.561	0.719	0.09558
0.12	0.67	0.70	0.566	2.643	0.683	0.10149
0.12	0.68	0.70	0.584	2.707	0.653	0.10615
0.12	0.69	0.70	0.563	2.750	0.633	0.10935
0.12	0.70	0.70	0.593	2.784	0.615	0.11189
0.12	0.71	0.70	0.578	2.819	0.605	0.11413
0.12	0.72	0.70	0.578	2.851	0.596	0.11621
0.12	0.73	0.70	0.588	2.878	0.589	0.11793
0.12	0.74	0.70	0.586	2.900	0.583	0.11931
0.12	0.75	0.70	0.585	2.918	0.579	0.12046
0.12	0.76	0.70	0.598	2.936	0.575	0.12159
0.12	0.77	0.70	0.589	2.951	0.572	0.12245
0.12	0.78	0.70	0.616	2.963	0.569	0.12317
0.12	0.79	0.70	0.589	2.973	0.567	0.12380
0.12	0.80	0.70	0.591	2.982	0.566	0.12436
0.12	0.81	0.70	0.598	2.991	0.564	0.12484
0.12	0.82	0.70	0.587	2.999	0.563	0.12533
0.12	0.83	0.70	0.591	3.005	0.562	0.12566
0.12	0.84	0.70	0.594	3.009	0.563	0.12583
0.12	0.85	0.70	0.599	3.012	0.562	0.12600
0.12	0.86	0.70	0.597	3.013	0.562	0.12609
0.12	0.87	0.70	0.619	3.010	0.564	0.12585
0.12	0.88	0.70	0.617	3.010	0.565	0.12582
0.12	0.89	0.70	0.594	3.005	0.566	0.12554
0.12	0.90	0.70	0.589	2.997	0.568	0.12503
0.12	0.91	0.70	0.608	2.986	0.569	0.12436
0.12	0.92	0.70	0.612	2.976	0.571	0.12380
0.12	0.93	0.70	0.595	2.967	0.572	0.12328
0.12	0.94	0.70	0.594	2.958	0.575	0.12268
0.12	0.95	0.70	0.592	2.945	0.577	0.12190
0.12	0.96	0.70	0.619	2.935	0.580	0.12128
0.12	0.97	0.70	0.592	2.921	0.583	0.12043
0.12	0.98	0.70	0.596	2.894	0.590	0.11867
0.12	0.99	0.70	0.606	2.853	0.599	0.11616
0.12	1.00	0.70	0.577	2.611	0.767	0.09588
0.13	0.01	0.70	0.454	1.294	1.294	0
0.13	0.02	0.70	0.474	1.293	1.293	0
0.13	0.03	0.70	0.445	1.294	1.294	0
0.13	0.04	0.70	0.457	1.296	1.296	0
0.13	0.05	0.70	0.448	1.300	1.300	0
0.13	0.06	0.70	0.459	1.315	1.315	0
0.13	0.07	0.70	0.476	1.322	1.322	0
0.13	0.08	0.70	0.448	1.325	1.325	0
0.13	0.09	0.70	0.452	1.314	1.314	0
0.13	0.10	0.70	0.450	1.316	1.316	0
0.13	0.11	0.70	0.458	1.321	1.321	0
0.13	0.12	0.70	0.479	1.327	1.327	0
0.13	0.13	0.70	0.456	1.332	1.332	0
0.13	0.14	0.70	0.483	1.339	1.339	0
0.13	0.15	0.70	0.453	1.346	1.346	0
0.13	0.16	0.70	0.462	1.365	1.365	0
0.13	0.17	0.70	0.457	1.433	1.426	0.00041
0.13	0.18	0.70	0.457	1.379	1.379	0.00001
0.13	0.19	0.70	0.461	1.381	1.381	0
0.13	0.20	0.70	0.465	1.387	1.386	0.00003
0.13	0.21	0.70	0.492	1.503	1.450	0.00285
0.13	0.22	0.70	0.461	1.423	1.420	0.00015
0.13	0.23	0.70	0.494	1.378	1.377	0.00003
0.13	0.24	0.70	0.457	1.402	1.400	0.00012
0.13	0.25	0.70	0.458	1.384	1.383	0.00004
0.13	0.26	0.70	0.457	1.372	1.371	0.00003
0.13	0.27	0.70	0.455	1.373	1.372	0.00006
0.13	0.28	0.70	0.465	1.354	1.354	0.00004
0.13	0.29	0.70	0.488	1.346	1.346	0.00002
0.13	0.30	0.70	0.463	1.343	1.342	0.00003
0.13	0.31	0.70	0.454	1.341	1.340	0.00004
0.13	0.32	0.70	0.460	1.339	1.338	0.00007
0.13	0.33	0.70	0.462	1.340	1.338	0.00010
0.13	0.34	0.70	0.459	1.344	1.341	0.00018
0.13	0.35	0.70	0.461	1.357	1.351	0.00030
0.13	0.36	0.70	0.470	1.424	1.395	0.00154
0.13	0.37	0.70	0.497	1.433	1.398	0.00186
0.13	0.38	0.70	0.477	1.484	1.416	0.00366
0.13	0.39	0.70	0.485	1.541	1.398	0.00767
0.13	0.40	0.70	0.526	1.614	1.345	0.01443
0.13	0.41	0.70	0.497	1.659	1.240	0.02236
0.13	0.42	0.70	0.530	1.650	1.256	0.02105
0.13	0.43	0.70	0.515	1.634	1.286	0.01857
0.13	0.44	0.70	0.499	1.624	1.315	0.01654
0.13	0.45	0.70	0.484	1.606	1.388	0.01168
0.13	0.46	0.70	0.522	1.637	1.385	0.01350
0.13	0.47	0.70	0.502	1.662	1.337	0.01743
0.13	0.48	0.70	0.531	1.787	1.121	0.03524
0.13	0.49	0.70	0.538	1.839	1.012	0.04354
0.13	0.50	0.70	0.534	1.866	0.974	0.04688
0.13	0.51	0.70	0.530	1.886	0.950	0.04913
0.13	0.52	0.70	0.522	1.902	0.933	0.05082
0.13	0.53	0.70	0.537	1.918	0.917	0.05243
0.13	0.54	0.70	0.551	1.936	0.905	0.05400
0.13	0.55	0.70	0.552	1.958	0.893	0.05576
0.13	0.56	0.70	0.548	1.981	0.883	0.05743
0.13	0.57	0.70	0.532	2.010	0.874	0.05940
0.13	0.58	0.70	0.533	2.046	0.862	0.06187
0.13	0.59	0.70	0.538	2.089	0.850	0.06471
0.13	0.60	0.70	0.544	2.137	0.839	0.06778
0.13	0.61	0.70	0.543	2.183	0.829	0.07062
0.13	0.62	0.70	0.553	2.243	0.819	0.07422
0.13	0.63	0.70	0.561	2.292	0.814	0.07707
0.13	0.64	0.70	0.554	2.363	0.800	0.08142
0.13	0.65	0.70	0.568	2.437	0.781	0.08619
0.13	0.66	0.70	0.581	2.517	0.750	0.09177
0.13	0.67	0.70	0.575	2.618	0.702	0.09930
0.13	0.68	0.70	0.590	2.702	0.659	0.10563
0.13	0.69	0.70	0.592	2.756	0.631	0.10968
0.13	0.70	0.70	0.582	2.793	0.610	0.11259
0.13	0.71	0.70	0.576	2.828	0.601	0.11479
0.13	0.72	0.70	0.576	2.855	0.593	0.11651
0.13	0.73	0.70	0.581	2.877	0.588	0.11794
0.13	0.74	0.70	0.585	2.901	0.582	0.11945
0.13	0.75	0.70	0.588	2.921	0.577	0.12070
0.13	0.76	0.70	0.611	2.938	0.573	0.12173
0.13	0.77	0.70	0.591	2.951	0.570	0.12254
0.13	0.78	0.70	0.591	2.962	0.568	0.12323
0.13	0.79	0.70	0.592	2.975	0.565	0.12400
0.13	0.80	0.70	0.593	2.983	0.564	0.12448
0.13	0.81	0.70	0.590	2.991	0.563	0.12488
0.13	0.82	0.70	0.603	3.000	0.561	0.12544
0.13	0.83	0.70	0.611	3.003	0.561	0.12559
0.13	0.84	0.70	0.612	3.008	0.561	0.12585
0.13	0.85	0.70	0.599	3.012	0.561	0.12609
0.13	0.86	0.70	0.591	3.014	0.561	0.12620
0.13	0.87	0.70	0.617	3.014	0.562	0.12615
0.13	0.88	0.70	0.592	3.013	0.562	0.12611
0.13	0.89	0.70	0.596	3.007	0.563	0.12570
0.13	0.90	0.70	0.615	2.995	0.566	0.12501
0.13	0.91	0.70	0.606	2.985	0.568	0.12438
0.13	0.92	0.70	0.596	2.975	0.569	0.12379
0.13	0.93	0.70	0.592	2.966	0.571	0.12331
0.13	0.94	0.70	0.590	2.953	0.574	0.12246
0.13	0.95	0.70	0.589	2.936	0.577	0.12147
0.13	0.96	0.70	0.615	2.930	0.578	0.12106
0.13	0.97	0.70	0.610	2.914	0.583	0.12005
0.13	0.98	0.70	0.597	2.888	0.590	0.11840
0.13	0.99	0.70	0.590	2.844	0.600	0.11566
0.13	1.00	0.70	0.597	2.621	0.722	0.09848
0.14	0.01	0.70	0.477	1.289	1.289	0
0.14	0.02	0.70	0.459	1.287	1.287	0
0.14	0.03	0.70	0.474	1.288	1.288	0
0.14	0.04	0.70	0.472	1.290	1.290	0
0.14	0.05	0.70	0.455	1.293	1.293	0
0.14	0.06	0.70	0.459	1.297	1.297	0
0.14	0.07	0.70	0.482	1.306	1.306	0
0.14	0.08	0.70	0.454	1.319	1.319	0
0.14	0.09	0.70	0.459	1.322	1.322	0
0.14	0.10	0.70	0.448	1.313	1.313	0
0.14	0.11	0.70	0.475	1.316	1.316	0
0.14	0.12	0.70	0.457	1.323	1.323	0
0.14	0.13	0.70	0.459	1.328	1.328	0
0.14	0.14	0.70	0.470	1.335	1.335	0
0.14	0.15	0.70	0.477	1.342	1.342	0
0.14	0.16	0.70	0.483	1.349	1.349	0
0.14	0.17	0.70	0.449	1.379	1.379	0
0.14	0.18	0.70	0.494	1.378	1.378	0.00001
0.14	0.19	0.70	0.483	1.376	1.376	0.00001
0.14	0.20	0.70	0.459	1.380	1.379	0.00002
0.14	0.21	0.70	0.459	1.432	1.427	0.00027
0.14	0.22	0.70	0.456	1.423	1.419	0.00020
0.14	0.23	0.70	0.488	1.376	1.375	0.00003
0.14	0.24	0.70	0.487	1.387	1.386	0.00005
0.14	0.25	0.70	0.457	1.380	1.379	0.00004
0.14	0.26	0.70	0.476	1.372	1.371	0.00003
0.14	0.27	0.70	0.459	1.374	1.373	0.00007
0.14	0.28	0.70	0.488	1.354	1.353	0.00003
0.14	0.29	0.70	0.459	1.345	1.344	0.00003
0.14	0.30	0.70	0.485	1.341	1.341	0.00003
0.14	0.31	0.70	0.482	1.340	1.339	0.00004
0.14	0.32	0.70	0.456	1.339	1.337	0.00007
0.14	0.33	0.70	0.463	1.342	1.340	0.00010
0.14	0.34	0.70	0.459	1.350	1.346	0.00021
0.14	0.35	0.70	0.462	1.372	1.364	0.00045
0.14	0.36	0.70	0.502	1.447	1.395	0.00281
0.14	0.37	0.70	0.504	1.463	1.410	0.00285
0.14	0.38	0.70	0.485	1.507	1.414	0.00498
0.14	0.39	0.70	0.518	1.574	1.379	0.01048
0.14	0.40	0.70	0.499	1.647	1.271	0.02010
0.14	0.41	0.70	0.525	1.656	1.252	0.02152
0.14	0.42	0.70	0.528	1.643	1.266	0.02009
0.14	0.43	0.70	0.513	1.629	1.343	0.01534
0.14	0.44	0.70	0.493	1.632	1.360	0.01458
0.14	0.45	0.70	0.499	1.657	1.343	0.01683
0.14	0.46	0.70	0.503	1.661	1.371	0.01557
0.14	0.47	0.70	0.513	1.752	1.229	0.02782
0.14	0.48	0.70	0.519	1.833	1.050	0.04132
0.14	0.49	0.70	0.507	1.860	0.993	0.04563
0.14	0.50	0.70	0.519	1.879	0.967	0.04791
0.14	0.51	0.70	0.524	1.900	0.947	0.05000
0.14	0.52	0.70	0.524	1.913	0.934	0.05134
0.14	0.53	0.70	0.568	1.929	0.920	0.05288
0.14	0.54	0.70	0.549	1.942	0.908	0.05415
0.14	0.55	0.70	0.548	1.962	0.898	0.05571
0.14	0.56	0.70	0.546	1.984	0.887	0.05739
0.14	0.57	0.70	0.543	2.011	0.879	0.05921
0.14	0.58	0.70	0.551	2.045	0.871	0.06139
0.14	0.59	0.70	0.537	2.084	0.866	0.06365
0.14	0.60	0.70	0.543	2.134	0.858	0.06666
0.14	0.61	0.70	0.554	2.193	0.852	0.07003
0.14	0.62	0.70	0.549	2.251	0.841	0.07360
0.14	0.63	0.70	0.540	2.327	0.825	0.07834
0.14	0.64	0.70	0.552	2.406	0.802	0.08355
0.14	0.65	0.70	0.565	2.456	0.791	0.08664
0.14	0.66	0.70	0.588	2.523	0.760	0.09162
0.14	0.67	0.70	0.593	2.623	0.705	0.09940
0.14	0.68	0.70	0.604	2.704	0.657	0.10583
0.14	0.69	0.70	0.592	2.754	0.629	0.10969
0.14	0.70	0.70	0.579	2.792	0.609	0.11260
0.14	0.71	0.70	0.576	2.823	0.600	0.11461
0.14	0.72	0.70	0.583	2.854	0.592	0.11654
0.14	0.73	0.70	0.601	2.876	0.586	0.11797
0.14	0.74	0.70	0.606	2.899	0.580	0.11938
0.14	0.75	0.70	0.585	2.916	0.576	0.12043
0.14	0.76	0.70	0.608	2.934	0.572	0.12158
0.14	0.77	0.70	0.576	2.949	0.569	0.12249
0.14	0.78	0.70	0.587	2.961	0.566	0.12322
0.14	0.79	0.70	0.604	2.971	0.565	0.12381
0.14	0.80	0.70	0.595	2.980	0.563	0.12436
0.14	0.81	0.70	0.609	2.988	0.562	0.12483
0.14	0.82	0.70	0.592	2.996	0.561	0.12525
0.14	0.83	0.70	0.595	3.001	0.560	0.12554
0.14	0.84	0.70	0.590	3.003	0.560	0.12567
0.14	0.85	0.70	0.607	3.009	0.560	0.12600
0.14	0.86	0.70	0.609	3.013	0.559	0.12619
0.14	0.87	0.70	0.604	3.015	0.560	0.12632
0.14	0.88	0.70	0.617	3.011	0.561	0.12603
0.14	0.89	0.70	0.596	3.004	0.562	0.12563
0.14	0.90	0.70	0.592	2.992	0.565	0.12488
0.14	0.91	0.70	0.582	2.980	0.566	0.12422
0.14	0.92	0.70	0.632	2.974	0.568	0.12382
0.14	0.93	0.70	0.590	2.961	0.570	0.12305
0.14	0.94	0.70	0.593	2.942	0.573	0.12193
0.14	0.95	0.70	0.603	2.929	0.576	0.12115
0.14	0.96	0.70	0.589	2.918	0.578	0.12046
0.14	0.97	0.70	0.609	2.905	0.582	0.11962
0.14	0.98	0.70	0.592	2.892	0.586	0.11879
0.14	0.99	0.70	0.611	2.834	0.600	0.11515
0.14	1.00	0.70	0.570	2.590	0.766	0.09484
0.15	0.01	0.70	0.457	1.284	1.284	0
0.15	0.02	0.70	0.460	1.283	1.283	0
0.15	0.03	0.70	0.458	1.284	1.284	0
0.15	0.04	0.70	0.475	1.286	1.286	0
0.15	0.05	0.70	0.464	1.289	1.289	0
0.15	0.06	0.70	0.457	1.292	1.292	0
0.15	0.07	0.70	0.456	1.297	1.297	0
0.15	0.08	0.70	0.456	1.329	1.329	0
0.15	0.09	0.70	0.485	1.318	1.318	0
0.15	0.10	0.70	0.458	1.312	1.312	0
0.15	0.11	0.70	0.457	1.314	1.314	0
0.15	0.12	0.70	0.450	1.319	1.319	0
0.15	0.13	0.70	0.476	1.337	1.337	0
0.15	0.14	0.70	0.460	1.332	1.332	0
0.15	0.15	0.70	0.461	1.340	1.340	0
0.15	0.16	0.70	0.486	1.345	1.344	0
0.15	0.17	0.70	0.460	1.360	1.360	0
0.15	0.18	0.70	0.461	1.388	1.388	0.00003
0.15	0.19	0.70	0.473	1.373	1.373	0.00001
0.15	0.20	0.70	0.459	1.376	1.376	0.00002
0.15	0.21	0.70	0.491	1.410	1.408	0.00014
0.15	0.22	0.70	0.457	1.434	1.428	0.00029
0.15	0.23	0.70	0.491	1.376	1.375	0.00003
0.15	0.24	0.70	0.460	1.380	1.380	0.00003
0.15	0.25	0.70	0.490	1.378	1.378	0.00003
0.15	0.26	0.70	0.456	1.371	1.371	0.00002
0.15	0.27	0.70	0.466	1.384	1.382	0.00012
0.15	0.28	0.70	0.490	1.353	1.353	0.00004
0.15	0.29	0.70	0.456	1.344	1.343	0.00003
0.15	0.30	0.70	0.467	1.342	1.341	0.00005
0.15	0.31	0.70	0.493	1.341	1.340	0.00005
0.15	0.32	0.70	0.489	1.343	1.341	0.00010
0.15	0.33	0.70	0.447	1.349	1.347	0.00012
0.15	0.34	0.70	0.460	1.362	1.357	0.00028
0.15	0.35	0.70	0.496	1.389	1.378	0.00060
0.15	0.36	0.70	0.471	1.438	1.400	0.00203
0.15	0.37	0.70	0.476	1.514	1.383	0.00704
0.15	0.38	0.70	0.482	1.540	1.397	0.00771
0.15	0.39	0.70	0.524	1.629	1.291	0.01810
0.15	0.40	0.70	0.492	1.657	1.249	0.02177
0.15	0.41	0.70	0.493	1.650	1.264	0.02059
0.15	0.42	0.70	0.498	1.643	1.287	0.01904
0.15	0.43	0.70	0.494	1.646	1.315	0.01767
0.15	0.44	0.70	0.500	1.649	1.388	0.01400
0.15	0.45	0.70	0.506	1.678	1.395	0.01519
0.15	0.46	0.70	0.508	1.738	1.319	0.02241
0.15	0.47	0.70	0.531	1.841	1.106	0.03891
0.15	0.48	0.70	0.515	1.874	1.020	0.04500
0.15	0.49	0.70	0.519	1.895	0.988	0.04770
0.15	0.50	0.70	0.526	1.921	0.968	0.05005
0.15	0.51	0.70	0.525	1.929	0.953	0.05128
0.15	0.52	0.70	0.538	1.930	0.939	0.05200
0.15	0.53	0.70	0.540	1.938	0.926	0.05307
0.15	0.54	0.70	0.523	1.951	0.915	0.05430
0.15	0.55	0.70	0.531	1.967	0.905	0.05558
0.15	0.56	0.70	0.546	1.988	0.897	0.05711
0.15	0.57	0.70	0.556	2.015	0.887	0.05900
0.15	0.58	0.70	0.557	2.049	0.880	0.06118
0.15	0.59	0.70	0.545	2.096	0.868	0.06416
0.15	0.60	0.70	0.539	2.133	0.864	0.06630
0.15	0.61	0.70	0.552	2.185	0.855	0.06950
0.15	0.62	0.70	0.544	2.266	0.836	0.07463
0.15	0.63	0.70	0.561	2.336	0.814	0.07936
0.15	0.64	0.70	0.548	2.394	0.795	0.08329
0.15	0.65	0.70	0.557	2.443	0.779	0.08658
0.15	0.66	0.70	0.578	2.483	0.773	0.08891
0.15	0.67	0.70	0.585	2.596	0.716	0.09753
0.15	0.68	0.70	0.569	2.695	0.656	0.10543
0.15	0.69	0.70	0.570	2.748	0.627	0.10944
0.15	0.70	0.70	0.593	2.786	0.607	0.11238
0.15	0.71	0.70	0.581	2.820	0.597	0.11457
0.15	0.72	0.70	0.588	2.847	0.591	0.11622
0.15	0.73	0.70	0.603	2.872	0.585	0.11782
0.15	0.74	0.70	0.616	2.891	0.580	0.11900
0.15	0.75	0.70	0.593	2.909	0.577	0.12009
0.15	0.76	0.70	0.588	2.926	0.572	0.12116
0.15	0.77	0.70	0.617	2.942	0.569	0.12211
0.15	0.78	0.70	0.589	2.955	0.567	0.12291
0.15	0.79	0.70	0.589	2.966	0.564	0.12358
0.15	0.80	0.70	0.614	2.974	0.563	0.12404
0.15	0.81	0.70	0.619	2.980	0.562	0.12441
0.15	0.82	0.70	0.587	2.986	0.561	0.12474
0.15	0.83	0.70	0.606	2.992	0.561	0.12504
0.15	0.84	0.70	0.593	2.997	0.560	0.12533
0.15	0.85	0.70	0.592	3.003	0.560	0.12568
0.15	0.86	0.70	0.613	3.006	0.559	0.12584
0.15	0.87	0.70	0.611	3.009	0.560	0.12598
0.15	0.88	0.70	0.596	3.008	0.560	0.12595
0.15	0.89	0.70	0.583	3.005	0.560	0.12574
0.15	0.90	0.70	0.590	2.988	0.564	0.12473
0.15	0.91	0.70	0.592	2.979	0.565	0.12422
0.15	0.92	0.70	0.610	2.966	0.567	0.12348
0.15	0.93	0.70	0.586	2.945	0.571	0.12219
0.15	0.94	0.70	0.591	2.932	0.573	0.12142
0.15	0.95	0.70	0.623	2.920	0.575	0.12070
0.15	0.96	0.70	0.587	2.905	0.579	0.11978
0.15	0.97	0.70	0.587	2.900	0.581	0.11942
0.15	0.98	0.70	0.602	2.876	0.588	0.11785
0.15	0.99	0.70	0.607	2.824	0.602	0.11456
0.15	1.00	0.70	0.565	2.415	1.040	0.07253
0.16	0.01	0.70	0.457	1.280	1.280	0
0.16	0.02	0.70	0.465	1.279	1.279	0
0.16	0.03	0.70	0.441	1.280	1.280	0
0.16	0.04	0.70	0.452	1.282	1.282	0
0.16	0.05	0.70	0.457	1.285	1.285	0
0.16	0.06	0.70	0.473	1.288	1.288	0
0.16	0.07	0.70	0.476	1.292	1.292	0
0.16	0.08	0.70	0.475	1.297	1.297	0
0.16	0.09	0.70	0.457	1.304	1.304	0
0.16	0.10	0.70	0.479	1.327	1.327	0
0.16	0.11	0.70	0.450	1.312	1.312	0
0.16	0.12	0.70	0.457	1.317	1.317	0
0.16	0.13	0.70	0.454	1.327	1.327	0
0.16	0.14	0.70	0.454	1.332	1.332	0
0.16	0.15	0.70	0.451	1.338	1.338	0
0.16	0.16	0.70	0.468	1.342	1.342	0
0.16	0.17	0.70	0.452	1.348	1.348	0
0.16	0.18	0.70	0.457	1.387	1.386	0.00003
0.16	0.19	0.70	0.463	1.370	1.370	0.00002
0.16	0.20	0.70	0.480	1.373	1.372	0.00002
0.16	0.21	0.70	0.465	1.403	1.400	0.00014
0.16	0.22	0.70	0.467	1.434	1.428	0.00033
0.16	0.23	0.70	0.490	1.377	1.376	0.00004
0.16	0.24	0.70	0.460	1.377	1.377	0.00004
0.16	0.25	0.70	0.486	1.378	1.377	0.00003
0.16	0.26	0.70	0.469	1.372	1.372	0.00003
0.16	0.27	0.70	0.460	1.388	1.386	0.00011
0.16	0.28	0.70	0.490	1.353	1.352	0.00004
0.16	0.29	0.70	0.455	1.345	1.345	0.00004
0.16	0.30	0.70	0.491	1.344	1.343	0.00004
0.16	0.31	0.70	0.455	1.344	1.343	0.00006
0.16	0.32	0.70	0.492	1.348	1.345	0.00012
0.16	0.33	0.70	0.462	1.358	1.355	0.00016
0.16	0.34	0.70	0.496	1.369	1.363	0.00037
0.16	0.35	0.70	0.467	1.395	1.380	0.00079
0.16	0.36	0.70	0.507	1.469	1.406	0.00339
0.16	0.37	0.70	0.480	1.548	1.375	0.00928
0.16	0.38	0.70	0.509	1.592	1.359	0.01250
0.16	0.39	0.70	0.496	1.647	1.266	0.02038
0.16	0.40	0.70	0.521	1.654	1.264	0.02081
0.16	0.41	0.70	0.492	1.649	1.279	0.01977
0.16	0.42	0.70	0.519	1.651	1.306	0.01846
0.16	0.43	0.70	0.503	1.675	1.327	0.01864
0.16	0.44	0.70	0.506	1.698	1.403	0.01586
0.16	0.45	0.70	0.517	1.765	1.365	0.02148
0.16	0.46	0.70	0.530	1.851	1.217	0.03375
0.16	0.47	0.70	0.539	1.905	1.053	0.04496
0.16	0.48	0.70	0.518	1.922	1.009	0.04806
0.16	0.49	0.70	0.539	1.962	0.983	0.05147
0.16	0.50	0.70	0.523	1.979	0.961	0.05352
0.16	0.51	0.70	0.526	1.959	0.954	0.05273
0.16	0.52	0.70	0.524	1.948	0.943	0.05273
0.16	0.53	0.70	0.524	1.951	0.932	0.05344
0.16	0.54	0.70	0.528	1.957	0.922	0.05429
0.16	0.55	0.70	0.533	1.974	0.910	0.05573
0.16	0.56	0.70	0.532	1.994	0.902	0.05717
0.16	0.57	0.70	0.580	2.019	0.892	0.05897
0.16	0.58	0.70	0.559	2.043	0.884	0.06067
0.16	0.59	0.70	0.535	2.088	0.874	0.06350
0.16	0.60	0.70	0.562	2.118	0.867	0.06539
0.16	0.61	0.70	0.559	2.147	0.858	0.06735
0.16	0.62	0.70	0.547	2.204	0.847	0.07087
0.16	0.63	0.70	0.546	2.268	0.835	0.07477
0.16	0.64	0.70	0.552	2.301	0.825	0.07695
0.16	0.65	0.70	0.556	2.368	0.794	0.08197
0.16	0.66	0.70	0.560	2.455	0.761	0.08807
0.16	0.67	0.70	0.573	2.564	0.714	0.09590
0.16	0.68	0.70	0.585	2.681	0.659	0.10454
0.16	0.69	0.70	0.584	2.743	0.625	0.10930
0.16	0.70	0.70	0.570	2.780	0.606	0.11209
0.16	0.71	0.70	0.577	2.815	0.597	0.11433
0.16	0.72	0.70	0.584	2.844	0.589	0.11618
0.16	0.73	0.70	0.579	2.864	0.584	0.11740
0.16	0.74	0.70	0.609	2.883	0.580	0.11860
0.16	0.75	0.70	0.583	2.901	0.576	0.11968
0.16	0.76	0.70	0.589	2.918	0.573	0.12072
0.16	0.77	0.70	0.587	2.934	0.569	0.12171
0.16	0.78	0.70	0.590	2.946	0.567	0.12238
0.16	0.79	0.70	0.583	2.956	0.565	0.12301
0.16	0.80	0.70	0.590	2.966	0.563	0.12363
0.16	0.81	0.70	0.604	2.973	0.562	0.12405
0.16	0.82	0.70	0.589	2.979	0.562	0.12436
0.16	0.83	0.70	0.589	2.985	0.561	0.12470
0.16	0.84	0.70	0.606	2.990	0.560	0.12501
0.16	0.85	0.70	0.603	2.996	0.560	0.12534
0.16	0.86	0.70	0.592	2.996	0.560	0.12534
0.16	0.87	0.70	0.599	2.998	0.560	0.12540
0.16	0.88	0.70	0.595	3.000	0.559	0.12555
0.16	0.89	0.70	0.607	2.996	0.560	0.12534
0.16	0.90	0.70	0.596	2.989	0.562	0.12490
0.16	0.91	0.70	0.592	2.975	0.564	0.12404
0.16	0.92	0.70	0.589	2.956	0.567	0.12291
0.16	0.93	0.70	0.607	2.936	0.570	0.12176
0.16	0.94	0.70	0.609	2.921	0.572	0.12091
0.16	0.95	0.70	0.588	2.907	0.575	0.12002
0.16	0.96	0.70	0.595	2.897	0.577	0.11942
0.16	0.97	0.70	0.590	2.893	0.580	0.11909
0.16	0.98	0.70	0.606	2.876	0.586	0.11800
0.16	0.99	0.70	0.616	2.809	0.608	0.11352
0.16	1.00	0.70	0.538	2.223	1.317	0.04849
0.17	0.01	0.70	0.437	1.277	1.277	0
0.17	0.02	0.70	0.471	1.276	1.276	0
0.17	0.03	0.70	0.448	1.276	1.276	0
0.17	0.04	0.70	0.451	1.279	1.279	0
0.17	0.05	0.70	0.460	1.281	1.281	0
0.17	0.06	0.70	0.475	1.285	1.285	0
0.17	0.07	0.70	0.458	1.289	1.289	0
0.17	0.08	0.70	0.459	1.294	1.294	0
0.17	0.09	0.70	0.456	1.300	1.300	0
0.17	0.10	0.70	0.456	1.306	1.306	0
0.17	0.11	0.70	0.455	1.313	1.313	0
0.17	0.12	0.70	0.482	1.316	1.316	0
0.17	0.13	0.70	0.471	1.323	1.323	0
0.17	0.14	0.70	0.457	1.352	1.352	0
0.17	0.15	0.70	0.464	1.336	1.336	0
0.17	0.16	0.70	0.487	1.340	1.340	0
0.17	0.17	0.70	0.450	1.344	1.344	0
0.17	0.18	0.70	0.451	1.366	1.366	0.00001
0.17	0.19	0.70	0.485	1.368	1.368	0
0.17	0.20	0.70	0.451	1.371	1.370	0.00002
0.17	0.21	0.70	0.490	1.393	1.392	0.00007
0.17	0.22	0.70	0.498	1.436	1.430	0.00036
0.17	0.23	0.70	0.455	1.378	1.377	0.00005
0.17	0.24	0.70	0.488	1.380	1.379	0.00004
0.17	0.25	0.70	0.463	1.378	1.378	0.00003
0.17	0.26	0.70	0.499	1.375	1.374	0.00004
0.17	0.27	0.70	0.491	1.407	1.401	0.00034
0.17	0.28	0.70	0.463	1.353	1.352	0.00003
0.17	0.29	0.70	0.449	1.347	1.347	0.00003
0.17	0.30	0.70	0.492	1.346	1.345	0.00005
0.17	0.31	0.70	0.462	1.349	1.348	0.00008
0.17	0.32	0.70	0.494	1.357	1.354	0.00014
0.17	0.33	0.70	0.496	1.364	1.360	0.00019
0.17	0.34	0.70	0.488	1.373	1.365	0.00039
0.17	0.35	0.70	0.469	1.407	1.386	0.00110
0.17	0.36	0.70	0.473	1.497	1.410	0.00467
0.17	0.37	0.70	0.486	1.581	1.333	0.01332
0.17	0.38	0.70	0.530	1.624	1.318	0.01638
0.17	0.39	0.70	0.515	1.655	1.264	0.02083
0.17	0.40	0.70	0.540	1.654	1.276	0.02019
0.17	0.41	0.70	0.526	1.656	1.296	0.01927
0.17	0.42	0.70	0.499	1.675	1.321	0.01897
0.17	0.43	0.70	0.517	1.725	1.354	0.01990
0.17	0.44	0.70	0.540	1.768	1.381	0.02080
0.17	0.45	0.70	0.512	1.829	1.297	0.02840
0.17	0.46	0.70	0.545	1.930	1.091	0.04437
0.17	0.47	0.70	0.538	1.955	1.031	0.04870
0.17	0.48	0.70	0.523	1.983	1.003	0.05159
0.17	0.49	0.70	0.540	2.008	0.979	0.05410
0.17	0.50	0.70	0.529	2.003	0.966	0.05451
0.17	0.51	0.70	0.525	1.973	0.959	0.05327
0.17	0.52	0.70	0.529	1.955	0.948	0.05287
0.17	0.53	0.70	0.537	1.956	0.936	0.05348
0.17	0.54	0.70	0.554	1.966	0.926	0.05450
0.17	0.55	0.70	0.541	1.981	0.915	0.05583
0.17	0.56	0.70	0.555	1.998	0.906	0.05721
0.17	0.57	0.70	0.523	2.019	0.897	0.05871
0.17	0.58	0.70	0.534	2.045	0.889	0.06051
0.17	0.59	0.70	0.534	2.069	0.880	0.06218
0.17	0.60	0.70	0.535	2.096	0.871	0.06405
0.17	0.61	0.70	0.558	2.134	0.862	0.06647
0.17	0.62	0.70	0.542	2.175	0.851	0.06918
0.17	0.63	0.70	0.566	2.213	0.837	0.07184
0.17	0.64	0.70	0.550	2.256	0.817	0.07502
0.17	0.65	0.70	0.553	2.336	0.792	0.08040
0.17	0.66	0.70	0.584	2.482	0.746	0.09020
0.17	0.67	0.70	0.563	2.634	0.676	0.10133
0.17	0.68	0.70	0.575	2.700	0.644	0.10622
0.17	0.69	0.70	0.571	2.738	0.622	0.10916
0.17	0.70	0.70	0.573	2.775	0.604	0.11197
0.17	0.71	0.70	0.570	2.808	0.596	0.11403
0.17	0.72	0.70	0.587	2.838	0.588	0.11587
0.17	0.73	0.70	0.579	2.859	0.583	0.11719
0.17	0.74	0.70	0.608	2.878	0.580	0.11835
0.17	0.75	0.70	0.589	2.894	0.576	0.11930
0.17	0.76	0.70	0.585	2.909	0.573	0.12024
0.17	0.77	0.70	0.600	2.922	0.571	0.12100
0.17	0.78	0.70	0.586	2.934	0.568	0.12175
0.17	0.79	0.70	0.591	2.944	0.566	0.12239
0.17	0.80	0.70	0.591	2.954	0.564	0.12298
0.17	0.81	0.70	0.588	2.961	0.563	0.12341
0.17	0.82	0.70	0.608	2.967	0.562	0.12373
0.17	0.83	0.70	0.588	2.972	0.562	0.12399
0.17	0.84	0.70	0.619	2.978	0.561	0.12434
0.17	0.85	0.70	0.589	2.984	0.560	0.12466
0.17	0.86	0.70	0.595	2.986	0.560	0.12477
0.17	0.87	0.70	0.593	2.985	0.561	0.12469
0.17	0.88	0.70	0.592	2.987	0.560	0.12485
0.17	0.89	0.70	0.596	2.988	0.560	0.12491
0.17	0.90	0.70	0.588	2.981	0.561	0.12446
0.17	0.91	0.70	0.609	2.966	0.564	0.12361
0.17	0.92	0.70	0.617	2.945	0.568	0.12235
0.17	0.93	0.70	0.609	2.925	0.570	0.12123
0.17	0.94	0.70	0.591	2.906	0.573	0.12007
0.17	0.95	0.70	0.594	2.892	0.576	0.11921
0.17	0.96	0.70	0.590	2.882	0.578	0.11865
0.17	0.97	0.70	0.588	2.883	0.580	0.11861
0.17	0.98	0.70	0.590	2.867	0.585	0.11756
0.17	0.99	0.70	0.573	2.796	0.616	0.11243
0.17	1.00	0.70	0.539	2.151	1.342	0.04334
0.18	0.01	0.70	0.456	1.274	1.274	0
0.18	0.02	0.70	0.454	1.272	1.272	0
0.18	0.03	0.70	0.459	1.273	1.273	0
0.18	0.04	0.70	0.453	1.275	1.275	0
0.18	0.05	0.70	0.476	1.278	1.278	0
0.18	0.06	0.70	0.468	1.282	1.282	0
0.18	0.07	0.70	0.477	1.286	1.286	0
0.18	0.08	0.70	0.456	1.291	1.291	0
0.18	0.09	0.70	0.454	1.297	1.297	0
0.18	0.10	0.70	0.480	1.303	1.303	0
0.18	0.11	0.70	0.469	1.311	1.311	0
0.18	0.12	0.70	0.455	1.315	1.315	0
0.18	0.13	0.70	0.446	1.322	1.322	0
0.18	0.14	0.70	0.456	1.332	1.332	0
0.18	0.15	0.70	0.460	1.335	1.335	0
0.18	0.16	0.70	0.454	1.339	1.339	0
0.18	0.17	0.70	0.459	1.343	1.343	0
0.18	0.18	0.70	0.459	1.355	1.355	0
0.18	0.19	0.70	0.457	1.367	1.367	0.00001
0.18	0.20	0.70	0.459	1.369	1.369	0
0.18	0.21	0.70	0.481	1.391	1.389	0.00008
0.18	0.22	0.70	0.488	1.436	1.430	0.00035
0.18	0.23	0.70	0.463	1.377	1.376	0.00005
0.18	0.24	0.70	0.485	1.382	1.382	0.00003
0.18	0.25	0.70	0.487	1.380	1.379	0.00003
0.18	0.26	0.70	0.481	1.378	1.378	0.00003
0.18	0.27	0.70	0.495	1.397	1.394	0.00018
0.18	0.28	0.70	0.477	1.354	1.353	0.00004
0.18	0.29	0.70	0.462	1.350	1.349	0.00005
0.18	0.30	0.70	0.464	1.351	1.350	0.00005
0.18	0.31	0.70	0.460	1.356	1.354	0.00008
0.18	0.32	0.70	0.499	1.361	1.358	0.00015
0.18	0.33	0.70	0.455	1.365	1.361	0.00021
0.18	0.34	0.70	0.504	1.386	1.375	0.00057
0.18	0.35	0.70	0.469	1.425	1.399	0.00139
0.18	0.36	0.70	0.480	1.513	1.419	0.00509
0.18	0.37	0.70	0.530	1.613	1.308	0.01631
0.18	0.38	0.70	0.513	1.650	1.269	0.02033
0.18	0.39	0.70	0.518	1.657	1.278	0.02020
0.18	0.40	0.70	0.495	1.659	1.292	0.01962
0.18	0.41	0.70	0.518	1.672	1.314	0.01919
0.18	0.42	0.70	0.496	1.702	1.339	0.01942
0.18	0.43	0.70	0.509	1.734	1.389	0.01857
0.18	0.44	0.70	0.539	1.795	1.350	0.02385
0.18	0.45	0.70	0.514	1.894	1.177	0.03808
0.18	0.46	0.70	0.525	1.952	1.056	0.04732
0.18	0.47	0.70	0.538	1.968	1.036	0.04917
0.18	0.48	0.70	0.529	1.992	1.019	0.05127
0.18	0.49	0.70	0.516	1.987	1.002	0.05186
0.18	0.50	0.70	0.523	1.986	0.983	0.05276
0.18	0.51	0.70	0.527	1.975	0.969	0.05290
0.18	0.52	0.70	0.526	1.969	0.956	0.05321
0.18	0.53	0.70	0.538	1.976	0.944	0.05412
0.18	0.54	0.70	0.527	1.989	0.933	0.05541
0.18	0.55	0.70	0.531	2.011	0.924	0.05700
0.18	0.56	0.70	0.529	2.035	0.915	0.05871
0.18	0.57	0.70	0.532	2.072	0.905	0.06113
0.18	0.58	0.70	0.539	2.108	0.889	0.06377
0.18	0.59	0.70	0.536	2.124	0.886	0.06481
0.18	0.60	0.70	0.540	2.129	0.882	0.06525
0.18	0.61	0.70	0.541	2.150	0.874	0.06671
0.18	0.62	0.70	0.566	2.177	0.859	0.06882
0.18	0.63	0.70	0.536	2.207	0.847	0.07097
0.18	0.64	0.70	0.546	2.262	0.827	0.07485
0.18	0.65	0.70	0.551	2.356	0.804	0.08084
0.18	0.66	0.70	0.579	2.539	0.739	0.09343
0.18	0.67	0.70	0.592	2.643	0.677	0.10170
0.18	0.68	0.70	0.584	2.700	0.643	0.10630
0.18	0.69	0.70	0.592	2.740	0.619	0.10944
0.18	0.70	0.70	0.583	2.769	0.603	0.11163
0.18	0.71	0.70	0.576	2.803	0.594	0.11382
0.18	0.72	0.70	0.605	2.832	0.588	0.11560
0.18	0.73	0.70	0.580	2.852	0.583	0.11684
0.18	0.74	0.70	0.586	2.870	0.580	0.11795
0.18	0.75	0.70	0.598	2.885	0.577	0.11881
0.18	0.76	0.70	0.588	2.899	0.573	0.11969
0.18	0.77	0.70	0.578	2.910	0.572	0.12035
0.18	0.78	0.70	0.592	2.921	0.570	0.12102
0.18	0.79	0.70	0.605	2.934	0.567	0.12179
0.18	0.80	0.70	0.585	2.942	0.566	0.12227
0.18	0.81	0.70	0.610	2.950	0.564	0.12278
0.18	0.82	0.70	0.590	2.957	0.563	0.12315
0.18	0.83	0.70	0.593	2.961	0.563	0.12339
0.18	0.84	0.70	0.588	2.966	0.562	0.12365
0.18	0.85	0.70	0.608	2.969	0.562	0.12385
0.18	0.86	0.70	0.592	2.972	0.561	0.12401
0.18	0.87	0.70	0.589	2.969	0.562	0.12380
0.18	0.88	0.70	0.595	2.975	0.561	0.12418
0.18	0.89	0.70	0.596	2.971	0.561	0.12396
0.18	0.90	0.70	0.587	2.962	0.563	0.12340
0.18	0.91	0.70	0.592	2.948	0.565	0.12264
0.18	0.92	0.70	0.596	2.934	0.567	0.12179
0.18	0.93	0.70	0.588	2.913	0.570	0.12055
0.18	0.94	0.70	0.591	2.889	0.574	0.11914
0.18	0.95	0.70	0.587	2.873	0.577	0.11823
0.18	0.96	0.70	0.605	2.865	0.579	0.11767
0.18	0.97	0.70	0.576	2.866	0.581	0.11770
0.18	0.98	0.70	0.611	2.852	0.587	0.11670
0.18	0.99	0.70	0.576	2.748	0.698	0.10621
0.18	1.00	0.70	0.531	2.004	1.403	0.03233
0.19	0.01	0.70	0.452	1.272	1.272	0
0.19	0.02	0.70	0.471	1.270	1.270	0
0.19	0.03	0.70	0.456	1.270	1.270	0
0.19	0.04	0.70	0.474	1.272	1.272	0
0.19	0.05	0.70	0.474	1.275	1.275	0
0.19	0.06	0.70	0.455	1.280	1.280	0
0.19	0.07	0.70	0.482	1.284	1.284	0
0.19	0.08	0.70	0.461	1.289	1.289	0
0.19	0.09	0.70	0.456	1.295	1.295	0
0.19	0.10	0.70	0.484	1.301	1.301	0
0.19	0.11	0.70	0.466	1.309	1.309	0
0.19	0.12	0.70	0.480	1.316	1.316	0
0.19	0.13	0.70	0.457	1.322	1.322	0
0.19	0.14	0.70	0.458	1.329	1.329	0
0.19	0.15	0.70	0.478	1.335	1.335	0
0.19	0.16	0.70	0.484	1.339	1.339	0
0.19	0.17	0.70	0.473	1.341	1.341	0
0.19	0.18	0.70	0.477	1.348	1.348	0
0.19	0.19	0.70	0.460	1.365	1.365	0.00001
0.19	0.20	0.70	0.457	1.369	1.368	0.00002
0.19	0.21	0.70	0.473	1.385	1.384	0.00007
0.19	0.22	0.70	0.464	1.434	1.428	0.00030
0.19	0.23	0.70	0.489	1.376	1.375	0.00004
0.19	0.24	0.70	0.486	1.383	1.383	0.00003
0.19	0.25	0.70	0.455	1.382	1.382	0.00003
0.19	0.26	0.70	0.484	1.383	1.382	0.00006
0.19	0.27	0.70	0.457	1.392	1.390	0.00015
0.19	0.28	0.70	0.456	1.356	1.356	0.00003
0.19	0.29	0.70	0.484	1.354	1.353	0.00004
0.19	0.30	0.70	0.456	1.356	1.355	0.00006
0.19	0.31	0.70	0.496	1.360	1.358	0.00010
0.19	0.32	0.70	0.468	1.362	1.359	0.00014
0.19	0.33	0.70	0.486	1.370	1.364	0.00029
0.19	0.34	0.70	0.521	1.402	1.388	0.00076
0.19	0.35	0.70	0.465	1.457	1.415	0.00224
0.19	0.36	0.70	0.479	1.568	1.372	0.01051
0.19	0.37	0.70	0.490	1.638	1.282	0.01906
0.19	0.38	0.70	0.527	1.656	1.282	0.01998
0.19	0.39	0.70	0.523	1.660	1.292	0.01965
0.19	0.40	0.70	0.514	1.669	1.307	0.01936
0.19	0.41	0.70	0.525	1.692	1.327	0.01957
0.19	0.42	0.70	0.498	1.719	1.380	0.01821
0.19	0.43	0.70	0.499	1.755	1.390	0.01964
0.19	0.44	0.70	0.515	1.835	1.269	0.03020
0.19	0.45	0.70	0.541	1.913	1.100	0.04301
0.19	0.46	0.70	0.526	1.951	1.057	0.04720
0.19	0.47	0.70	0.523	1.997	1.043	0.05037
0.19	0.48	0.70	0.534	2.030	1.028	0.05281
0.19	0.49	0.70	0.521	2.011	1.012	0.05265
0.19	0.50	0.70	0.523	1.994	0.998	0.05241
0.19	0.51	0.70	0.529	1.997	0.982	0.05336
0.19	0.52	0.70	0.549	2.006	0.970	0.05448
0.19	0.53	0.70	0.530	2.028	0.958	0.05616
0.19	0.54	0.70	0.532	2.045	0.949	0.05756
0.19	0.55	0.70	0.529	2.066	0.940	0.05911
0.19	0.56	0.70	0.534	2.114	0.929	0.06214
0.19	0.57	0.70	0.535	2.163	0.912	0.06555
0.19	0.58	0.70	0.541	2.208	0.891	0.06890
0.19	0.59	0.70	0.539	2.212	0.898	0.06878
0.19	0.60	0.70	0.544	2.205	0.908	0.06795
0.19	0.61	0.70	0.566	2.220	0.897	0.06927
0.19	0.62	0.70	0.548	2.217	0.886	0.06964
0.19	0.63	0.70	0.534	2.238	0.871	0.07148
0.19	0.64	0.70	0.551	2.287	0.852	0.07493
0.19	0.65	0.70	0.565	2.358	0.834	0.07952
0.19	0.66	0.70	0.555	2.460	0.790	0.08689
0.19	0.67	0.70	0.562	2.617	0.704	0.09915
0.19	0.68	0.70	0.585	2.699	0.646	0.10604
0.19	0.69	0.70	0.603	2.736	0.621	0.10915
0.19	0.70	0.70	0.571	2.766	0.602	0.11157
0.19	0.71	0.70	0.597	2.790	0.596	0.11311
0.19	0.72	0.70	0.614	2.820	0.588	0.11499
0.19	0.73	0.70	0.579	2.844	0.583	0.11644
0.19	0.74	0.70	0.607	2.862	0.579	0.11753
0.19	0.75	0.70	0.583	2.876	0.577	0.11839
0.19	0.76	0.70	0.589	2.887	0.575	0.11903
0.19	0.77	0.70	0.590	2.899	0.573	0.11972
0.19	0.78	0.70	0.588	2.907	0.571	0.12026
0.19	0.79	0.70	0.608	2.918	0.569	0.12090
0.19	0.80	0.70	0.601	2.927	0.567	0.12144
0.19	0.81	0.70	0.592	2.937	0.566	0.12202
0.19	0.82	0.70	0.591	2.942	0.565	0.12227
0.19	0.83	0.70	0.586	2.946	0.564	0.12252
0.19	0.84	0.70	0.606	2.951	0.564	0.12285
0.19	0.85	0.70	0.607	2.951	0.564	0.12281
0.19	0.86	0.70	0.610	2.955	0.564	0.12304
0.19	0.87	0.70	0.588	2.956	0.563	0.12309
0.19	0.88	0.70	0.601	2.955	0.563	0.12308
0.19	0.89	0.70	0.589	2.949	0.564	0.12272
0.19	0.90	0.70	0.625	2.942	0.565	0.12230
0.19	0.91	0.70	0.579	2.931	0.566	0.12165
0.19	0.92	0.70	0.593	2.919	0.568	0.12102
0.19	0.93	0.70	0.586	2.898	0.571	0.11977
0.19	0.94	0.70	0.610	2.869	0.575	0.11810
0.19	0.95	0.70	0.602	2.858	0.578	0.11738
0.19	0.96	0.70	0.583	2.847	0.581	0.11670
0.19	0.97	0.70	0.602	2.847	0.583	0.11662
0.19	0.98	0.70	0.582	2.831	0.589	0.11549
0.19	0.99	0.70	0.554	2.480	1.157	0.07021
0.19	1.00	0.70	0.535	1.939	1.388	0.02956
0.20	0.01	0.70	0.453	1.270	1.270	0
0.20	0.02	0.70	0.458	1.268	1.268	0
0.20	0.03	0.70	0.458	1.268	1.268	0
0.20	0.04	0.70	0.486	1.269	1.269	0
0.20	0.05	0.70	0.443	1.272	1.272	0
0.20	0.06	0.70	0.476	1.277	1.277	0
0.20	0.07	0.70	0.453	1.282	1.282	0
0.20	0.08	0.70	0.445	1.287	1.287	0
0.20	0.09	0.70	0.480	1.293	1.293	0
0.20	0.10	0.70	0.453	1.300	1.300	0
0.20	0.11	0.70	0.452	1.308	1.308	0
0.20	0.12	0.70	0.457	1.316	1.316	0
0.20	0.13	0.70	0.459	1.321	1.321	0
0.20	0.14	0.70	0.460	1.328	1.328	0
0.20	0.15	0.70	0.459	1.334	1.334	0
0.20	0.16	0.70	0.461	1.338	1.338	0
0.20	0.17	0.70	0.484	1.341	1.341	0
0.20	0.18	0.70	0.481	1.346	1.346	0
0.20	0.19	0.70	0.472	1.364	1.364	0
0.20	0.20	0.70	0.456	1.367	1.367	0.00001
0.20	0.21	0.70	0.466	1.387	1.386	0.00006
0.20	0.22	0.70	0.467	1.430	1.425	0.00025
0.20	0.23	0.70	0.485	1.377	1.376	0.00004
0.20	0.24	0.70	0.485	1.385	1.385	0.00003
0.20	0.25	0.70	0.457	1.384	1.384	0.00002
0.20	0.26	0.70	0.487	1.383	1.383	0.00004
0.20	0.27	0.70	0.490	1.381	1.379	0.00008
0.20	0.28	0.70	0.463	1.358	1.358	0.00005
0.20	0.29	0.70	0.486	1.357	1.357	0.00004
0.20	0.30	0.70	0.462	1.360	1.359	0.00008
0.20	0.31	0.70	0.457	1.362	1.360	0.00012
0.20	0.32	0.70	0.472	1.366	1.362	0.00020
0.20	0.33	0.70	0.480	1.383	1.375	0.00045
0.20	0.34	0.70	0.493	1.423	1.401	0.00118
0.20	0.35	0.70	0.474	1.484	1.428	0.00303
0.20	0.36	0.70	0.487	1.612	1.331	0.01503
0.20	0.37	0.70	0.498	1.653	1.283	0.01974
0.20	0.38	0.70	0.492	1.658	1.294	0.01946
0.20	0.39	0.70	0.494	1.667	1.306	0.01931
0.20	0.40	0.70	0.526	1.684	1.321	0.01939
0.20	0.41	0.70	0.507	1.717	1.340	0.02023
0.20	0.42	0.70	0.507	1.734	1.405	0.01767
0.20	0.43	0.70	0.505	1.799	1.317	0.02580
0.20	0.44	0.70	0.516	1.877	1.185	0.03680
0.20	0.45	0.70	0.533	1.925	1.079	0.04471
0.20	0.46	0.70	0.519	1.961	1.060	0.04757
0.20	0.47	0.70	0.524	2.026	1.062	0.05092
0.20	0.48	0.70	0.534	2.109	1.032	0.05680
0.20	0.49	0.70	0.527	2.075	1.030	0.05506
0.20	0.50	0.70	0.554	2.042	1.020	0.05385
0.20	0.51	0.70	0.528	2.053	1.005	0.05518
0.20	0.52	0.70	0.560	2.099	0.985	0.05861
0.20	0.53	0.70	0.528	2.150	0.960	0.06249
0.20	0.54	0.70	0.548	2.179	0.946	0.06471
0.20	0.55	0.70	0.540	2.194	0.943	0.06566
0.20	0.56	0.70	0.540	2.228	0.942	0.06745
0.20	0.57	0.70	0.565	2.264	0.941	0.06939
0.20	0.58	0.70	0.567	2.292	0.942	0.07085
0.20	0.59	0.70	0.543	2.307	0.938	0.07183
0.20	0.60	0.70	0.543	2.308	0.932	0.07219
0.20	0.61	0.70	0.546	2.315	0.929	0.07267
0.20	0.62	0.70	0.556	2.350	0.896	0.07611
0.20	0.63	0.70	0.574	2.391	0.882	0.07896
0.20	0.64	0.70	0.556	2.383	0.897	0.07779
0.20	0.65	0.70	0.562	2.401	0.875	0.07979
0.20	0.66	0.70	0.560	2.489	0.826	0.08676
0.20	0.67	0.70	0.551	2.556	0.782	0.09235
0.20	0.68	0.70	0.570	2.698	0.660	0.10540
0.20	0.69	0.70	0.572	2.738	0.621	0.10923
0.20	0.70	0.70	0.572	2.763	0.601	0.11143
0.20	0.71	0.70	0.576	2.784	0.594	0.11285
0.20	0.72	0.70	0.578	2.808	0.589	0.11429
0.20	0.73	0.70	0.588	2.829	0.586	0.11555
0.20	0.74	0.70	0.599	2.846	0.581	0.11659
0.20	0.75	0.70	0.591	2.862	0.578	0.11762
0.20	0.76	0.70	0.587	2.872	0.576	0.11820
0.20	0.77	0.70	0.597	2.885	0.574	0.11898
0.20	0.78	0.70	0.600	2.894	0.572	0.11949
0.20	0.79	0.70	0.586	2.905	0.570	0.12017
0.20	0.80	0.70	0.613	2.914	0.569	0.12071
0.20	0.81	0.70	0.581	2.918	0.568	0.12094
0.20	0.82	0.70	0.595	2.924	0.567	0.12129
0.20	0.83	0.70	0.600	2.929	0.567	0.12154
0.20	0.84	0.70	0.621	2.934	0.566	0.12184
0.20	0.85	0.70	0.585	2.934	0.567	0.12181
0.20	0.86	0.70	0.588	2.940	0.565	0.12218
0.20	0.87	0.70	0.588	2.938	0.565	0.12208
0.20	0.88	0.70	0.585	2.934	0.565	0.12188
0.20	0.89	0.70	0.588	2.928	0.566	0.12152
0.20	0.90	0.70	0.612	2.916	0.568	0.12086
0.20	0.91	0.70	0.601	2.910	0.568	0.12054
0.20	0.92	0.70	0.609	2.902	0.568	0.12008
0.20	0.93	0.70	0.587	2.880	0.572	0.11882
0.20	0.94	0.70	0.587	2.849	0.577	0.11699
0.20	0.95	0.70	0.591	2.835	0.580	0.11610
0.20	0.96	0.70	0.584	2.823	0.583	0.11537
0.20	0.97	0.70	0.582	2.822	0.586	0.11519
0.20	0.98	0.70	0.584	2.795	0.597	0.11331
0.20	0.99	0.70	0.567	2.274	1.356	0.04924
[truncated: 8,001 more rows]
