# Supplementary material for: A study of Mandelbrot and Julia Sets via Picard–Thakur iteration with s-convexity
Source: PLoS One. 2025 Mar 21;20(3):e0315271. doi: 10.1371/journal.pone.0315271 (PMC11927917; doi:10.1371/journal.pone.0315271)
Supplement: Data 1 — (ZIP) [file pone.0315271.s001.zip › data/julia/k3/heatmaps_data/1.0julia4.tsv]

sigma	psi	rho	time	ANI	AET	NAI
0.01	0.01	1.00	1.002	3.046	1.077	0.10406
0.01	0.02	1.00	0.742	3.047	1.073	0.10426
0.01	0.03	1.00	0.871	3.050	1.070	0.10458
0.01	0.04	1.00	0.860	3.053	1.069	0.10481
0.01	0.05	1.00	0.909	3.054	1.067	0.10497
0.01	0.06	1.00	0.896	3.057	1.066	0.10518
0.01	0.07	1.00	0.880	3.060	1.064	0.10538
0.01	0.08	1.00	0.841	3.062	1.063	0.10554
0.01	0.09	1.00	0.880	3.064	1.063	0.10566
0.01	0.10	1.00	0.846	3.065	1.062	0.10576
0.01	0.11	1.00	0.870	3.067	1.061	0.10591
0.01	0.12	1.00	0.862	3.069	1.061	0.10605
0.01	0.13	1.00	0.842	3.070	1.060	0.10611
0.01	0.14	1.00	0.863	3.073	1.059	0.10633
0.01	0.15	1.00	0.857	3.074	1.059	0.10639
0.01	0.16	1.00	0.858	3.072	1.057	0.10636
0.01	0.17	1.00	0.853	3.070	1.053	0.10648
0.01	0.18	1.00	0.850	3.069	1.048	0.10663
0.01	0.19	1.00	0.877	3.067	1.041	0.10683
0.01	0.20	1.00	0.849	3.060	1.034	0.10679
0.01	0.21	1.00	0.865	3.056	1.027	0.10694
0.01	0.22	1.00	0.854	3.050	1.018	0.10704
0.01	0.23	1.00	0.849	3.043	1.010	0.10709
0.01	0.24	1.00	0.859	3.036	1.001	0.10715
0.01	0.25	1.00	0.852	3.029	0.991	0.10722
0.01	0.26	1.00	0.865	3.022	0.981	0.10733
0.01	0.27	1.00	0.858	3.017	0.971	0.10751
0.01	0.28	1.00	0.864	3.011	0.960	0.10769
0.01	0.29	1.00	0.844	3.003	0.950	0.10773
0.01	0.30	1.00	0.826	2.993	0.940	0.10771
0.01	0.31	1.00	0.882	2.984	0.930	0.10770
0.01	0.32	1.00	0.906	2.977	0.919	0.10784
0.01	0.33	1.00	0.848	2.968	0.908	0.10789
0.01	0.34	1.00	0.838	2.960	0.897	0.10795
0.01	0.35	1.00	0.840	2.951	0.887	0.10801
0.01	0.36	1.00	0.841	2.940	0.876	0.10790
0.01	0.37	1.00	0.866	2.933	0.864	0.10809
0.01	0.38	1.00	0.835	2.921	0.853	0.10798
0.01	0.39	1.00	0.860	2.912	0.842	0.10804
0.01	0.40	1.00	0.852	2.902	0.829	0.10814
0.01	0.41	1.00	0.908	2.891	0.817	0.10811
0.01	0.42	1.00	0.850	2.881	0.803	0.10827
0.01	0.43	1.00	0.851	2.871	0.789	0.10838
0.01	0.44	1.00	0.835	2.860	0.776	0.10840
0.01	0.45	1.00	0.839	2.850	0.763	0.10848
0.01	0.46	1.00	0.825	2.839	0.750	0.10851
0.01	0.47	1.00	0.578	2.829	0.739	0.10850
0.01	0.48	1.00	0.571	2.819	0.727	0.10854
0.01	0.49	1.00	0.576	2.812	0.716	0.10868
0.01	0.50	1.00	0.571	2.802	0.706	0.10864
0.01	0.51	1.00	0.600	2.795	0.695	0.10881
0.01	0.52	1.00	0.578	2.788	0.684	0.10892
0.01	0.53	1.00	0.570	2.780	0.675	0.10894
0.01	0.54	1.00	0.573	2.773	0.665	0.10902
0.01	0.55	1.00	0.591	2.765	0.656	0.10901
0.01	0.56	1.00	0.571	2.759	0.647	0.10913
0.01	0.57	1.00	0.571	2.752	0.639	0.10918
0.01	0.58	1.00	0.573	2.748	0.630	0.10932
0.01	0.59	1.00	0.592	2.739	0.623	0.10924
0.01	0.60	1.00	0.575	2.734	0.614	0.10935
0.01	0.61	1.00	0.572	2.728	0.607	0.10939
0.01	0.62	1.00	0.609	2.723	0.599	0.10946
0.01	0.63	1.00	0.574	2.719	0.592	0.10961
0.01	0.64	1.00	0.575	2.717	0.584	0.10984
0.01	0.65	1.00	0.569	2.712	0.577	0.10993
0.01	0.66	1.00	0.572	2.706	0.571	0.10988
0.01	0.67	1.00	0.570	2.704	0.564	0.11009
0.01	0.68	1.00	0.593	2.698	0.558	0.11011
0.01	0.69	1.00	0.584	2.696	0.551	0.11029
0.01	0.70	1.00	0.593	2.693	0.545	0.11039
0.01	0.71	1.00	0.577	2.689	0.539	0.11050
0.01	0.72	1.00	0.575	2.686	0.533	0.11063
0.01	0.73	1.00	0.577	2.683	0.527	0.11070
0.01	0.74	1.00	0.594	2.680	0.521	0.11081
0.01	0.75	1.00	0.578	2.677	0.516	0.11093
0.01	0.76	1.00	0.576	2.674	0.511	0.11096
0.01	0.77	1.00	0.603	2.672	0.506	0.11109
0.01	0.78	1.00	0.574	2.671	0.501	0.11130
0.01	0.79	1.00	0.596	2.672	0.495	0.11159
0.01	0.80	1.00	0.575	2.670	0.490	0.11173
0.01	0.81	1.00	0.594	2.668	0.485	0.11187
0.01	0.82	1.00	0.596	2.664	0.481	0.11183
0.01	0.83	1.00	0.598	2.663	0.476	0.11202
0.01	0.84	1.00	0.596	2.665	0.471	0.11236
0.01	0.85	1.00	0.573	2.664	0.466	0.11251
0.01	0.86	1.00	0.588	2.663	0.461	0.11268
0.01	0.87	1.00	0.575	2.660	0.457	0.11274
0.01	0.88	1.00	0.593	2.660	0.452	0.11293
0.01	0.89	1.00	0.575	2.658	0.448	0.11303
0.01	0.90	1.00	0.571	2.656	0.444	0.11312
0.01	0.91	1.00	0.602	2.658	0.439	0.11341
0.01	0.92	1.00	0.575	2.657	0.435	0.11359
0.01	0.93	1.00	0.572	2.655	0.431	0.11366
0.01	0.94	1.00	0.591	2.655	0.427	0.11384
0.01	0.95	1.00	0.592	2.653	0.423	0.11393
0.01	0.96	1.00	0.573	2.654	0.418	0.11421
0.01	0.97	1.00	0.588	2.655	0.414	0.11441
0.01	0.98	1.00	0.575	2.651	0.411	0.11438
0.01	0.99	1.00	0.572	2.649	0.407	0.11441
0.01	1.00	1.00	0.576	2.642	0.404	0.11420
0.02	0.01	1.00	0.604	2.990	1.081	0.10091
0.02	0.02	1.00	0.594	2.994	1.077	0.10133
0.02	0.03	1.00	0.578	3.001	1.074	0.10181
0.02	0.04	1.00	0.577	3.005	1.072	0.10214
0.02	0.05	1.00	0.568	3.009	1.070	0.10246
0.02	0.06	1.00	0.616	3.012	1.069	0.10266
0.02	0.07	1.00	0.579	3.017	1.067	0.10301
0.02	0.08	1.00	0.599	3.022	1.066	0.10330
0.02	0.09	1.00	0.566	3.025	1.066	0.10346
0.02	0.10	1.00	0.590	3.027	1.065	0.10360
0.02	0.11	1.00	0.587	3.032	1.064	0.10394
0.02	0.12	1.00	0.584	3.035	1.063	0.10415
0.02	0.13	1.00	0.571	3.039	1.063	0.10434
0.02	0.14	1.00	0.579	3.042	1.062	0.10456
0.02	0.15	1.00	0.575	3.045	1.061	0.10472
0.02	0.16	1.00	0.573	3.046	1.059	0.10489
0.02	0.17	1.00	0.605	3.044	1.056	0.10496
0.02	0.18	1.00	0.568	3.042	1.051	0.10508
0.02	0.19	1.00	0.603	3.041	1.044	0.10535
0.02	0.20	1.00	0.601	3.037	1.037	0.10548
0.02	0.21	1.00	0.582	3.032	1.029	0.10558
0.02	0.22	1.00	0.584	3.026	1.021	0.10567
0.02	0.23	1.00	0.604	3.019	1.013	0.10566
0.02	0.24	1.00	0.574	3.014	1.003	0.10586
0.02	0.25	1.00	0.585	3.009	0.994	0.10604
0.02	0.26	1.00	0.600	3.001	0.984	0.10605
0.02	0.27	1.00	0.569	2.993	0.975	0.10610
0.02	0.28	1.00	0.579	2.988	0.964	0.10631
0.02	0.29	1.00	0.605	2.980	0.954	0.10637
0.02	0.30	1.00	0.571	2.972	0.944	0.10640
0.02	0.31	1.00	0.602	2.965	0.934	0.10654
0.02	0.32	1.00	0.608	2.958	0.923	0.10670
0.02	0.33	1.00	0.571	2.949	0.912	0.10670
0.02	0.34	1.00	0.574	2.941	0.901	0.10678
0.02	0.35	1.00	0.568	2.934	0.890	0.10692
0.02	0.36	1.00	0.602	2.924	0.880	0.10694
0.02	0.37	1.00	0.604	2.917	0.868	0.10708
0.02	0.38	1.00	0.570	2.907	0.857	0.10709
0.02	0.39	1.00	0.580	2.897	0.845	0.10712
0.02	0.40	1.00	0.608	2.886	0.833	0.10711
0.02	0.41	1.00	0.571	2.878	0.821	0.10726
0.02	0.42	1.00	0.611	2.866	0.807	0.10729
0.02	0.43	1.00	0.570	2.857	0.793	0.10746
0.02	0.44	1.00	0.570	2.845	0.780	0.10748
0.02	0.45	1.00	0.575	2.836	0.767	0.10757
0.02	0.46	1.00	0.584	2.827	0.754	0.10773
0.02	0.47	1.00	0.568	2.818	0.743	0.10778
0.02	0.48	1.00	0.572	2.807	0.731	0.10775
0.02	0.49	1.00	0.595	2.799	0.720	0.10782
0.02	0.50	1.00	0.613	2.790	0.710	0.10786
0.02	0.51	1.00	0.592	2.782	0.700	0.10792
0.02	0.52	1.00	0.592	2.775	0.690	0.10801
0.02	0.53	1.00	0.585	2.769	0.680	0.10811
0.02	0.54	1.00	0.569	2.761	0.671	0.10817
0.02	0.55	1.00	0.572	2.754	0.662	0.10819
0.02	0.56	1.00	0.571	2.747	0.653	0.10824
0.02	0.57	1.00	0.592	2.743	0.645	0.10841
0.02	0.58	1.00	0.591	2.739	0.636	0.10859
0.02	0.59	1.00	0.591	2.734	0.629	0.10869
0.02	0.60	1.00	0.584	2.731	0.621	0.10891
0.02	0.61	1.00	0.569	2.726	0.613	0.10894
0.02	0.62	1.00	0.580	2.722	0.606	0.10912
0.02	0.63	1.00	0.598	2.718	0.598	0.10924
0.02	0.64	1.00	0.576	2.714	0.591	0.10938
0.02	0.65	1.00	0.594	2.710	0.584	0.10951
0.02	0.66	1.00	0.567	2.708	0.577	0.10971
0.02	0.67	1.00	0.583	2.705	0.570	0.10988
0.02	0.68	1.00	0.582	2.703	0.564	0.11003
0.02	0.69	1.00	0.601	2.700	0.557	0.11021
0.02	0.70	1.00	0.593	2.700	0.550	0.11051
0.02	0.71	1.00	0.605	2.698	0.544	0.11072
0.02	0.72	1.00	0.590	2.696	0.539	0.11084
0.02	0.73	1.00	0.595	2.698	0.532	0.11123
0.02	0.74	1.00	0.575	2.701	0.525	0.11169
0.02	0.75	1.00	0.594	2.700	0.520	0.11193
0.02	0.76	1.00	0.573	2.703	0.514	0.11235
0.02	0.77	1.00	0.602	2.706	0.508	0.11278
0.02	0.78	1.00	0.573	2.711	0.502	0.11329
0.02	0.79	1.00	0.578	2.714	0.496	0.11374
0.02	0.80	1.00	0.576	2.718	0.490	0.11423
0.02	0.81	1.00	0.578	2.718	0.485	0.11441
0.02	0.82	1.00	0.576	2.718	0.480	0.11466
0.02	0.83	1.00	0.579	2.720	0.475	0.11501
0.02	0.84	1.00	0.575	2.719	0.470	0.11518
0.02	0.85	1.00	0.597	2.726	0.464	0.11578
0.02	0.86	1.00	0.604	2.732	0.458	0.11637
0.02	0.87	1.00	0.580	2.737	0.451	0.11694
0.02	0.88	1.00	0.574	2.739	0.446	0.11726
0.02	0.89	1.00	0.580	2.739	0.442	0.11744
0.02	0.90	1.00	0.574	2.741	0.437	0.11778
0.02	0.91	1.00	0.604	2.742	0.432	0.11806
0.02	0.92	1.00	0.577	2.743	0.428	0.11828
0.02	0.93	1.00	0.585	2.746	0.423	0.11866
0.02	0.94	1.00	0.578	2.745	0.419	0.11879
0.02	0.95	1.00	0.576	2.747	0.414	0.11909
0.02	0.96	1.00	0.576	2.745	0.411	0.11912
0.02	0.97	1.00	0.583	2.747	0.407	0.11944
0.02	0.98	1.00	0.600	2.749	0.402	0.11972
0.02	0.99	1.00	0.581	2.743	0.400	0.11958
0.02	1.00	1.00	0.586	2.743	0.396	0.11973
0.03	0.01	1.00	0.563	2.938	1.085	0.09793
0.03	0.02	1.00	0.563	2.945	1.080	0.09857
0.03	0.03	1.00	0.601	2.950	1.078	0.09891
0.03	0.04	1.00	0.573	2.959	1.075	0.09955
0.03	0.05	1.00	0.589	2.964	1.074	0.09984
0.03	0.06	1.00	0.594	2.971	1.073	0.10028
0.03	0.07	1.00	0.576	2.976	1.071	0.10064
0.03	0.08	1.00	0.565	2.982	1.070	0.10099
0.03	0.09	1.00	0.603	2.986	1.069	0.10124
0.03	0.10	1.00	0.567	2.988	1.069	0.10136
0.03	0.11	1.00	0.584	2.995	1.068	0.10179
0.03	0.12	1.00	0.585	3.000	1.067	0.10210
0.03	0.13	1.00	0.567	3.004	1.067	0.10230
0.03	0.14	1.00	0.604	3.009	1.066	0.10264
0.03	0.15	1.00	0.602	3.013	1.065	0.10287
0.03	0.16	1.00	0.573	3.012	1.063	0.10291
0.03	0.17	1.00	0.575	3.014	1.059	0.10323
0.03	0.18	1.00	0.572	3.013	1.054	0.10339
0.03	0.19	1.00	0.595	3.009	1.049	0.10343
0.03	0.20	1.00	0.578	3.006	1.041	0.10361
0.03	0.21	1.00	0.584	3.005	1.033	0.10397
0.03	0.22	1.00	0.569	3.002	1.024	0.10420
0.03	0.23	1.00	0.572	2.994	1.016	0.10419
0.03	0.24	1.00	0.605	2.989	1.007	0.10436
0.03	0.25	1.00	0.568	2.982	0.998	0.10439
0.03	0.26	1.00	0.606	2.977	0.988	0.10461
0.03	0.27	1.00	0.571	2.971	0.978	0.10477
0.03	0.28	1.00	0.605	2.963	0.969	0.10481
0.03	0.29	1.00	0.573	2.956	0.959	0.10490
0.03	0.30	1.00	0.606	2.950	0.948	0.10509
0.03	0.31	1.00	0.603	2.943	0.938	0.10516
0.03	0.32	1.00	0.596	2.936	0.927	0.10531
0.03	0.33	1.00	0.578	2.928	0.916	0.10543
0.03	0.34	1.00	0.567	2.920	0.905	0.10549
0.03	0.35	1.00	0.569	2.911	0.895	0.10554
0.03	0.36	1.00	0.606	2.904	0.884	0.10566
0.03	0.37	1.00	0.572	2.896	0.872	0.10579
0.03	0.38	1.00	0.601	2.886	0.861	0.10581
0.03	0.39	1.00	0.569	2.878	0.850	0.10591
0.03	0.40	1.00	0.574	2.871	0.837	0.10616
0.03	0.41	1.00	0.571	2.859	0.825	0.10607
0.03	0.42	1.00	0.605	2.848	0.811	0.10616
0.03	0.43	1.00	0.572	2.836	0.798	0.10612
0.03	0.44	1.00	0.597	2.826	0.785	0.10619
0.03	0.45	1.00	0.567	2.816	0.772	0.10631
0.03	0.46	1.00	0.596	2.805	0.760	0.10629
0.03	0.47	1.00	0.568	2.796	0.749	0.10636
0.03	0.48	1.00	0.594	2.787	0.737	0.10641
0.03	0.49	1.00	0.571	2.780	0.727	0.10651
0.03	0.50	1.00	0.571	2.772	0.717	0.10659
0.03	0.51	1.00	0.568	2.767	0.706	0.10678
0.03	0.52	1.00	0.565	2.760	0.697	0.10689
0.03	0.53	1.00	0.591	2.754	0.687	0.10704
0.03	0.54	1.00	0.590	2.747	0.677	0.10709
0.03	0.55	1.00	0.570	2.741	0.668	0.10725
0.03	0.56	1.00	0.570	2.736	0.659	0.10740
0.03	0.57	1.00	0.591	2.732	0.650	0.10759
0.03	0.58	1.00	0.574	2.725	0.642	0.10764
0.03	0.59	1.00	0.569	2.718	0.634	0.10760
0.03	0.60	1.00	0.570	2.717	0.625	0.10795
0.03	0.61	1.00	0.568	2.710	0.618	0.10796
0.03	0.62	1.00	0.581	2.709	0.610	0.10826
0.03	0.63	1.00	0.569	2.704	0.602	0.10838
0.03	0.64	1.00	0.571	2.701	0.595	0.10856
0.03	0.65	1.00	0.594	2.699	0.587	0.10880
0.03	0.66	1.00	0.589	2.698	0.580	0.10904
0.03	0.67	1.00	0.582	2.696	0.573	0.10927
0.03	0.68	1.00	0.570	2.695	0.566	0.10954
0.03	0.69	1.00	0.601	2.692	0.559	0.10971
0.03	0.70	1.00	0.570	2.691	0.553	0.10998
0.03	0.71	1.00	0.604	2.691	0.546	0.11027
0.03	0.72	1.00	0.590	2.690	0.540	0.11051
0.03	0.73	1.00	0.580	2.692	0.533	0.11088
0.03	0.74	1.00	0.589	2.692	0.527	0.11114
0.03	0.75	1.00	0.573	2.693	0.522	0.11147
0.03	0.76	1.00	0.582	2.695	0.515	0.11186
0.03	0.77	1.00	0.601	2.696	0.510	0.11215
0.03	0.78	1.00	0.581	2.702	0.503	0.11277
0.03	0.79	1.00	0.591	2.709	0.497	0.11343
0.03	0.80	1.00	0.576	2.714	0.491	0.11395
0.03	0.81	1.00	0.592	2.719	0.486	0.11443
0.03	0.82	1.00	0.603	2.729	0.479	0.11526
0.03	0.83	1.00	0.577	2.736	0.473	0.11592
0.03	0.84	1.00	0.590	2.746	0.465	0.11676
0.03	0.85	1.00	0.589	2.751	0.460	0.11728
0.03	0.86	1.00	0.576	2.758	0.454	0.11787
0.03	0.87	1.00	0.576	2.763	0.448	0.11838
0.03	0.88	1.00	0.583	2.762	0.443	0.11858
0.03	0.89	1.00	0.578	2.766	0.438	0.11901
0.03	0.90	1.00	0.599	2.767	0.434	0.11924
0.03	0.91	1.00	0.578	2.767	0.429	0.11945
0.03	0.92	1.00	0.590	2.771	0.424	0.11986
0.03	0.93	1.00	0.577	2.772	0.420	0.12011
0.03	0.94	1.00	0.580	2.772	0.416	0.12031
0.03	0.95	1.00	0.598	2.775	0.411	0.12066
0.03	0.96	1.00	0.580	2.777	0.408	0.12091
0.03	0.97	1.00	0.598	2.779	0.404	0.12119
0.03	0.98	1.00	0.580	2.787	0.399	0.12183
0.03	0.99	1.00	0.589	2.789	0.395	0.12210
0.03	1.00	1.00	0.573	2.783	0.392	0.12194
0.04	0.01	1.00	0.591	2.868	1.095	0.09380
0.04	0.02	1.00	0.607	2.881	1.088	0.09479
0.04	0.03	1.00	0.568	2.889	1.086	0.09534
0.04	0.04	1.00	0.559	2.896	1.084	0.09581
0.04	0.05	1.00	0.571	2.905	1.082	0.09637
0.04	0.06	1.00	0.576	2.913	1.081	0.09684
0.04	0.07	1.00	0.574	2.918	1.080	0.09717
0.04	0.08	1.00	0.594	2.926	1.078	0.09764
0.04	0.09	1.00	0.577	2.934	1.077	0.09816
0.04	0.10	1.00	0.561	2.939	1.076	0.09842
0.04	0.11	1.00	0.602	2.944	1.076	0.09874
0.04	0.12	1.00	0.564	2.954	1.074	0.09930
0.04	0.13	1.00	0.562	2.956	1.074	0.09948
0.04	0.14	1.00	0.576	2.964	1.073	0.09991
0.04	0.15	1.00	0.564	2.969	1.072	0.10023
0.04	0.16	1.00	0.565	2.971	1.070	0.10041
0.04	0.17	1.00	0.606	2.971	1.066	0.10059
0.04	0.18	1.00	0.577	2.972	1.061	0.10091
0.04	0.19	1.00	0.578	2.972	1.054	0.10124
0.04	0.20	1.00	0.578	2.967	1.048	0.10122
0.04	0.21	1.00	0.566	2.965	1.040	0.10154
0.04	0.22	1.00	0.575	2.959	1.032	0.10158
0.04	0.23	1.00	0.569	2.957	1.023	0.10191
0.04	0.24	1.00	0.598	2.952	1.014	0.10209
0.04	0.25	1.00	0.606	2.946	1.005	0.10217
0.04	0.26	1.00	0.577	2.939	0.996	0.10226
0.04	0.27	1.00	0.575	2.934	0.986	0.10244
0.04	0.28	1.00	0.575	2.927	0.976	0.10258
0.04	0.29	1.00	0.596	2.924	0.965	0.10295
0.04	0.30	1.00	0.599	2.917	0.955	0.10300
0.04	0.31	1.00	0.600	2.910	0.945	0.10312
0.04	0.32	1.00	0.602	2.903	0.934	0.10331
0.04	0.33	1.00	0.568	2.896	0.923	0.10341
0.04	0.34	1.00	0.605	2.888	0.912	0.10354
0.04	0.35	1.00	0.566	2.880	0.901	0.10361
0.04	0.36	1.00	0.576	2.873	0.890	0.10376
0.04	0.37	1.00	0.568	2.866	0.879	0.10390
0.04	0.38	1.00	0.592	2.859	0.868	0.10406
0.04	0.39	1.00	0.605	2.849	0.856	0.10409
0.04	0.40	1.00	0.573	2.840	0.845	0.10418
0.04	0.41	1.00	0.571	2.830	0.832	0.10420
0.04	0.42	1.00	0.569	2.818	0.819	0.10422
0.04	0.43	1.00	0.571	2.809	0.806	0.10434
0.04	0.44	1.00	0.580	2.798	0.793	0.10436
0.04	0.45	1.00	0.580	2.789	0.781	0.10450
0.04	0.46	1.00	0.601	2.781	0.768	0.10469
0.04	0.47	1.00	0.573	2.773	0.756	0.10480
0.04	0.48	1.00	0.597	2.765	0.745	0.10491
0.04	0.49	1.00	0.568	2.757	0.733	0.10506
0.04	0.50	1.00	0.593	2.750	0.723	0.10518
0.04	0.51	1.00	0.590	2.743	0.712	0.10531
0.04	0.52	1.00	0.590	2.737	0.702	0.10546
0.04	0.53	1.00	0.568	2.730	0.692	0.10554
0.04	0.54	1.00	0.582	2.726	0.682	0.10581
0.04	0.55	1.00	0.566	2.719	0.673	0.10588
0.04	0.56	1.00	0.572	2.715	0.663	0.10613
0.04	0.57	1.00	0.597	2.711	0.654	0.10630
0.04	0.58	1.00	0.569	2.705	0.646	0.10637
0.04	0.59	1.00	0.576	2.704	0.637	0.10673
0.04	0.60	1.00	0.569	2.697	0.629	0.10676
0.04	0.61	1.00	0.578	2.692	0.621	0.10683
0.04	0.62	1.00	0.586	2.689	0.613	0.10705
0.04	0.63	1.00	0.569	2.687	0.605	0.10734
0.04	0.64	1.00	0.585	2.686	0.598	0.10762
0.04	0.65	1.00	0.579	2.685	0.590	0.10795
0.04	0.66	1.00	0.588	2.681	0.584	0.10803
0.04	0.67	1.00	0.572	2.679	0.576	0.10824
0.04	0.68	1.00	0.582	2.680	0.569	0.10863
0.04	0.69	1.00	0.592	2.677	0.563	0.10881
0.04	0.70	1.00	0.577	2.677	0.555	0.10910
0.04	0.71	1.00	0.602	2.677	0.549	0.10939
0.04	0.72	1.00	0.581	2.679	0.542	0.10981
0.04	0.73	1.00	0.596	2.680	0.536	0.11014
0.04	0.74	1.00	0.581	2.687	0.529	0.11085
0.04	0.75	1.00	0.599	2.689	0.523	0.11123
0.04	0.76	1.00	0.585	2.693	0.517	0.11172
0.04	0.77	1.00	0.592	2.700	0.510	0.11236
0.04	0.78	1.00	0.583	2.706	0.505	0.11294
0.04	0.79	1.00	0.607	2.718	0.497	0.11386
0.04	0.80	1.00	0.585	2.727	0.490	0.11467
0.04	0.81	1.00	0.609	2.741	0.483	0.11569
0.04	0.82	1.00	0.587	2.746	0.476	0.11626
0.04	0.83	1.00	0.589	2.753	0.470	0.11691
0.04	0.84	1.00	0.596	2.760	0.464	0.11753
0.04	0.85	1.00	0.590	2.760	0.459	0.11775
0.04	0.86	1.00	0.609	2.764	0.453	0.11824
0.04	0.87	1.00	0.606	2.767	0.448	0.11859
0.04	0.88	1.00	0.590	2.770	0.443	0.11901
0.04	0.89	1.00	0.590	2.772	0.438	0.11929
0.04	0.90	1.00	0.608	2.772	0.434	0.11953
0.04	0.91	1.00	0.591	2.778	0.429	0.12004
0.04	0.92	1.00	0.608	2.779	0.424	0.12027
0.04	0.93	1.00	0.590	2.783	0.419	0.12074
0.04	0.94	1.00	0.591	2.784	0.415	0.12097
0.04	0.95	1.00	0.610	2.789	0.410	0.12142
0.04	0.96	1.00	0.616	2.796	0.405	0.12202
0.04	0.97	1.00	0.609	2.802	0.401	0.12249
0.04	0.98	1.00	0.592	2.804	0.397	0.12276
0.04	0.99	1.00	0.592	2.803	0.394	0.12290
0.04	1.00	1.00	0.585	2.799	0.390	0.12286
0.05	0.01	1.00	0.470	1.570	1.569	0.00001
0.05	0.02	1.00	0.470	1.573	1.573	0
0.05	0.03	1.00	0.474	1.609	1.608	0.00009
0.05	0.04	1.00	0.563	2.567	1.334	0.06608
0.05	0.05	1.00	0.599	2.699	1.141	0.08263
0.05	0.06	1.00	0.597	2.719	1.134	0.08403
0.05	0.07	1.00	0.594	2.735	1.130	0.08507
0.05	0.08	1.00	0.580	2.746	1.129	0.08567
0.05	0.09	1.00	0.564	2.753	1.129	0.08606
0.05	0.10	1.00	0.566	2.754	1.132	0.08598
0.05	0.11	1.00	0.584	2.752	1.139	0.08554
0.05	0.12	1.00	0.577	2.734	1.154	0.08383
0.05	0.13	1.00	0.594	2.714	1.179	0.08155
0.05	0.14	1.00	0.577	2.684	1.212	0.07833
0.05	0.15	1.00	0.606	2.618	1.283	0.07132
0.05	0.16	1.00	0.499	1.943	1.882	0.00339
0.05	0.17	1.00	0.513	1.888	1.821	0.00370
0.05	0.18	1.00	0.478	1.801	1.757	0.00243
0.05	0.19	1.00	0.550	2.533	1.381	0.06188
0.05	0.20	1.00	0.565	2.603	1.268	0.07126
0.05	0.21	1.00	0.564	2.581	1.286	0.06921
0.05	0.22	1.00	0.542	2.408	1.506	0.04881
0.05	0.23	1.00	0.487	1.779	1.734	0.00245
0.05	0.24	1.00	0.512	1.744	1.706	0.00211
0.05	0.25	1.00	0.481	1.747	1.699	0.00264
0.05	0.26	1.00	0.515	1.768	1.690	0.00423
0.05	0.27	1.00	0.513	1.785	1.698	0.00474
0.05	0.28	1.00	0.482	1.809	1.712	0.00529
0.05	0.29	1.00	0.526	1.902	1.759	0.00789
0.05	0.30	1.00	0.497	1.925	1.761	0.00899
0.05	0.31	1.00	0.512	2.025	1.803	0.01215
0.05	0.32	1.00	0.564	2.618	1.247	0.07311
0.05	0.33	1.00	0.572	2.733	1.113	0.08576
0.05	0.34	1.00	0.606	2.763	1.010	0.09234
0.05	0.35	1.00	0.612	2.769	0.951	0.09542
0.05	0.36	1.00	0.588	2.771	0.931	0.09651
0.05	0.37	1.00	0.575	2.767	0.916	0.09703
0.05	0.38	1.00	0.607	2.761	0.904	0.09729
0.05	0.39	1.00	0.577	2.766	0.887	0.09832
0.05	0.40	1.00	0.589	2.761	0.873	0.09868
0.05	0.41	1.00	0.605	2.758	0.859	0.09922
0.05	0.42	1.00	0.574	2.756	0.840	0.09999
0.05	0.43	1.00	0.592	2.751	0.824	0.10053
0.05	0.44	1.00	0.603	2.745	0.809	0.10091
0.05	0.45	1.00	0.594	2.741	0.794	0.10137
0.05	0.46	1.00	0.615	2.736	0.780	0.10174
0.05	0.47	1.00	0.576	2.729	0.767	0.10198
0.05	0.48	1.00	0.608	2.722	0.755	0.10221
0.05	0.49	1.00	0.603	2.716	0.743	0.10243
0.05	0.50	1.00	0.578	2.711	0.732	0.10274
0.05	0.51	1.00	0.579	2.704	0.721	0.10289
0.05	0.52	1.00	0.608	2.699	0.711	0.10308
0.05	0.53	1.00	0.575	2.693	0.700	0.10323
0.05	0.54	1.00	0.582	2.690	0.690	0.10358
0.05	0.55	1.00	0.577	2.687	0.680	0.10388
0.05	0.56	1.00	0.585	2.684	0.670	0.10420
0.05	0.57	1.00	0.581	2.679	0.661	0.10438
0.05	0.58	1.00	0.583	2.678	0.651	0.10472
0.05	0.59	1.00	0.576	2.672	0.643	0.10483
0.05	0.60	1.00	0.580	2.668	0.635	0.10501
0.05	0.61	1.00	0.574	2.664	0.627	0.10518
0.05	0.62	1.00	0.577	2.664	0.618	0.10558
0.05	0.63	1.00	0.597	2.661	0.610	0.10575
0.05	0.64	1.00	0.580	2.660	0.602	0.10610
0.05	0.65	1.00	0.599	2.661	0.594	0.10649
0.05	0.66	1.00	0.579	2.660	0.587	0.10678
0.05	0.67	1.00	0.579	2.659	0.580	0.10707
0.05	0.68	1.00	0.580	2.659	0.573	0.10741
0.05	0.69	1.00	0.603	2.662	0.566	0.10786
0.05	0.70	1.00	0.594	2.662	0.559	0.10818
0.05	0.71	1.00	0.578	2.662	0.552	0.10851
0.05	0.72	1.00	0.586	2.668	0.545	0.10911
0.05	0.73	1.00	0.598	2.670	0.538	0.10952
0.05	0.74	1.00	0.599	2.675	0.532	0.11010
0.05	0.75	1.00	0.626	2.683	0.525	0.11082
0.05	0.76	1.00	0.581	2.691	0.519	0.11151
0.05	0.77	1.00	0.598	2.701	0.512	0.11234
0.05	0.78	1.00	0.586	2.717	0.503	0.11356
0.05	0.79	1.00	0.586	2.724	0.496	0.11422
0.05	0.80	1.00	0.585	2.735	0.489	0.11514
0.05	0.81	1.00	0.589	2.742	0.482	0.11581
0.05	0.82	1.00	0.591	2.749	0.476	0.11645
0.05	0.83	1.00	0.590	2.755	0.469	0.11702
0.05	0.84	1.00	0.607	2.758	0.464	0.11741
0.05	0.85	1.00	0.589	2.761	0.458	0.11786
0.05	0.86	1.00	0.612	2.766	0.453	0.11832
0.05	0.87	1.00	0.588	2.770	0.447	0.11881
0.05	0.88	1.00	0.594	2.772	0.443	0.11908
0.05	0.89	1.00	0.608	2.777	0.438	0.11957
0.05	0.90	1.00	0.593	2.778	0.433	0.11986
0.05	0.91	1.00	0.607	2.783	0.428	0.12032
0.05	0.92	1.00	0.609	2.782	0.424	0.12047
0.05	0.93	1.00	0.590	2.787	0.420	0.12093
0.05	0.94	1.00	0.593	2.793	0.414	0.12146
0.05	0.95	1.00	0.601	2.796	0.411	0.12178
0.05	0.96	1.00	0.595	2.806	0.405	0.12250
0.05	0.97	1.00	0.604	2.809	0.401	0.12287
0.05	0.98	1.00	0.612	2.811	0.396	0.12320
0.05	0.99	1.00	0.591	2.810	0.392	0.12330
0.05	1.00	1.00	0.587	2.807	0.388	0.12335
0.06	0.01	1.00	0.458	1.376	1.376	0
0.06	0.02	1.00	0.457	1.373	1.373	0
0.06	0.03	1.00	0.460	1.374	1.374	0
0.06	0.04	1.00	0.457	1.374	1.374	0
0.06	0.05	1.00	0.460	1.374	1.374	0
0.06	0.06	1.00	0.451	1.375	1.375	0
0.06	0.07	1.00	0.478	1.376	1.376	0
0.06	0.08	1.00	0.466	1.377	1.377	0
0.06	0.09	1.00	0.463	1.378	1.378	0
0.06	0.10	1.00	0.458	1.380	1.380	0
0.06	0.11	1.00	0.487	1.380	1.380	0
0.06	0.12	1.00	0.480	1.382	1.382	0
0.06	0.13	1.00	0.480	1.383	1.383	0
0.06	0.14	1.00	0.480	1.384	1.384	0
0.06	0.15	1.00	0.455	1.386	1.386	0
0.06	0.16	1.00	0.460	1.386	1.386	0
0.06	0.17	1.00	0.463	1.385	1.385	0
0.06	0.18	1.00	0.464	1.382	1.382	0
0.06	0.19	1.00	0.460	1.378	1.378	0
0.06	0.20	1.00	0.477	1.374	1.374	0
0.06	0.21	1.00	0.460	1.370	1.370	0
0.06	0.22	1.00	0.459	1.367	1.367	0
0.06	0.23	1.00	0.462	1.365	1.365	0
0.06	0.24	1.00	0.482	1.371	1.371	0
0.06	0.25	1.00	0.484	1.444	1.444	0.00003
0.06	0.26	1.00	0.507	1.601	1.596	0.00027
0.06	0.27	1.00	0.497	1.785	1.744	0.00222
0.06	0.28	1.00	0.497	1.711	1.690	0.00114
0.06	0.29	1.00	0.501	1.527	1.523	0.00022
0.06	0.30	1.00	0.562	2.133	1.472	0.03571
0.06	0.31	1.00	0.576	2.308	1.193	0.05928
0.06	0.32	1.00	0.585	2.328	1.159	0.06204
0.06	0.33	1.00	0.482	1.715	1.668	0.00254
0.06	0.34	1.00	0.471	1.527	1.518	0.00052
0.06	0.35	1.00	0.468	1.501	1.495	0.00037
0.06	0.36	1.00	0.468	1.508	1.500	0.00042
0.06	0.37	1.00	0.504	1.839	1.635	0.01108
0.06	0.38	1.00	0.525	2.043	1.668	0.02048
0.06	0.39	1.00	0.531	2.144	1.667	0.02599
0.06	0.40	1.00	0.492	1.737	1.643	0.00514
0.06	0.41	1.00	0.529	1.828	1.653	0.00955
0.06	0.42	1.00	0.555	2.341	1.133	0.06404
0.06	0.43	1.00	0.583	2.408	1.041	0.07207
0.06	0.44	1.00	0.571	2.447	0.991	0.07661
0.06	0.45	1.00	0.579	2.468	0.978	0.07832
0.06	0.46	1.00	0.565	2.465	1.065	0.07398
0.06	0.47	1.00	0.568	2.481	1.185	0.06884
0.06	0.48	1.00	0.568	2.562	0.839	0.08993
0.06	0.49	1.00	0.572	2.582	0.800	0.09284
0.06	0.50	1.00	0.593	2.588	0.778	0.09414
0.06	0.51	1.00	0.575	2.592	0.760	0.09523
0.06	0.52	1.00	0.597	2.598	0.745	0.09621
0.06	0.53	1.00	0.596	2.607	0.727	0.09756
0.06	0.54	1.00	0.572	2.614	0.712	0.09865
0.06	0.55	1.00	0.599	2.616	0.700	0.09927
0.06	0.56	1.00	0.573	2.622	0.686	0.10022
0.06	0.57	1.00	0.590	2.627	0.673	0.10109
0.06	0.58	1.00	0.572	2.627	0.663	0.10158
0.06	0.59	1.00	0.601	2.627	0.653	0.10201
0.06	0.60	1.00	0.606	2.628	0.643	0.10255
0.06	0.61	1.00	0.611	2.629	0.634	0.10304
0.06	0.62	1.00	0.581	2.628	0.625	0.10337
0.06	0.63	1.00	0.578	2.628	0.617	0.10375
0.06	0.64	1.00	0.594	2.631	0.608	0.10433
0.06	0.65	1.00	0.579	2.632	0.600	0.10473
0.06	0.66	1.00	0.576	2.634	0.592	0.10524
0.06	0.67	1.00	0.579	2.634	0.585	0.10555
0.06	0.68	1.00	0.574	2.634	0.578	0.10588
0.06	0.69	1.00	0.580	2.640	0.569	0.10659
0.06	0.70	1.00	0.576	2.642	0.562	0.10696
0.06	0.71	1.00	0.581	2.644	0.556	0.10738
0.06	0.72	1.00	0.577	2.649	0.549	0.10801
0.06	0.73	1.00	0.590	2.653	0.543	0.10847
0.06	0.74	1.00	0.580	2.665	0.535	0.10939
0.06	0.75	1.00	0.582	2.671	0.529	0.11005
0.06	0.76	1.00	0.583	2.683	0.521	0.11099
0.06	0.77	1.00	0.599	2.698	0.512	0.11216
0.06	0.78	1.00	0.600	2.713	0.504	0.11331
0.06	0.79	1.00	0.585	2.725	0.496	0.11429
0.06	0.80	1.00	0.604	2.729	0.490	0.11473
0.06	0.81	1.00	0.586	2.737	0.483	0.11549
0.06	0.82	1.00	0.587	2.743	0.477	0.11609
0.06	0.83	1.00	0.588	2.748	0.471	0.11662
0.06	0.84	1.00	0.608	2.753	0.465	0.11712
0.06	0.85	1.00	0.591	2.757	0.459	0.11762
0.06	0.86	1.00	0.585	2.762	0.453	0.11811
0.06	0.87	1.00	0.610	2.764	0.449	0.11844
0.06	0.88	1.00	0.588	2.769	0.443	0.11891
0.06	0.89	1.00	0.592	2.773	0.438	0.11937
0.06	0.90	1.00	0.607	2.776	0.434	0.11970
0.06	0.91	1.00	0.592	2.781	0.429	0.12018
0.06	0.92	1.00	0.589	2.785	0.424	0.12061
0.06	0.93	1.00	0.594	2.791	0.419	0.12111
0.06	0.94	1.00	0.594	2.793	0.415	0.12141
0.06	0.95	1.00	0.604	2.804	0.409	0.12225
0.06	0.96	1.00	0.609	2.812	0.404	0.12292
0.06	0.97	1.00	0.587	2.811	0.400	0.12303
0.06	0.98	1.00	0.608	2.815	0.395	0.12344
0.06	0.99	1.00	0.598	2.813	0.391	0.12352
0.06	1.00	1.00	0.586	2.816	0.386	0.12389
0.07	0.01	1.00	0.462	1.370	1.370	0
0.07	0.02	1.00	0.451	1.368	1.368	0
0.07	0.03	1.00	0.458	1.368	1.368	0
0.07	0.04	1.00	0.454	1.369	1.369	0
0.07	0.05	1.00	0.453	1.369	1.369	0
0.07	0.06	1.00	0.451	1.370	1.370	0
0.07	0.07	1.00	0.457	1.371	1.371	0
0.07	0.08	1.00	0.463	1.372	1.372	0
0.07	0.09	1.00	0.455	1.373	1.373	0
0.07	0.10	1.00	0.453	1.375	1.375	0
0.07	0.11	1.00	0.462	1.376	1.376	0
0.07	0.12	1.00	0.464	1.377	1.377	0
0.07	0.13	1.00	0.475	1.378	1.378	0
0.07	0.14	1.00	0.471	1.379	1.379	0
0.07	0.15	1.00	0.485	1.380	1.380	0
0.07	0.16	1.00	0.458	1.380	1.380	0
0.07	0.17	1.00	0.484	1.378	1.378	0
0.07	0.18	1.00	0.457	1.375	1.375	0
0.07	0.19	1.00	0.465	1.372	1.372	0
0.07	0.20	1.00	0.481	1.368	1.368	0
0.07	0.21	1.00	0.477	1.363	1.363	0
0.07	0.22	1.00	0.484	1.358	1.358	0
0.07	0.23	1.00	0.455	1.352	1.352	0
0.07	0.24	1.00	0.456	1.346	1.346	0
0.07	0.25	1.00	0.457	1.339	1.339	0
0.07	0.26	1.00	0.454	1.333	1.333	0
0.07	0.27	1.00	0.463	1.326	1.326	0
0.07	0.28	1.00	0.459	1.318	1.318	0
0.07	0.29	1.00	0.462	1.312	1.312	0
0.07	0.30	1.00	0.477	1.305	1.305	0
0.07	0.31	1.00	0.451	1.298	1.298	0
0.07	0.32	1.00	0.477	1.293	1.293	0
0.07	0.33	1.00	0.453	1.288	1.288	0
0.07	0.34	1.00	0.456	1.283	1.283	0
0.07	0.35	1.00	0.484	1.284	1.284	0
0.07	0.36	1.00	0.457	1.349	1.349	0.00003
0.07	0.37	1.00	0.525	1.654	1.589	0.00353
0.07	0.38	1.00	0.504	1.804	1.604	0.01086
0.07	0.39	1.00	0.486	1.620	1.556	0.00344
0.07	0.40	1.00	0.551	2.138	1.115	0.05419
0.07	0.41	1.00	0.567	2.123	1.121	0.05304
0.07	0.42	1.00	0.505	1.525	1.484	0.00223
0.07	0.43	1.00	0.466	1.355	1.353	0.00008
0.07	0.44	1.00	0.464	1.375	1.373	0.00012
0.07	0.45	1.00	0.497	1.404	1.394	0.00051
0.07	0.46	1.00	0.503	1.775	1.503	0.01469
0.07	0.47	1.00	0.537	1.818	1.578	0.01303
0.07	0.48	1.00	0.539	1.866	1.548	0.01723
0.07	0.49	1.00	0.563	2.107	1.332	0.04153
0.07	0.50	1.00	0.559	2.315	0.939	0.07220
0.07	0.51	1.00	0.561	2.366	0.892	0.07714
0.07	0.52	1.00	0.562	2.397	0.866	0.08001
0.07	0.53	1.00	0.567	2.412	0.927	0.07786
0.07	0.54	1.00	0.589	2.452	0.801	0.08597
0.07	0.55	1.00	0.571	2.482	0.748	0.09007
0.07	0.56	1.00	0.567	2.500	0.726	0.09204
0.07	0.57	1.00	0.570	2.516	0.707	0.09375
0.07	0.58	1.00	0.570	2.528	0.692	0.09508
0.07	0.59	1.00	0.595	2.541	0.677	0.09644
0.07	0.60	1.00	0.590	2.556	0.662	0.09792
0.07	0.61	1.00	0.575	2.566	0.651	0.09897
0.07	0.62	1.00	0.594	2.576	0.638	0.10013
0.07	0.63	1.00	0.595	2.583	0.627	0.10096
0.07	0.64	1.00	0.579	2.589	0.618	0.10168
0.07	0.65	1.00	0.577	2.594	0.609	0.10236
0.07	0.66	1.00	0.574	2.597	0.601	0.10291
0.07	0.67	1.00	0.578	2.601	0.592	0.10348
0.07	0.68	1.00	0.573	2.608	0.583	0.10428
0.07	0.69	1.00	0.580	2.614	0.576	0.10495
0.07	0.70	1.00	0.573	2.618	0.568	0.10549
0.07	0.71	1.00	0.583	2.625	0.560	0.10623
0.07	0.72	1.00	0.579	2.639	0.553	0.10729
0.07	0.73	1.00	0.612	2.651	0.545	0.10825
0.07	0.74	1.00	0.578	2.661	0.537	0.10915
0.07	0.75	1.00	0.584	2.667	0.530	0.10974
0.07	0.76	1.00	0.597	2.674	0.525	0.11036
0.07	0.77	1.00	0.602	2.689	0.515	0.11159
0.07	0.78	1.00	0.584	2.701	0.506	0.11258
0.07	0.79	1.00	0.588	2.711	0.499	0.11346
0.07	0.80	1.00	0.607	2.719	0.491	0.11418
0.07	0.81	1.00	0.610	2.725	0.485	0.11479
0.07	0.82	1.00	0.634	2.730	0.479	0.11534
0.07	0.83	1.00	0.582	2.738	0.472	0.11601
0.07	0.84	1.00	0.587	2.741	0.467	0.11643
0.07	0.85	1.00	0.588	2.749	0.460	0.11714
0.07	0.86	1.00	0.590	2.754	0.455	0.11762
0.07	0.87	1.00	0.589	2.759	0.450	0.11813
0.07	0.88	1.00	0.590	2.760	0.445	0.11838
0.07	0.89	1.00	0.597	2.766	0.440	0.11896
0.07	0.90	1.00	0.584	2.775	0.434	0.11963
0.07	0.91	1.00	0.589	2.780	0.429	0.12015
0.07	0.92	1.00	0.592	2.784	0.424	0.12054
0.07	0.93	1.00	0.589	2.792	0.419	0.12119
0.07	0.94	1.00	0.616	2.800	0.414	0.12181
0.07	0.95	1.00	0.594	2.803	0.409	0.12219
0.07	0.96	1.00	0.590	2.809	0.404	0.12273
0.07	0.97	1.00	0.585	2.810	0.400	0.12299
0.07	0.98	1.00	0.611	2.811	0.395	0.12321
0.07	0.99	1.00	0.598	2.815	0.390	0.12366
0.07	1.00	1.00	0.608	2.823	0.385	0.12426
0.08	0.01	1.00	0.461	1.362	1.362	0
0.08	0.02	1.00	0.455	1.361	1.361	0
0.08	0.03	1.00	0.459	1.361	1.361	0
0.08	0.04	1.00	0.460	1.361	1.361	0
0.08	0.05	1.00	0.463	1.362	1.362	0
0.08	0.06	1.00	0.464	1.363	1.363	0
0.08	0.07	1.00	0.488	1.364	1.364	0
0.08	0.08	1.00	0.457	1.365	1.365	0
0.08	0.09	1.00	0.342	1.366	1.366	0
0.08	0.10	1.00	0.340	1.368	1.368	0
0.08	0.11	1.00	0.344	1.369	1.369	0
0.08	0.12	1.00	0.340	1.371	1.371	0
0.08	0.13	1.00	0.327	1.371	1.371	0
0.08	0.14	1.00	0.343	1.373	1.373	0
0.08	0.15	1.00	0.343	1.374	1.374	0
0.08	0.16	1.00	0.335	1.373	1.373	0
0.08	0.17	1.00	0.330	1.372	1.372	0
0.08	0.18	1.00	0.327	1.368	1.368	0
0.08	0.19	1.00	0.338	1.364	1.364	0
0.08	0.20	1.00	0.327	1.359	1.359	0
0.08	0.21	1.00	0.338	1.354	1.354	0
0.08	0.22	1.00	0.355	1.349	1.349	0
0.08	0.23	1.00	0.333	1.344	1.344	0
0.08	0.24	1.00	0.329	1.339	1.339	0
0.08	0.25	1.00	0.341	1.333	1.333	0
0.08	0.26	1.00	0.336	1.326	1.326	0
0.08	0.27	1.00	0.334	1.320	1.320	0
0.08	0.28	1.00	0.339	1.312	1.312	0
0.08	0.29	1.00	0.344	1.306	1.306	0
0.08	0.30	1.00	0.337	1.298	1.298	0
0.08	0.31	1.00	0.328	1.291	1.291	0
0.08	0.32	1.00	0.330	1.283	1.283	0
0.08	0.33	1.00	0.337	1.275	1.275	0
0.08	0.34	1.00	0.341	1.268	1.268	0
0.08	0.35	1.00	0.333	1.260	1.260	0
0.08	0.36	1.00	0.331	1.253	1.253	0
0.08	0.37	1.00	0.358	1.245	1.245	0
0.08	0.38	1.00	0.325	1.237	1.237	0
0.08	0.39	1.00	0.328	1.230	1.230	0
0.08	0.40	1.00	0.346	1.221	1.221	0
0.08	0.41	1.00	0.344	1.217	1.217	0
0.08	0.42	1.00	0.330	1.219	1.219	0
0.08	0.43	1.00	0.362	1.581	1.405	0.00945
0.08	0.44	1.00	0.346	1.388	1.379	0.00048
0.08	0.45	1.00	0.364	1.519	1.472	0.00257
0.08	0.46	1.00	0.403	1.990	1.109	0.04664
0.08	0.47	1.00	0.372	1.694	1.400	0.01583
0.08	0.48	1.00	0.341	1.275	1.273	0.00010
0.08	0.49	1.00	0.348	1.370	1.354	0.00086
0.08	0.50	1.00	0.345	1.307	1.302	0.00028
0.08	0.51	1.00	0.357	1.420	1.395	0.00135
0.08	0.52	1.00	0.363	1.612	1.481	0.00709
0.08	0.53	1.00	0.367	1.624	1.487	0.00741
0.08	0.54	1.00	0.401	2.093	1.203	0.04733
0.08	0.55	1.00	0.419	2.284	0.870	0.07391
0.08	0.56	1.00	0.415	2.332	0.827	0.07850
0.08	0.57	1.00	0.415	2.366	0.829	0.08019
0.08	0.58	1.00	0.426	2.411	0.752	0.08619
0.08	0.59	1.00	0.428	2.440	0.711	0.08964
0.08	0.60	1.00	0.422	2.463	0.690	0.09185
0.08	0.61	1.00	0.428	2.481	0.674	0.09353
0.08	0.62	1.00	0.422	2.491	0.662	0.09461
0.08	0.63	1.00	0.437	2.506	0.648	0.09600
0.08	0.64	1.00	0.430	2.522	0.635	0.09746
0.08	0.65	1.00	0.441	2.534	0.624	0.09853
0.08	0.66	1.00	0.439	2.545	0.614	0.09958
0.08	0.67	1.00	0.433	2.552	0.605	0.10039
0.08	0.68	1.00	0.433	2.567	0.592	0.10176
0.08	0.69	1.00	0.423	2.578	0.583	0.10274
0.08	0.70	1.00	0.429	2.583	0.575	0.10338
0.08	0.71	1.00	0.445	2.590	0.568	0.10408
0.08	0.72	1.00	0.441	2.597	0.561	0.10476
0.08	0.73	1.00	0.446	2.605	0.554	0.10548
0.08	0.74	1.00	0.440	2.617	0.546	0.10642
0.08	0.75	1.00	0.459	2.624	0.539	0.10714
0.08	0.76	1.00	0.436	2.638	0.531	0.10819
0.08	0.77	1.00	0.436	2.652	0.523	0.10931
0.08	0.78	1.00	0.425	2.664	0.515	0.11031
0.08	0.79	1.00	0.442	2.682	0.506	0.11162
0.08	0.80	1.00	0.436	2.695	0.497	0.11271
0.08	0.81	1.00	0.443	2.708	0.489	0.11376
0.08	0.82	1.00	0.449	2.715	0.482	0.11441
0.08	0.83	1.00	0.451	2.724	0.475	0.11516
0.08	0.84	1.00	0.447	2.731	0.469	0.11583
0.08	0.85	1.00	0.459	2.740	0.462	0.11658
0.08	0.86	1.00	0.453	2.743	0.458	0.11696
0.08	0.87	1.00	0.437	2.749	0.452	0.11754
0.08	0.88	1.00	0.443	2.758	0.446	0.11824
0.08	0.89	1.00	0.456	2.761	0.441	0.11862
0.08	0.90	1.00	0.444	2.767	0.436	0.11913
0.08	0.91	1.00	0.454	2.775	0.430	0.11983
0.08	0.92	1.00	0.445	2.780	0.425	0.12032
0.08	0.93	1.00	0.455	2.790	0.420	0.12104
0.08	0.94	1.00	0.448	2.799	0.414	0.12179
0.08	0.95	1.00	0.452	2.803	0.409	0.12223
0.08	0.96	1.00	0.446	2.805	0.404	0.12256
0.08	0.97	1.00	0.448	2.808	0.399	0.12290
0.08	0.98	1.00	0.446	2.810	0.395	0.12319
0.08	0.99	1.00	0.443	2.818	0.390	0.12383
0.08	1.00	1.00	0.443	2.823	0.384	0.12432
0.09	0.01	1.00	0.348	1.359	1.359	0
0.09	0.02	1.00	0.328	1.358	1.358	0
0.09	0.03	1.00	0.337	1.358	1.358	0
0.09	0.04	1.00	0.335	1.359	1.359	0
0.09	0.05	1.00	0.334	1.359	1.359	0
0.09	0.06	1.00	0.327	1.360	1.360	0
0.09	0.07	1.00	0.337	1.360	1.360	0
0.09	0.08	1.00	0.337	1.362	1.362	0
0.09	0.09	1.00	0.339	1.363	1.363	0
0.09	0.10	1.00	0.329	1.364	1.364	0
0.09	0.11	1.00	0.325	1.366	1.366	0
0.09	0.12	1.00	0.336	1.367	1.367	0
0.09	0.13	1.00	0.337	1.367	1.367	0
0.09	0.14	1.00	0.329	1.368	1.368	0
0.09	0.15	1.00	0.333	1.368	1.368	0
0.09	0.16	1.00	0.339	1.367	1.367	0
0.09	0.17	1.00	0.338	1.364	1.364	0
0.09	0.18	1.00	0.327	1.360	1.360	0
0.09	0.19	1.00	0.335	1.355	1.355	0
0.09	0.20	1.00	0.340	1.349	1.349	0
0.09	0.21	1.00	0.328	1.343	1.343	0
0.09	0.22	1.00	0.330	1.336	1.336	0
0.09	0.23	1.00	0.341	1.330	1.330	0
0.09	0.24	1.00	0.336	1.323	1.323	0
0.09	0.25	1.00	0.334	1.317	1.317	0
0.09	0.26	1.00	0.334	1.311	1.311	0
0.09	0.27	1.00	0.339	1.303	1.303	0
0.09	0.28	1.00	0.324	1.298	1.298	0
0.09	0.29	1.00	0.331	1.292	1.292	0
0.09	0.30	1.00	0.337	1.286	1.286	0
0.09	0.31	1.00	0.328	1.280	1.280	0
0.09	0.32	1.00	0.337	1.273	1.273	0
0.09	0.33	1.00	0.342	1.264	1.264	0
0.09	0.34	1.00	0.351	1.257	1.257	0
0.09	0.35	1.00	0.332	1.251	1.251	0
0.09	0.36	1.00	0.336	1.243	1.243	0
0.09	0.37	1.00	0.338	1.234	1.234	0
0.09	0.38	1.00	0.329	1.226	1.226	0
0.09	0.39	1.00	0.332	1.217	1.217	0
0.09	0.40	1.00	0.332	1.208	1.208	0
0.09	0.41	1.00	0.339	1.198	1.198	0
0.09	0.42	1.00	0.328	1.187	1.187	0
0.09	0.43	1.00	0.344	1.178	1.178	0
0.09	0.44	1.00	0.335	1.170	1.170	0
0.09	0.45	1.00	0.339	1.164	1.164	0
0.09	0.46	1.00	0.328	1.162	1.162	0
0.09	0.47	1.00	0.347	1.192	1.192	0.00001
0.09	0.48	1.00	0.346	1.226	1.226	0.00004
0.09	0.49	1.00	0.359	1.331	1.320	0.00060
0.09	0.50	1.00	0.382	1.749	1.474	0.01486
0.09	0.51	1.00	0.346	1.372	1.347	0.00138
0.09	0.52	1.00	0.336	1.233	1.230	0.00017
0.09	0.53	1.00	0.343	1.265	1.258	0.00037
0.09	0.54	1.00	0.353	1.317	1.307	0.00057
0.09	0.55	1.00	0.376	1.563	1.413	0.00807
0.09	0.56	1.00	0.356	1.516	1.433	0.00445
0.09	0.57	1.00	0.385	1.868	1.437	0.02318
0.09	0.58	1.00	0.411	2.231	0.866	0.07134
0.09	0.59	1.00	0.421	2.300	0.804	0.07794
0.09	0.60	1.00	0.414	2.347	0.824	0.07944
0.09	0.61	1.00	0.420	2.393	0.711	0.08716
0.09	0.62	1.00	0.421	2.421	0.683	0.08997
0.09	0.63	1.00	0.429	2.444	0.664	0.09205
0.09	0.64	1.00	0.426	2.452	0.653	0.09294
0.09	0.65	1.00	0.426	2.467	0.641	0.09435
0.09	0.66	1.00	0.418	2.478	0.630	0.09541
0.09	0.67	1.00	0.430	2.491	0.618	0.09659
0.09	0.68	1.00	0.423	2.505	0.609	0.09776
0.09	0.69	1.00	0.429	2.515	0.600	0.09876
0.09	0.70	1.00	0.429	2.537	0.587	0.10043
0.09	0.71	1.00	0.437	2.550	0.578	0.10153
0.09	0.72	1.00	0.430	2.561	0.569	0.10254
0.09	0.73	1.00	0.437	2.570	0.562	0.10329
0.09	0.74	1.00	0.422	2.583	0.554	0.10432
0.09	0.75	1.00	0.440	2.592	0.547	0.10514
0.09	0.76	1.00	0.439	2.603	0.539	0.10603
0.09	0.77	1.00	0.444	2.622	0.529	0.10750
0.09	0.78	1.00	0.436	2.638	0.521	0.10867
0.09	0.79	1.00	0.447	2.653	0.513	0.10983
0.09	0.80	1.00	0.443	2.668	0.504	0.11099
0.09	0.81	1.00	0.450	2.683	0.495	0.11222
0.09	0.82	1.00	0.437	2.697	0.486	0.11327
0.09	0.83	1.00	0.452	2.710	0.478	0.11432
0.09	0.84	1.00	0.437	2.718	0.471	0.11505
0.09	0.85	1.00	0.444	2.726	0.465	0.11578
0.09	0.86	1.00	0.435	2.734	0.459	0.11639
0.09	0.87	1.00	0.449	2.740	0.454	0.11698
0.09	0.88	1.00	0.463	2.748	0.448	0.11767
0.09	0.89	1.00	0.468	2.753	0.442	0.11814
0.09	0.90	1.00	0.459	2.762	0.437	0.11884
0.09	0.91	1.00	0.462	2.768	0.431	0.11943
0.09	0.92	1.00	0.450	2.777	0.425	0.12016
0.09	0.93	1.00	0.464	2.789	0.419	0.12104
0.09	0.94	1.00	0.473	2.794	0.414	0.12151
0.09	0.95	1.00	0.601	2.802	0.408	0.12221
0.09	0.96	1.00	0.597	2.804	0.403	0.12252
0.09	0.97	1.00	0.593	2.805	0.399	0.12275
0.09	0.98	1.00	0.615	2.812	0.394	0.12334
0.09	0.99	1.00	0.462	2.820	0.389	0.12398
0.09	1.00	1.00	0.455	2.819	0.383	0.12417
0.10	0.01	1.00	0.332	1.436	1.436	0
0.10	0.02	1.00	0.328	1.367	1.367	0
0.10	0.03	1.00	0.333	1.364	1.364	0
0.10	0.04	1.00	0.334	1.364	1.364	0
0.10	0.05	1.00	0.331	1.365	1.365	0
0.10	0.06	1.00	0.327	1.364	1.364	0
0.10	0.07	1.00	0.334	1.366	1.366	0
0.10	0.08	1.00	0.331	1.367	1.367	0
0.10	0.09	1.00	0.323	1.369	1.369	0
0.10	0.10	1.00	0.330	1.371	1.371	0
0.10	0.11	1.00	0.337	1.371	1.371	0
0.10	0.12	1.00	0.328	1.373	1.373	0
0.10	0.13	1.00	0.329	1.374	1.374	0
0.10	0.14	1.00	0.345	1.376	1.376	0
0.10	0.15	1.00	0.329	1.377	1.377	0
0.10	0.16	1.00	0.333	1.375	1.375	0
0.10	0.17	1.00	0.333	1.372	1.372	0
0.10	0.18	1.00	0.332	1.368	1.368	0
0.10	0.19	1.00	0.330	1.362	1.362	0
0.10	0.20	1.00	0.341	1.355	1.355	0
0.10	0.21	1.00	0.334	1.347	1.347	0
0.10	0.22	1.00	0.333	1.338	1.338	0
0.10	0.23	1.00	0.326	1.325	1.325	0
0.10	0.24	1.00	0.322	1.266	1.266	0
0.10	0.25	1.00	0.327	1.254	1.254	0
0.10	0.26	1.00	0.328	1.244	1.244	0
0.10	0.27	1.00	0.321	1.235	1.235	0
0.10	0.28	1.00	0.325	1.227	1.227	0
0.10	0.29	1.00	0.328	1.219	1.219	0
0.10	0.30	1.00	0.323	1.212	1.212	0
0.10	0.31	1.00	0.322	1.205	1.205	0
0.10	0.32	1.00	0.326	1.197	1.197	0
0.10	0.33	1.00	0.335	1.192	1.192	0
0.10	0.34	1.00	0.322	1.188	1.188	0
0.10	0.35	1.00	0.324	1.202	1.202	0
0.10	0.36	1.00	0.331	1.224	1.224	0
0.10	0.37	1.00	0.332	1.219	1.219	0
0.10	0.38	1.00	0.335	1.212	1.212	0
0.10	0.39	1.00	0.340	1.205	1.205	0
0.10	0.40	1.00	0.335	1.197	1.197	0
0.10	0.41	1.00	0.339	1.188	1.188	0
0.10	0.42	1.00	0.329	1.178	1.178	0
0.10	0.43	1.00	0.333	1.167	1.167	0
0.10	0.44	1.00	0.338	1.158	1.158	0
0.10	0.45	1.00	0.330	1.150	1.150	0
0.10	0.46	1.00	0.323	1.142	1.142	0
0.10	0.47	1.00	0.332	1.135	1.135	0
0.10	0.48	1.00	0.333	1.129	1.129	0
0.10	0.49	1.00	0.335	1.126	1.126	0
0.10	0.50	1.00	0.332	1.131	1.131	0
0.10	0.51	1.00	0.342	1.170	1.169	0.00003
0.10	0.52	1.00	0.334	1.273	1.267	0.00035
0.10	0.53	1.00	0.359	1.535	1.375	0.00857
0.10	0.54	1.00	0.344	1.266	1.256	0.00052
0.10	0.55	1.00	0.342	1.203	1.201	0.00009
0.10	0.56	1.00	0.346	1.235	1.230	0.00029
0.10	0.57	1.00	0.348	1.356	1.330	0.00138
0.10	0.58	1.00	0.358	1.464	1.395	0.00376
0.10	0.59	1.00	0.366	1.666	1.440	0.01219
0.10	0.60	1.00	0.409	2.162	0.914	0.06541
0.10	0.61	1.00	0.422	2.266	0.802	0.07630
0.10	0.62	1.00	0.433	2.325	0.790	0.07988
0.10	0.63	1.00	0.432	2.371	0.697	0.08677
0.10	0.64	1.00	0.426	2.399	0.668	0.08954
0.10	0.65	1.00	0.432	2.418	0.655	0.09116
0.10	0.66	1.00	0.426	2.433	0.642	0.09255
0.10	0.67	1.00	0.427	2.445	0.630	0.09369
0.10	0.68	1.00	0.432	2.450	0.622	0.09436
0.10	0.69	1.00	0.427	2.469	0.612	0.09582
0.10	0.70	1.00	0.447	2.484	0.603	0.09695
0.10	0.71	1.00	0.450	2.500	0.593	0.09826
0.10	0.72	1.00	0.443	2.515	0.584	0.09946
0.10	0.73	1.00	0.431	2.528	0.575	0.10053
0.10	0.74	1.00	0.433	2.541	0.565	0.10165
0.10	0.75	1.00	0.425	2.555	0.556	0.10282
0.10	0.76	1.00	0.438	2.571	0.547	0.10403
0.10	0.77	1.00	0.437	2.581	0.540	0.10490
0.10	0.78	1.00	0.436	2.600	0.530	0.10629
0.10	0.79	1.00	0.435	2.620	0.521	0.10777
0.10	0.80	1.00	0.439	2.636	0.512	0.10901
0.10	0.81	1.00	0.447	2.661	0.501	0.11077
0.10	0.82	1.00	0.452	2.681	0.489	0.11233
0.10	0.83	1.00	0.448	2.690	0.482	0.11313
0.10	0.84	1.00	0.438	2.703	0.475	0.11413
0.10	0.85	1.00	0.444	2.712	0.468	0.11486
0.10	0.86	1.00	0.446	2.721	0.462	0.11562
0.10	0.87	1.00	0.441	2.729	0.456	0.11627
0.10	0.88	1.00	0.449	2.739	0.449	0.11714
0.10	0.89	1.00	0.449	2.746	0.443	0.11775
0.10	0.90	1.00	0.446	2.753	0.438	0.11834
0.10	0.91	1.00	0.445	2.762	0.432	0.11907
0.10	0.92	1.00	0.448	2.769	0.427	0.11969
0.10	0.93	1.00	0.449	2.784	0.420	0.12076
0.10	0.94	1.00	0.450	2.792	0.414	0.12144
0.10	0.95	1.00	0.446	2.798	0.408	0.12199
0.10	0.96	1.00	0.448	2.799	0.404	0.12221
0.10	0.97	1.00	0.450	2.806	0.399	0.12280
0.10	0.98	1.00	0.449	2.812	0.393	0.12335
0.10	0.99	1.00	0.453	2.814	0.388	0.12368
0.10	1.00	1.00	0.448	2.811	0.384	0.12371
0.11	0.01	1.00	0.407	2.430	1.198	0.06554
0.11	0.02	1.00	0.414	2.464	1.267	0.06392
0.11	0.03	1.00	0.412	2.549	1.134	0.07501
0.11	0.04	1.00	0.415	2.568	1.130	0.07624
0.11	0.05	1.00	0.417	2.586	1.127	0.07728
0.11	0.06	1.00	0.430	2.599	1.125	0.07810
0.11	0.07	1.00	0.420	2.608	1.125	0.07854
0.11	0.08	1.00	0.409	2.614	1.125	0.07893
0.11	0.09	1.00	0.419	2.620	1.125	0.07920
0.11	0.10	1.00	0.429	2.626	1.125	0.07953
0.11	0.11	1.00	0.417	2.628	1.126	0.07958
0.11	0.12	1.00	0.419	2.629	1.128	0.07954
0.11	0.13	1.00	0.420	2.624	1.131	0.07909
0.11	0.14	1.00	0.421	2.616	1.136	0.07849
0.11	0.15	1.00	0.419	2.611	1.140	0.07803
0.11	0.16	1.00	0.428	2.594	1.143	0.07696
0.11	0.17	1.00	0.418	2.573	1.147	0.07564
0.11	0.18	1.00	0.413	2.537	1.154	0.07334
0.11	0.19	1.00	0.411	2.454	1.190	0.06721
0.11	0.20	1.00	0.368	1.621	1.615	0.00035
0.11	0.21	1.00	0.340	1.399	1.399	0
0.11	0.22	1.00	0.336	1.374	1.374	0
0.11	0.23	1.00	0.331	1.359	1.359	0
0.11	0.24	1.00	0.325	1.345	1.345	0
0.11	0.25	1.00	0.335	1.331	1.331	0
0.11	0.26	1.00	0.338	1.318	1.318	0
0.11	0.27	1.00	0.328	1.299	1.299	0
0.11	0.28	1.00	0.325	1.239	1.239	0
0.11	0.29	1.00	0.342	1.225	1.225	0
0.11	0.30	1.00	0.333	1.215	1.215	0
0.11	0.31	1.00	0.324	1.204	1.204	0
0.11	0.32	1.00	0.321	1.194	1.194	0
0.11	0.33	1.00	0.333	1.184	1.184	0
0.11	0.34	1.00	0.327	1.176	1.176	0
0.11	0.35	1.00	0.323	1.167	1.167	0
0.11	0.36	1.00	0.323	1.158	1.158	0
0.11	0.37	1.00	0.320	1.151	1.151	0
0.11	0.38	1.00	0.327	1.144	1.144	0
0.11	0.39	1.00	0.327	1.138	1.138	0
0.11	0.40	1.00	0.326	1.156	1.156	0
0.11	0.41	1.00	0.327	1.175	1.175	0
0.11	0.42	1.00	0.335	1.168	1.168	0
0.11	0.43	1.00	0.327	1.159	1.159	0
0.11	0.44	1.00	0.334	1.150	1.150	0
0.11	0.45	1.00	0.333	1.142	1.142	0
0.11	0.46	1.00	0.326	1.134	1.134	0
0.11	0.47	1.00	0.335	1.126	1.126	0
0.11	0.48	1.00	0.332	1.118	1.118	0
0.11	0.49	1.00	0.326	1.113	1.113	0
0.11	0.50	1.00	0.332	1.108	1.108	0
0.11	0.51	1.00	0.328	1.105	1.105	0
0.11	0.52	1.00	0.334	1.105	1.105	0
0.11	0.53	1.00	0.326	1.121	1.121	0.00001
0.11	0.54	1.00	0.352	1.216	1.211	0.00027
0.11	0.55	1.00	0.348	1.347	1.320	0.00143
0.11	0.56	1.00	0.341	1.231	1.225	0.00029
0.11	0.57	1.00	0.335	1.192	1.190	0.00014
0.11	0.58	1.00	0.332	1.232	1.223	0.00049
0.11	0.59	1.00	0.360	1.458	1.383	0.00402
0.11	0.60	1.00	0.365	1.506	1.406	0.00535
0.11	0.61	1.00	0.383	1.790	1.378	0.02216
0.11	0.62	1.00	0.412	2.188	0.864	0.06923
0.11	0.63	1.00	0.424	2.288	0.777	0.07860
0.11	0.64	1.00	0.438	2.346	0.707	0.08493
0.11	0.65	1.00	0.422	2.376	0.674	0.08804
0.11	0.66	1.00	0.433	2.395	0.656	0.08987
0.11	0.67	1.00	0.427	2.410	0.643	0.09128
0.11	0.68	1.00	0.439	2.422	0.632	0.09239
0.11	0.69	1.00	0.430	2.432	0.624	0.09333
0.11	0.70	1.00	0.428	2.446	0.613	0.09453
0.11	0.71	1.00	0.426	2.460	0.605	0.09567
0.11	0.72	1.00	0.435	2.474	0.595	0.09681
0.11	0.73	1.00	0.427	2.490	0.585	0.09816
0.11	0.74	1.00	0.440	2.499	0.577	0.09897
0.11	0.75	1.00	0.434	2.516	0.567	0.10028
0.11	0.76	1.00	0.436	2.544	0.555	0.10228
0.11	0.77	1.00	0.437	2.554	0.549	0.10310
0.11	0.78	1.00	0.449	2.580	0.537	0.10496
0.11	0.79	1.00	0.446	2.603	0.526	0.10668
0.11	0.80	1.00	0.440	2.624	0.514	0.10827
0.11	0.81	1.00	0.442	2.646	0.504	0.10988
0.11	0.82	1.00	0.450	2.661	0.495	0.11107
0.11	0.83	1.00	0.445	2.678	0.485	0.11238
0.11	0.84	1.00	0.446	2.690	0.477	0.11336
0.11	0.85	1.00	0.443	2.698	0.471	0.11403
0.11	0.86	1.00	0.439	2.710	0.465	0.11496
0.11	0.87	1.00	0.431	2.718	0.458	0.11564
0.11	0.88	1.00	0.441	2.725	0.452	0.11624
0.11	0.89	1.00	0.447	2.734	0.445	0.11704
0.11	0.90	1.00	0.443	2.745	0.439	0.11786
0.11	0.91	1.00	0.452	2.753	0.433	0.11854
0.11	0.92	1.00	0.448	2.767	0.427	0.11955
0.11	0.93	1.00	0.445	2.780	0.420	0.12052
0.11	0.94	1.00	0.447	2.788	0.414	0.12118
0.11	0.95	1.00	0.448	2.791	0.409	0.12161
0.11	0.96	1.00	0.456	2.797	0.403	0.12216
0.11	0.97	1.00	0.445	2.801	0.399	0.12251
0.11	0.98	1.00	0.436	2.809	0.393	0.12321
0.11	0.99	1.00	0.445	2.806	0.389	0.12329
0.11	1.00	1.00	0.445	2.802	0.384	0.12324
0.12	0.01	1.00	0.328	1.343	1.343	0
0.12	0.02	1.00	0.331	1.341	1.341	0
0.12	0.03	1.00	0.338	1.341	1.341	0
0.12	0.04	1.00	0.330	1.337	1.337	0
0.12	0.05	1.00	0.325	1.281	1.281	0
0.12	0.06	1.00	0.319	1.278	1.278	0
0.12	0.07	1.00	0.325	1.280	1.280	0
0.12	0.08	1.00	0.325	1.285	1.285	0
0.12	0.09	1.00	0.325	1.336	1.336	0
0.12	0.10	1.00	0.342	1.341	1.341	0
0.12	0.11	1.00	0.330	1.345	1.345	0
0.12	0.12	1.00	0.327	1.349	1.349	0
0.12	0.13	1.00	0.329	1.352	1.352	0
0.12	0.14	1.00	0.345	1.355	1.355	0
0.12	0.15	1.00	0.334	1.359	1.359	0
0.12	0.16	1.00	0.334	1.361	1.361	0
0.12	0.17	1.00	0.322	1.362	1.362	0
0.12	0.18	1.00	0.331	1.363	1.363	0
0.12	0.19	1.00	0.341	1.365	1.365	0
0.12	0.20	1.00	0.328	1.369	1.369	0
0.12	0.21	1.00	0.338	1.444	1.444	0
0.12	0.22	1.00	0.360	1.740	1.700	0.00215
0.12	0.23	1.00	0.407	2.313	1.189	0.05976
0.12	0.24	1.00	0.406	2.348	1.149	0.06363
0.12	0.25	1.00	0.406	2.338	1.137	0.06368
0.12	0.26	1.00	0.413	2.250	1.177	0.05701
0.12	0.27	1.00	0.355	1.487	1.485	0.00013
0.12	0.28	1.00	0.332	1.368	1.368	0.00001
0.12	0.29	1.00	0.339	1.298	1.298	0
0.12	0.30	1.00	0.337	1.279	1.279	0
0.12	0.31	1.00	0.322	1.236	1.236	0
0.12	0.32	1.00	0.325	1.197	1.197	0
0.12	0.33	1.00	0.329	1.184	1.184	0
0.12	0.34	1.00	0.321	1.172	1.172	0
0.12	0.35	1.00	0.327	1.162	1.162	0
0.12	0.36	1.00	0.330	1.153	1.153	0
0.12	0.37	1.00	0.323	1.144	1.144	0
0.12	0.38	1.00	0.320	1.135	1.135	0
0.12	0.39	1.00	0.334	1.127	1.127	0
0.12	0.40	1.00	0.324	1.118	1.118	0
0.12	0.41	1.00	0.331	1.111	1.111	0
0.12	0.42	1.00	0.327	1.106	1.106	0
0.12	0.43	1.00	0.324	1.109	1.109	0
0.12	0.44	1.00	0.334	1.141	1.141	0
0.12	0.45	1.00	0.327	1.135	1.135	0
0.12	0.46	1.00	0.328	1.127	1.127	0
0.12	0.47	1.00	0.324	1.121	1.121	0
0.12	0.48	1.00	0.326	1.115	1.115	0
0.12	0.49	1.00	0.337	1.108	1.108	0
0.12	0.50	1.00	0.330	1.101	1.101	0
0.12	0.51	1.00	0.327	1.097	1.097	0
0.12	0.52	1.00	0.333	1.093	1.093	0
0.12	0.53	1.00	0.331	1.092	1.092	0
0.12	0.54	1.00	0.343	1.096	1.096	0
0.12	0.55	1.00	0.331	1.137	1.137	0.00003
0.12	0.56	1.00	0.350	1.271	1.245	0.00143
0.12	0.57	1.00	0.335	1.221	1.215	0.00031
0.12	0.58	1.00	0.343	1.196	1.192	0.00019
0.12	0.59	1.00	0.343	1.255	1.242	0.00072
0.12	0.60	1.00	0.350	1.334	1.303	0.00166
0.12	0.61	1.00	0.358	1.554	1.402	0.00818
0.12	0.62	1.00	0.383	1.809	1.367	0.02373
0.12	0.63	1.00	0.413	2.131	0.955	0.06172
0.12	0.64	1.00	0.417	2.276	0.786	0.07757
0.12	0.65	1.00	0.418	2.334	0.712	0.08408
0.12	0.66	1.00	0.424	2.359	0.675	0.08711
0.12	0.67	1.00	0.421	2.378	0.657	0.08899
0.12	0.68	1.00	0.428	2.387	0.645	0.08998
0.12	0.69	1.00	0.426	2.400	0.633	0.09123
0.12	0.70	1.00	0.424	2.414	0.623	0.09241
0.12	0.71	1.00	0.426	2.428	0.613	0.09360
0.12	0.72	1.00	0.422	2.438	0.605	0.09453
0.12	0.73	1.00	0.426	2.448	0.596	0.09546
0.12	0.74	1.00	0.427	2.460	0.589	0.09640
0.12	0.75	1.00	0.431	2.481	0.577	0.09801
0.12	0.76	1.00	0.427	2.496	0.569	0.09916
0.12	0.77	1.00	0.435	2.512	0.559	0.10046
0.12	0.78	1.00	0.429	2.534	0.547	0.10211
0.12	0.79	1.00	0.439	2.551	0.541	0.10334
0.12	0.80	1.00	0.435	2.580	0.530	0.10528
0.12	0.81	1.00	0.440	2.604	0.518	0.10709
0.12	0.82	1.00	0.439	2.630	0.504	0.10905
0.12	0.83	1.00	0.439	2.652	0.493	0.11068
0.12	0.84	1.00	0.439	2.669	0.484	0.11194
0.12	0.85	1.00	0.444	2.683	0.475	0.11308
0.12	0.86	1.00	0.443	2.696	0.467	0.11409
0.12	0.87	1.00	0.439	2.706	0.460	0.11491
0.12	0.88	1.00	0.437	2.716	0.454	0.11575
0.12	0.89	1.00	0.433	2.724	0.447	0.11644
0.12	0.90	1.00	0.445	2.735	0.441	0.11726
0.12	0.91	1.00	0.444	2.745	0.435	0.11809
0.12	0.92	1.00	0.447	2.766	0.427	0.11951
0.12	0.93	1.00	0.443	2.769	0.422	0.11991
0.12	0.94	1.00	0.446	2.782	0.414	0.12086
0.12	0.95	1.00	0.448	2.787	0.409	0.12139
0.12	0.96	1.00	0.450	2.793	0.404	0.12193
0.12	0.97	1.00	0.445	2.798	0.398	0.12241
0.12	0.98	1.00	0.448	2.801	0.393	0.12278
0.12	0.99	1.00	0.452	2.799	0.389	0.12290
0.12	1.00	1.00	0.443	2.794	0.384	0.12284
0.13	0.01	1.00	0.319	1.262	1.262	0
0.13	0.02	1.00	0.321	1.260	1.260	0
0.13	0.03	1.00	0.319	1.260	1.260	0
0.13	0.04	1.00	0.331	1.261	1.261	0
0.13	0.05	1.00	0.320	1.262	1.262	0
0.13	0.06	1.00	0.325	1.262	1.262	0
0.13	0.07	1.00	0.322	1.263	1.263	0
0.13	0.08	1.00	0.326	1.264	1.264	0
0.13	0.09	1.00	0.334	1.266	1.266	0
0.13	0.10	1.00	0.337	1.267	1.267	0
0.13	0.11	1.00	0.320	1.269	1.269	0
0.13	0.12	1.00	0.326	1.270	1.270	0
0.13	0.13	1.00	0.325	1.272	1.272	0
0.13	0.14	1.00	0.319	1.274	1.274	0
0.13	0.15	1.00	0.322	1.276	1.276	0
0.13	0.16	1.00	0.329	1.276	1.276	0
0.13	0.17	1.00	0.319	1.275	1.275	0
0.13	0.18	1.00	0.323	1.274	1.274	0
0.13	0.19	1.00	0.326	1.270	1.270	0
0.13	0.20	1.00	0.318	1.267	1.267	0
0.13	0.21	1.00	0.334	1.263	1.263	0
0.13	0.22	1.00	0.335	1.261	1.261	0
0.13	0.23	1.00	0.323	1.264	1.264	0
0.13	0.24	1.00	0.332	1.310	1.310	0
0.13	0.25	1.00	0.336	1.309	1.309	0
0.13	0.26	1.00	0.331	1.308	1.308	0
0.13	0.27	1.00	0.326	1.310	1.310	0
0.13	0.28	1.00	0.334	1.366	1.366	0
0.13	0.29	1.00	0.354	1.440	1.439	0.00004
0.13	0.30	1.00	0.347	1.505	1.494	0.00057
0.13	0.31	1.00	0.347	1.478	1.468	0.00054
0.13	0.32	1.00	0.332	1.295	1.295	0
0.13	0.33	1.00	0.332	1.254	1.254	0
0.13	0.34	1.00	0.324	1.206	1.206	0
0.13	0.35	1.00	0.322	1.166	1.166	0
0.13	0.36	1.00	0.331	1.152	1.152	0
0.13	0.37	1.00	0.326	1.140	1.140	0
0.13	0.38	1.00	0.326	1.131	1.131	0
0.13	0.39	1.00	0.331	1.121	1.121	0
0.13	0.40	1.00	0.316	1.111	1.111	0
0.13	0.41	1.00	0.331	1.102	1.102	0
0.13	0.42	1.00	0.325	1.094	1.094	0
0.13	0.43	1.00	0.317	1.085	1.085	0
0.13	0.44	1.00	0.328	1.079	1.079	0
0.13	0.45	1.00	0.326	1.080	1.080	0
0.13	0.46	1.00	0.324	1.116	1.116	0
0.13	0.47	1.00	0.333	1.114	1.114	0
0.13	0.48	1.00	0.328	1.113	1.113	0
0.13	0.49	1.00	0.334	1.107	1.107	0
0.13	0.50	1.00	0.325	1.101	1.101	0
0.13	0.51	1.00	0.327	1.098	1.098	0.00001
0.13	0.52	1.00	0.333	1.098	1.098	0
0.13	0.53	1.00	0.328	1.094	1.094	0
0.13	0.54	1.00	0.325	1.095	1.095	0.00001
0.13	0.55	1.00	0.338	1.099	1.099	0
0.13	0.56	1.00	0.333	1.111	1.111	0.00002
0.13	0.57	1.00	0.337	1.243	1.227	0.00086
0.13	0.58	1.00	0.333	1.185	1.181	0.00019
0.13	0.59	1.00	0.343	1.221	1.212	0.00048
0.13	0.60	1.00	0.349	1.280	1.257	0.00123
0.13	0.61	1.00	0.348	1.370	1.325	0.00244
0.13	0.62	1.00	0.367	1.604	1.390	0.01149
0.13	0.63	1.00	0.385	1.824	1.244	0.03095
0.13	0.64	1.00	0.390	2.027	1.031	0.05247
0.13	0.65	1.00	0.416	2.246	0.795	0.07553
0.13	0.66	1.00	0.421	2.310	0.704	0.08321
0.13	0.67	1.00	0.422	2.343	0.673	0.08641
0.13	0.68	1.00	0.413	2.364	0.656	0.08829
0.13	0.69	1.00	0.413	2.373	0.644	0.08932
0.13	0.70	1.00	0.426	2.390	0.632	0.09076
0.13	0.71	1.00	0.433	2.397	0.625	0.09148
0.13	0.72	1.00	0.409	2.415	0.615	0.09289
0.13	0.73	1.00	0.428	2.428	0.606	0.09395
0.13	0.74	1.00	0.422	2.449	0.594	0.09557
0.13	0.75	1.00	0.432	2.460	0.587	0.09649
0.13	0.76	1.00	0.427	2.471	0.579	0.09745
0.13	0.77	1.00	0.436	2.485	0.571	0.09854
0.13	0.78	1.00	0.430	2.502	0.561	0.09986
0.13	0.79	1.00	0.428	2.520	0.552	0.10118
0.13	0.80	1.00	0.435	2.536	0.543	0.10247
0.13	0.81	1.00	0.432	2.562	0.530	0.10432
0.13	0.82	1.00	0.436	2.593	0.517	0.10653
0.13	0.83	1.00	0.438	2.629	0.501	0.10913
0.13	0.84	1.00	0.439	2.652	0.488	0.11089
0.13	0.85	1.00	0.446	2.667	0.479	0.11208
0.13	0.86	1.00	0.443	2.678	0.472	0.11297
0.13	0.87	1.00	0.431	2.693	0.463	0.11413
0.13	0.88	1.00	0.449	2.702	0.456	0.11490
0.13	0.89	1.00	0.436	2.715	0.449	0.11591
0.13	0.90	1.00	0.446	2.727	0.442	0.11681
0.13	0.91	1.00	0.443	2.742	0.435	0.11793
0.13	0.92	1.00	0.447	2.757	0.428	0.11901
0.13	0.93	1.00	0.443	2.762	0.423	0.11948
0.13	0.94	1.00	0.449	2.772	0.416	0.12030
0.13	0.95	1.00	0.443	2.780	0.410	0.12098
0.13	0.96	1.00	0.453	2.784	0.405	0.12143
0.13	0.97	1.00	0.446	2.790	0.399	0.12198
0.13	0.98	1.00	0.452	2.789	0.394	0.12215
0.13	0.99	1.00	0.448	2.790	0.390	0.12239
0.13	1.00	1.00	0.439	2.780	0.385	0.12211
0.14	0.01	1.00	0.328	1.259	1.259	0
0.14	0.02	1.00	0.327	1.257	1.257	0
0.14	0.03	1.00	0.334	1.257	1.257	0
0.14	0.04	1.00	0.321	1.257	1.257	0
0.14	0.05	1.00	0.334	1.258	1.258	0
0.14	0.06	1.00	0.324	1.259	1.259	0
0.14	0.07	1.00	0.322	1.261	1.261	0
0.14	0.08	1.00	0.322	1.262	1.262	0
0.14	0.09	1.00	0.322	1.263	1.263	0
0.14	0.10	1.00	0.321	1.265	1.265	0
0.14	0.11	1.00	0.324	1.266	1.266	0
0.14	0.12	1.00	0.337	1.268	1.268	0
0.14	0.13	1.00	0.320	1.269	1.269	0
0.14	0.14	1.00	0.331	1.272	1.272	0
0.14	0.15	1.00	0.323	1.273	1.273	0
0.14	0.16	1.00	0.322	1.274	1.274	0
0.14	0.17	1.00	0.333	1.272	1.272	0
0.14	0.18	1.00	0.324	1.269	1.269	0
0.14	0.19	1.00	0.320	1.265	1.265	0
0.14	0.20	1.00	0.327	1.260	1.260	0
0.14	0.21	1.00	0.327	1.255	1.255	0
0.14	0.22	1.00	0.319	1.249	1.249	0
0.14	0.23	1.00	0.335	1.242	1.242	0
0.14	0.24	1.00	0.327	1.236	1.236	0
0.14	0.25	1.00	0.322	1.230	1.230	0
0.14	0.26	1.00	0.342	1.224	1.224	0
0.14	0.27	1.00	0.330	1.220	1.220	0
0.14	0.28	1.00	0.333	1.220	1.220	0
0.14	0.29	1.00	0.330	1.264	1.264	0
0.14	0.30	1.00	0.339	1.267	1.267	0
0.14	0.31	1.00	0.330	1.297	1.297	0
0.14	0.32	1.00	0.335	1.310	1.310	0
0.14	0.33	1.00	0.361	1.604	1.515	0.00481
0.14	0.34	1.00	0.340	1.331	1.331	0.00001
0.14	0.35	1.00	0.327	1.236	1.236	0
0.14	0.36	1.00	0.324	1.210	1.210	0
0.14	0.37	1.00	0.329	1.158	1.158	0
0.14	0.38	1.00	0.322	1.133	1.133	0
0.14	0.39	1.00	0.324	1.120	1.120	0
0.14	0.40	1.00	0.328	1.109	1.109	0
0.14	0.41	1.00	0.318	1.098	1.098	0
0.14	0.42	1.00	0.323	1.088	1.088	0
0.14	0.43	1.00	0.331	1.077	1.077	0
0.14	0.44	1.00	0.320	1.069	1.069	0
0.14	0.45	1.00	0.323	1.062	1.062	0
0.14	0.46	1.00	0.322	1.059	1.059	0
0.14	0.47	1.00	0.324	1.084	1.084	0
0.14	0.48	1.00	0.324	1.102	1.102	0
0.14	0.49	1.00	0.332	1.113	1.113	0
0.14	0.50	1.00	0.327	1.116	1.116	0
0.14	0.51	1.00	0.333	1.104	1.104	0
0.14	0.52	1.00	0.338	1.140	1.140	0.00002
0.14	0.53	1.00	0.344	1.250	1.243	0.00033
0.14	0.54	1.00	0.332	1.191	1.187	0.00020
0.14	0.55	1.00	0.327	1.144	1.142	0.00009
0.14	0.56	1.00	0.341	1.107	1.106	0.00004
0.14	0.57	1.00	0.338	1.115	1.114	0.00007
0.14	0.58	1.00	0.340	1.182	1.178	0.00023
0.14	0.59	1.00	0.334	1.159	1.157	0.00011
0.14	0.60	1.00	0.342	1.220	1.210	0.00052
0.14	0.61	1.00	0.347	1.267	1.251	0.00084
0.14	0.62	1.00	0.357	1.440	1.361	0.00424
0.14	0.63	1.00	0.366	1.608	1.392	0.01164
0.14	0.64	1.00	0.391	1.847	1.202	0.03430
0.14	0.65	1.00	0.404	2.043	0.995	0.05515
0.14	0.66	1.00	0.414	2.254	0.770	0.07718
0.14	0.67	1.00	0.433	2.314	0.695	0.08389
0.14	0.68	1.00	0.420	2.348	0.669	0.08683
0.14	0.69	1.00	0.418	2.367	0.654	0.08854
0.14	0.70	1.00	0.423	2.383	0.644	0.08985
0.14	0.71	1.00	0.421	2.395	0.634	0.09098
0.14	0.72	1.00	0.425	2.408	0.625	0.09206
0.14	0.73	1.00	0.426	2.428	0.615	0.09354
0.14	0.74	1.00	0.431	2.446	0.604	0.09497
0.14	0.75	1.00	0.429	2.464	0.592	0.09645
0.14	0.76	1.00	0.418	2.473	0.586	0.09723
0.14	0.77	1.00	0.427	2.476	0.583	0.09749
0.14	0.78	1.00	0.427	2.488	0.574	0.09852
0.14	0.79	1.00	0.427	2.495	0.565	0.09930
0.14	0.80	1.00	0.430	2.515	0.554	0.10086
0.14	0.81	1.00	0.431	2.531	0.545	0.10209
0.14	0.82	1.00	0.435	2.558	0.531	0.10414
0.14	0.83	1.00	0.431	2.594	0.514	0.10676
0.14	0.84	1.00	0.440	2.623	0.498	0.10898
0.14	0.85	1.00	0.441	2.649	0.485	0.11093
0.14	0.86	1.00	0.449	2.662	0.476	0.11195
0.14	0.87	1.00	0.432	2.674	0.468	0.11298
0.14	0.88	1.00	0.439	2.692	0.459	0.11426
0.14	0.89	1.00	0.444	2.708	0.451	0.11543
0.14	0.90	1.00	0.444	2.722	0.444	0.11652
0.14	0.91	1.00	0.445	2.732	0.437	0.11730
0.14	0.92	1.00	0.446	2.749	0.429	0.11856
0.14	0.93	1.00	0.442	2.757	0.423	0.11926
0.14	0.94	1.00	0.445	2.764	0.417	0.11983
0.14	0.95	1.00	0.436	2.769	0.411	0.12034
0.14	0.96	1.00	0.444	2.775	0.405	0.12092
0.14	0.97	1.00	0.448	2.777	0.400	0.12129
0.14	0.98	1.00	0.464	2.778	0.396	0.12151
0.14	0.99	1.00	0.447	2.775	0.391	0.12156
0.14	1.00	1.00	0.438	2.768	0.386	0.12144
0.15	0.01	1.00	0.318	1.256	1.256	0
0.15	0.02	1.00	0.327	1.255	1.255	0
0.15	0.03	1.00	0.332	1.255	1.255	0
0.15	0.04	1.00	0.335	1.256	1.256	0
0.15	0.05	1.00	0.322	1.256	1.256	0
0.15	0.06	1.00	0.325	1.258	1.258	0
0.15	0.07	1.00	0.323	1.259	1.259	0
0.15	0.08	1.00	0.331	1.260	1.260	0
0.15	0.09	1.00	0.327	1.262	1.262	0
0.15	0.10	1.00	0.320	1.264	1.264	0
0.15	0.11	1.00	0.331	1.265	1.265	0
0.15	0.12	1.00	0.325	1.267	1.267	0
0.15	0.13	1.00	0.321	1.269	1.269	0
0.15	0.14	1.00	0.325	1.271	1.271	0
0.15	0.15	1.00	0.329	1.273	1.273	0
0.15	0.16	1.00	0.318	1.273	1.273	0
0.15	0.17	1.00	0.332	1.271	1.271	0
0.15	0.18	1.00	0.332	1.268	1.268	0
0.15	0.19	1.00	0.320	1.263	1.263	0
0.15	0.20	1.00	0.333	1.258	1.258	0
0.15	0.21	1.00	0.330	1.252	1.252	0
0.15	0.22	1.00	0.330	1.245	1.245	0
0.15	0.23	1.00	0.330	1.238	1.238	0
0.15	0.24	1.00	0.330	1.232	1.232	0
0.15	0.25	1.00	0.325	1.225	1.225	0
0.15	0.26	1.00	0.322	1.218	1.218	0
0.15	0.27	1.00	0.324	1.210	1.210	0
0.15	0.28	1.00	0.334	1.203	1.203	0
0.15	0.29	1.00	0.339	1.196	1.196	0
0.15	0.30	1.00	0.323	1.191	1.191	0
0.15	0.31	1.00	0.330	1.190	1.190	0
0.15	0.32	1.00	0.343	1.222	1.222	0
0.15	0.33	1.00	0.332	1.239	1.239	0
0.15	0.34	1.00	0.329	1.281	1.281	0
0.15	0.35	1.00	0.343	1.321	1.320	0.00001
0.15	0.36	1.00	0.338	1.331	1.330	0.00006
0.15	0.37	1.00	0.328	1.227	1.227	0
0.15	0.38	1.00	0.344	1.189	1.189	0
0.15	0.39	1.00	0.332	1.140	1.140	0
0.15	0.40	1.00	0.320	1.113	1.113	0
0.15	0.41	1.00	0.328	1.099	1.099	0
0.15	0.42	1.00	0.325	1.085	1.085	0
0.15	0.43	1.00	0.323	1.074	1.074	0
0.15	0.44	1.00	0.333	1.064	1.064	0
0.15	0.45	1.00	0.323	1.055	1.055	0
0.15	0.46	1.00	0.325	1.049	1.049	0
0.15	0.47	1.00	0.321	1.047	1.047	0
0.15	0.48	1.00	0.325	1.069	1.069	0
0.15	0.49	1.00	0.333	1.088	1.088	0
0.15	0.50	1.00	0.332	1.110	1.110	0
0.15	0.51	1.00	0.330	1.136	1.136	0
0.15	0.52	1.00	0.333	1.144	1.144	0
0.15	0.53	1.00	0.342	1.157	1.157	0.00002
0.15	0.54	1.00	0.335	1.195	1.191	0.00018
0.15	0.55	1.00	0.330	1.158	1.157	0.00007
0.15	0.56	1.00	0.339	1.165	1.160	0.00027
0.15	0.57	1.00	0.335	1.113	1.112	0.00004
0.15	0.58	1.00	0.332	1.158	1.155	0.00014
0.15	0.59	1.00	0.344	1.131	1.130	0.00009
0.15	0.60	1.00	0.344	1.144	1.140	0.00016
0.15	0.61	1.00	0.342	1.247	1.232	0.00083
0.15	0.62	1.00	0.356	1.414	1.318	0.00514
0.15	0.63	1.00	0.369	1.609	1.297	0.01667
0.15	0.64	1.00	0.372	1.731	1.288	0.02370
0.15	0.65	1.00	0.397	1.941	1.110	0.04399
0.15	0.66	1.00	0.407	2.164	0.880	0.06713
0.15	0.67	1.00	0.423	2.284	0.732	0.08053
0.15	0.68	1.00	0.424	2.330	0.691	0.08491
0.15	0.69	1.00	0.426	2.363	0.670	0.08756
0.15	0.70	1.00	0.430	2.391	0.653	0.08981
0.15	0.71	1.00	0.429	2.411	0.639	0.09151
0.15	0.72	1.00	0.422	2.423	0.632	0.09251
0.15	0.73	1.00	0.425	2.433	0.628	0.09316
0.15	0.74	1.00	0.431	2.445	0.623	0.09403
0.15	0.75	1.00	0.435	2.455	0.615	0.09494
0.15	0.76	1.00	0.436	2.463	0.609	0.09560
0.15	0.77	1.00	0.432	2.472	0.600	0.09646
0.15	0.78	1.00	0.431	2.478	0.596	0.09698
0.15	0.79	1.00	0.431	2.485	0.585	0.09784
0.15	0.80	1.00	0.429	2.495	0.574	0.09891
0.15	0.81	1.00	0.434	2.512	0.561	0.10036
0.15	0.82	1.00	0.429	2.535	0.548	0.10214
0.15	0.83	1.00	0.424	2.562	0.531	0.10433
0.15	0.84	1.00	0.433	2.599	0.510	0.10716
0.15	0.85	1.00	0.436	2.625	0.494	0.10924
0.15	0.86	1.00	0.435	2.648	0.480	0.11104
0.15	0.87	1.00	0.435	2.659	0.472	0.11197
0.15	0.88	1.00	0.447	2.677	0.463	0.11331
0.15	0.89	1.00	0.439	2.694	0.455	0.11458
0.15	0.90	1.00	0.439	2.708	0.447	0.11565
0.15	0.91	1.00	0.441	2.722	0.439	0.11667
0.15	0.92	1.00	0.449	2.736	0.431	0.11775
0.15	0.93	1.00	0.453	2.745	0.425	0.11854
0.15	0.94	1.00	0.446	2.750	0.419	0.11904
0.15	0.95	1.00	0.450	2.759	0.412	0.11979
0.15	0.96	1.00	0.446	2.763	0.406	0.12029
0.15	0.97	1.00	0.444	2.763	0.402	0.12045
0.15	0.98	1.00	0.445	2.766	0.396	0.12090
0.15	0.99	1.00	0.447	2.764	0.392	0.12099
0.15	1.00	1.00	0.435	2.755	0.387	0.12070
0.16	0.01	1.00	0.327	1.255	1.255	0
0.16	0.02	1.00	0.323	1.254	1.254	0
0.16	0.03	1.00	0.327	1.254	1.254	0
0.16	0.04	1.00	0.331	1.254	1.254	0
0.16	0.05	1.00	0.322	1.255	1.255	0
0.16	0.06	1.00	0.327	1.257	1.257	0
0.16	0.07	1.00	0.346	1.258	1.258	0
0.16	0.08	1.00	0.321	1.260	1.260	0
0.16	0.09	1.00	0.326	1.261	1.261	0
0.16	0.10	1.00	0.338	1.263	1.263	0
0.16	0.11	1.00	0.329	1.265	1.265	0
0.16	0.12	1.00	0.330	1.266	1.266	0
0.16	0.13	1.00	0.323	1.269	1.269	0
0.16	0.14	1.00	0.319	1.271	1.271	0
0.16	0.15	1.00	0.330	1.273	1.273	0
0.16	0.16	1.00	0.330	1.272	1.272	0
0.16	0.17	1.00	0.323	1.270	1.270	0
0.16	0.18	1.00	0.329	1.267	1.267	0
0.16	0.19	1.00	0.324	1.262	1.262	0
0.16	0.20	1.00	0.323	1.257	1.257	0
0.16	0.21	1.00	0.326	1.251	1.251	0
0.16	0.22	1.00	0.343	1.244	1.244	0
0.16	0.23	1.00	0.321	1.237	1.237	0
0.16	0.24	1.00	0.329	1.230	1.230	0
0.16	0.25	1.00	0.331	1.223	1.223	0
0.16	0.26	1.00	0.324	1.215	1.215	0
0.16	0.27	1.00	0.323	1.207	1.207	0
0.16	0.28	1.00	0.333	1.199	1.199	0
0.16	0.29	1.00	0.329	1.191	1.191	0
0.16	0.30	1.00	0.320	1.184	1.184	0
0.16	0.31	1.00	0.330	1.176	1.176	0
0.16	0.32	1.00	0.323	1.169	1.169	0
0.16	0.33	1.00	0.320	1.166	1.166	0
0.16	0.34	1.00	0.330	1.188	1.188	0
0.16	0.35	1.00	0.332	1.229	1.229	0
0.16	0.36	1.00	0.326	1.248	1.248	0
0.16	0.37	1.00	0.353	1.275	1.275	0
0.16	0.38	1.00	0.344	1.288	1.288	0.00002
0.16	0.39	1.00	0.341	1.215	1.215	0
0.16	0.40	1.00	0.328	1.146	1.146	0
0.16	0.41	1.00	0.328	1.108	1.108	0
0.16	0.42	1.00	0.325	1.087	1.087	0
0.16	0.43	1.00	0.321	1.073	1.073	0
0.16	0.44	1.00	0.327	1.062	1.062	0
0.16	0.45	1.00	0.326	1.052	1.052	0
0.16	0.46	1.00	0.327	1.045	1.045	0
0.16	0.47	1.00	0.326	1.040	1.040	0
0.16	0.48	1.00	0.326	1.039	1.039	0
0.16	0.49	1.00	0.332	1.066	1.066	0
0.16	0.50	1.00	0.327	1.091	1.091	0
0.16	0.51	1.00	0.333	1.138	1.138	0.00002
0.16	0.52	1.00	0.346	1.206	1.203	0.00013
0.16	0.53	1.00	0.335	1.209	1.205	0.00019
0.16	0.54	1.00	0.337	1.199	1.198	0.00006
0.16	0.55	1.00	0.336	1.157	1.155	0.00007
0.16	0.56	1.00	0.343	1.148	1.146	0.00009
0.16	0.57	1.00	0.326	1.140	1.138	0.00011
0.16	0.58	1.00	0.332	1.116	1.115	0.00006
0.16	0.59	1.00	0.337	1.137	1.134	0.00016
0.16	0.60	1.00	0.334	1.129	1.127	0.00011
0.16	0.61	1.00	0.337	1.181	1.175	0.00033
0.16	0.62	1.00	0.348	1.308	1.271	0.00200
0.16	0.63	1.00	0.366	1.617	1.218	0.02129
0.16	0.64	1.00	0.377	1.694	1.271	0.02259
0.16	0.65	1.00	0.394	1.907	1.151	0.04009
0.16	0.66	1.00	0.395	2.046	1.019	0.05416
0.16	0.67	1.00	0.417	2.258	0.814	0.07525
0.16	0.68	1.00	0.417	2.333	0.720	0.08368
0.16	0.69	1.00	0.426	2.366	0.691	0.08674
0.16	0.70	1.00	0.422	2.388	0.674	0.08872
0.16	0.71	1.00	0.426	2.407	0.663	0.09023
0.16	0.72	1.00	0.424	2.425	0.649	0.09177
0.16	0.73	1.00	0.431	2.441	0.634	0.09331
0.16	0.74	1.00	0.423	2.454	0.622	0.09458
0.16	0.75	1.00	0.431	2.471	0.605	0.09621
0.16	0.76	1.00	0.431	2.475	0.600	0.09669
0.16	0.77	1.00	0.429	2.485	0.594	0.09746
0.16	0.78	1.00	0.432	2.498	0.587	0.09844
0.16	0.79	1.00	0.438	2.506	0.584	0.09900
0.16	0.80	1.00	0.431	2.508	0.581	0.09924
0.16	0.81	1.00	0.433	2.515	0.578	0.09970
0.16	0.82	1.00	0.431	2.526	0.566	0.10086
0.16	0.83	1.00	0.438	2.542	0.552	0.10234
0.16	0.84	1.00	0.444	2.569	0.531	0.10465
0.16	0.85	1.00	0.444	2.601	0.508	0.10734
0.16	0.86	1.00	0.440	2.624	0.490	0.10935
0.16	0.87	1.00	0.439	2.643	0.478	0.11093
0.16	0.88	1.00	0.438	2.663	0.468	0.11238
0.16	0.89	1.00	0.440	2.683	0.458	0.11383
0.16	0.90	1.00	0.439	2.692	0.451	0.11463
0.16	0.91	1.00	0.440	2.709	0.442	0.11590
0.16	0.92	1.00	0.442	2.721	0.434	0.11688
0.16	0.93	1.00	0.443	2.730	0.427	0.11768
0.16	0.94	1.00	0.446	2.736	0.421	0.11826
0.16	0.95	1.00	0.444	2.743	0.415	0.11886
0.16	0.96	1.00	0.444	2.749	0.408	0.11948
0.16	0.97	1.00	0.442	2.753	0.403	0.11991
0.16	0.98	1.00	0.437	2.752	0.398	0.12010
0.16	0.99	1.00	0.443	2.750	0.393	0.12023
0.16	1.00	1.00	0.444	2.743	0.388	0.12009
0.17	0.01	1.00	0.321	1.253	1.253	0
0.17	0.02	1.00	0.319	1.252	1.252	0
0.17	0.03	1.00	0.325	1.253	1.253	0
0.17	0.04	1.00	0.326	1.253	1.253	0
0.17	0.05	1.00	0.327	1.254	1.254	0
0.17	0.06	1.00	0.326	1.256	1.256	0
0.17	0.07	1.00	0.324	1.257	1.257	0
0.17	0.08	1.00	0.326	1.259	1.259	0
0.17	0.09	1.00	0.334	1.261	1.261	0
0.17	0.10	1.00	0.326	1.263	1.263	0
0.17	0.11	1.00	0.330	1.264	1.264	0
0.17	0.12	1.00	0.323	1.267	1.267	0
0.17	0.13	1.00	0.324	1.270	1.270	0
0.17	0.14	1.00	0.320	1.271	1.271	0
0.17	0.15	1.00	0.327	1.273	1.273	0
0.17	0.16	1.00	0.329	1.272	1.272	0
0.17	0.17	1.00	0.321	1.270	1.270	0
0.17	0.18	1.00	0.325	1.266	1.266	0
0.17	0.19	1.00	0.335	1.261	1.261	0
0.17	0.20	1.00	0.328	1.256	1.256	0
0.17	0.21	1.00	0.320	1.250	1.250	0
0.17	0.22	1.00	0.337	1.243	1.243	0
0.17	0.23	1.00	0.328	1.237	1.237	0
0.17	0.24	1.00	0.321	1.229	1.229	0
0.17	0.25	1.00	0.325	1.221	1.221	0
0.17	0.26	1.00	0.320	1.214	1.214	0
0.17	0.27	1.00	0.323	1.206	1.206	0
0.17	0.28	1.00	0.334	1.197	1.197	0
0.17	0.29	1.00	0.322	1.190	1.190	0
0.17	0.30	1.00	0.322	1.181	1.181	0
0.17	0.31	1.00	0.326	1.173	1.173	0
0.17	0.32	1.00	0.325	1.166	1.166	0
0.17	0.33	1.00	0.322	1.158	1.158	0
0.17	0.34	1.00	0.325	1.151	1.151	0
0.17	0.35	1.00	0.319	1.147	1.147	0
0.17	0.36	1.00	0.351	1.157	1.157	0
0.17	0.37	1.00	0.334	1.253	1.253	0
0.17	0.38	1.00	0.329	1.250	1.250	0
0.17	0.39	1.00	0.339	1.287	1.287	0.00002
0.17	0.40	1.00	0.339	1.265	1.264	0.00005
0.17	0.41	1.00	0.339	1.169	1.169	0
0.17	0.42	1.00	0.319	1.107	1.107	0
0.17	0.43	1.00	0.327	1.077	1.077	0
0.17	0.44	1.00	0.341	1.062	1.062	0
0.17	0.45	1.00	0.320	1.051	1.051	0
0.17	0.46	1.00	0.321	1.043	1.043	0
0.17	0.47	1.00	0.329	1.036	1.036	0
0.17	0.48	1.00	0.320	1.032	1.032	0
0.17	0.49	1.00	0.327	1.039	1.039	0
0.17	0.50	1.00	0.330	1.074	1.074	0
0.17	0.51	1.00	0.326	1.114	1.114	0
0.17	0.52	1.00	0.342	1.218	1.210	0.00039
0.17	0.53	1.00	0.355	1.373	1.155	0.01158
0.17	0.54	1.00	0.345	1.249	1.240	0.00046
0.17	0.55	1.00	0.342	1.231	1.224	0.00036
0.17	0.56	1.00	0.332	1.170	1.167	0.00020
0.17	0.57	1.00	0.327	1.137	1.136	0.00005
0.17	0.58	1.00	0.331	1.142	1.138	0.00019
0.17	0.59	1.00	0.327	1.124	1.122	0.00010
0.17	0.60	1.00	0.335	1.127	1.124	0.00012
0.17	0.61	1.00	0.339	1.168	1.163	0.00024
0.17	0.62	1.00	0.348	1.296	1.262	0.00180
0.17	0.63	1.00	0.365	1.571	1.268	0.01623
0.17	0.64	1.00	0.372	1.672	1.222	0.02398
0.17	0.65	1.00	0.383	1.813	1.226	0.03127
0.17	0.66	1.00	0.403	2.042	0.966	0.05653
0.17	0.67	1.00	0.417	2.229	0.837	0.07263
0.17	0.68	1.00	0.423	2.371	0.667	0.08818
0.17	0.69	1.00	0.431	2.406	0.642	0.09110
0.17	0.70	1.00	0.426	2.422	0.636	0.09223
0.17	0.71	1.00	0.427	2.428	0.643	0.09223
0.17	0.72	1.00	0.421	2.446	0.623	0.09409
0.17	0.73	1.00	0.433	2.461	0.608	0.09559
0.17	0.74	1.00	0.427	2.472	0.599	0.09657
0.17	0.75	1.00	0.435	2.486	0.585	0.09791
0.17	0.76	1.00	0.430	2.494	0.577	0.09869
0.17	0.77	1.00	0.430	2.502	0.570	0.09941
0.17	0.78	1.00	0.436	2.513	0.564	0.10027
0.17	0.79	1.00	0.432	2.523	0.558	0.10106
0.17	0.80	1.00	0.423	2.527	0.557	0.10131
0.17	0.81	1.00	0.426	2.531	0.555	0.10161
0.17	0.82	1.00	0.435	2.536	0.562	0.10156
0.17	0.83	1.00	0.429	2.543	0.562	0.10189
0.17	0.84	1.00	0.434	2.547	0.563	0.10207
0.17	0.85	1.00	0.437	2.573	0.536	0.10470
0.17	0.86	1.00	0.438	2.606	0.504	0.10783
0.17	0.87	1.00	0.441	2.627	0.488	0.10963
0.17	0.88	1.00	0.442	2.648	0.474	0.11131
0.17	0.89	1.00	0.444	2.664	0.464	0.11264
0.17	0.90	1.00	0.437	2.677	0.455	0.11371
0.17	0.91	1.00	0.426	2.691	0.447	0.11476
0.17	0.92	1.00	0.439	2.704	0.438	0.11581
0.17	0.93	1.00	0.442	2.714	0.431	0.11670
0.17	0.94	1.00	0.445	2.721	0.424	0.11736
0.17	0.95	1.00	0.446	2.727	0.417	0.11799
0.17	0.96	1.00	0.444	2.731	0.411	0.11843
0.17	0.97	1.00	0.428	2.735	0.405	0.11892
0.17	0.98	1.00	0.446	2.735	0.400	0.11916
0.17	0.99	1.00	0.442	2.734	0.395	0.11933
0.17	1.00	1.00	0.439	2.730	0.389	0.11936
0.18	0.01	1.00	0.321	1.252	1.252	0
0.18	0.02	1.00	0.321	1.252	1.252	0
0.18	0.03	1.00	0.339	1.252	1.252	0
0.18	0.04	1.00	0.323	1.253	1.253	0
0.18	0.05	1.00	0.338	1.254	1.254	0
0.18	0.06	1.00	0.334	1.255	1.255	0
0.18	0.07	1.00	0.325	1.257	1.257	0
0.18	0.08	1.00	0.327	1.259	1.259	0
0.18	0.09	1.00	0.329	1.260	1.260	0
0.18	0.10	1.00	0.339	1.262	1.262	0
0.18	0.11	1.00	0.325	1.265	1.265	0
0.18	0.12	1.00	0.320	1.268	1.268	0
0.18	0.13	1.00	0.326	1.270	1.270	0
0.18	0.14	1.00	0.329	1.272	1.272	0
0.18	0.15	1.00	0.321	1.273	1.273	0
0.18	0.16	1.00	0.326	1.272	1.272	0
0.18	0.17	1.00	0.341	1.270	1.270	0
0.18	0.18	1.00	0.321	1.266	1.266	0
0.18	0.19	1.00	0.330	1.261	1.261	0
0.18	0.20	1.00	0.331	1.256	1.256	0
0.18	0.21	1.00	0.313	1.250	1.250	0
0.18	0.22	1.00	0.328	1.243	1.243	0
0.18	0.23	1.00	0.321	1.236	1.236	0
0.18	0.24	1.00	0.326	1.228	1.228	0
0.18	0.25	1.00	0.323	1.220	1.220	0
0.18	0.26	1.00	0.327	1.213	1.213	0
0.18	0.27	1.00	0.325	1.205	1.205	0
0.18	0.28	1.00	0.324	1.196	1.196	0
0.18	0.29	1.00	0.328	1.188	1.188	0
0.18	0.30	1.00	0.330	1.180	1.180	0
0.18	0.31	1.00	0.328	1.172	1.172	0
0.18	0.32	1.00	0.334	1.163	1.163	0
0.18	0.33	1.00	0.325	1.156	1.156	0
0.18	0.34	1.00	0.321	1.148	1.148	0
0.18	0.35	1.00	0.328	1.142	1.142	0
0.18	0.36	1.00	0.328	1.137	1.137	0
0.18	0.37	1.00	0.320	1.134	1.134	0
0.18	0.38	1.00	0.323	1.152	1.152	0
0.18	0.39	1.00	0.348	1.213	1.213	0
0.18	0.40	1.00	0.336	1.252	1.252	0
0.18	0.41	1.00	0.334	1.232	1.232	0
0.18	0.42	1.00	0.338	1.194	1.193	0.00004
0.18	0.43	1.00	0.322	1.105	1.105	0
0.18	0.44	1.00	0.323	1.067	1.067	0
0.18	0.45	1.00	0.329	1.052	1.052	0
0.18	0.46	1.00	0.325	1.042	1.042	0
0.18	0.47	1.00	0.323	1.035	1.035	0
0.18	0.48	1.00	0.324	1.030	1.030	0
0.18	0.49	1.00	0.322	1.030	1.030	0
0.18	0.50	1.00	0.324	1.080	1.080	0
0.18	0.51	1.00	0.338	1.106	1.105	0.00001
0.18	0.52	1.00	0.335	1.140	1.140	0
0.18	0.53	1.00	0.342	1.188	1.185	0.00015
0.18	0.54	1.00	0.340	1.205	1.201	0.00019
0.18	0.55	1.00	0.342	1.271	1.253	0.00098
0.18	0.56	1.00	0.339	1.216	1.206	0.00049
0.18	0.57	1.00	0.344	1.156	1.153	0.00014
0.18	0.58	1.00	0.330	1.144	1.141	0.00016
0.18	0.59	1.00	0.333	1.153	1.148	0.00026
0.18	0.60	1.00	0.338	1.133	1.131	0.00012
0.18	0.61	1.00	0.340	1.165	1.159	0.00031
0.18	0.62	1.00	0.347	1.275	1.244	0.00166
0.18	0.63	1.00	0.365	1.560	1.264	0.01579
0.18	0.64	1.00	0.377	1.731	1.127	0.03196
0.18	0.65	1.00	0.378	1.748	1.264	0.02585
0.18	0.66	1.00	0.397	2.008	0.975	0.05427
0.18	0.67	1.00	0.407	2.164	0.880	0.06720
0.18	0.68	1.00	0.412	2.353	0.688	0.08624
0.18	0.69	1.00	0.433	2.403	0.638	0.09119
0.18	0.70	1.00	0.427	2.428	0.619	0.09332
0.18	0.71	1.00	0.426	2.440	0.609	0.09444
0.18	0.72	1.00	0.431	2.455	0.597	0.09577
0.18	0.73	1.00	0.431	2.464	0.589	0.09657
0.18	0.74	1.00	0.431	2.480	0.578	0.09794
0.18	0.75	1.00	0.430	2.489	0.571	0.09869
0.18	0.76	1.00	0.421	2.499	0.563	0.09962
0.18	0.77	1.00	0.417	2.507	0.557	0.10029
0.18	0.78	1.00	0.431	2.513	0.553	0.10076
0.18	0.79	1.00	0.433	2.523	0.544	0.10171
0.18	0.80	1.00	0.436	2.534	0.540	0.10248
0.18	0.81	1.00	0.434	2.541	0.535	0.10305
0.18	0.82	1.00	0.435	2.545	0.533	0.10335
0.18	0.83	1.00	0.433	2.551	0.537	0.10350
0.18	0.84	1.00	0.432	2.561	0.550	0.10343
0.18	0.85	1.00	0.439	2.569	0.565	0.10311
0.18	0.86	1.00	0.440	2.592	0.523	0.10623
0.18	0.87	1.00	0.436	2.614	0.500	0.10841
0.18	0.88	1.00	0.440	2.631	0.483	0.11010
0.18	0.89	1.00	0.437	2.641	0.474	0.11103
0.18	0.90	1.00	0.439	2.652	0.465	0.11197
0.18	0.91	1.00	0.441	2.666	0.454	0.11314
0.18	0.92	1.00	0.443	2.684	0.444	0.11456
0.18	0.93	1.00	0.439	2.694	0.435	0.11544
0.18	0.94	1.00	0.436	2.699	0.429	0.11603
0.18	0.95	1.00	0.426	2.706	0.422	0.11670
0.18	0.96	1.00	0.436	2.715	0.414	0.11751
0.18	0.97	1.00	0.445	2.716	0.408	0.11779
0.18	0.98	1.00	0.441	2.720	0.402	0.11829
0.18	0.99	1.00	0.448	2.720	0.396	0.11857
0.18	1.00	1.00	0.435	2.712	0.391	0.11836
0.19	0.01	1.00	0.326	1.251	1.251	0
0.19	0.02	1.00	0.323	1.251	1.251	0
0.19	0.03	1.00	0.327	1.251	1.251	0
0.19	0.04	1.00	0.327	1.252	1.252	0
0.19	0.05	1.00	0.332	1.253	1.253	0
0.19	0.06	1.00	0.327	1.255	1.255	0
0.19	0.07	1.00	0.320	1.256	1.256	0
0.19	0.08	1.00	0.324	1.258	1.258	0
0.19	0.09	1.00	0.325	1.260	1.260	0
0.19	0.10	1.00	0.321	1.262	1.262	0
0.19	0.11	1.00	0.324	1.265	1.265	0
0.19	0.12	1.00	0.333	1.268	1.268	0
0.19	0.13	1.00	0.316	1.271	1.271	0
0.19	0.14	1.00	0.325	1.272	1.272	0
0.19	0.15	1.00	0.323	1.273	1.273	0
0.19	0.16	1.00	0.318	1.272	1.272	0
0.19	0.17	1.00	0.328	1.270	1.270	0
0.19	0.18	1.00	0.328	1.266	1.266	0
0.19	0.19	1.00	0.324	1.261	1.261	0
0.19	0.20	1.00	0.321	1.256	1.256	0
0.19	0.21	1.00	0.325	1.249	1.249	0
0.19	0.22	1.00	0.319	1.243	1.243	0
0.19	0.23	1.00	0.330	1.235	1.235	0
0.19	0.24	1.00	0.332	1.228	1.228	0
0.19	0.25	1.00	0.330	1.220	1.220	0
0.19	0.26	1.00	0.339	1.212	1.212	0
0.19	0.27	1.00	0.327	1.204	1.204	0
0.19	0.28	1.00	0.320	1.196	1.196	0
0.19	0.29	1.00	0.327	1.187	1.187	0
0.19	0.30	1.00	0.332	1.179	1.179	0
0.19	0.31	1.00	0.318	1.171	1.171	0
0.19	0.32	1.00	0.331	1.162	1.162	0
0.19	0.33	1.00	0.324	1.154	1.154	0
0.19	0.34	1.00	0.321	1.147	1.147	0
0.19	0.35	1.00	0.325	1.140	1.140	0
0.19	0.36	1.00	0.327	1.138	1.138	0
0.19	0.37	1.00	0.322	1.128	1.128	0
0.19	0.38	1.00	0.331	1.120	1.120	0
0.19	0.39	1.00	0.327	1.118	1.118	0
0.19	0.40	1.00	0.324	1.164	1.164	0
0.19	0.41	1.00	0.342	1.209	1.209	0.00003
0.19	0.42	1.00	0.333	1.200	1.200	0
0.19	0.43	1.00	0.339	1.196	1.180	0.00085
0.19	0.44	1.00	0.327	1.094	1.094	0
0.19	0.45	1.00	0.327	1.059	1.059	0
0.19	0.46	1.00	0.320	1.043	1.043	0
0.19	0.47	1.00	0.319	1.034	1.034	0
0.19	0.48	1.00	0.325	1.027	1.027	0
0.19	0.49	1.00	0.331	1.025	1.025	0
0.19	0.50	1.00	0.323	1.038	1.038	0
0.19	0.51	1.00	0.328	1.092	1.092	0.00001
0.19	0.52	1.00	0.326	1.104	1.103	0.00001
0.19	0.53	1.00	0.334	1.130	1.130	0.00001
0.19	0.54	1.00	0.337	1.177	1.174	0.00016
0.19	0.55	1.00	0.348	1.259	1.245	0.00071
0.19	0.56	1.00	0.346	1.380	1.171	0.01110
0.19	0.57	1.00	0.342	1.175	1.167	0.00039
0.19	0.58	1.00	0.339	1.164	1.158	0.00033
0.19	0.59	1.00	0.338	1.154	1.148	0.00028
0.19	0.60	1.00	0.330	1.148	1.143	0.00027
0.19	0.61	1.00	0.337	1.186	1.176	0.00050
0.19	0.62	1.00	0.355	1.310	1.253	0.00304
0.19	0.63	1.00	0.367	1.511	1.215	0.01576
0.19	0.64	1.00	0.378	1.726	1.135	0.03136
0.19	0.65	1.00	0.379	1.734	1.264	0.02510
0.19	0.66	1.00	0.396	1.997	0.980	0.05346
0.19	0.67	1.00	0.407	2.148	0.899	0.06541
0.19	0.68	1.00	0.421	2.298	0.748	0.08053
0.19	0.69	1.00	0.423	2.394	0.639	0.09063
0.19	0.70	1.00	0.429	2.419	0.619	0.09289
0.19	0.71	1.00	0.425	2.438	0.604	0.09457
0.19	0.72	1.00	0.434	2.454	0.593	0.09590
0.19	0.73	1.00	0.433	2.466	0.584	0.09692
0.19	0.74	1.00	0.432	2.474	0.575	0.09778
0.19	0.75	1.00	0.433	2.488	0.565	0.09893
0.19	0.76	1.00	0.433	2.498	0.557	0.09983
0.19	0.77	1.00	0.440	2.503	0.552	0.10033
0.19	0.78	1.00	0.431	2.512	0.544	0.10118
0.19	0.79	1.00	0.431	2.518	0.539	0.10167
0.19	0.80	1.00	0.432	2.529	0.533	0.10257
0.19	0.81	1.00	0.424	2.538	0.528	0.10324
0.19	0.82	1.00	0.428	2.542	0.523	0.10367
0.19	0.83	1.00	0.432	2.551	0.519	0.10434
0.19	0.84	1.00	0.436	2.557	0.515	0.10479
0.19	0.85	1.00	0.436	2.572	0.506	0.10601
0.19	0.86	1.00	0.434	2.588	0.498	0.10713
0.19	0.87	1.00	0.422	2.602	0.493	0.10812
0.19	0.88	1.00	0.436	2.614	0.488	0.10898
0.19	0.89	1.00	0.437	2.620	0.508	0.10834
0.19	0.90	1.00	0.437	2.633	0.474	0.11056
0.19	0.91	1.00	0.440	2.647	0.466	0.11166
0.19	0.92	1.00	0.446	2.656	0.461	0.11233
0.19	0.93	1.00	0.440	2.662	0.459	0.11273
0.19	0.94	1.00	0.438	2.670	0.446	0.11371
0.19	0.95	1.00	0.441	2.681	0.432	0.11491
0.19	0.96	1.00	0.442	2.691	0.422	0.11588
0.19	0.97	1.00	0.443	2.694	0.413	0.11644
0.19	0.98	1.00	0.435	2.700	0.405	0.11713
0.19	0.99	1.00	0.440	2.704	0.399	0.11762
0.19	1.00	1.00	0.440	2.700	0.393	0.11766
0.20	0.01	1.00	0.320	1.250	1.250	0
0.20	0.02	1.00	0.324	1.250	1.250	0
0.20	0.03	1.00	0.325	1.250	1.250	0
0.20	0.04	1.00	0.326	1.251	1.251	0
0.20	0.05	1.00	0.325	1.253	1.253	0
0.20	0.06	1.00	0.328	1.255	1.255	0
0.20	0.07	1.00	0.322	1.256	1.256	0
0.20	0.08	1.00	0.325	1.258	1.258	0
0.20	0.09	1.00	0.324	1.260	1.260	0
0.20	0.10	1.00	0.321	1.263	1.263	0
0.20	0.11	1.00	0.324	1.266	1.266	0
0.20	0.12	1.00	0.331	1.270	1.270	0
0.20	0.13	1.00	0.321	1.272	1.272	0
0.20	0.14	1.00	0.324	1.273	1.273	0
0.20	0.15	1.00	0.326	1.274	1.274	0
0.20	0.16	1.00	0.321	1.273	1.273	0
0.20	0.17	1.00	0.322	1.270	1.270	0
0.20	0.18	1.00	0.331	1.266	1.266	0
0.20	0.19	1.00	0.321	1.261	1.261	0
0.20	0.20	1.00	0.329	1.256	1.256	0
0.20	0.21	1.00	0.326	1.249	1.249	0
0.20	0.22	1.00	0.322	1.243	1.243	0
0.20	0.23	1.00	0.322	1.235	1.235	0
0.20	0.24	1.00	0.333	1.228	1.228	0
0.20	0.25	1.00	0.324	1.220	1.220	0
0.20	0.26	1.00	0.329	1.212	1.212	0
0.20	0.27	1.00	0.327	1.205	1.205	0
0.20	0.28	1.00	0.318	1.196	1.196	0
0.20	0.29	1.00	0.326	1.187	1.187	0
0.20	0.30	1.00	0.331	1.179	1.179	0
0.20	0.31	1.00	0.319	1.170	1.170	0
0.20	0.32	1.00	0.330	1.161	1.161	0
0.20	0.33	1.00	0.331	1.154	1.154	0
0.20	0.34	1.00	0.319	1.147	1.147	0
0.20	0.35	1.00	0.319	1.140	1.140	0
0.20	0.36	1.00	0.340	1.134	1.134	0
0.20	0.37	1.00	0.321	1.125	1.125	0
0.20	0.38	1.00	0.333	1.116	1.116	0
0.20	0.39	1.00	0.328	1.108	1.108	0
0.20	0.40	1.00	0.331	1.104	1.104	0
0.20	0.41	1.00	0.326	1.146	1.146	0
0.20	0.42	1.00	0.325	1.155	1.155	0
0.20	0.43	1.00	0.338	1.151	1.151	0
0.20	0.44	1.00	0.328	1.182	1.087	0.00503
0.20	0.45	1.00	0.326	1.084	1.084	0
0.20	0.46	1.00	0.323	1.048	1.048	0
0.20	0.47	1.00	0.330	1.036	1.036	0
0.20	0.48	1.00	0.335	1.028	1.028	0
0.20	0.49	1.00	0.334	1.025	1.025	0
0.20	0.50	1.00	0.323	1.029	1.029	0
0.20	0.51	1.00	0.330	1.060	1.060	0
0.20	0.52	1.00	0.331	1.092	1.092	0
0.20	0.53	1.00	0.331	1.112	1.112	0.00003
0.20	0.54	1.00	0.331	1.114	1.114	0.00003
0.20	0.55	1.00	0.341	1.218	1.211	0.00037
0.20	0.56	1.00	0.342	1.249	1.229	0.00104
0.20	0.57	1.00	0.335	1.169	1.161	0.00044
0.20	0.58	1.00	0.337	1.188	1.176	0.00063
0.20	0.59	1.00	0.339	1.175	1.166	0.00051
0.20	0.60	1.00	0.339	1.177	1.165	0.00063
0.20	0.61	1.00	0.337	1.212	1.193	0.00098
0.20	0.62	1.00	0.347	1.324	1.233	0.00484
0.20	0.63	1.00	0.368	1.566	1.178	0.02062
0.20	0.64	1.00	0.379	1.690	1.172	0.02753
0.20	0.65	1.00	0.376	1.740	1.234	0.02697
0.20	0.66	1.00	0.403	1.985	0.991	0.05229
0.20	0.67	1.00	0.404	2.122	0.926	0.06273
0.20	0.68	1.00	0.417	2.273	0.754	0.07891
0.20	0.69	1.00	0.420	2.386	0.639	0.09024
0.20	0.70	1.00	0.426	2.414	0.617	0.09268
0.20	0.71	1.00	0.425	2.430	0.604	0.09419
0.20	0.72	1.00	0.433	2.446	0.592	0.09555
0.20	0.73	1.00	0.429	2.461	0.582	0.09674
0.20	0.74	1.00	0.429	2.470	0.573	0.09767
0.20	0.75	1.00	0.427	2.476	0.566	0.09829
0.20	0.76	1.00	0.441	2.488	0.557	0.09935
0.20	0.77	1.00	0.434	2.498	0.549	0.10021
0.20	0.78	1.00	0.430	2.508	0.542	0.10105
0.20	0.79	1.00	0.435	2.511	0.537	0.10144
0.20	0.80	1.00	0.429	2.522	0.531	0.10227
0.20	0.81	1.00	0.432	2.529	0.526	0.10284
0.20	0.82	1.00	0.430	2.536	0.522	0.10341
0.20	0.83	1.00	0.430	2.545	0.516	0.10416
0.20	0.84	1.00	0.442	2.549	0.514	0.10442
0.20	0.85	1.00	0.434	2.562	0.508	0.10536
0.20	0.86	1.00	0.435	2.579	0.499	0.10667
0.20	0.87	1.00	0.434	2.582	0.496	0.10696
0.20	0.88	1.00	0.428	2.594	0.490	0.10784
0.20	0.89	1.00	0.440	2.593	0.486	0.10797
0.20	0.90	1.00	0.436	2.611	0.477	0.10929
0.20	0.91	1.00	0.438	2.621	0.469	0.11016
0.20	0.92	1.00	0.433	2.631	0.462	0.11100
0.20	0.93	1.00	0.437	2.638	0.455	0.11168
0.20	0.94	1.00	0.438	2.643	0.452	0.11204
0.20	0.95	1.00	0.443	2.648	0.452	0.11233
0.20	0.96	1.00	0.441	2.641	0.484	0.11053
0.20	0.97	1.00	0.440	2.647	0.521	0.10916
0.20	0.98	1.00	0.437	2.677	0.411	0.11567
0.20	0.99	1.00	0.439	2.682	0.402	0.11635
[truncated: 8,001 more rows]
