# Supplementary material for: A study of Mandelbrot and Julia Sets via Picard–Thakur iteration with s-convexity
Source: PLoS One. 2025 Mar 21;20(3):e0315271. doi: 10.1371/journal.pone.0315271 (PMC11927917; doi:10.1371/journal.pone.0315271)
Supplement: Data 1 — (ZIP) [file pone.0315271.s001.zip › data/julia/k3/varying_s/linear_j4_pt1.tsv]

s	time	ANI	AET	NAI
0.010	0.868	1.062	1.042	0.00102
0.020	0.909	1.063	1.053	0.00050
0.030	0.915	1.067	1.059	0.00041
0.040	0.856	1.101	1.037	0.00338
0.050	1.039	1.119	1.036	0.00439
0.060	0.914	1.136	1.039	0.00515
0.070	0.901	1.156	1.043	0.00594
0.080	0.882	1.177	1.047	0.00686
0.090	0.847	1.202	1.051	0.00795
0.100	0.927	1.230	1.056	0.00921
0.110	0.933	1.265	1.059	0.01088
0.120	0.882	1.304	1.063	0.01272
0.130	0.935	1.350	1.065	0.01505
0.140	0.989	1.417	1.065	0.01856
0.150	0.928	1.504	1.062	0.02334
0.160	0.979	1.579	1.059	0.02744
0.170	1.012	1.658	1.056	0.03178
0.180	1.004	1.731	1.053	0.03578
0.190	1.009	1.792	1.052	0.03905
0.200	1.014	1.845	1.051	0.04189
0.210	1.011	1.890	1.050	0.04434
0.220	1.043	1.932	1.050	0.04655
0.230	1.052	1.969	1.050	0.04852
0.240	1.028	2.002	1.050	0.05023
0.250	1.014	2.032	1.050	0.05180
0.260	1.085	2.059	1.050	0.05320
0.270	1.043	2.083	1.051	0.05446
0.280	1.081	2.106	1.052	0.05564
0.290	1.089	2.127	1.052	0.05671
0.300	1.087	2.147	1.053	0.05770
0.310	1.097	2.165	1.054	0.05861
0.320	1.099	2.181	1.056	0.05942
0.330	1.118	2.198	1.057	0.06023
0.340	1.107	2.213	1.058	0.06098
0.350	1.087	2.228	1.060	0.06164
0.360	1.087	2.242	1.062	0.06231
0.370	1.118	2.254	1.064	0.06284
0.380	1.111	2.266	1.067	0.06335
0.390	1.101	2.278	1.070	0.06382
0.400	1.127	2.287	1.073	0.06415
0.410	1.109	2.297	1.077	0.06445
0.420	1.139	2.306	1.082	0.06473
0.430	1.059	2.317	1.088	0.06501
0.440	1.084	2.327	1.097	0.06506
0.450	1.111	2.336	1.105	0.06515
0.460	1.090	2.347	1.115	0.06523
0.470	1.119	2.356	1.129	0.06506
0.480	1.073	2.364	1.140	0.06492
0.490	1.133	2.369	1.150	0.06465
0.500	1.100	2.369	1.160	0.06415
0.510	1.079	2.370	1.171	0.06368
0.520	1.087	2.368	1.183	0.06298
0.530	1.088	2.360	1.197	0.06187
0.540	1.100	2.348	1.214	0.06034
0.550	1.119	2.341	1.230	0.05918
0.560	1.108	2.337	1.242	0.05840
0.570	1.152	2.339	1.251	0.05803
0.580	1.153	2.343	1.260	0.05781
0.590	1.114	2.348	1.268	0.05763
0.600	1.092	2.354	1.276	0.05758
0.610	1.108	2.364	1.285	0.05767
0.620	1.132	2.376	1.294	0.05785
0.630	1.141	2.394	1.304	0.05833
0.640	1.150	2.419	1.315	0.05911
0.650	1.153	2.465	1.327	0.06092
0.660	1.117	2.512	1.343	0.06268
0.670	1.161	2.598	1.365	0.06620
0.680	1.202	2.656	1.402	0.06743
0.690	1.247	2.723	1.473	0.06749
0.700	1.166	2.870	1.581	0.06998
0.710	1.295	3.039	1.735	0.07136
0.720	1.555	3.264	1.906	0.07503
0.730	1.449	3.338	2.008	0.07391
0.740	1.415	3.931	2.302	0.09200
0.750	1.642	5.249	1.303	0.21108
0.760	1.816	5.561	1.187	0.23250
0.770	1.865	5.746	1.161	0.24336
0.780	1.813	5.891	1.146	0.25169
0.790	1.800	6.017	1.136	0.25871
0.800	1.893	6.128	1.129	0.26492
0.810	1.861	6.233	1.123	0.27072
0.820	1.926	6.329	1.118	0.27598
0.830	2.006	6.422	1.114	0.28107
0.840	1.992	6.512	1.110	0.28596
0.850	2.006	6.600	1.106	0.29080
0.860	2.034	6.686	1.102	0.29547
0.870	2.023	6.768	1.100	0.29991
0.880	2.281	6.852	1.096	0.30447
0.890	2.050	6.935	1.093	0.30897
0.900	2.028	7.015	1.091	0.31329
0.910	2.097	7.095	1.088	0.31762
0.920	2.109	7.178	1.084	0.32213
0.930	2.187	7.256	1.082	0.32638
0.940	2.141	7.335	1.079	0.33065
0.950	2.204	7.413	1.076	0.33484
0.960	2.240	7.492	1.073	0.33916
0.970	2.230	7.571	1.070	0.34344
0.980	2.207	7.650	1.067	0.34770
0.990	2.183	7.725	1.065	0.35173
1.000	2.240	7.802	1.061	0.35591
