# Supplementary material for: A study of Mandelbrot and Julia Sets via Picard–Thakur iteration with s-convexity
Source: PLoS One. 2025 Mar 21;20(3):e0315271. doi: 10.1371/journal.pone.0315271 (PMC11927917; doi:10.1371/journal.pone.0315271)
Supplement: Data 1 — (ZIP) [file pone.0315271.s001.zip › data/julia/k3/varying_s/linear_j4_pt11.tsv]

s	time	ANI	AET	NAI
0.010	0.853	1.053	1.046	0.00038
0.020	0.823	1.052	1.049	0.00015
0.030	0.896	1.051	1.051	0.00002
0.040	0.929	1.057	1.055	0.00009
0.050	0.868	1.084	1.048	0.00188
0.060	0.981	1.103	1.039	0.00338
0.070	1.030	1.121	1.037	0.00440
0.080	0.925	1.136	1.039	0.00515
0.090	0.986	1.154	1.042	0.00586
0.100	0.930	1.173	1.046	0.00673
0.110	0.883	1.194	1.049	0.00762
0.120	0.847	1.219	1.053	0.00875
0.130	0.838	1.248	1.057	0.01008
0.140	0.865	1.280	1.059	0.01165
0.150	0.829	1.317	1.062	0.01346
0.160	0.854	1.362	1.065	0.01571
0.170	0.874	1.427	1.065	0.01913
0.180	0.893	1.508	1.062	0.02358
0.190	0.876	1.592	1.058	0.02819
0.200	0.904	1.666	1.055	0.03224
0.210	0.931	1.733	1.052	0.03593
0.220	0.962	1.793	1.051	0.03916
0.230	0.925	1.847	1.050	0.04206
0.240	0.989	1.897	1.049	0.04471
0.250	0.971	1.942	1.049	0.04713
0.260	0.996	1.984	1.049	0.04935
0.270	0.983	2.022	1.049	0.05132
0.280	1.047	2.057	1.049	0.05316
0.290	1.020	2.088	1.049	0.05482
0.300	1.025	2.117	1.050	0.05631
0.310	1.044	2.145	1.050	0.05777
0.320	1.005	2.168	1.050	0.05899
0.330	0.983	2.192	1.051	0.06023
0.340	0.993	2.214	1.052	0.06135
0.350	1.014	2.234	1.052	0.06237
0.360	1.038	2.253	1.053	0.06331
0.370	1.023	2.271	1.054	0.06424
0.380	1.056	2.289	1.055	0.06513
0.390	1.048	2.305	1.056	0.06592
0.400	1.065	2.321	1.058	0.06671
0.410	1.033	2.335	1.059	0.06736
0.420	1.106	2.350	1.060	0.06811
0.430	1.031	2.364	1.061	0.06878
0.440	1.066	2.376	1.062	0.06937
0.450	1.056	2.388	1.064	0.06994
0.460	1.028	2.399	1.065	0.07048
0.470	1.139	2.410	1.066	0.07100
0.480	1.092	2.420	1.067	0.07145
0.490	1.040	2.429	1.069	0.07182
0.500	1.062	2.439	1.071	0.07225
0.510	1.104	2.448	1.074	0.07261
0.520	1.082	2.455	1.078	0.07281
0.530	1.055	2.466	1.083	0.07310
0.540	1.090	2.476	1.088	0.07337
0.550	1.055	2.485	1.094	0.07356
0.560	1.052	2.493	1.101	0.07363
0.570	1.076	2.503	1.111	0.07371
0.580	1.083	2.512	1.118	0.07381
0.590	1.045	2.518	1.126	0.07376
0.600	1.094	2.523	1.133	0.07366
0.610	1.086	2.528	1.141	0.07351
0.620	1.092	2.531	1.151	0.07321
0.630	1.049	2.531	1.163	0.07265
0.640	1.054	2.531	1.175	0.07198
0.650	1.045	2.521	1.190	0.07073
0.660	1.059	2.506	1.204	0.06929
0.670	1.101	2.504	1.216	0.06857
0.680	1.082	2.511	1.227	0.06839
0.690	1.087	2.536	1.239	0.06912
0.700	1.118	2.562	1.254	0.06973
0.710	1.125	2.611	1.274	0.07143
0.720	1.127	2.715	1.299	0.07573
0.730	1.172	2.782	1.346	0.07698
0.740	1.130	2.829	1.430	0.07534
0.750	1.152	2.927	1.541	0.07511
0.760	1.226	3.263	1.753	0.08279
0.770	1.360	4.044	1.430	0.14078
0.780	1.494	4.741	1.191	0.18874
0.790	1.569	5.143	1.096	0.21406
0.800	1.634	5.432	1.042	0.23153
0.810	1.687	5.589	1.023	0.24060
0.820	1.654	5.714	1.009	0.24777
0.830	1.657	5.822	0.999	0.25385
0.840	1.680	5.924	0.989	0.25963
0.850	1.708	6.016	0.980	0.26478
0.860	1.746	6.106	0.971	0.26987
0.870	1.761	6.192	0.963	0.27469
0.880	1.710	6.273	0.955	0.27924
0.890	1.743	6.356	0.946	0.28392
0.900	1.839	6.433	0.939	0.28826
0.910	1.816	6.512	0.932	0.29264
0.920	1.880	6.591	0.925	0.29705
0.930	1.863	6.670	0.917	0.30148
0.940	1.858	6.747	0.910	0.30576
0.950	1.837	6.823	0.904	0.30997
0.960	1.891	6.904	0.898	0.31440
0.970	1.938	6.977	0.895	0.31833
0.980	1.908	7.050	0.898	0.32203
0.990	1.895	7.113	0.929	0.32429
1.000	2.025	7.102	1.161	0.31538
