# Supplementary material for: A study of Mandelbrot and Julia Sets via Picard–Thakur iteration with s-convexity
Source: PLoS One. 2025 Mar 21;20(3):e0315271. doi: 10.1371/journal.pone.0315271 (PMC11927917; doi:10.1371/journal.pone.0315271)
Supplement: Data 1 — (ZIP) [file pone.0315271.s001.zip › data/julia/k3/varying_s/linear_j4_pt2.tsv]

s	time	ANI	AET	NAI
0.010	1.146	1.042	1.042	0
0.020	1.020	1.040	1.040	0
0.030	0.954	1.040	1.040	0
0.040	0.964	1.041	1.041	0
0.050	0.843	1.043	1.043	0
0.060	0.860	1.045	1.045	0
0.070	0.848	1.046	1.046	0
0.080	0.806	1.049	1.049	0
0.090	0.846	1.054	1.054	0
0.100	0.829	1.061	1.061	0
0.110	0.858	1.067	1.067	0
0.120	1.109	1.073	1.073	0
0.130	0.848	1.084	1.084	0
0.140	0.849	1.093	1.093	0
0.150	1.056	1.106	1.106	0
0.160	0.849	1.126	1.126	0.00001
0.170	0.916	1.164	1.158	0.00032
0.180	0.906	1.252	1.138	0.00608
0.190	0.932	1.359	1.109	0.01324
0.200	0.927	1.482	1.080	0.02123
0.210	0.971	1.581	1.068	0.02711
0.220	0.968	1.675	1.062	0.03237
0.230	1.068	1.757	1.059	0.03687
0.240	1.008	1.831	1.057	0.04088
0.250	1.009	1.900	1.056	0.04456
0.260	0.972	1.964	1.056	0.04797
0.270	1.055	2.027	1.056	0.05128
0.280	1.040	2.088	1.057	0.05442
0.290	1.094	2.148	1.059	0.05753
0.300	1.118	2.207	1.060	0.06058
0.310	1.096	2.265	1.061	0.06355
0.320	1.076	2.324	1.063	0.06659
0.330	1.302	2.382	1.064	0.06960
0.340	1.213	2.444	1.065	0.07282
0.350	1.154	2.516	1.066	0.07659
0.360	1.073	2.596	1.064	0.08088
0.370	1.167	2.658	1.063	0.08421
0.380	1.106	2.678	1.066	0.08515
0.390	1.151	2.661	1.071	0.08398
0.400	1.199	2.655	1.074	0.08358
0.410	1.085	2.657	1.076	0.08354
0.420	1.107	2.662	1.079	0.08368
0.430	1.262	2.667	1.081	0.08379
0.440	1.275	2.673	1.084	0.08403
0.450	1.308	2.676	1.086	0.08409
0.460	1.310	2.682	1.088	0.08429
0.470	1.417	2.686	1.089	0.08444
0.480	1.361	2.692	1.090	0.08470
0.490	1.328	2.697	1.092	0.08492
0.500	1.643	2.702	1.093	0.08512
0.510	1.561	2.706	1.095	0.08522
0.520	1.196	2.711	1.096	0.08545
0.530	1.121	2.717	1.098	0.08561
0.540	1.197	2.722	1.101	0.08578
0.550	1.240	2.727	1.104	0.08587
0.560	1.162	2.729	1.111	0.08565
0.570	1.247	2.735	1.122	0.08545
0.580	1.208	2.737	1.128	0.08524
0.590	1.208	2.739	1.135	0.08502
0.600	1.171	2.739	1.142	0.08467
0.610	1.203	2.735	1.154	0.08386
0.620	1.576	2.727	1.166	0.08290
0.630	1.284	2.711	1.181	0.08127
0.640	1.697	2.715	1.184	0.08137
0.650	1.651	2.712	1.190	0.08092
0.660	1.402	2.702	1.201	0.07987
0.670	1.609	2.675	1.222	0.07736
0.680	1.252	2.643	1.242	0.07471
0.690	1.231	2.638	1.253	0.07388
0.700	1.149	2.638	1.268	0.07312
0.710	1.114	2.638	1.285	0.07229
0.720	1.625	2.644	1.305	0.07159
0.730	1.364	2.665	1.325	0.07176
0.740	1.729	2.709	1.351	0.07281
0.750	1.162	2.754	1.389	0.07331
0.760	1.277	2.814	1.444	0.07381
0.770	1.660	2.876	1.530	0.07285
0.780	1.703	3.023	1.612	0.07672
0.790	1.838	3.056	1.552	0.08150
0.800	1.690	3.150	1.521	0.08817
0.810	1.897	3.276	1.512	0.09544
0.820	1.414	3.451	1.491	0.10590
0.830	1.965	3.661	1.415	0.12082
0.840	1.436	3.856	1.355	0.13412
0.850	1.605	4.000	1.337	0.14270
0.860	1.699	4.157	1.306	0.15253
0.870	1.850	4.385	1.219	0.16859
0.880	1.858	4.578	1.170	0.18099
0.890	1.667	4.789	1.114	0.19458
0.900	1.806	4.931	1.084	0.20340
0.910	2.289	5.058	1.054	0.21134
0.920	2.088	5.169	1.033	0.21806
0.930	1.648	5.291	0.999	0.22589
0.940	2.075	5.397	0.972	0.23257
0.950	1.984	5.488	0.951	0.23818
0.960	1.790	5.570	0.933	0.24317
0.970	2.100	5.645	0.917	0.24777
0.980	1.829	5.714	0.903	0.25193
0.990	1.804	5.777	0.891	0.25573
1.000	1.848	5.842	0.878	0.25962
