# Supplementary material for: A study of Mandelbrot and Julia Sets via Picard–Thakur iteration with s-convexity
Source: PLoS One. 2025 Mar 21;20(3):e0315271. doi: 10.1371/journal.pone.0315271 (PMC11927917; doi:10.1371/journal.pone.0315271)
Supplement: Data 1 — (ZIP) [file pone.0315271.s001.zip › data/julia/k3/varying_s/linear_j4_pt3.tsv]

s	time	ANI	AET	NAI
0.010	1.134	1.042	1.042	0
0.020	1.126	1.040	1.040	0
0.030	0.865	1.039	1.039	0
0.040	0.849	1.040	1.040	0
0.050	0.956	1.041	1.041	0
0.060	0.930	1.043	1.043	0
0.070	0.954	1.045	1.045	0
0.080	0.814	1.048	1.048	0
0.090	0.876	1.051	1.051	0
0.100	0.818	1.054	1.054	0
0.110	0.790	1.058	1.058	0
0.120	0.821	1.064	1.064	0
0.130	0.830	1.070	1.070	0
0.140	0.811	1.077	1.077	0
0.150	0.816	1.085	1.085	0
0.160	0.884	1.094	1.094	0
0.170	0.850	1.106	1.106	0
0.180	0.868	1.121	1.121	0
0.190	0.908	1.150	1.149	0.00005
0.200	0.815	1.173	1.171	0.00010
0.210	0.822	1.226	1.211	0.00082
0.220	0.946	1.383	1.189	0.01032
0.230	0.908	1.528	1.087	0.02330
0.240	0.967	1.622	1.066	0.02936
0.250	0.940	1.699	1.061	0.03365
0.260	1.042	1.766	1.058	0.03740
0.270	1.049	1.829	1.054	0.04088
0.280	1.038	1.888	1.052	0.04415
0.290	0.991	1.944	1.049	0.04723
0.300	1.060	1.996	1.046	0.05010
0.310	0.997	2.050	1.043	0.05309
0.320	1.119	2.099	1.041	0.05581
0.330	1.161	2.151	1.038	0.05869
0.340	1.188	2.202	1.036	0.06153
0.350	1.058	2.254	1.033	0.06439
0.360	1.224	2.306	1.030	0.06726
0.370	1.309	2.360	1.027	0.07022
0.380	1.223	2.414	1.024	0.07326
0.390	1.240	2.470	1.020	0.07643
0.400	1.293	2.533	1.015	0.07999
0.410	1.256	2.608	1.009	0.08422
0.420	1.411	2.688	1.001	0.08880
0.430	1.289	2.736	0.995	0.09161
0.440	1.376	2.763	0.992	0.09320
0.450	1.275	2.780	0.988	0.09423
0.460	1.190	2.786	0.985	0.09469
0.470	1.187	2.802	0.980	0.09578
0.480	1.180	2.818	0.976	0.09679
0.490	1.206	2.819	0.974	0.09696
0.500	1.182	2.825	0.972	0.09739
0.510	1.168	2.843	0.969	0.09848
0.520	1.217	2.871	0.964	0.10022
0.530	1.182	2.872	0.962	0.10034
0.540	1.257	2.880	0.958	0.10096
0.550	1.166	2.896	0.952	0.10207
0.560	1.175	2.914	0.947	0.10321
0.570	1.191	2.941	0.943	0.10483
0.580	1.169	2.959	0.938	0.10603
0.590	1.213	2.982	0.934	0.10738
0.600	1.200	3.007	0.930	0.10891
0.610	1.241	3.036	0.926	0.11060
0.620	1.237	3.068	0.922	0.11248
0.630	1.276	3.103	0.918	0.11450
0.640	1.263	3.143	0.914	0.11679
0.650	1.253	3.185	0.910	0.11917
0.660	1.304	3.235	0.906	0.12198
0.670	1.285	3.289	0.901	0.12506
0.680	1.310	3.360	0.894	0.12904
0.690	1.277	3.414	0.888	0.13214
0.700	1.353	3.494	0.880	0.13672
0.710	1.355	3.574	0.871	0.14130
0.720	1.317	3.653	0.863	0.14581
0.730	1.370	3.733	0.856	0.15031
0.740	1.348	3.819	0.848	0.15511
0.750	1.541	3.904	0.841	0.15985
0.760	1.860	3.992	0.832	0.16483
0.770	1.404	4.105	0.820	0.17126
0.780	1.420	4.239	0.801	0.17907
0.790	1.550	4.403	0.780	0.18853
0.800	1.472	4.585	0.755	0.19900
0.810	1.577	4.752	0.729	0.20878
0.820	1.571	4.892	0.707	0.21691
0.830	1.674	5.046	0.680	0.22597
0.840	1.606	5.163	0.660	0.23286
0.850	1.696	5.263	0.644	0.23863
0.860	1.702	5.357	0.628	0.24413
0.870	1.672	5.442	0.614	0.24904
0.880	1.644	5.522	0.601	0.25363
0.890	1.775	5.600	0.589	0.25815
0.900	1.763	5.674	0.577	0.26242
0.910	1.737	5.744	0.565	0.26647
0.920	1.814	5.813	0.553	0.27048
0.930	1.776	5.878	0.542	0.27420
0.940	1.841	5.942	0.532	0.27790
0.950	1.861	6.006	0.521	0.28157
0.960	1.885	6.066	0.510	0.28505
0.970	1.724	6.125	0.500	0.28847
0.980	1.828	6.182	0.491	0.29171
0.990	1.831	6.240	0.480	0.29509
1.000	1.804	6.295	0.471	0.29824
