# Supplementary material for: A study of Mandelbrot and Julia Sets via Picard–Thakur iteration with s-convexity
Source: PLoS One. 2025 Mar 21;20(3):e0315271. doi: 10.1371/journal.pone.0315271 (PMC11927917; doi:10.1371/journal.pone.0315271)
Supplement: Data 1 — (ZIP) [file pone.0315271.s001.zip › data/julia/k3/varying_s/linear_j4_pt4.tsv]

s	time	ANI	AET	NAI
0.010	0.937	1.058	1.036	0.00115
0.020	0.889	1.062	1.035	0.00143
0.030	0.988	1.065	1.036	0.00151
0.040	0.995	1.069	1.038	0.00161
0.050	0.881	1.071	1.041	0.00155
0.060	1.060	1.059	1.057	0.00013
0.070	0.947	1.057	1.055	0.00013
0.080	0.859	1.060	1.059	0.00007
0.090	1.159	1.068	1.067	0.00006
0.100	0.956	1.075	1.070	0.00028
0.110	0.959	1.072	1.072	0
0.120	1.167	1.075	1.075	0
0.130	1.124	1.081	1.081	0
0.140	0.886	1.088	1.088	0
0.150	1.114	1.097	1.097	0
0.160	1.027	1.105	1.105	0
0.170	0.957	1.114	1.114	0
0.180	1.185	1.127	1.127	0
0.190	0.957	1.141	1.141	0
0.200	0.929	1.157	1.157	0
0.210	0.902	1.171	1.171	0
0.220	0.922	1.181	1.181	0
0.230	0.933	1.199	1.199	0.00001
0.240	0.938	1.236	1.235	0.00005
0.250	1.044	1.356	1.231	0.00665
0.260	0.931	1.266	1.265	0.00007
0.270	0.890	1.279	1.277	0.00011
0.280	0.931	1.328	1.319	0.00049
0.290	0.899	1.300	1.297	0.00013
0.300	0.950	1.312	1.309	0.00017
0.310	1.174	1.352	1.345	0.00038
0.320	0.971	1.452	1.415	0.00203
0.330	0.984	1.439	1.403	0.00191
0.340	0.995	1.563	1.455	0.00583
0.350	1.005	1.588	1.356	0.01241
0.360	1.050	1.677	1.289	0.02069
0.370	1.045	1.730	1.274	0.02433
0.380	1.072	1.787	1.271	0.02757
0.390	1.058	1.871	1.269	0.03213
0.400	1.127	1.997	1.281	0.03826
0.410	1.113	2.132	1.256	0.04673
0.420	1.189	2.243	1.205	0.05519
0.430	1.245	2.340	1.176	0.06186
0.440	1.173	2.416	1.145	0.06740
0.450	1.160	2.472	1.131	0.07105
0.460	1.189	2.523	1.128	0.07390
0.470	1.261	2.570	1.128	0.07639
0.480	1.217	2.616	1.129	0.07884
0.490	1.260	2.663	1.130	0.08125
0.500	1.269	2.708	1.131	0.08360
0.510	1.285	2.755	1.131	0.08607
0.520	1.256	2.800	1.132	0.08841
0.530	1.208	2.847	1.133	0.09083
0.540	1.235	2.895	1.135	0.09332
0.550	1.592	2.946	1.136	0.09596
0.560	1.522	3.001	1.137	0.09882
0.570	1.387	3.053	1.138	0.10156
0.580	1.517	3.113	1.139	0.10466
0.590	1.555	3.185	1.141	0.10838
0.600	1.827	3.253	1.145	0.11179
0.610	1.335	3.319	1.146	0.11529
0.620	1.442	3.399	1.147	0.11946
0.630	1.624	3.475	1.151	0.12332
0.640	1.811	3.547	1.159	0.12673
0.650	1.477	3.648	1.146	0.13268
0.660	1.435	3.701	1.156	0.13504
0.670	1.464	3.787	1.143	0.14022
0.680	1.483	3.856	1.136	0.14419
0.690	1.503	3.927	1.128	0.14829
0.700	1.480	4.011	1.120	0.15313
0.710	1.491	4.102	1.113	0.15824
0.720	1.534	4.197	1.105	0.16361
0.730	1.613	4.303	1.098	0.16955
0.740	1.643	4.412	1.091	0.17561
0.750	1.619	4.530	1.084	0.18218
0.760	1.712	4.663	1.079	0.18941
0.770	1.791	4.811	1.071	0.19759
0.780	1.762	4.995	1.056	0.20795
0.790	1.679	5.193	1.036	0.21922
0.800	1.790	5.368	1.019	0.22912
0.810	1.918	5.528	1.005	0.23813
0.820	1.851	5.688	0.993	0.24703
0.830	2.325	5.856	0.980	0.25632
0.840	2.506	6.012	0.968	0.26504
0.850	2.051	6.182	0.951	0.27462
0.860	2.017	6.339	0.937	0.28336
0.870	2.022	6.495	0.920	0.29218
0.880	2.078	6.664	0.900	0.30180
0.890	2.038	6.798	0.883	0.30938
0.900	2.107	6.914	0.870	0.31596
0.910	2.259	7.019	0.859	0.32180
0.920	2.086	7.119	0.848	0.32745
0.930	2.164	7.210	0.838	0.33251
0.940	2.234	7.300	0.828	0.33758
0.950	2.294	7.385	0.819	0.34230
0.960	2.237	7.469	0.810	0.34701
0.970	2.302	7.550	0.801	0.35154
0.980	2.328	7.628	0.792	0.35587
0.990	3.011	7.705	0.783	0.36022
1.000	2.419	7.782	0.775	0.36447
