# Supplementary material for: A study of Mandelbrot and Julia Sets via Picard–Thakur iteration with s-convexity
Source: PLoS One. 2025 Mar 21;20(3):e0315271. doi: 10.1371/journal.pone.0315271 (PMC11927917; doi:10.1371/journal.pone.0315271)
Supplement: Data 1 — (ZIP) [file pone.0315271.s001.zip › data/julia/k3/varying_s/linear_j4_pt5.tsv]

s	time	ANI	AET	NAI
0.010	0.902	1.053	1.039	0.00070
0.020	0.870	1.046	1.045	0.00004
0.030	0.878	1.047	1.046	0.00002
0.040	0.854	1.050	1.049	0.00004
0.050	0.917	1.049	1.049	0.00001
0.060	0.903	1.052	1.052	0.00001
0.070	0.858	1.057	1.056	0.00003
0.080	0.818	1.065	1.064	0.00008
0.090	0.876	1.078	1.071	0.00037
0.100	0.877	1.102	1.066	0.00192
0.110	0.914	1.121	1.064	0.00305
0.120	0.906	1.140	1.052	0.00463
0.130	0.895	1.159	1.057	0.00542
0.140	0.884	1.180	1.060	0.00633
0.150	0.917	1.203	1.063	0.00738
0.160	0.930	1.231	1.067	0.00869
0.170	0.938	1.264	1.069	0.01033
0.180	0.944	1.308	1.071	0.01251
0.190	0.927	1.361	1.069	0.01543
0.200	0.951	1.411	1.070	0.01803
0.210	0.952	1.466	1.069	0.02099
0.220	0.964	1.518	1.068	0.02378
0.230	0.922	1.567	1.068	0.02640
0.240	1.001	1.603	1.069	0.02820
0.250	1.019	1.667	1.067	0.03168
0.260	0.969	1.726	1.064	0.03493
0.270	0.975	1.784	1.062	0.03811
0.280	1.019	1.836	1.061	0.04095
0.290	1.021	1.886	1.060	0.04359
0.300	1.097	1.933	1.060	0.04608
0.310	1.102	1.978	1.060	0.04848
0.320	1.101	2.022	1.060	0.05077
0.330	1.120	2.063	1.060	0.05293
0.340	1.080	2.103	1.061	0.05501
0.350	1.092	2.142	1.062	0.05704
0.360	1.095	2.179	1.062	0.05899
0.370	1.052	2.215	1.062	0.06087
0.380	1.059	2.248	1.062	0.06262
0.390	1.080	2.279	1.061	0.06430
0.400	1.124	2.310	1.060	0.06598
0.410	1.096	2.339	1.059	0.06759
0.420	1.128	2.368	1.057	0.06918
0.430	1.091	2.395	1.056	0.07069
0.440	1.213	2.419	1.054	0.07201
0.450	1.140	2.445	1.053	0.07345
0.460	1.147	2.471	1.051	0.07493
0.470	1.220	2.496	1.049	0.07635
0.480	1.195	2.519	1.048	0.07763
0.490	1.176	2.543	1.047	0.07894
0.500	1.149	2.567	1.045	0.08029
0.510	1.193	2.592	1.044	0.08168
0.520	1.135	2.617	1.043	0.08300
0.530	1.133	2.643	1.043	0.08442
0.540	1.202	2.668	1.043	0.08570
0.550	1.151	2.695	1.043	0.08717
0.560	1.187	2.722	1.044	0.08852
0.570	1.287	2.750	1.044	0.09001
0.580	1.238	2.780	1.044	0.09156
0.590	1.180	2.808	1.045	0.09301
0.600	1.204	2.839	1.047	0.09456
0.610	1.153	2.872	1.049	0.09621
0.620	1.257	2.905	1.053	0.09775
0.630	1.258	2.944	1.057	0.09961
0.640	1.253	2.979	1.062	0.10125
0.650	1.240	3.018	1.066	0.10312
0.660	1.276	3.062	1.071	0.10517
0.670	1.296	3.104	1.076	0.10717
0.680	1.285	3.150	1.081	0.10939
0.690	1.359	3.203	1.086	0.11196
0.700	1.272	3.260	1.093	0.11465
0.710	1.296	3.319	1.101	0.11739
0.720	1.332	3.390	1.111	0.12060
0.730	1.354	3.480	1.124	0.12483
0.740	1.339	3.586	1.142	0.12959
0.750	1.417	3.672	1.171	0.13284
0.760	1.447	3.789	1.201	0.13766
0.770	1.437	3.920	1.239	0.14288
0.780	1.514	4.069	1.266	0.14961
0.790	1.564	4.209	1.287	0.15616
0.800	1.507	4.414	1.289	0.16701
0.810	1.679	4.748	1.186	0.18932
0.820	1.681	4.987	1.137	0.20409
0.830	1.837	5.164	1.101	0.21496
0.840	1.701	5.242	1.118	0.21840
0.850	1.855	5.363	1.099	0.22561
0.860	1.862	5.508	1.084	0.23387
0.870	1.728	5.619	1.051	0.24105
0.880	1.805	5.761	1.005	0.25038
0.890	1.870	5.946	0.966	0.26165
0.900	1.922	6.196	0.912	0.27679
0.910	2.020	6.420	0.868	0.29020
0.920	2.038	6.629	0.823	0.30275
0.930	2.150	6.778	0.797	0.31146
0.940	2.025	6.901	0.776	0.31858
0.950	2.067	7.011	0.760	0.32491
0.960	2.072	7.114	0.744	0.33078
0.970	2.095	7.212	0.730	0.33637
0.980	2.401	7.305	0.716	0.34168
0.990	2.230	7.394	0.702	0.34675
1.000	2.367	7.480	0.689	0.35167
