# Supplementary material for: A study of Mandelbrot and Julia Sets via Picard–Thakur iteration with s-convexity
Source: PLoS One. 2025 Mar 21;20(3):e0315271. doi: 10.1371/journal.pone.0315271 (PMC11927917; doi:10.1371/journal.pone.0315271)
Supplement: Data 1 — (ZIP) [file pone.0315271.s001.zip › data/julia/k3/varying_s/linear_j4_pt6.tsv]

s	time	ANI	AET	NAI
0.010	0.837	1.051	1.039	0.00063
0.020	0.816	1.045	1.044	0.00004
0.030	0.855	1.043	1.043	0
0.040	0.793	1.045	1.043	0.00010
0.050	0.863	1.047	1.045	0.00012
0.060	0.825	1.048	1.047	0.00005
0.070	0.842	1.051	1.049	0.00010
0.080	0.884	1.053	1.052	0.00003
0.090	0.861	1.055	1.055	0
0.100	0.829	1.059	1.059	0
0.110	0.861	1.065	1.065	0
0.120	0.855	1.074	1.073	0.00003
0.130	0.921	1.096	1.085	0.00058
0.140	0.937	1.112	1.097	0.00077
0.150	0.912	1.144	1.081	0.00334
0.160	0.858	1.172	1.080	0.00486
0.170	0.897	1.204	1.078	0.00667
0.180	0.850	1.241	1.077	0.00869
0.190	0.872	1.290	1.071	0.01157
0.200	0.914	1.328	1.069	0.01367
0.210	0.927	1.361	1.069	0.01547
0.220	0.867	1.392	1.070	0.01700
0.230	0.933	1.422	1.071	0.01853
0.240	0.913	1.460	1.074	0.02040
0.250	0.994	1.493	1.076	0.02204
0.260	0.998	1.523	1.078	0.02354
0.270	1.030	1.533	1.085	0.02372
0.280	0.992	1.545	1.089	0.02410
0.290	1.025	1.570	1.095	0.02514
0.300	0.948	1.582	1.101	0.02544
0.310	1.007	1.585	1.110	0.02513
0.320	0.963	1.629	1.108	0.02756
0.330	0.990	1.674	1.108	0.02997
0.340	0.995	1.735	1.109	0.03317
0.350	1.076	1.796	1.123	0.03565
0.360	1.043	1.882	1.087	0.04204
0.370	0.991	1.940	1.079	0.04553
0.380	1.037	1.993	1.076	0.04843
0.390	1.040	2.048	1.078	0.05129
0.400	1.102	2.108	1.070	0.05481
0.410	1.008	2.169	1.059	0.05859
0.420	1.072	2.229	1.055	0.06195
0.430	1.101	2.287	1.052	0.06513
0.440	1.055	2.344	1.050	0.06830
0.450	1.154	2.404	1.048	0.07153
0.460	1.180	2.465	1.046	0.07486
0.470	1.143	2.526	1.043	0.07823
0.480	1.208	2.588	1.040	0.08167
0.490	1.196	2.657	1.037	0.08539
0.500	1.196	2.733	1.034	0.08955
0.510	1.165	2.826	1.030	0.09466
0.520	1.204	2.901	1.026	0.09882
0.530	1.229	2.967	1.024	0.10240
0.540	1.279	3.020	1.022	0.10529
0.550	1.214	3.071	1.020	0.10804
0.560	1.230	3.130	1.015	0.11139
0.570	1.351	3.177	1.013	0.11397
0.580	1.311	3.223	1.012	0.11646
0.590	1.294	3.283	1.011	0.11965
0.600	1.278	3.352	1.010	0.12332
0.610	1.375	3.414	1.017	0.12630
0.620	1.352	3.443	1.042	0.12661
0.630	1.355	3.374	1.333	0.10935
0.640	1.214	3.068	1.547	0.08244
0.650	1.188	2.688	1.667	0.05567
0.660	1.133	2.737	1.609	0.06132
0.670	1.279	3.032	1.545	0.08056
0.680	1.278	3.444	1.316	0.11387
0.690	1.436	3.729	1.122	0.13808
0.700	1.465	3.930	0.990	0.15463
0.710	1.441	4.040	0.949	0.16225
0.720	1.513	4.133	0.922	0.16827
0.730	1.520	4.222	0.902	0.17385
0.740	1.472	4.308	0.884	0.17910
0.750	1.504	4.392	0.869	0.18417
0.760	1.549	4.478	0.852	0.18933
0.770	1.586	4.562	0.837	0.19437
0.780	1.565	4.646	0.821	0.19940
0.790	1.604	4.730	0.806	0.20442
0.800	1.606	4.807	0.792	0.20905
0.810	1.616	4.877	0.780	0.21317
0.820	1.579	4.947	0.768	0.21728
0.830	1.728	5.009	0.759	0.22087
0.840	1.668	5.071	0.749	0.22454
0.850	1.710	5.141	0.737	0.22863
0.860	1.688	5.225	0.723	0.23352
0.870	1.785	5.321	0.708	0.23910
0.880	1.730	5.427	0.690	0.24535
0.890	1.777	5.521	0.673	0.25080
0.900	1.811	5.605	0.659	0.25573
0.910	1.769	5.687	0.645	0.26051
0.920	1.862	5.765	0.632	0.26502
0.930	1.937	5.842	0.619	0.26946
0.940	1.837	5.913	0.607	0.27359
0.950	1.940	5.984	0.595	0.27769
0.960	1.938	6.051	0.584	0.28155
0.970	1.852	6.117	0.573	0.28540
0.980	2.261	6.183	0.561	0.28920
0.990	1.869	6.247	0.551	0.29285
1.000	1.845	6.310	0.540	0.29648
