# Supplementary material for: A study of Mandelbrot and Julia Sets via Picard–Thakur iteration with s-convexity
Source: PLoS One. 2025 Mar 21;20(3):e0315271. doi: 10.1371/journal.pone.0315271 (PMC11927917; doi:10.1371/journal.pone.0315271)
Supplement: Data 1 — (ZIP) [file pone.0315271.s001.zip › data/julia/k3/varying_s/linear_j4_pt7.tsv]

s	time	ANI	AET	NAI
0.010	0.888	1.039	1.039	0
0.020	0.916	1.036	1.036	0
0.030	0.848	1.035	1.035	0
0.040	0.870	1.036	1.036	0
0.050	0.857	1.037	1.037	0
0.060	0.872	1.039	1.039	0
0.070	0.846	1.040	1.040	0
0.080	0.902	1.042	1.042	0
0.090	0.880	1.045	1.045	0
0.100	0.813	1.048	1.048	0
0.110	0.876	1.052	1.052	0
0.120	0.873	1.057	1.057	0
0.130	0.924	1.062	1.062	0
0.140	0.850	1.067	1.067	0
0.150	0.870	1.074	1.074	0
0.160	0.923	1.081	1.081	0
0.170	0.894	1.087	1.087	0
0.180	0.877	1.093	1.093	0
0.190	0.803	1.099	1.099	0
0.200	0.852	1.105	1.105	0
0.210	0.850	1.112	1.112	0
0.220	0.906	1.120	1.120	0
0.230	0.851	1.134	1.134	0
0.240	0.885	1.149	1.149	0
0.250	0.849	1.235	1.231	0.00023
0.260	0.880	1.179	1.179	0
0.270	0.911	1.196	1.195	0
0.280	0.893	1.203	1.203	0
0.290	0.963	1.299	1.292	0.00039
0.300	0.986	1.622	1.146	0.02525
0.310	0.927	1.479	1.415	0.00345
0.320	1.033	1.878	1.102	0.04110
0.330	1.057	1.972	1.093	0.04650
0.340	1.079	2.049	1.090	0.05072
0.350	1.100	2.120	1.089	0.05455
0.360	1.074	2.190	1.087	0.05830
0.370	1.075	2.258	1.086	0.06196
0.380	1.145	2.329	1.084	0.06581
0.390	1.223	2.408	1.082	0.07012
0.400	1.251	2.492	1.078	0.07473
0.410	1.157	2.579	1.073	0.07961
0.420	1.223	2.663	1.068	0.08426
0.430	1.164	2.747	1.063	0.08891
0.440	1.217	2.830	1.057	0.09360
0.450	1.246	2.895	1.052	0.09730
0.460	1.327	2.949	1.048	0.10030
0.470	1.194	2.998	1.044	0.10306
0.480	1.281	3.041	1.042	0.10546
0.490	1.243	3.080	1.039	0.10763
0.500	1.277	3.116	1.038	0.10959
0.510	1.240	3.147	1.037	0.11128
0.520	1.290	3.174	1.038	0.11264
0.530	1.269	3.200	1.041	0.11383
0.540	1.281	3.212	1.058	0.11371
0.550	1.200	3.006	1.549	0.07897
0.560	1.192	3.008	1.574	0.07779
0.570	1.265	3.213	1.216	0.10634
0.580	1.311	3.266	1.157	0.11195
0.590	1.339	3.300	1.136	0.11475
0.600	1.356	3.331	1.130	0.11668
0.610	1.380	3.358	1.128	0.11815
0.620	1.388	3.382	1.140	0.11884
0.630	1.289	3.401	1.164	0.11873
0.640	1.363	3.408	1.219	0.11653
0.650	1.339	3.373	1.317	0.11005
0.660	1.354	3.359	1.368	0.10686
0.670	1.341	3.452	1.368	0.11184
0.680	1.400	3.584	1.300	0.12218
0.690	1.448	3.660	1.337	0.12446
0.700	1.404	3.711	1.485	0.12022
0.710	1.461	3.744	1.755	0.10900
0.720	1.455	3.946	1.132	0.14916
0.730	1.579	4.043	1.003	0.16004
0.740	1.441	4.124	0.963	0.16606
0.750	1.557	4.205	0.938	0.17137
0.760	1.432	4.277	0.916	0.17613
0.770	1.592	4.343	0.898	0.18032
0.780	1.489	4.406	0.882	0.18435
0.790	1.598	4.469	0.867	0.18827
0.800	1.565	4.530	0.851	0.19214
0.810	1.722	4.585	0.838	0.19555
0.820	1.594	4.637	0.826	0.19877
0.830	1.621	4.688	0.813	0.20193
0.840	1.620	4.735	0.801	0.20491
0.850	1.667	4.781	0.790	0.20775
0.860	1.612	4.825	0.778	0.21053
0.870	1.677	4.867	0.767	0.21317
0.880	1.667	4.910	0.756	0.21584
0.890	1.863	4.949	0.745	0.21835
0.900	1.952	4.988	0.735	0.22079
0.910	2.735	5.026	0.725	0.22314
0.920	5.112	5.065	0.715	0.22556
0.930	2.934	5.101	0.705	0.22783
0.940	1.903	5.137	0.696	0.23006
0.950	2.054	5.172	0.686	0.23227
0.960	2.743	5.207	0.677	0.23440
0.970	3.342	5.239	0.669	0.23641
0.980	2.633	5.273	0.660	0.23853
0.990	2.099	5.306	0.651	0.24056
1.000	1.735	5.338	0.643	0.24254
