# Supplementary material for: A study of Mandelbrot and Julia Sets via Picard–Thakur iteration with s-convexity
Source: PLoS One. 2025 Mar 21;20(3):e0315271. doi: 10.1371/journal.pone.0315271 (PMC11927917; doi:10.1371/journal.pone.0315271)
Supplement: Data 1 — (ZIP) [file pone.0315271.s001.zip › data/julia/k3/varying_s/linear_j4_pt8.tsv]

s	time	ANI	AET	NAI
0.010	0.901	1.036	1.036	0
0.020	0.809	1.038	1.038	0
0.030	0.799	1.042	1.042	0
0.040	0.841	1.047	1.047	0
0.050	0.826	1.053	1.053	0
0.060	0.772	1.061	1.061	0
0.070	0.873	1.073	1.073	0
0.080	0.839	1.086	1.086	0
0.090	0.814	1.099	1.099	0
0.100	0.827	1.110	1.110	0
0.110	0.873	1.120	1.120	0
0.120	0.797	1.132	1.132	0
0.130	0.867	1.141	1.141	0
0.140	0.851	1.155	1.155	0
0.150	0.830	1.197	1.197	0.00002
0.160	0.840	1.256	1.238	0.00095
0.170	0.905	1.460	1.120	0.01801
0.180	0.878	1.500	1.124	0.01992
0.190	0.907	1.536	1.135	0.02129
0.200	0.933	1.573	1.145	0.02271
0.210	0.998	1.638	1.164	0.02518
0.220	0.990	1.702	1.205	0.02645
0.230	1.000	1.831	1.189	0.03410
0.240	1.040	1.992	1.097	0.04730
0.250	1.012	2.146	1.066	0.05701
0.260	1.108	2.308	1.029	0.06744
0.270	1.079	2.458	0.987	0.07737
0.280	1.161	2.589	0.955	0.08581
0.290	1.151	2.708	0.923	0.09360
0.300	1.143	2.796	0.904	0.09905
0.310	1.242	2.868	0.870	0.10440
0.320	1.130	2.921	0.850	0.10814
0.330	1.184	2.963	0.831	0.11121
0.340	1.199	3.001	0.812	0.11409
0.350	1.163	3.028	0.792	0.11640
0.360	1.137	3.049	0.773	0.11838
0.370	1.184	3.067	0.755	0.12016
0.380	1.248	3.080	0.738	0.12160
0.390	1.174	3.093	0.721	0.12304
0.400	1.196	3.104	0.706	0.12430
0.410	1.218	3.111	0.691	0.12535
0.420	1.239	3.118	0.677	0.12633
0.430	1.242	3.122	0.664	0.12712
0.440	1.257	3.127	0.651	0.12798
0.450	1.180	3.129	0.638	0.12865
0.460	1.266	3.133	0.626	0.12941
0.470	1.275	3.134	0.615	0.12995
0.480	1.252	3.134	0.604	0.13046
0.490	1.314	3.134	0.594	0.13089
0.500	1.254	3.135	0.583	0.13145
0.510	1.173	3.135	0.573	0.13187
0.520	1.190	3.134	0.564	0.13221
0.530	1.201	3.133	0.555	0.13260
0.540	1.297	3.131	0.546	0.13291
0.550	1.219	3.130	0.537	0.13322
0.560	1.325	3.128	0.529	0.13350
0.570	1.238	3.126	0.521	0.13374
0.580	1.159	3.124	0.512	0.13401
0.590	1.206	3.122	0.505	0.13425
0.600	1.247	3.120	0.497	0.13447
0.610	1.299	3.118	0.490	0.13467
0.620	1.296	3.114	0.483	0.13478
0.630	1.282	3.112	0.476	0.13498
0.640	1.267	3.110	0.470	0.13516
0.650	1.238	3.107	0.463	0.13532
0.660	1.247	3.104	0.457	0.13545
0.670	1.268	3.101	0.451	0.13555
0.680	1.154	3.099	0.445	0.13572
0.690	1.231	3.097	0.439	0.13587
0.700	1.250	3.094	0.433	0.13600
0.710	1.200	3.091	0.428	0.13609
0.720	1.232	3.089	0.422	0.13619
0.730	1.206	3.086	0.417	0.13629
0.740	1.207	3.082	0.412	0.13633
0.750	1.215	3.080	0.407	0.13642
0.760	1.194	3.078	0.402	0.13654
0.770	1.285	3.074	0.397	0.13655
0.780	1.267	3.072	0.392	0.13669
0.790	1.227	3.070	0.387	0.13676
0.800	1.239	3.068	0.383	0.13686
0.810	1.215	3.065	0.378	0.13693
0.820	1.212	3.063	0.374	0.13699
0.830	1.269	3.060	0.370	0.13706
0.840	1.253	3.058	0.366	0.13711
0.850	1.218	3.056	0.361	0.13723
0.860	1.229	3.053	0.357	0.13724
0.870	1.163	3.052	0.353	0.13734
0.880	1.230	3.049	0.350	0.13736
0.890	1.243	3.047	0.346	0.13745
0.900	1.307	3.045	0.342	0.13749
0.910	1.191	3.043	0.338	0.13758
0.920	1.331	3.041	0.334	0.13765
0.930	1.406	3.039	0.331	0.13771
0.940	1.327	3.037	0.327	0.13775
0.950	1.226	3.035	0.324	0.13776
0.960	1.331	3.033	0.321	0.13783
0.970	1.169	3.030	0.318	0.13780
0.980	1.228	3.028	0.314	0.13788
0.990	1.161	3.027	0.311	0.13795
1.000	1.194	3.026	0.308	0.13802
