# Supplementary material for: A study of Mandelbrot and Julia Sets via Picard–Thakur iteration with s-convexity
Source: PLoS One. 2025 Mar 21;20(3):e0315271. doi: 10.1371/journal.pone.0315271 (PMC11927917; doi:10.1371/journal.pone.0315271)
Supplement: Data 1 — (ZIP) [file pone.0315271.s001.zip › data/mandelbrot/k1/heatmaps_data/results_0.1.tsv]

sigma	psi	rho	time	ANI	AET	NAI
0.01	0.01	0.10	2.667	5.104	3.242	0.11110
0.01	0.02	0.10	1.934	5.071	3.192	0.11182
0.01	0.03	0.10	1.607	5.058	3.161	0.11270
0.01	0.04	0.10	2.433	5.055	3.141	0.11356
0.01	0.05	0.10	0.647	5.055	3.124	0.11447
0.01	0.06	0.10	0.659	5.057	3.111	0.11520
0.01	0.07	0.10	0.743	5.060	3.097	0.11613
0.01	0.08	0.10	0.690	5.065	3.087	0.11698
0.01	0.09	0.10	0.673	5.071	3.078	0.11776
0.01	0.10	0.10	0.658	5.078	3.071	0.11856
0.01	0.11	0.10	0.668	5.096	3.079	0.11923
0.01	0.12	0.10	0.662	5.115	3.083	0.12012
0.01	0.13	0.10	0.628	5.133	3.091	0.12078
0.01	0.14	0.10	0.620	5.151	3.094	0.12167
0.01	0.15	0.10	0.686	5.169	3.100	0.12241
0.01	0.16	0.10	0.664	5.187	3.105	0.12318
0.01	0.17	0.10	0.658	5.204	3.111	0.12393
0.01	0.18	0.10	0.629	5.222	3.117	0.12468
0.01	0.19	0.10	0.668	5.238	3.122	0.12538
0.01	0.20	0.10	0.666	5.255	3.129	0.12602
0.01	0.21	0.10	0.628	5.272	3.132	0.12688
0.01	0.22	0.10	0.664	5.290	3.138	0.12761
0.01	0.23	0.10	0.682	5.307	3.142	0.12843
0.01	0.24	0.10	0.624	5.323	3.148	0.12907
0.01	0.25	0.10	0.625	5.341	3.153	0.12985
0.01	0.26	0.10	0.703	5.357	3.157	0.13063
0.01	0.27	0.10	0.665	5.374	3.162	0.13136
0.01	0.28	0.10	0.678	5.391	3.167	0.13211
0.01	0.29	0.10	0.658	5.408	3.171	0.13293
0.01	0.30	0.10	0.651	5.424	3.178	0.13348
0.01	0.31	0.10	0.642	5.441	3.183	0.13427
0.01	0.32	0.10	0.666	5.457	3.189	0.13493
0.01	0.33	0.10	0.644	5.475	3.193	0.13578
0.01	0.34	0.10	0.672	5.491	3.200	0.13639
0.01	0.35	0.10	0.673	5.509	3.204	0.13726
0.01	0.36	0.10	0.627	5.527	3.211	0.13794
0.01	0.37	0.10	0.673	5.544	3.216	0.13874
0.01	0.38	0.10	0.680	5.562	3.220	0.13956
0.01	0.39	0.10	0.689	5.578	3.228	0.14009
0.01	0.40	0.10	0.667	5.595	3.234	0.14082
0.01	0.41	0.10	0.688	5.612	3.242	0.14138
0.01	0.42	0.10	0.699	5.631	3.249	0.14218
0.01	0.43	0.10	0.677	5.649	3.256	0.14290
0.01	0.44	0.10	0.667	5.665	3.261	0.14362
0.01	0.45	0.10	0.642	5.681	3.268	0.14424
0.01	0.46	0.10	0.674	5.697	3.272	0.14497
0.01	0.47	0.10	0.703	5.713	3.276	0.14575
0.01	0.48	0.10	0.681	5.729	3.281	0.14638
0.01	0.49	0.10	0.676	5.743	3.286	0.14704
0.01	0.50	0.10	0.663	5.757	3.291	0.14758
0.01	0.51	0.10	0.673	5.771	3.295	0.14817
0.01	0.52	0.10	0.672	5.785	3.299	0.14881
0.01	0.53	0.10	0.688	5.797	3.301	0.14946
0.01	0.54	0.10	0.701	5.809	3.303	0.15008
0.01	0.55	0.10	0.641	5.820	3.310	0.15038
0.01	0.56	0.10	0.688	5.833	3.310	0.15117
0.01	0.57	0.10	0.647	5.844	3.314	0.15161
0.01	0.58	0.10	0.717	5.856	3.316	0.15223
0.01	0.59	0.10	0.688	5.866	3.318	0.15274
0.01	0.60	0.10	0.680	5.877	3.324	0.15309
0.01	0.61	0.10	0.677	5.888	3.323	0.15383
0.01	0.62	0.10	0.677	5.898	3.328	0.15413
0.01	0.63	0.10	0.688	5.908	3.331	0.15458
0.01	0.64	0.10	0.675	5.918	3.333	0.15511
0.01	0.65	0.10	0.655	5.928	3.334	0.15565
0.01	0.66	0.10	0.684	5.939	3.338	0.15609
0.01	0.67	0.10	0.685	5.948	3.341	0.15649
0.01	0.68	0.10	0.699	5.958	3.344	0.15698
0.01	0.69	0.10	0.677	5.969	3.345	0.15755
0.01	0.70	0.10	0.685	5.979	3.347	0.15804
0.01	0.71	0.10	0.680	5.988	3.351	0.15843
0.01	0.72	0.10	0.706	5.997	3.355	0.15873
0.01	0.73	0.10	0.724	6.005	3.356	0.15919
0.01	0.74	0.10	0.696	6.014	3.357	0.15967
0.01	0.75	0.10	0.691	6.023	3.359	0.16004
0.01	0.76	0.10	0.693	6.029	3.361	0.16036
0.01	0.77	0.10	0.686	6.038	3.364	0.16073
0.01	0.78	0.10	0.683	6.046	3.365	0.16114
0.01	0.79	0.10	0.685	6.051	3.366	0.16142
0.01	0.80	0.10	0.686	6.057	3.369	0.16162
0.01	0.81	0.10	0.697	6.064	3.370	0.16197
0.01	0.82	0.10	0.652	6.068	3.373	0.16208
0.01	0.83	0.10	0.656	6.072	3.374	0.16226
0.01	0.84	0.10	0.668	6.075	3.377	0.16234
0.01	0.85	0.10	0.682	6.078	3.377	0.16249
0.01	0.86	0.10	0.681	6.080	3.378	0.16256
0.01	0.87	0.10	0.655	6.080	3.379	0.16253
0.01	0.88	0.10	0.689	6.081	3.381	0.16247
0.01	0.89	0.10	0.705	6.080	3.381	0.16241
0.01	0.90	0.10	0.694	6.078	3.385	0.16205
0.01	0.91	0.10	0.722	6.075	3.383	0.16199
0.01	0.92	0.10	0.661	6.068	3.387	0.16138
0.01	0.93	0.10	0.709	6.059	3.389	0.16073
0.01	0.94	0.10	0.739	6.049	3.391	0.16000
0.01	0.95	0.10	0.712	6.036	3.394	0.15912
0.01	0.96	0.10	0.722	6.023	3.394	0.15829
0.01	0.97	0.10	0.683	6.006	3.395	0.15724
0.01	0.98	0.10	0.705	5.984	3.395	0.15594
0.01	0.99	0.10	0.694	5.953	3.389	0.15433
0.01	1.00	0.10	0.713	5.861	3.371	0.14970
0.02	0.01	0.10	0.641	4.890	3.177	0.10183
0.02	0.02	0.10	0.650	4.851	3.127	0.10220
0.02	0.03	0.10	0.640	4.836	3.096	0.10296
0.02	0.04	0.10	0.657	4.834	3.073	0.10401
0.02	0.05	0.10	0.639	4.832	3.058	0.10473
0.02	0.06	0.10	0.650	4.837	3.043	0.10578
0.02	0.07	0.10	0.629	4.843	3.033	0.10667
0.02	0.08	0.10	0.649	4.850	3.022	0.10768
0.02	0.09	0.10	0.651	4.861	3.015	0.10871
0.02	0.10	0.10	0.658	4.872	3.009	0.10963
0.02	0.11	0.10	0.614	4.896	3.015	0.11074
0.02	0.12	0.10	0.648	4.919	3.025	0.11156
0.02	0.13	0.10	0.648	4.942	3.034	0.11245
0.02	0.14	0.10	0.611	4.966	3.040	0.11356
0.02	0.15	0.10	0.654	4.988	3.049	0.11439
0.02	0.16	0.10	0.664	5.012	3.058	0.11534
0.02	0.17	0.10	0.655	5.036	3.065	0.11639
0.02	0.18	0.10	0.620	5.058	3.072	0.11730
0.02	0.19	0.10	0.660	5.079	3.081	0.11809
0.02	0.20	0.10	0.673	5.102	3.089	0.11902
0.02	0.21	0.10	0.622	5.123	3.098	0.11982
0.02	0.22	0.10	0.688	5.146	3.103	0.12093
0.02	0.23	0.10	0.656	5.169	3.110	0.12188
0.02	0.24	0.10	0.671	5.191	3.118	0.12278
0.02	0.25	0.10	0.649	5.214	3.123	0.12393
0.02	0.26	0.10	0.653	5.238	3.133	0.12480
0.02	0.27	0.10	0.665	5.262	3.140	0.12591
0.02	0.28	0.10	0.631	5.286	3.147	0.12692
0.02	0.29	0.10	0.670	5.311	3.155	0.12799
0.02	0.30	0.10	0.682	5.336	3.165	0.12897
0.02	0.31	0.10	0.656	5.362	3.175	0.12995
0.02	0.32	0.10	0.657	5.388	3.187	0.13088
0.02	0.33	0.10	0.660	5.414	3.196	0.13198
0.02	0.34	0.10	0.627	5.437	3.205	0.13288
0.02	0.35	0.10	0.668	5.460	3.211	0.13400
0.02	0.36	0.10	0.658	5.484	3.219	0.13496
0.02	0.37	0.10	0.663	5.507	3.226	0.13602
0.02	0.38	0.10	0.661	5.530	3.230	0.13713
0.02	0.39	0.10	0.665	5.552	3.236	0.13812
0.02	0.40	0.10	0.656	5.574	3.243	0.13912
0.02	0.41	0.10	0.664	5.596	3.251	0.13999
0.02	0.42	0.10	0.635	5.617	3.255	0.14106
0.02	0.43	0.10	0.631	5.638	3.261	0.14201
0.02	0.44	0.10	0.672	5.658	3.266	0.14294
0.02	0.45	0.10	0.670	5.678	3.270	0.14396
0.02	0.46	0.10	0.646	5.697	3.275	0.14483
0.02	0.47	0.10	0.671	5.716	3.280	0.14566
0.02	0.48	0.10	0.693	5.732	3.284	0.14648
0.02	0.49	0.10	0.687	5.749	3.289	0.14720
0.02	0.50	0.10	0.646	5.766	3.292	0.14809
0.02	0.51	0.10	0.713	5.785	3.296	0.14899
0.02	0.52	0.10	0.656	5.803	3.300	0.14992
0.02	0.53	0.10	0.692	5.822	3.303	0.15087
0.02	0.54	0.10	0.677	5.842	3.305	0.15198
0.02	0.55	0.10	0.680	5.860	3.311	0.15275
0.02	0.56	0.10	0.685	5.878	3.316	0.15359
0.02	0.57	0.10	0.656	5.897	3.317	0.15463
0.02	0.58	0.10	0.681	5.912	3.321	0.15532
0.02	0.59	0.10	0.651	5.925	3.325	0.15595
0.02	0.60	0.10	0.682	5.937	3.331	0.15631
0.02	0.61	0.10	0.693	5.953	3.335	0.15708
0.02	0.62	0.10	0.670	5.968	3.339	0.15777
0.02	0.63	0.10	0.675	5.985	3.343	0.15861
0.02	0.64	0.10	0.694	6.002	3.346	0.15945
0.02	0.65	0.10	0.707	6.020	3.349	0.16040
0.02	0.66	0.10	0.682	6.038	3.354	0.16124
0.02	0.67	0.10	0.728	6.053	3.358	0.16194
0.02	0.68	0.10	0.662	6.069	3.364	0.16261
0.02	0.69	0.10	0.707	6.085	3.366	0.16344
0.02	0.70	0.10	0.692	6.099	3.372	0.16400
0.02	0.71	0.10	0.685	6.113	3.375	0.16469
0.02	0.72	0.10	0.656	6.125	3.382	0.16506
0.02	0.73	0.10	0.734	6.139	3.386	0.16570
0.02	0.74	0.10	0.691	6.151	3.390	0.16623
0.02	0.75	0.10	0.689	6.163	3.399	0.16649
0.02	0.76	0.10	0.719	6.175	3.402	0.16706
0.02	0.77	0.10	0.724	6.187	3.408	0.16748
0.02	0.78	0.10	0.684	6.198	3.412	0.16791
0.02	0.79	0.10	0.690	6.208	3.417	0.16830
0.02	0.80	0.10	0.707	6.215	3.422	0.16848
0.02	0.81	0.10	0.697	6.225	3.423	0.16904
0.02	0.82	0.10	0.660	6.233	3.424	0.16945
0.02	0.83	0.10	0.705	6.239	3.430	0.16955
0.02	0.84	0.10	0.713	6.246	3.431	0.16988
0.02	0.85	0.10	0.677	6.248	3.433	0.16990
0.02	0.86	0.10	0.705	6.247	3.438	0.16960
0.02	0.87	0.10	0.696	6.247	3.441	0.16945
0.02	0.88	0.10	0.708	6.244	3.444	0.16910
0.02	0.89	0.10	0.665	6.240	3.447	0.16874
0.02	0.90	0.10	0.693	6.238	3.451	0.16840
0.02	0.91	0.10	0.729	6.232	3.449	0.16818
0.02	0.92	0.10	0.668	6.227	3.450	0.16779
0.02	0.93	0.10	0.700	6.221	3.448	0.16753
0.02	0.94	0.10	0.687	6.212	3.445	0.16712
0.02	0.95	0.10	0.675	6.199	3.439	0.16668
0.02	0.96	0.10	0.704	6.181	3.439	0.16553
0.02	0.97	0.10	0.669	6.159	3.437	0.16434
0.02	0.98	0.10	0.736	6.130	3.426	0.16316
0.02	0.99	0.10	0.731	6.087	3.416	0.16110
0.02	1.00	0.10	0.733	6.027	3.403	0.15811
0.03	0.01	0.10	0.644	4.752	3.126	0.09637
0.03	0.02	0.10	0.629	4.706	3.080	0.09610
0.03	0.03	0.10	0.639	4.684	3.049	0.09645
0.03	0.04	0.10	0.639	4.679	3.030	0.09719
0.03	0.05	0.10	0.634	4.683	3.013	0.09831
0.03	0.06	0.10	0.634	4.691	3.001	0.09939
0.03	0.07	0.10	0.632	4.697	2.993	0.10019
0.03	0.08	0.10	0.617	4.706	2.982	0.10132
0.03	0.09	0.10	0.633	4.718	2.975	0.10242
0.03	0.10	0.10	0.627	4.732	2.971	0.10345
0.03	0.11	0.10	0.641	4.759	2.980	0.10451
0.03	0.12	0.10	0.625	4.785	2.989	0.10563
0.03	0.13	0.10	0.669	4.811	2.997	0.10669
0.03	0.14	0.10	0.608	4.838	3.008	0.10773
0.03	0.15	0.10	0.643	4.863	3.015	0.10882
0.03	0.16	0.10	0.609	4.890	3.023	0.10998
0.03	0.17	0.10	0.651	4.916	3.032	0.11101
0.03	0.18	0.10	0.643	4.941	3.043	0.11195
0.03	0.19	0.10	0.651	4.968	3.049	0.11323
0.03	0.20	0.10	0.650	4.993	3.060	0.11415
0.03	0.21	0.10	0.610	5.020	3.067	0.11536
0.03	0.22	0.10	0.652	5.048	3.077	0.11647
0.03	0.23	0.10	0.631	5.076	3.085	0.11771
0.03	0.24	0.10	0.666	5.103	3.095	0.11878
0.03	0.25	0.10	0.613	5.132	3.106	0.11989
0.03	0.26	0.10	0.668	5.162	3.118	0.12104
0.03	0.27	0.10	0.652	5.192	3.129	0.12231
0.03	0.28	0.10	0.622	5.223	3.141	0.12349
0.03	0.29	0.10	0.658	5.251	3.152	0.12459
0.03	0.30	0.10	0.674	5.280	3.161	0.12585
0.03	0.31	0.10	0.657	5.307	3.169	0.12702
0.03	0.32	0.10	0.662	5.334	3.176	0.12824
0.03	0.33	0.10	0.659	5.361	3.185	0.12943
0.03	0.34	0.10	0.662	5.388	3.194	0.13057
0.03	0.35	0.10	0.654	5.416	3.203	0.13175
0.03	0.36	0.10	0.668	5.443	3.211	0.13293
0.03	0.37	0.10	0.624	5.469	3.216	0.13427
0.03	0.38	0.10	0.668	5.495	3.223	0.13545
0.03	0.39	0.10	0.667	5.523	3.229	0.13676
0.03	0.40	0.10	0.690	5.551	3.233	0.13820
0.03	0.41	0.10	0.666	5.574	3.240	0.13924
0.03	0.42	0.10	0.667	5.596	3.246	0.14026
0.03	0.43	0.10	0.680	5.618	3.254	0.14119
0.03	0.44	0.10	0.675	5.639	3.258	0.14223
0.03	0.45	0.10	0.645	5.659	3.264	0.14312
0.03	0.46	0.10	0.677	5.682	3.270	0.14416
0.03	0.47	0.10	0.666	5.705	3.274	0.14530
0.03	0.48	0.10	0.637	5.724	3.279	0.14624
0.03	0.49	0.10	0.644	5.745	3.285	0.14716
0.03	0.50	0.10	0.638	5.763	3.290	0.14798
0.03	0.51	0.10	0.674	5.787	3.298	0.14903
0.03	0.52	0.10	0.688	5.812	3.300	0.15041
0.03	0.53	0.10	0.641	5.837	3.308	0.15147
0.03	0.54	0.10	0.666	5.862	3.316	0.15264
0.03	0.55	0.10	0.676	5.888	3.319	0.15402
0.03	0.56	0.10	0.654	5.916	3.325	0.15539
0.03	0.57	0.10	0.720	5.943	3.330	0.15674
0.03	0.58	0.10	0.654	5.970	3.338	0.15798
0.03	0.59	0.10	0.662	5.997	3.343	0.15936
0.03	0.60	0.10	0.677	6.021	3.348	0.16049
0.03	0.61	0.10	0.703	6.043	3.354	0.16156
0.03	0.62	0.10	0.693	6.066	3.364	0.16241
0.03	0.63	0.10	0.717	6.093	3.367	0.16387
0.03	0.64	0.10	0.668	6.122	3.370	0.16546
0.03	0.65	0.10	0.691	6.148	3.373	0.16691
0.03	0.66	0.10	0.695	6.168	3.378	0.16784
0.03	0.67	0.10	0.718	6.188	3.387	0.16859
0.03	0.68	0.10	0.706	6.210	3.389	0.16981
0.03	0.69	0.10	0.707	6.233	3.397	0.17083
0.03	0.70	0.10	0.685	6.256	3.400	0.17206
0.03	0.71	0.10	0.680	6.284	3.402	0.17363
0.03	0.72	0.10	0.697	6.315	3.406	0.17530
0.03	0.73	0.10	0.676	6.334	3.410	0.17625
0.03	0.74	0.10	0.729	6.357	3.410	0.17766
0.03	0.75	0.10	0.713	6.386	3.413	0.17926
0.03	0.76	0.10	0.686	6.413	3.414	0.18084
0.03	0.77	0.10	0.678	6.440	3.412	0.18252
0.03	0.78	0.10	0.682	6.468	3.408	0.18443
0.03	0.79	0.10	0.720	6.496	3.404	0.18634
0.03	0.80	0.10	0.705	6.525	3.396	0.18845
0.03	0.81	0.10	0.700	6.549	3.394	0.19001
0.03	0.82	0.10	0.723	6.569	3.392	0.19130
0.03	0.83	0.10	0.720	6.583	3.390	0.19220
0.03	0.84	0.10	0.735	6.593	3.390	0.19285
0.03	0.85	0.10	0.724	6.601	3.390	0.19331
0.03	0.86	0.10	0.732	6.604	3.393	0.19332
0.03	0.87	0.10	0.722	6.603	3.398	0.19309
0.03	0.88	0.10	0.729	6.599	3.403	0.19256
0.03	0.89	0.10	0.722	6.589	3.412	0.19151
0.03	0.90	0.10	0.721	6.573	3.424	0.18999
0.03	0.91	0.10	0.752	6.550	3.432	0.18817
0.03	0.92	0.10	0.730	6.516	3.449	0.18532
0.03	0.93	0.10	0.776	6.478	3.471	0.18189
0.03	0.94	0.10	0.711	6.447	3.482	0.17947
0.03	0.95	0.10	0.698	6.431	3.492	0.17807
0.03	0.96	0.10	0.709	6.428	3.497	0.17760
0.03	0.97	0.10	0.731	6.442	3.488	0.17892
0.03	0.98	0.10	0.695	6.447	3.453	0.18091
0.03	0.99	0.10	0.722	6.423	3.423	0.18099
0.03	1.00	0.10	0.690	6.317	3.365	0.17749
0.04	0.01	0.10	0.643	4.652	3.084	0.09271
0.04	0.02	0.10	0.636	4.610	3.036	0.09281
0.04	0.03	0.10	0.659	4.577	3.013	0.09211
0.04	0.04	0.10	0.603	4.566	2.996	0.09233
0.04	0.05	0.10	0.598	4.570	2.980	0.09341
0.04	0.06	0.10	0.623	4.578	2.970	0.09441
0.04	0.07	0.10	0.639	4.590	2.962	0.09555
0.04	0.08	0.10	0.649	4.599	2.953	0.09657
0.04	0.09	0.10	0.630	4.611	2.945	0.09770
0.04	0.10	0.10	0.642	4.627	2.941	0.09885
0.04	0.11	0.10	0.631	4.655	2.949	0.10005
0.04	0.12	0.10	0.638	4.683	2.960	0.10112
0.04	0.13	0.10	0.608	4.711	2.971	0.10218
0.04	0.14	0.10	0.643	4.739	2.982	0.10323
0.04	0.15	0.10	0.644	4.767	2.990	0.10450
0.04	0.16	0.10	0.624	4.796	3.002	0.10556
0.04	0.17	0.10	0.642	4.824	3.009	0.10679
0.04	0.18	0.10	0.613	4.853	3.019	0.10799
0.04	0.19	0.10	0.654	4.882	3.029	0.10922
0.04	0.20	0.10	0.610	4.911	3.040	0.11034
0.04	0.21	0.10	0.610	4.941	3.050	0.11156
0.04	0.22	0.10	0.624	4.972	3.061	0.11278
0.04	0.23	0.10	0.645	5.005	3.074	0.11411
0.04	0.24	0.10	0.614	5.038	3.084	0.11554
0.04	0.25	0.10	0.644	5.073	3.098	0.11682
0.04	0.26	0.10	0.643	5.105	3.108	0.11819
0.04	0.27	0.10	0.664	5.135	3.119	0.11940
0.04	0.28	0.10	0.648	5.165	3.131	0.12062
0.04	0.29	0.10	0.662	5.196	3.138	0.12207
0.04	0.30	0.10	0.656	5.227	3.145	0.12350
0.04	0.31	0.10	0.667	5.256	3.157	0.12463
0.04	0.32	0.10	0.655	5.288	3.164	0.12613
0.04	0.33	0.10	0.623	5.318	3.172	0.12755
0.04	0.34	0.10	0.663	5.349	3.181	0.12889
0.04	0.35	0.10	0.658	5.381	3.189	0.13038
0.04	0.36	0.10	0.635	5.412	3.198	0.13173
0.04	0.37	0.10	0.660	5.443	3.207	0.13317
0.04	0.38	0.10	0.667	5.473	3.211	0.13476
0.04	0.39	0.10	0.664	5.499	3.218	0.13594
0.04	0.40	0.10	0.641	5.523	3.225	0.13696
0.04	0.41	0.10	0.675	5.545	3.235	0.13779
0.04	0.42	0.10	0.665	5.566	3.242	0.13867
0.04	0.43	0.10	0.676	5.589	3.249	0.13972
0.04	0.44	0.10	0.663	5.615	3.254	0.14099
0.04	0.45	0.10	0.678	5.640	3.261	0.14212
0.04	0.46	0.10	0.694	5.667	3.268	0.14338
0.04	0.47	0.10	0.673	5.696	3.273	0.14490
0.04	0.48	0.10	0.676	5.727	3.278	0.14645
0.04	0.49	0.10	0.685	5.757	3.288	0.14772
0.04	0.50	0.10	0.661	5.788	3.293	0.14933
0.04	0.51	0.10	0.679	5.820	3.301	0.15081
0.04	0.52	0.10	0.682	5.854	3.307	0.15255
0.04	0.53	0.10	0.676	5.890	3.316	0.15426
0.04	0.54	0.10	0.707	5.921	3.322	0.15583
0.04	0.55	0.10	0.685	5.948	3.328	0.15716
0.04	0.56	0.10	0.679	5.982	3.334	0.15887
0.04	0.57	0.10	0.702	6.013	3.341	0.16038
0.04	0.58	0.10	0.688	6.041	3.347	0.16179
0.04	0.59	0.10	0.682	6.078	3.353	0.16373
0.04	0.60	0.10	0.720	6.118	3.358	0.16585
0.04	0.61	0.10	0.704	6.153	3.364	0.16766
0.04	0.62	0.10	0.710	6.195	3.370	0.16984
0.04	0.63	0.10	0.726	6.241	3.373	0.17252
0.04	0.64	0.10	0.726	6.293	3.374	0.17557
0.04	0.65	0.10	0.712	6.355	3.375	0.17924
0.04	0.66	0.10	0.739	6.434	3.353	0.18510
0.04	0.67	0.10	0.696	6.488	3.345	0.18873
0.04	0.68	0.10	0.724	6.533	3.342	0.19156
0.04	0.69	0.10	0.725	6.570	3.339	0.19394
0.04	0.70	0.10	0.699	6.603	3.335	0.19615
0.04	0.71	0.10	0.746	6.630	3.333	0.19784
0.04	0.72	0.10	0.710	6.656	3.332	0.19943
0.04	0.73	0.10	0.723	6.678	3.331	0.20080
0.04	0.74	0.10	0.744	6.697	3.331	0.20194
0.04	0.75	0.10	0.734	6.714	3.335	0.20275
0.04	0.76	0.10	0.737	6.731	3.336	0.20373
0.04	0.77	0.10	0.756	6.747	3.336	0.20470
0.04	0.78	0.10	0.738	6.762	3.337	0.20555
0.04	0.79	0.10	0.743	6.772	3.337	0.20614
0.04	0.80	0.10	0.734	6.782	3.341	0.20659
0.04	0.81	0.10	0.738	6.793	3.343	0.20712
0.04	0.82	0.10	0.717	6.802	3.346	0.20748
0.04	0.83	0.10	0.702	6.810	3.355	0.20758
0.04	0.84	0.10	0.712	6.820	3.357	0.20806
0.04	0.85	0.10	0.742	6.826	3.362	0.20822
0.04	0.86	0.10	0.746	6.831	3.366	0.20827
0.04	0.87	0.10	0.791	6.836	3.370	0.20842
0.04	0.88	0.10	0.745	6.840	3.376	0.20836
0.04	0.89	0.10	0.751	6.843	3.384	0.20820
0.04	0.90	0.10	0.749	6.848	3.397	0.20786
0.04	0.91	0.10	0.785	6.857	3.418	0.20741
0.04	0.92	0.10	0.744	6.881	3.423	0.20863
0.04	0.93	0.10	0.799	6.907	3.404	0.21108
0.04	0.94	0.10	0.747	6.915	3.394	0.21202
0.04	0.95	0.10	0.776	6.906	3.398	0.21128
0.04	0.96	0.10	0.757	6.892	3.405	0.21010
0.04	0.97	0.10	0.767	6.865	3.410	0.20828
0.04	0.98	0.10	0.704	6.802	3.435	0.20323
0.04	0.99	0.10	0.735	6.770	3.440	0.20111
0.04	1.00	0.10	0.710	6.631	3.372	0.19598
0.05	0.01	0.10	0.673	4.564	3.049	0.08938
0.05	0.02	0.10	0.613	4.531	3.002	0.08992
0.05	0.03	0.10	0.642	4.507	2.978	0.08980
0.05	0.04	0.10	0.659	4.483	2.964	0.08914
0.05	0.05	0.10	0.636	4.479	2.954	0.08949
0.05	0.06	0.10	0.609	4.489	2.945	0.09056
0.05	0.07	0.10	0.622	4.501	2.936	0.09175
0.05	0.08	0.10	0.638	4.513	2.929	0.09280
0.05	0.09	0.10	0.647	4.524	2.923	0.09376
0.05	0.10	0.10	0.607	4.540	2.918	0.09495
0.05	0.11	0.10	0.616	4.571	2.930	0.09615
0.05	0.12	0.10	0.646	4.601	2.939	0.09741
0.05	0.13	0.10	0.621	4.631	2.948	0.09868
0.05	0.14	0.10	0.640	4.660	2.961	0.09975
0.05	0.15	0.10	0.657	4.690	2.971	0.10097
0.05	0.16	0.10	0.607	4.721	2.980	0.10227
0.05	0.17	0.10	0.641	4.751	2.993	0.10339
0.05	0.18	0.10	0.668	4.782	3.001	0.10477
0.05	0.19	0.10	0.647	4.813	3.013	0.10596
0.05	0.20	0.10	0.614	4.846	3.024	0.10734
0.05	0.21	0.10	0.643	4.881	3.039	0.10862
0.05	0.22	0.10	0.648	4.916	3.052	0.11000
0.05	0.23	0.10	0.658	4.952	3.065	0.11144
0.05	0.24	0.10	0.693	4.986	3.076	0.11283
0.05	0.25	0.10	0.653	5.019	3.087	0.11420
0.05	0.26	0.10	0.651	5.051	3.096	0.11562
0.05	0.27	0.10	0.641	5.083	3.107	0.11697
0.05	0.28	0.10	0.681	5.116	3.116	0.11846
0.05	0.29	0.10	0.675	5.149	3.125	0.11996
0.05	0.30	0.10	0.668	5.181	3.133	0.12142
0.05	0.31	0.10	0.659	5.215	3.143	0.12290
0.05	0.32	0.10	0.657	5.249	3.152	0.12447
0.05	0.33	0.10	0.660	5.284	3.164	0.12590
0.05	0.34	0.10	0.670	5.319	3.171	0.12766
0.05	0.35	0.10	0.655	5.355	3.178	0.12942
0.05	0.36	0.10	0.699	5.390	3.191	0.13083
0.05	0.37	0.10	0.672	5.421	3.195	0.13242
0.05	0.38	0.10	0.683	5.445	3.206	0.13328
0.05	0.39	0.10	0.664	5.463	3.219	0.13372
0.05	0.40	0.10	0.672	5.487	3.225	0.13485
0.05	0.41	0.10	0.671	5.517	3.231	0.13629
0.05	0.42	0.10	0.673	5.543	3.237	0.13754
0.05	0.43	0.10	0.680	5.573	3.243	0.13903
0.05	0.44	0.10	0.686	5.605	3.250	0.14058
0.05	0.45	0.10	0.687	5.639	3.257	0.14228
0.05	0.46	0.10	0.697	5.674	3.263	0.14409
0.05	0.47	0.10	0.689	5.712	3.272	0.14587
0.05	0.48	0.10	0.659	5.751	3.282	0.14768
0.05	0.49	0.10	0.707	5.795	3.287	0.15003
0.05	0.50	0.10	0.687	5.832	3.296	0.15180
0.05	0.51	0.10	0.669	5.859	3.304	0.15306
0.05	0.52	0.10	0.685	5.892	3.312	0.15464
0.05	0.53	0.10	0.691	5.928	3.313	0.15671
0.05	0.54	0.10	0.716	5.978	3.321	0.15928
0.05	0.55	0.10	0.697	6.037	3.327	0.16253
0.05	0.56	0.10	0.702	6.075	3.339	0.16423
0.05	0.57	0.10	0.722	6.134	3.345	0.16747
0.05	0.58	0.10	0.715	6.197	3.347	0.17113
0.05	0.59	0.10	0.727	6.300	3.321	0.17857
0.05	0.60	0.10	0.733	6.370	3.311	0.18329
0.05	0.61	0.10	0.728	6.423	3.303	0.18685
0.05	0.62	0.10	0.765	6.467	3.297	0.18976
0.05	0.63	0.10	0.742	6.503	3.295	0.19202
0.05	0.64	0.10	0.743	6.535	3.289	0.19425
0.05	0.65	0.10	0.741	6.565	3.290	0.19599
0.05	0.66	0.10	0.700	6.591	3.289	0.19757
0.05	0.67	0.10	0.733	6.615	3.290	0.19897
0.05	0.68	0.10	0.729	6.636	3.289	0.20027
0.05	0.69	0.10	0.748	6.653	3.289	0.20128
0.05	0.70	0.10	0.734	6.669	3.287	0.20233
0.05	0.71	0.10	0.766	6.685	3.288	0.20324
0.05	0.72	0.10	0.736	6.700	3.285	0.20431
0.05	0.73	0.10	0.751	6.714	3.283	0.20526
0.05	0.74	0.10	0.739	6.726	3.285	0.20589
0.05	0.75	0.10	0.759	6.737	3.290	0.20632
0.05	0.76	0.10	0.771	6.747	3.291	0.20686
0.05	0.77	0.10	0.708	6.758	3.294	0.20734
0.05	0.78	0.10	0.749	6.772	3.298	0.20800
0.05	0.79	0.10	0.707	6.783	3.304	0.20837
0.05	0.80	0.10	0.742	6.795	3.308	0.20889
0.05	0.81	0.10	0.736	6.804	3.319	0.20896
0.05	0.82	0.10	0.734	6.812	3.322	0.20929
0.05	0.83	0.10	0.755	6.814	3.330	0.20903
0.05	0.84	0.10	0.727	6.820	3.337	0.20902
0.05	0.85	0.10	0.772	6.829	3.347	0.20908
0.05	0.86	0.10	0.741	6.846	3.361	0.20944
0.05	0.87	0.10	0.742	6.869	3.359	0.21096
0.05	0.88	0.10	0.736	6.889	3.351	0.21248
0.05	0.89	0.10	0.756	6.901	3.357	0.21295
0.05	0.90	0.10	0.750	6.908	3.370	0.21272
0.05	0.91	0.10	0.767	6.914	3.376	0.21287
0.05	0.92	0.10	0.746	6.924	3.383	0.21305
0.05	0.93	0.10	0.750	6.935	3.395	0.21318
0.05	0.94	0.10	0.758	6.948	3.402	0.21361
0.05	0.95	0.10	0.751	6.959	3.396	0.21459
0.05	0.96	0.10	0.701	6.973	3.386	0.21593
0.05	0.97	0.10	0.743	6.973	3.387	0.21584
0.05	0.98	0.10	0.742	6.956	3.388	0.21480
0.05	0.99	0.10	0.741	6.916	3.415	0.21109
0.05	1.00	0.10	0.728	6.849	3.390	0.20825
0.06	0.01	0.10	0.615	4.487	3.019	0.08642
0.06	0.02	0.10	0.622	4.462	2.972	0.08751
0.06	0.03	0.10	0.648	4.445	2.951	0.08762
0.06	0.04	0.10	0.647	4.421	2.939	0.08689
0.06	0.05	0.10	0.645	4.411	2.929	0.08680
0.06	0.06	0.10	0.653	4.414	2.922	0.08739
0.06	0.07	0.10	0.604	4.428	2.914	0.08857
0.06	0.08	0.10	0.649	4.442	2.909	0.08966
0.06	0.09	0.10	0.635	4.454	2.904	0.09064
0.06	0.10	0.10	0.632	4.469	2.899	0.09182
0.06	0.11	0.10	0.636	4.501	2.911	0.09305
0.06	0.12	0.10	0.639	4.532	2.921	0.09434
0.06	0.13	0.10	0.607	4.563	2.932	0.09556
0.06	0.14	0.10	0.652	4.595	2.944	0.09682
0.06	0.15	0.10	0.640	4.626	2.953	0.09815
0.06	0.16	0.10	0.614	4.658	2.966	0.09937
0.06	0.17	0.10	0.612	4.690	2.975	0.10072
0.06	0.18	0.10	0.612	4.723	2.988	0.10200
0.06	0.19	0.10	0.644	4.759	3.002	0.10337
0.06	0.20	0.10	0.644	4.796	3.015	0.10481
0.06	0.21	0.10	0.645	4.833	3.030	0.10622
0.06	0.22	0.10	0.634	4.868	3.044	0.10757
0.06	0.23	0.10	0.646	4.903	3.054	0.10910
0.06	0.24	0.10	0.635	4.938	3.063	0.11069
0.06	0.25	0.10	0.655	4.972	3.075	0.11211
0.06	0.26	0.10	0.670	5.006	3.084	0.11360
0.06	0.27	0.10	0.661	5.039	3.094	0.11505
0.06	0.28	0.10	0.623	5.074	3.102	0.11671
0.06	0.29	0.10	0.621	5.109	3.111	0.11829
0.06	0.30	0.10	0.654	5.144	3.121	0.11989
0.06	0.31	0.10	0.658	5.181	3.131	0.12154
0.06	0.32	0.10	0.650	5.219	3.143	0.12320
0.06	0.33	0.10	0.661	5.259	3.152	0.12503
0.06	0.34	0.10	0.664	5.301	3.163	0.12697
0.06	0.35	0.10	0.650	5.339	3.173	0.12872
0.06	0.36	0.10	0.693	5.366	3.186	0.12965
0.06	0.37	0.10	0.631	5.381	3.197	0.12998
0.06	0.38	0.10	0.680	5.405	3.204	0.13105
0.06	0.39	0.10	0.693	5.438	3.209	0.13277
0.06	0.40	0.10	0.633	5.465	3.212	0.13419
0.06	0.41	0.10	0.638	5.499	3.220	0.13583
0.06	0.42	0.10	0.636	5.535	3.230	0.13746
0.06	0.43	0.10	0.679	5.572	3.237	0.13933
0.06	0.44	0.10	0.662	5.613	3.244	0.14136
0.06	0.45	0.10	0.652	5.656	3.254	0.14340
0.06	0.46	0.10	0.646	5.705	3.264	0.14586
0.06	0.47	0.10	0.688	5.754	3.272	0.14835
0.06	0.48	0.10	0.669	5.780	3.285	0.14927
0.06	0.49	0.10	0.673	5.816	3.289	0.15123
0.06	0.50	0.10	0.691	5.867	3.295	0.15395
0.06	0.51	0.10	0.695	5.944	3.298	0.15841
0.06	0.52	0.10	0.685	5.970	3.310	0.15936
0.06	0.53	0.10	0.679	6.032	3.314	0.16292
0.06	0.54	0.10	0.674	6.115	3.310	0.16802
0.06	0.55	0.10	0.716	6.226	3.282	0.17610
0.06	0.56	0.10	0.722	6.296	3.270	0.18083
0.06	0.57	0.10	0.692	6.350	3.264	0.18437
0.06	0.58	0.10	0.697	6.393	3.259	0.18722
0.06	0.59	0.10	0.750	6.433	3.255	0.18981
0.06	0.60	0.10	0.704	6.468	3.250	0.19213
0.06	0.61	0.10	0.746	6.498	3.248	0.19404
0.06	0.62	0.10	0.781	6.527	3.249	0.19565
0.06	0.63	0.10	0.737	6.551	3.252	0.19698
0.06	0.64	0.10	0.724	6.570	3.254	0.19800
0.06	0.65	0.10	0.736	6.587	3.249	0.19932
0.06	0.66	0.10	0.740	6.603	3.250	0.20017
0.06	0.67	0.10	0.746	6.617	3.246	0.20122
0.06	0.68	0.10	0.702	6.630	3.244	0.20206
0.06	0.69	0.10	0.776	6.641	3.244	0.20276
0.06	0.70	0.10	0.749	6.652	3.242	0.20350
0.06	0.71	0.10	0.735	6.662	3.243	0.20403
0.06	0.72	0.10	0.704	6.671	3.246	0.20439
0.06	0.73	0.10	0.773	6.682	3.246	0.20512
0.06	0.74	0.10	0.781	6.694	3.250	0.20559
0.06	0.75	0.10	0.737	6.702	3.257	0.20574
0.06	0.76	0.10	0.740	6.713	3.263	0.20613
0.06	0.77	0.10	0.764	6.724	3.270	0.20648
0.06	0.78	0.10	0.747	6.734	3.277	0.20669
0.06	0.79	0.10	0.741	6.744	3.283	0.20704
0.06	0.80	0.10	0.735	6.756	3.295	0.20717
0.06	0.81	0.10	0.738	6.764	3.304	0.20722
0.06	0.82	0.10	0.747	6.775	3.310	0.20761
0.06	0.83	0.10	0.716	6.788	3.316	0.20811
0.06	0.84	0.10	0.704	6.801	3.322	0.20862
0.06	0.85	0.10	0.747	6.815	3.326	0.20925
0.06	0.86	0.10	0.746	6.827	3.332	0.20970
0.06	0.87	0.10	0.714	6.842	3.341	0.21015
0.06	0.88	0.10	0.741	6.854	3.351	0.21042
0.06	0.89	0.10	0.737	6.868	3.362	0.21072
0.06	0.90	0.10	0.744	6.879	3.371	0.21095
0.06	0.91	0.10	0.760	6.888	3.383	0.21093
0.06	0.92	0.10	0.706	6.899	3.399	0.21084
0.06	0.93	0.10	0.733	6.916	3.408	0.21143
0.06	0.94	0.10	0.757	6.941	3.413	0.21268
0.06	0.95	0.10	0.739	6.973	3.407	0.21492
0.06	0.96	0.10	0.761	7.004	3.394	0.21738
0.06	0.97	0.10	0.740	7.035	3.371	0.22034
0.06	0.98	0.10	0.761	7.048	3.361	0.22155
0.06	0.99	0.10	0.740	7.045	3.361	0.22138
0.06	1.00	0.10	0.776	6.939	3.361	0.21503
0.07	0.01	0.10	0.608	4.415	2.994	0.08359
0.07	0.02	0.10	0.644	4.401	2.949	0.08519
0.07	0.03	0.10	0.638	4.390	2.928	0.08560
0.07	0.04	0.10	0.639	4.370	2.918	0.08501
0.07	0.05	0.10	0.632	4.356	2.909	0.08464
0.07	0.06	0.10	0.632	4.354	2.902	0.08490
0.07	0.07	0.10	0.624	4.365	2.898	0.08579
0.07	0.08	0.10	0.607	4.380	2.893	0.08693
0.07	0.09	0.10	0.659	4.396	2.885	0.08824
0.07	0.10	0.10	0.676	4.411	2.883	0.08927
0.07	0.11	0.10	0.616	4.441	2.893	0.09052
0.07	0.12	0.10	0.635	4.474	2.904	0.09184
0.07	0.13	0.10	0.646	4.506	2.917	0.09304
0.07	0.14	0.10	0.642	4.539	2.927	0.09441
0.07	0.15	0.10	0.681	4.572	2.940	0.09569
0.07	0.16	0.10	0.603	4.606	2.952	0.09704
0.07	0.17	0.10	0.624	4.640	2.966	0.09827
0.07	0.18	0.10	0.650	4.678	2.979	0.09980
0.07	0.19	0.10	0.620	4.715	2.995	0.10115
0.07	0.20	0.10	0.640	4.753	3.010	0.10260
0.07	0.21	0.10	0.639	4.789	3.022	0.10411
0.07	0.22	0.10	0.616	4.826	3.034	0.10563
0.07	0.23	0.10	0.610	4.861	3.042	0.10729
0.07	0.24	0.10	0.652	4.895	3.052	0.10877
0.07	0.25	0.10	0.662	4.931	3.061	0.11040
0.07	0.26	0.10	0.632	4.967	3.070	0.11205
0.07	0.27	0.10	0.662	5.003	3.080	0.11365
0.07	0.28	0.10	0.658	5.039	3.089	0.11532
0.07	0.29	0.10	0.656	5.077	3.101	0.11693
0.07	0.30	0.10	0.683	5.116	3.111	0.11872
0.07	0.31	0.10	0.660	5.158	3.123	0.12057
0.07	0.32	0.10	0.670	5.201	3.138	0.12236
0.07	0.33	0.10	0.668	5.245	3.150	0.12435
0.07	0.34	0.10	0.661	5.284	3.159	0.12616
0.07	0.35	0.10	0.631	5.305	3.172	0.12677
0.07	0.36	0.10	0.672	5.318	3.180	0.12715
0.07	0.37	0.10	0.676	5.353	3.186	0.12886
0.07	0.38	0.10	0.660	5.379	3.190	0.13022
0.07	0.39	0.10	0.645	5.417	3.197	0.13215
0.07	0.40	0.10	0.676	5.455	3.204	0.13400
0.07	0.41	0.10	0.665	5.495	3.212	0.13599
0.07	0.42	0.10	0.649	5.539	3.220	0.13822
0.07	0.43	0.10	0.687	5.586	3.230	0.14052
0.07	0.44	0.10	0.682	5.656	3.242	0.14405
0.07	0.45	0.10	0.694	5.700	3.254	0.14605
0.07	0.46	0.10	0.682	5.725	3.264	0.14705
0.07	0.47	0.10	0.689	5.764	3.264	0.14937
0.07	0.48	0.10	0.657	5.843	3.268	0.15393
0.07	0.49	0.10	0.657	5.872	3.281	0.15494
0.07	0.50	0.10	0.723	5.939	3.287	0.15868
0.07	0.51	0.10	0.704	6.040	3.276	0.16526
0.07	0.52	0.10	0.726	6.153	3.247	0.17344
0.07	0.53	0.10	0.734	6.225	3.235	0.17831
0.07	0.54	0.10	0.734	6.281	3.226	0.18213
0.07	0.55	0.10	0.743	6.330	3.222	0.18523
0.07	0.56	0.10	0.756	6.369	3.219	0.18773
0.07	0.57	0.10	0.741	6.403	3.217	0.18986
0.07	0.58	0.10	0.733	6.434	3.213	0.19189
0.07	0.59	0.10	0.746	6.461	3.214	0.19340
0.07	0.60	0.10	0.739	6.485	3.215	0.19482
0.07	0.61	0.10	0.759	6.506	3.213	0.19617
0.07	0.62	0.10	0.746	6.526	3.215	0.19726
0.07	0.63	0.10	0.738	6.545	3.212	0.19855
0.07	0.64	0.10	0.738	6.558	3.212	0.19933
0.07	0.65	0.10	0.717	6.571	3.211	0.20014
0.07	0.66	0.10	0.732	6.586	3.211	0.20100
0.07	0.67	0.10	0.734	6.598	3.209	0.20184
0.07	0.68	0.10	0.746	6.613	3.211	0.20262
0.07	0.69	0.10	0.732	6.626	3.211	0.20337
0.07	0.70	0.10	0.736	6.639	3.214	0.20404
0.07	0.71	0.10	0.753	6.650	3.218	0.20451
0.07	0.72	0.10	0.716	6.660	3.223	0.20489
0.07	0.73	0.10	0.744	6.670	3.227	0.20528
0.07	0.74	0.10	0.703	6.680	3.232	0.20566
0.07	0.75	0.10	0.738	6.689	3.238	0.20588
0.07	0.76	0.10	0.747	6.698	3.245	0.20612
0.07	0.77	0.10	0.739	6.708	3.250	0.20644
0.07	0.78	0.10	0.729	6.718	3.262	0.20648
0.07	0.79	0.10	0.739	6.728	3.272	0.20660
0.07	0.80	0.10	0.743	6.737	3.279	0.20682
0.07	0.81	0.10	0.809	6.746	3.289	0.20684
0.07	0.82	0.10	0.745	6.752	3.299	0.20672
0.07	0.83	0.10	0.740	6.763	3.303	0.20725
0.07	0.84	0.10	0.739	6.775	3.312	0.20751
0.07	0.85	0.10	0.756	6.786	3.323	0.20769
0.07	0.86	0.10	0.734	6.798	3.329	0.20810
0.07	0.87	0.10	0.764	6.809	3.335	0.20845
0.07	0.88	0.10	0.735	6.818	3.346	0.20848
0.07	0.89	0.10	0.732	6.829	3.359	0.20855
0.07	0.90	0.10	0.742	6.842	3.368	0.20882
0.07	0.91	0.10	0.747	6.858	3.373	0.20962
0.07	0.92	0.10	0.736	6.873	3.383	0.21005
0.07	0.93	0.10	0.780	6.889	3.395	0.21040
0.07	0.94	0.10	0.718	6.909	3.397	0.21153
0.07	0.95	0.10	0.724	6.942	3.401	0.21332
0.07	0.96	0.10	0.747	6.991	3.398	0.21642
0.07	0.97	0.10	0.718	7.047	3.382	0.22053
0.07	0.98	0.10	0.737	7.104	3.338	0.22606
0.07	0.99	0.10	0.757	7.134	3.326	0.22842
0.07	1.00	0.10	0.741	7.067	3.329	0.22424
0.08	0.01	0.10	0.644	4.349	2.971	0.08089
0.08	0.02	0.10	0.618	4.344	2.929	0.08287
0.08	0.03	0.10	0.641	4.341	2.909	0.08380
0.08	0.04	0.10	0.643	4.324	2.900	0.08327
0.08	0.05	0.10	0.634	4.311	2.891	0.08301
0.08	0.06	0.10	0.642	4.305	2.885	0.08294
0.08	0.07	0.10	0.643	4.312	2.881	0.08364
0.08	0.08	0.10	0.632	4.328	2.876	0.08477
0.08	0.09	0.10	0.603	4.342	2.871	0.08590
0.08	0.10	0.10	0.610	4.359	2.867	0.08706
0.08	0.11	0.10	0.616	4.390	2.880	0.08823
0.08	0.12	0.10	0.620	4.424	2.891	0.08958
0.08	0.13	0.10	0.634	4.458	2.903	0.09094
0.08	0.14	0.10	0.637	4.491	2.917	0.09215
0.08	0.15	0.10	0.644	4.526	2.928	0.09359
0.08	0.16	0.10	0.646	4.563	2.941	0.09506
0.08	0.17	0.10	0.605	4.600	2.957	0.09637
0.08	0.18	0.10	0.623	4.639	2.974	0.09778
0.08	0.19	0.10	0.610	4.677	2.989	0.09925
0.08	0.20	0.10	0.610	4.714	3.001	0.10078
0.08	0.21	0.10	0.613	4.750	3.012	0.10232
0.08	0.22	0.10	0.612	4.787	3.020	0.10406
0.08	0.23	0.10	0.617	4.823	3.030	0.10567
0.08	0.24	0.10	0.628	4.860	3.040	0.10733
0.08	0.25	0.10	0.642	4.896	3.048	0.10902
0.08	0.26	0.10	0.666	4.933	3.057	0.11070
0.08	0.27	0.10	0.641	4.971	3.070	0.11228
0.08	0.28	0.10	0.627	5.012	3.080	0.11414
0.08	0.29	0.10	0.625	5.052	3.093	0.11589
0.08	0.30	0.10	0.700	5.098	3.106	0.11789
0.08	0.31	0.10	0.662	5.142	3.118	0.11987
0.08	0.32	0.10	0.676	5.188	3.131	0.12195
0.08	0.33	0.10	0.637	5.227	3.141	0.12376
0.08	0.34	0.10	0.660	5.246	3.151	0.12433
0.08	0.35	0.10	0.662	5.262	3.162	0.12472
0.08	0.36	0.10	0.690	5.294	3.168	0.12630
0.08	0.37	0.10	0.672	5.327	3.172	0.12808
0.08	0.38	0.10	0.666	5.367	3.176	0.13026
0.08	0.39	0.10	0.698	5.409	3.184	0.13228
0.08	0.40	0.10	0.642	5.454	3.191	0.13461
0.08	0.41	0.10	0.684	5.508	3.199	0.13742
0.08	0.42	0.10	0.682	5.586	3.213	0.14134
0.08	0.43	0.10	0.714	5.628	3.225	0.14329
0.08	0.44	0.10	0.690	5.646	3.234	0.14385
0.08	0.45	0.10	0.693	5.689	3.238	0.14620
0.08	0.46	0.10	0.704	5.768	3.242	0.15072
0.08	0.47	0.10	0.690	5.802	3.254	0.15211
0.08	0.48	0.10	0.698	5.887	3.257	0.15708
0.08	0.49	0.10	0.713	6.020	3.228	0.16650
0.08	0.50	0.10	0.721	6.113	3.207	0.17305
0.08	0.51	0.10	0.725	6.183	3.199	0.17764
0.08	0.52	0.10	0.747	6.236	3.191	0.18116
0.08	0.53	0.10	0.745	6.281	3.186	0.18408
0.08	0.54	0.10	0.742	6.317	3.184	0.18630
0.08	0.55	0.10	0.742	6.351	3.183	0.18840
0.08	0.56	0.10	0.739	6.383	3.182	0.19035
0.08	0.57	0.10	0.739	6.412	3.181	0.19207
0.08	0.58	0.10	0.741	6.438	3.182	0.19359
0.08	0.59	0.10	0.740	6.464	3.180	0.19527
0.08	0.60	0.10	0.746	6.487	3.180	0.19660
0.08	0.61	0.10	0.732	6.507	3.177	0.19794
0.08	0.62	0.10	0.705	6.525	3.179	0.19896
0.08	0.63	0.10	0.736	6.542	3.174	0.20015
0.08	0.64	0.10	0.762	6.558	3.175	0.20105
0.08	0.65	0.10	0.737	6.574	3.175	0.20203
0.08	0.66	0.10	0.733	6.587	3.176	0.20277
0.08	0.67	0.10	0.707	6.597	3.178	0.20327
0.08	0.68	0.10	0.739	6.608	3.176	0.20401
0.08	0.69	0.10	0.704	6.619	3.177	0.20462
0.08	0.70	0.10	0.720	6.628	3.181	0.20495
0.08	0.71	0.10	0.725	6.639	3.184	0.20546
0.08	0.72	0.10	0.739	6.649	3.190	0.20577
0.08	0.73	0.10	0.747	6.657	3.193	0.20611
0.08	0.74	0.10	0.734	6.666	3.201	0.20624
0.08	0.75	0.10	0.724	6.676	3.212	0.20635
0.08	0.76	0.10	0.746	6.686	3.220	0.20655
0.08	0.77	0.10	0.744	6.697	3.228	0.20683
0.08	0.78	0.10	0.771	6.706	3.234	0.20705
0.08	0.79	0.10	0.739	6.714	3.252	0.20671
0.08	0.80	0.10	0.740	6.726	3.264	0.20684
0.08	0.81	0.10	0.720	6.738	3.270	0.20732
0.08	0.82	0.10	0.734	6.750	3.275	0.20775
0.08	0.83	0.10	0.744	6.761	3.279	0.20827
0.08	0.84	0.10	0.739	6.770	3.284	0.20852
0.08	0.85	0.10	0.707	6.774	3.294	0.20831
0.08	0.86	0.10	0.746	6.775	3.300	0.20809
0.08	0.87	0.10	0.770	6.781	3.308	0.20810
0.08	0.88	0.10	0.743	6.786	3.318	0.20790
0.08	0.89	0.10	0.742	6.794	3.321	0.20824
0.08	0.90	0.10	0.728	6.805	3.327	0.20864
0.08	0.91	0.10	0.756	6.824	3.335	0.20932
0.08	0.92	0.10	0.751	6.849	3.343	0.21048
0.08	0.93	0.10	0.740	6.874	3.357	0.21130
0.08	0.94	0.10	0.745	6.900	3.371	0.21219
0.08	0.95	0.10	0.788	6.930	3.382	0.21351
0.08	0.96	0.10	0.735	6.985	3.379	0.21694
0.08	0.97	0.10	0.757	7.048	3.366	0.22133
0.08	0.98	0.10	0.744	7.130	3.313	0.22876
0.08	0.99	0.10	0.740	7.193	3.279	0.23404
0.08	1.00	0.10	0.735	7.198	3.274	0.23461
0.09	0.01	0.10	0.605	4.290	2.955	0.07834
0.09	0.02	0.10	0.632	4.290	2.911	0.08067
0.09	0.03	0.10	0.646	4.294	2.891	0.08198
0.09	0.04	0.10	0.614	4.286	2.881	0.08205
0.09	0.05	0.10	0.606	4.271	2.875	0.08153
0.09	0.06	0.10	0.637	4.264	2.869	0.08144
0.09	0.07	0.10	0.611	4.267	2.866	0.08176
0.09	0.08	0.10	0.628	4.281	2.864	0.08274
0.09	0.09	0.10	0.614	4.297	2.858	0.08392
0.09	0.10	0.10	0.629	4.314	2.856	0.08503
0.09	0.11	0.10	0.630	4.346	2.866	0.08639
0.09	0.12	0.10	0.633	4.380	2.881	0.08761
0.09	0.13	0.10	0.597	4.416	2.891	0.08911
0.09	0.14	0.10	0.603	4.451	2.906	0.09037
0.09	0.15	0.10	0.639	4.486	2.920	0.09169
0.09	0.16	0.10	0.622	4.525	2.935	0.09319
0.09	0.17	0.10	0.639	4.564	2.952	0.09454
0.09	0.18	0.10	0.640	4.604	2.968	0.09608
0.09	0.19	0.10	0.641	4.642	2.981	0.09761
0.09	0.20	0.10	0.639	4.678	2.991	0.09919
0.09	0.21	0.10	0.652	4.715	3.001	0.10086
0.09	0.22	0.10	0.648	4.752	3.011	0.10246
0.09	0.23	0.10	0.649	4.790	3.019	0.10428
0.09	0.24	0.10	0.642	4.827	3.028	0.10602
0.09	0.25	0.10	0.615	4.865	3.039	0.10768
0.09	0.26	0.10	0.648	4.906	3.049	0.10957
0.09	0.27	0.10	0.645	4.947	3.062	0.11131
0.09	0.28	0.10	0.649	4.991	3.073	0.11328
0.09	0.29	0.10	0.654	5.035	3.086	0.11525
0.09	0.30	0.10	0.680	5.081	3.102	0.11711
0.09	0.31	0.10	0.657	5.129	3.112	0.11943
0.09	0.32	0.10	0.662	5.175	3.122	0.12164
0.09	0.33	0.10	0.658	5.194	3.134	0.12217
0.09	0.34	0.10	0.661	5.207	3.142	0.12249
0.09	0.35	0.10	0.659	5.239	3.145	0.12419
0.09	0.36	0.10	0.663	5.276	3.150	0.12618
0.09	0.37	0.10	0.662	5.319	3.156	0.12843
0.09	0.38	0.10	0.644	5.367	3.164	0.13088
0.09	0.39	0.10	0.640	5.416	3.172	0.13337
0.09	0.40	0.10	0.635	5.472	3.182	0.13617
0.09	0.41	0.10	0.694	5.566	3.189	0.14139
0.09	0.42	0.10	0.681	5.568	3.209	0.14049
0.09	0.43	0.10	0.683	5.601	3.208	0.14249
0.09	0.44	0.10	0.695	5.681	3.213	0.14705
0.09	0.45	0.10	0.652	5.719	3.226	0.14863
0.09	0.46	0.10	0.695	5.807	3.225	0.15389
0.09	0.47	0.10	0.716	5.946	3.199	0.16354
0.09	0.48	0.10	0.689	6.049	3.177	0.17070
0.09	0.49	0.10	0.729	6.120	3.166	0.17548
0.09	0.50	0.10	0.734	6.175	3.160	0.17901
0.09	0.51	0.10	0.701	6.221	3.156	0.18193
0.09	0.52	0.10	0.749	6.262	3.155	0.18442
0.09	0.53	0.10	0.739	6.301	3.152	0.18690
0.09	0.54	0.10	0.705	6.335	3.151	0.18898
0.09	0.55	0.10	0.737	6.367	3.149	0.19097
0.09	0.56	0.10	0.737	6.397	3.151	0.19268
0.09	0.57	0.10	0.709	6.426	3.150	0.19443
0.09	0.58	0.10	0.724	6.452	3.148	0.19607
0.09	0.59	0.10	0.729	6.476	3.147	0.19753
0.09	0.60	0.10	0.715	6.498	3.147	0.19882
0.09	0.61	0.10	0.735	6.517	3.142	0.20021
0.09	0.62	0.10	0.737	6.533	3.141	0.20122
0.09	0.63	0.10	0.743	6.547	3.141	0.20206
0.09	0.64	0.10	0.739	6.560	3.139	0.20290
0.09	0.65	0.10	0.758	6.571	3.141	0.20348
0.09	0.66	0.10	0.742	6.581	3.139	0.20418
0.09	0.67	0.10	0.783	6.590	3.139	0.20468
0.09	0.68	0.10	0.702	6.602	3.143	0.20518
0.09	0.69	0.10	0.713	6.612	3.144	0.20576
0.09	0.70	0.10	0.739	6.621	3.146	0.20621
0.09	0.71	0.10	0.749	6.630	3.152	0.20642
0.09	0.72	0.10	0.710	6.638	3.157	0.20665
0.09	0.73	0.10	0.758	6.646	3.165	0.20674
0.09	0.74	0.10	0.735	6.654	3.171	0.20698
0.09	0.75	0.10	0.728	6.665	3.179	0.20723
0.09	0.76	0.10	0.738	6.676	3.188	0.20745
0.09	0.77	0.10	0.737	6.688	3.198	0.20774
0.09	0.78	0.10	0.734	6.699	3.212	0.20773
0.09	0.79	0.10	0.700	6.712	3.227	0.20778
0.09	0.80	0.10	0.744	6.728	3.232	0.20848
0.09	0.81	0.10	0.739	6.744	3.237	0.20918
0.09	0.82	0.10	0.755	6.763	3.235	0.21042
0.09	0.83	0.10	0.745	6.775	3.229	0.21144
0.09	0.84	0.10	0.756	6.781	3.240	0.21128
0.09	0.85	0.10	0.755	6.786	3.247	0.21128
0.09	0.86	0.10	0.706	6.792	3.253	0.21130
0.09	0.87	0.10	0.738	6.790	3.266	0.21056
0.09	0.88	0.10	0.765	6.793	3.271	0.21052
0.09	0.89	0.10	0.752	6.801	3.273	0.21087
0.09	0.90	0.10	0.768	6.811	3.281	0.21114
0.09	0.91	0.10	0.753	6.836	3.292	0.21208
0.09	0.92	0.10	0.745	6.861	3.296	0.21343
0.09	0.93	0.10	0.727	6.881	3.312	0.21384
0.09	0.94	0.10	0.735	6.892	3.325	0.21391
0.09	0.95	0.10	0.731	6.924	3.340	0.21513
0.09	0.96	0.10	0.738	6.971	3.350	0.21745
0.09	0.97	0.10	0.726	7.038	3.326	0.22260
0.09	0.98	0.10	0.741	7.130	3.290	0.22982
0.09	0.99	0.10	0.727	7.231	3.236	0.23828
0.09	1.00	0.10	0.769	7.262	3.187	0.24235
0.10	0.01	0.10	0.623	4.238	2.938	0.07617
0.10	0.02	0.10	0.607	4.239	2.896	0.07849
0.10	0.03	0.10	0.624	4.251	2.876	0.08031
0.10	0.04	0.10	0.654	4.250	2.867	0.08071
0.10	0.05	0.10	0.653	4.235	2.861	0.08018
0.10	0.06	0.10	0.602	4.229	2.857	0.08007
0.10	0.07	0.10	0.639	4.226	2.854	0.08001
0.10	0.08	0.10	0.605	4.239	2.852	0.08087
0.10	0.09	0.10	0.628	4.257	2.847	0.08220
0.10	0.10	0.10	0.634	4.274	2.846	0.08324
0.10	0.11	0.10	0.606	4.306	2.857	0.08453
0.10	0.12	0.10	0.604	4.343	2.869	0.08601
0.10	0.13	0.10	0.619	4.378	2.883	0.08737
0.10	0.14	0.10	0.658	4.415	2.897	0.08874
0.10	0.15	0.10	0.602	4.453	2.912	0.09015
0.10	0.16	0.10	0.636	4.492	2.928	0.09166
0.10	0.17	0.10	0.670	4.533	2.944	0.09317
0.10	0.18	0.10	0.599	4.572	2.957	0.09477
0.10	0.19	0.10	0.633	4.609	2.968	0.09638
0.10	0.20	0.10	0.658	4.646	2.980	0.09784
0.10	0.21	0.10	0.637	4.685	2.990	0.09962
0.10	0.22	0.10	0.632	4.722	3.000	0.10129
0.10	0.23	0.10	0.641	4.760	3.008	0.10308
0.10	0.24	0.10	0.659	4.799	3.020	0.10476
0.10	0.25	0.10	0.643	4.841	3.031	0.10663
0.10	0.26	0.10	0.654	4.883	3.043	0.10852
0.10	0.27	0.10	0.649	4.928	3.055	0.11051
0.10	0.28	0.10	0.653	4.972	3.065	0.11258
0.10	0.29	0.10	0.667	5.018	3.078	0.11463
0.10	0.30	0.10	0.673	5.068	3.088	0.11709
0.10	0.31	0.10	0.653	5.123	3.100	0.11966
0.10	0.32	0.10	0.665	5.148	3.112	0.12055
0.10	0.33	0.10	0.660	5.153	3.123	0.12024
0.10	0.34	0.10	0.625	5.186	3.125	0.12216
0.10	0.35	0.10	0.631	5.229	3.130	0.12440
0.10	0.36	0.10	0.662	5.276	3.134	0.12701
0.10	0.37	0.10	0.650	5.321	3.142	0.12925
0.10	0.38	0.10	0.667	5.369	3.151	0.13162
0.10	0.39	0.10	0.677	5.448	3.161	0.13582
0.10	0.40	0.10	0.673	5.491	3.178	0.13749
0.10	0.41	0.10	0.675	5.511	3.183	0.13843
0.10	0.42	0.10	0.676	5.564	3.187	0.14139
0.10	0.43	0.10	0.691	5.631	3.202	0.14462
0.10	0.44	0.10	0.666	5.715	3.199	0.14976
0.10	0.45	0.10	0.698	5.827	3.192	0.15680
0.10	0.46	0.10	0.717	5.962	3.157	0.16656
0.10	0.47	0.10	0.758	6.044	3.143	0.17206
0.10	0.48	0.10	0.698	6.107	3.135	0.17618
0.10	0.49	0.10	0.705	6.159	3.130	0.17953
0.10	0.50	0.10	0.760	6.206	3.128	0.18241
0.10	0.51	0.10	0.747	6.248	3.123	0.18515
0.10	0.52	0.10	0.765	6.288	3.121	0.18763
0.10	0.53	0.10	0.739	6.325	3.122	0.18979
0.10	0.54	0.10	0.743	6.360	3.121	0.19193
0.10	0.55	0.10	0.736	6.392	3.121	0.19383
0.10	0.56	0.10	0.743	6.417	3.121	0.19525
0.10	0.57	0.10	0.749	6.441	3.119	0.19676
0.10	0.58	0.10	0.744	6.464	3.115	0.19837
0.10	0.59	0.10	0.800	6.485	3.114	0.19962
0.10	0.60	0.10	0.711	6.502	3.112	0.20074
0.10	0.61	0.10	0.746	6.518	3.109	0.20181
0.10	0.62	0.10	0.732	6.530	3.112	0.20238
0.10	0.63	0.10	0.736	6.541	3.108	0.20325
0.10	0.64	0.10	0.735	6.554	3.104	0.20418
0.10	0.65	0.10	0.726	6.564	3.103	0.20482
0.10	0.66	0.10	0.756	6.574	3.103	0.20539
0.10	0.67	0.10	0.733	6.584	3.105	0.20592
0.10	0.68	0.10	0.763	6.595	3.106	0.20652
0.10	0.69	0.10	0.717	6.605	3.110	0.20691
0.10	0.70	0.10	0.734	6.613	3.118	0.20703
0.10	0.71	0.10	0.761	6.624	3.125	0.20736
0.10	0.72	0.10	0.716	6.631	3.135	0.20727
0.10	0.73	0.10	0.725	6.643	3.146	0.20751
0.10	0.74	0.10	0.764	6.656	3.158	0.20770
0.10	0.75	0.10	0.736	6.671	3.164	0.20826
0.10	0.76	0.10	0.741	6.686	3.179	0.20850
0.10	0.77	0.10	0.740	6.702	3.191	0.20887
0.10	0.78	0.10	0.765	6.725	3.196	0.21005
0.10	0.79	0.10	0.706	6.752	3.190	0.21191
0.10	0.80	0.10	0.744	6.776	3.172	0.21417
0.10	0.81	0.10	0.747	6.795	3.159	0.21590
0.10	0.82	0.10	0.742	6.811	3.152	0.21717
0.10	0.83	0.10	0.727	6.821	3.152	0.21781
0.10	0.84	0.10	0.753	6.828	3.160	0.21786
0.10	0.85	0.10	0.737	6.834	3.170	0.21772
0.10	0.86	0.10	0.707	6.838	3.196	0.21673
0.10	0.87	0.10	0.738	6.833	3.210	0.21577
0.10	0.88	0.10	0.767	6.834	3.223	0.21524
0.10	0.89	0.10	0.748	6.839	3.229	0.21525
0.10	0.90	0.10	0.732	6.846	3.241	0.21510
0.10	0.91	0.10	0.759	6.869	3.248	0.21615
0.10	0.92	0.10	0.736	6.893	3.267	0.21672
0.10	0.93	0.10	0.745	6.910	3.288	0.21673
0.10	0.94	0.10	0.742	6.928	3.296	0.21741
0.10	0.95	0.10	0.742	6.957	3.306	0.21868
0.10	0.96	0.10	0.734	6.989	3.325	0.21969
0.10	0.97	0.10	0.746	7.052	3.298	0.22474
0.10	0.98	0.10	0.749	7.141	3.274	0.23116
0.10	0.99	0.10	0.752	7.268	3.168	0.24359
0.10	1.00	0.10	0.748	7.306	3.083	0.24959
0.11	0.01	0.10	0.630	4.190	2.923	0.07422
0.11	0.02	0.10	0.603	4.193	2.882	0.07658
0.11	0.03	0.10	0.643	4.207	2.864	0.07841
0.11	0.04	0.10	0.652	4.213	2.852	0.07940
0.11	0.05	0.10	0.643	4.202	2.848	0.07893
0.11	0.06	0.10	0.644	4.197	2.846	0.07876
0.11	0.07	0.10	0.605	4.193	2.845	0.07858
0.11	0.08	0.10	0.640	4.202	2.841	0.07931
0.11	0.09	0.10	0.629	4.220	2.835	0.08066
0.11	0.10	0.10	0.597	4.239	2.836	0.08170
0.11	0.11	0.10	0.604	4.272	2.845	0.08317
0.11	0.12	0.10	0.624	4.309	2.859	0.08458
0.11	0.13	0.10	0.595	4.346	2.873	0.08599
0.11	0.14	0.10	0.629	4.383	2.889	0.08730
0.11	0.15	0.10	0.627	4.422	2.906	0.08866
0.11	0.16	0.10	0.635	4.463	2.924	0.09012
0.11	0.17	0.10	0.613	4.503	2.936	0.09183
0.11	0.18	0.10	0.640	4.541	2.950	0.09335
0.11	0.19	0.10	0.623	4.579	2.960	0.09505
0.11	0.20	0.10	0.638	4.618	2.968	0.09688
0.11	0.21	0.10	0.667	4.656	2.979	0.09854
0.11	0.22	0.10	0.645	4.694	2.989	0.10021
0.11	0.23	0.10	0.653	4.735	2.999	0.10215
0.11	0.24	0.10	0.647	4.777	3.010	0.10400
0.11	0.25	0.10	0.612	4.820	3.024	0.10582
0.11	0.26	0.10	0.647	4.864	3.036	0.10777
0.11	0.27	0.10	0.647	4.908	3.044	0.10990
0.11	0.28	0.10	0.654	4.954	3.057	0.11195
0.11	0.29	0.10	0.670	5.004	3.069	0.11431
0.11	0.30	0.10	0.656	5.068	3.078	0.11761
0.11	0.31	0.10	0.653	5.107	3.090	0.11924
0.11	0.32	0.10	0.658	5.105	3.106	0.11835
0.11	0.33	0.10	0.670	5.140	3.105	0.12043
0.11	0.34	0.10	0.657	5.184	3.107	0.12297
0.11	0.35	0.10	0.661	5.226	3.114	0.12513
0.11	0.36	0.10	0.650	5.269	3.124	0.12714
0.11	0.37	0.10	0.667	5.318	3.131	0.12962
0.11	0.38	0.10	0.675	5.415	3.141	0.13488
0.11	0.39	0.10	0.678	5.433	3.157	0.13513
0.11	0.40	0.10	0.671	5.463	3.160	0.13674
0.11	0.41	0.10	0.681	5.530	3.167	0.14038
0.11	0.42	0.10	0.677	5.594	3.177	0.14365
0.11	0.43	0.10	0.697	5.699	3.173	0.15011
0.11	0.44	0.10	0.718	5.845	3.144	0.16024
0.11	0.45	0.10	0.715	5.951	3.122	0.16764
0.11	0.46	0.10	0.726	6.026	3.115	0.17242
0.11	0.47	0.10	0.745	6.089	3.107	0.17653
0.11	0.48	0.10	0.737	6.141	3.102	0.17983
0.11	0.49	0.10	0.701	6.189	3.101	0.18274
0.11	0.50	0.10	0.744	6.235	3.098	0.18558
0.11	0.51	0.10	0.703	6.278	3.096	0.18821
0.11	0.52	0.10	0.735	6.317	3.094	0.19065
0.11	0.53	0.10	0.742	6.350	3.096	0.19253
0.11	0.54	0.10	0.701	6.377	3.096	0.19413
0.11	0.55	0.10	0.748	6.404	3.091	0.19589
0.11	0.56	0.10	0.752	6.428	3.088	0.19745
0.11	0.57	0.10	0.757	6.451	3.082	0.19912
0.11	0.58	0.10	0.737	6.471	3.085	0.20016
0.11	0.59	0.10	0.738	6.487	3.082	0.20129
0.11	0.60	0.10	0.705	6.503	3.079	0.20235
0.11	0.61	0.10	0.804	6.517	3.078	0.20323
0.11	0.62	0.10	0.705	6.528	3.075	0.20401
0.11	0.63	0.10	0.735	6.543	3.070	0.20515
0.11	0.64	0.10	0.714	6.557	3.071	0.20594
0.11	0.65	0.10	0.747	6.571	3.070	0.20682
0.11	0.66	0.10	0.770	6.581	3.074	0.20716
0.11	0.67	0.10	0.725	6.596	3.078	0.20787
0.11	0.68	0.10	0.786	6.605	3.078	0.20842
0.11	0.69	0.10	0.718	6.617	3.087	0.20871
0.11	0.70	0.10	0.751	6.630	3.103	0.20872
0.11	0.71	0.10	0.758	6.643	3.120	0.20871
0.11	0.72	0.10	0.745	6.665	3.132	0.20946
0.11	0.73	0.10	0.702	6.683	3.143	0.21001
0.11	0.74	0.10	0.728	6.696	3.150	0.21044
0.11	0.75	0.10	0.738	6.709	3.153	0.21104
0.11	0.76	0.10	0.742	6.730	3.153	0.21231
0.11	0.77	0.10	0.742	6.755	3.136	0.21459
0.11	0.78	0.10	0.743	6.781	3.117	0.21700
0.11	0.79	0.10	0.738	6.806	3.101	0.21923
0.11	0.80	0.10	0.772	6.830	3.085	0.22142
0.11	0.81	0.10	0.742	6.850	3.080	0.22281
0.11	0.82	0.10	0.737	6.868	3.081	0.22384
0.11	0.83	0.10	0.739	6.882	3.083	0.22459
0.11	0.84	0.10	0.742	6.894	3.105	0.22428
0.11	0.85	0.10	0.753	6.904	3.109	0.22468
0.11	0.86	0.10	0.737	6.909	3.132	0.22391
0.11	0.87	0.10	0.745	6.899	3.160	0.22203
0.11	0.88	0.10	0.713	6.902	3.180	0.22128
0.11	0.89	0.10	0.735	6.898	3.179	0.22113
0.11	0.90	0.10	0.737	6.920	3.176	0.22256
0.11	0.91	0.10	0.715	6.963	3.169	0.22541
0.11	0.92	0.10	0.745	6.986	3.173	0.22659
0.11	0.93	0.10	0.746	6.993	3.170	0.22716
0.11	0.94	0.10	0.746	7.012	3.167	0.22847
0.11	0.95	0.10	0.745	7.056	3.176	0.23058
0.11	0.96	0.10	0.737	7.072	3.168	0.23190
0.11	0.97	0.10	0.744	7.114	3.155	0.23502
0.11	0.98	0.10	0.707	7.186	3.125	0.24064
0.11	0.99	0.10	0.744	7.309	3.051	0.25121
0.11	1.00	0.10	0.738	7.314	3.031	0.25242
0.12	0.01	0.10	0.603	4.146	2.905	0.07258
0.12	0.02	0.10	0.603	4.150	2.869	0.07479
0.12	0.03	0.10	0.632	4.167	2.850	0.07677
0.12	0.04	0.10	0.638	4.182	2.841	0.07818
0.12	0.05	0.10	0.632	4.172	2.839	0.07766
0.12	0.06	0.10	0.632	4.166	2.834	0.07761
0.12	0.07	0.10	0.630	4.164	2.834	0.07750
0.12	0.08	0.10	0.637	4.169	2.830	0.07798
0.12	0.09	0.10	0.634	4.186	2.826	0.07918
0.12	0.10	0.10	0.627	4.208	2.824	0.08056
0.12	0.11	0.10	0.627	4.240	2.837	0.08175
0.12	0.12	0.10	0.641	4.277	2.851	0.08318
0.12	0.13	0.10	0.633	4.315	2.866	0.08456
0.12	0.14	0.10	0.632	4.354	2.882	0.08603
0.12	0.15	0.10	0.610	4.394	2.899	0.08744
0.12	0.16	0.10	0.600	4.436	2.915	0.08907
0.12	0.17	0.10	0.600	4.476	2.929	0.09063
0.12	0.18	0.10	0.634	4.514	2.940	0.09229
0.12	0.19	0.10	0.631	4.553	2.951	0.09392
0.12	0.20	0.10	0.635	4.591	2.959	0.09573
0.12	0.21	0.10	0.629	4.631	2.969	0.09757
0.12	0.22	0.10	0.606	4.671	2.980	0.09935
0.12	0.23	0.10	0.646	4.715	2.991	0.10133
0.12	0.24	0.10	0.668	4.758	3.002	0.10329
0.12	0.25	0.10	0.621	4.801	3.014	0.10520
0.12	0.26	0.10	0.618	4.845	3.025	0.10718
0.12	0.27	0.10	0.674	4.891	3.037	0.10931
0.12	0.28	0.10	0.629	4.942	3.048	0.11170
0.12	0.29	0.10	0.625	5.001	3.061	0.11453
0.12	0.30	0.10	0.652	5.062	3.072	0.11757
0.12	0.31	0.10	0.665	5.068	3.086	0.11718
0.12	0.32	0.10	0.667	5.098	3.088	0.11884
0.12	0.33	0.10	0.664	5.133	3.090	0.12079
0.12	0.34	0.10	0.627	5.171	3.099	0.12261
0.12	0.35	0.10	0.658	5.216	3.105	0.12497
0.12	0.36	0.10	0.669	5.266	3.112	0.12753
0.12	0.37	0.10	0.673	5.368	3.121	0.13312
0.12	0.38	0.10	0.671	5.383	3.137	0.13318
0.12	0.39	0.10	0.693	5.416	3.139	0.13503
0.12	0.40	0.10	0.681	5.494	3.144	0.13940
0.12	0.41	0.10	0.695	5.562	3.154	0.14296
0.12	0.42	0.10	0.727	5.675	3.151	0.14985
0.12	0.43	0.10	0.715	5.830	3.116	0.16078
0.12	0.44	0.10	0.720	5.931	3.098	0.16758
0.12	0.45	0.10	0.710	6.006	3.090	0.17246
0.12	0.46	0.10	0.740	6.068	3.084	0.17638
0.12	0.47	0.10	0.716	6.124	3.080	0.17988
0.12	0.48	0.10	0.738	6.176	3.075	0.18320
0.12	0.49	0.10	0.736	6.223	3.074	0.18602
0.12	0.50	0.10	0.766	6.265	3.074	0.18852
0.12	0.51	0.10	0.764	6.302	3.070	0.19089
0.12	0.52	0.10	0.733	6.334	3.065	0.19304
0.12	0.53	0.10	0.745	6.363	3.064	0.19478
0.12	0.54	0.10	0.744	6.389	3.063	0.19637
0.12	0.55	0.10	0.739	6.418	3.057	0.19835
0.12	0.56	0.10	0.732	6.444	3.056	0.19992
0.12	0.57	0.10	0.750	6.465	3.057	0.20113
0.12	0.58	0.10	0.711	6.483	3.057	0.20220
0.12	0.59	0.10	0.784	6.500	3.055	0.20327
0.12	0.60	0.10	0.735	6.516	3.046	0.20463
0.12	0.61	0.10	0.750	6.534	3.045	0.20577
0.12	0.62	0.10	0.706	6.550	3.044	0.20681
0.12	0.63	0.10	0.764	6.567	3.044	0.20782
0.12	0.64	0.10	0.742	6.583	3.042	0.20881
0.12	0.65	0.10	0.738	6.596	3.045	0.20945
0.12	0.66	0.10	0.715	6.614	3.041	0.21068
0.12	0.67	0.10	0.727	6.627	3.047	0.21118
0.12	0.68	0.10	0.737	6.643	3.056	0.21169
0.12	0.69	0.10	0.751	6.662	3.067	0.21232
0.12	0.70	0.10	0.757	6.682	3.082	0.21279
0.12	0.71	0.10	0.715	6.705	3.090	0.21378
0.12	0.72	0.10	0.744	6.728	3.095	0.21490
0.12	0.73	0.10	0.749	6.745	3.094	0.21598
0.12	0.74	0.10	0.736	6.765	3.090	0.21735
0.12	0.75	0.10	0.736	6.792	3.070	0.21983
0.12	0.76	0.10	0.733	6.818	3.055	0.22205
0.12	0.77	0.10	0.741	6.837	3.040	0.22393
0.12	0.78	0.10	0.737	6.859	3.026	0.22578
0.12	0.79	0.10	0.750	6.884	3.010	0.22803
0.12	0.80	0.10	0.748	6.902	3.007	0.22921
0.12	0.81	0.10	0.719	6.920	3.009	0.23020
0.12	0.82	0.10	0.734	6.943	3.007	0.23162
0.12	0.83	0.10	0.764	6.961	3.007	0.23271
0.12	0.84	0.10	0.740	6.976	3.017	0.23315
0.12	0.85	0.10	0.740	6.991	3.030	0.23340
0.12	0.86	0.10	0.744	7.000	3.044	0.23331
0.12	0.87	0.10	0.741	6.980	3.071	0.23091
0.12	0.88	0.10	0.750	6.984	3.067	0.23134
0.12	0.89	0.10	0.733	7.011	3.048	0.23379
0.12	0.90	0.10	0.790	7.048	3.027	0.23691
0.12	0.91	0.10	0.736	7.067	3.018	0.23844
0.12	0.92	0.10	0.725	7.072	3.027	0.23834
0.12	0.93	0.10	0.738	7.081	3.038	0.23835
0.12	0.94	0.10	0.722	7.119	3.032	0.24085
0.12	0.95	0.10	0.739	7.127	3.062	0.24001
0.12	0.96	0.10	0.764	7.163	3.041	0.24305
0.12	0.97	0.10	0.733	7.186	3.045	0.24424
0.12	0.98	0.10	0.754	7.231	3.035	0.24737
0.12	0.99	0.10	0.728	7.343	2.919	0.25898
0.12	1.00	0.10	0.720	7.300	3.008	0.25260
0.13	0.01	0.10	0.626	4.105	2.892	0.07091
0.13	0.02	0.10	0.636	4.112	2.855	0.07333
0.13	0.03	0.10	0.644	4.131	2.838	0.07531
0.13	0.04	0.10	0.635	4.148	2.832	0.07667
0.13	0.05	0.10	0.648	4.144	2.829	0.07656
0.13	0.06	0.10	0.636	4.139	2.827	0.07643
0.13	0.07	0.10	0.625	4.139	2.824	0.07655
0.13	0.08	0.10	0.618	4.138	2.823	0.07658
0.13	0.09	0.10	0.640	4.156	2.817	0.07793
0.13	0.10	0.10	0.624	4.177	2.817	0.07917
0.13	0.11	0.10	0.609	4.210	2.830	0.08040
0.13	0.12	0.10	0.623	4.249	2.843	0.08195
0.13	0.13	0.10	0.631	4.288	2.861	0.08327
0.13	0.14	0.10	0.633	4.328	2.875	0.08486
0.13	0.15	0.10	0.631	4.370	2.893	0.08633
0.13	0.16	0.10	0.630	4.411	2.908	0.08789
0.13	0.17	0.10	0.602	4.452	2.921	0.08964
0.13	0.18	0.10	0.615	4.489	2.933	0.09116
0.13	0.19	0.10	0.636	4.527	2.943	0.09287
0.13	0.20	0.10	0.604	4.567	2.951	0.09481
0.13	0.21	0.10	0.606	4.609	2.960	0.09673
0.13	0.22	0.10	0.643	4.652	2.973	0.09856
0.13	0.23	0.10	0.639	4.695	2.987	0.10038
0.13	0.24	0.10	0.643	4.739	2.998	0.10242
0.13	0.25	0.10	0.646	4.783	3.007	0.10451
0.13	0.26	0.10	0.644	4.828	3.016	0.10669
0.13	0.27	0.10	0.632	4.878	3.028	0.10899
0.13	0.28	0.10	0.681	4.933	3.041	0.11159
0.13	0.29	0.10	0.665	5.012	3.051	0.11569
0.13	0.30	0.10	0.674	5.051	3.063	0.11737
0.13	0.31	0.10	0.624	5.070	3.075	0.11787
0.13	0.32	0.10	0.669	5.080	3.076	0.11839
0.13	0.33	0.10	0.623	5.118	3.082	0.12035
0.13	0.34	0.10	0.671	5.162	3.089	0.12260
0.13	0.35	0.10	0.632	5.212	3.096	0.12518
0.13	0.36	0.10	0.677	5.308	3.104	0.13045
0.13	0.37	0.10	0.678	5.334	3.119	0.13119
0.13	0.38	0.10	0.681	5.368	3.121	0.13311
0.13	0.39	0.10	0.687	5.451	3.127	0.13769
0.13	0.40	0.10	0.689	5.527	3.133	0.14195
0.13	0.41	0.10	0.659	5.648	3.128	0.14934
0.13	0.42	0.10	0.714	5.804	3.090	0.16052
0.13	0.43	0.10	0.724	5.905	3.078	0.16706
0.13	0.44	0.10	0.697	5.984	3.067	0.17226
0.13	0.45	0.10	0.736	6.048	3.060	0.17636
0.13	0.46	0.10	0.705	6.106	3.059	0.17988
0.13	0.47	0.10	0.733	6.158	3.054	0.18314
0.13	0.48	0.10	0.733	6.204	3.051	0.18602
0.13	0.49	0.10	0.748	6.246	3.046	0.18875
0.13	0.50	0.10	0.738	6.283	3.040	0.19118
0.13	0.51	0.10	0.708	6.316	3.037	0.19330
0.13	0.52	0.10	0.776	6.348	3.036	0.19523
0.13	0.53	0.10	0.741	6.379	3.036	0.19708
0.13	0.54	0.10	0.721	6.408	3.031	0.19903
0.13	0.55	0.10	0.711	6.438	3.028	0.20092
0.13	0.56	0.10	0.738	6.467	3.028	0.20263
0.13	0.57	0.10	0.740	6.491	3.028	0.20404
0.13	0.58	0.10	0.698	6.516	3.023	0.20572
0.13	0.59	0.10	0.749	6.538	3.016	0.20736
0.13	0.60	0.10	0.741	6.558	3.011	0.20878
0.13	0.61	0.10	0.734	6.580	3.009	0.21018
0.13	0.62	0.10	0.733	6.599	3.007	0.21138
0.13	0.63	0.10	0.735	6.618	3.011	0.21233
0.13	0.64	0.10	0.794	6.643	3.007	0.21394
0.13	0.65	0.10	0.704	6.665	3.003	0.21546
0.13	0.66	0.10	0.702	6.682	3.002	0.21646
0.13	0.67	0.10	0.736	6.699	3.007	0.21724
0.13	0.68	0.10	0.744	6.722	3.017	0.21813
0.13	0.69	0.10	0.748	6.746	3.027	0.21909
0.13	0.70	0.10	0.738	6.761	3.029	0.21992
0.13	0.71	0.10	0.754	6.788	3.025	0.22166
0.13	0.72	0.10	0.709	6.820	3.014	0.22403
0.13	0.73	0.10	0.747	6.840	3.006	0.22560
0.13	0.74	0.10	0.742	6.876	2.992	0.22836
0.13	0.75	0.10	0.725	6.897	2.973	0.23045
0.13	0.76	0.10	0.760	6.906	2.958	0.23167
0.13	0.77	0.10	0.737	6.923	2.945	0.23320
0.13	0.78	0.10	0.707	6.946	2.932	0.23519
0.13	0.79	0.10	0.726	6.971	2.929	0.23678
0.13	0.80	0.10	0.745	6.992	2.922	0.23834
0.13	0.81	0.10	0.778	7.012	2.908	0.24008
0.13	0.82	0.10	0.749	7.030	2.904	0.24131
0.13	0.83	0.10	0.738	7.046	2.909	0.24202
0.13	0.84	0.10	0.758	7.054	2.920	0.24202
0.13	0.85	0.10	0.742	7.063	2.925	0.24231
0.13	0.86	0.10	0.748	7.066	2.924	0.24258
0.13	0.87	0.10	0.739	7.073	2.917	0.24328
0.13	0.88	0.10	0.763	7.085	2.909	0.24435
0.13	0.89	0.10	0.749	7.091	2.910	0.24464
0.13	0.90	0.10	0.763	7.098	2.908	0.24517
0.13	0.91	0.10	0.776	7.108	2.911	0.24563
0.13	0.92	0.10	0.748	7.116	2.909	0.24612
0.13	0.93	0.10	0.743	7.129	2.915	0.24665
0.13	0.94	0.10	0.738	7.152	2.920	0.24775
0.13	0.95	0.10	0.758	7.175	2.920	0.24917
0.13	0.96	0.10	0.711	7.198	2.914	0.25070
0.13	0.97	0.10	0.738	7.225	2.917	0.25220
0.13	0.98	0.10	0.728	7.266	2.935	0.25381
0.13	0.99	0.10	0.719	7.339	2.828	0.26268
0.13	1.00	0.10	0.764	7.272	2.976	0.25236
0.14	0.01	0.10	0.627	4.067	2.885	0.06908
0.14	0.02	0.10	0.647	4.078	2.844	0.07192
0.14	0.03	0.10	0.644	4.096	2.830	0.07373
0.14	0.04	0.10	0.600	4.116	2.821	0.07539
0.14	0.05	0.10	0.628	4.117	2.820	0.07549
0.14	0.06	0.10	0.635	4.115	2.816	0.07559
0.14	0.07	0.10	0.634	4.114	2.816	0.07557
0.14	0.08	0.10	0.603	4.113	2.815	0.07550
0.14	0.09	0.10	0.594	4.128	2.810	0.07668
0.14	0.10	0.10	0.632	4.152	2.810	0.07804
0.14	0.11	0.10	0.607	4.185	2.821	0.07939
0.14	0.12	0.10	0.621	4.222	2.837	0.08073
0.14	0.13	0.10	0.624	4.264	2.852	0.08231
0.14	0.14	0.10	0.631	4.305	2.871	0.08372
0.14	0.15	0.10	0.655	4.348	2.887	0.08539
0.14	0.16	0.10	0.619	4.389	2.902	0.08697
0.14	0.17	0.10	0.619	4.428	2.913	0.08866
0.14	0.18	0.10	0.598	4.466	2.925	0.09024
0.14	0.19	0.10	0.638	4.505	2.935	0.09199
0.14	0.20	0.10	0.636	4.546	2.945	0.09386
0.14	0.21	0.10	0.641	4.590	2.957	0.09582
0.14	0.22	0.10	0.604	4.635	2.968	0.09789
0.14	0.23	0.10	0.650	4.679	2.981	0.09974
0.14	0.24	0.10	0.648	4.722	2.988	0.10188
0.14	0.25	0.10	0.655	4.767	2.996	0.10414
0.14	0.26	0.10	0.645	4.814	3.009	0.10620
0.14	0.27	0.10	0.655	4.868	3.022	0.10872
0.14	0.28	0.10	0.656	4.941	3.037	0.11230
0.14	0.29	0.10	0.668	5.016	3.043	0.11637
0.14	0.30	0.10	0.659	5.013	3.058	0.11535
0.14	0.31	0.10	0.653	5.029	3.059	0.11630
0.14	0.32	0.10	0.644	5.065	3.063	0.11818
0.14	0.33	0.10	0.670	5.108	3.069	0.12044
0.14	0.34	0.10	0.656	5.158	3.077	0.12294
0.14	0.35	0.10	0.672	5.230	3.091	0.12653
0.14	0.36	0.10	0.696	5.292	3.100	0.12975
0.14	0.37	0.10	0.685	5.318	3.102	0.13112
0.14	0.38	0.10	0.671	5.394	3.110	0.13525
0.14	0.39	0.10	0.684	5.485	3.115	0.14034
0.14	0.40	0.10	0.698	5.605	3.110	0.14771
0.14	0.41	0.10	0.712	5.768	3.072	0.15929
0.14	0.42	0.10	0.727	5.874	3.056	0.16634
0.14	0.43	0.10	0.688	5.956	3.046	0.17167
0.14	0.44	0.10	0.724	6.025	3.040	0.17601
0.14	0.45	0.10	0.698	6.084	3.036	0.17967
0.14	0.46	0.10	0.760	6.135	3.033	0.18278
0.14	0.47	0.10	0.749	6.181	3.028	0.18576
0.14	0.48	0.10	0.756	6.225	3.021	0.18868
0.14	0.49	0.10	0.713	6.264	3.016	0.19121
0.14	0.50	0.10	0.704	6.300	3.012	0.19359
0.14	0.51	0.10	0.705	6.336	3.008	0.19588
0.14	0.52	0.10	0.737	6.369	3.006	0.19790
0.14	0.53	0.10	0.747	6.404	3.000	0.20026
0.14	0.54	0.10	0.739	6.442	2.996	0.20266
0.14	0.55	0.10	0.723	6.478	2.991	0.20502
0.14	0.56	0.10	0.745	6.513	2.989	0.20718
0.14	0.57	0.10	0.747	6.540	2.983	0.20907
0.14	0.58	0.10	0.749	6.566	2.974	0.21096
0.14	0.59	0.10	0.740	6.589	2.974	0.21232
0.14	0.60	0.10	0.724	6.615	2.973	0.21392
0.14	0.61	0.10	0.707	6.649	2.972	0.21594
0.14	0.62	0.10	0.732	6.677	2.969	0.21769
0.14	0.63	0.10	0.743	6.699	2.968	0.21907
0.14	0.64	0.10	0.749	6.717	2.961	0.22045
0.14	0.65	0.10	0.744	6.736	2.957	0.22175
0.14	0.66	0.10	0.731	6.749	2.959	0.22241
0.14	0.67	0.10	0.715	6.771	2.962	0.22357
0.14	0.68	0.10	0.737	6.804	2.954	0.22589
0.14	0.69	0.10	0.754	6.832	2.944	0.22795
0.14	0.70	0.10	0.739	6.863	2.936	0.23017
0.14	0.71	0.10	0.765	6.897	2.914	0.23313
0.14	0.72	0.10	0.738	6.925	2.899	0.23538
0.14	0.73	0.10	0.741	6.948	2.884	0.23742
0.14	0.74	0.10	0.724	6.966	2.871	0.23905
0.14	0.75	0.10	0.782	6.985	2.858	0.24076
0.14	0.76	0.10	0.738	6.999	2.848	0.24202
0.14	0.77	0.10	0.736	7.016	2.838	0.24346
0.14	0.78	0.10	0.737	7.031	2.830	0.24465
0.14	0.79	0.10	0.739	7.043	2.825	0.24560
0.14	0.80	0.10	0.743	7.055	2.822	0.24639
0.14	0.81	0.10	0.738	7.066	2.819	0.24721
0.14	0.82	0.10	0.733	7.075	2.820	0.24768
0.14	0.83	0.10	0.734	7.082	2.829	0.24771
0.14	0.84	0.10	0.722	7.090	2.829	0.24817
0.14	0.85	0.10	0.760	7.096	2.818	0.24900
0.14	0.86	0.10	0.760	7.101	2.816	0.24938
0.14	0.87	0.10	0.723	7.106	2.813	0.24977
0.14	0.88	0.10	0.734	7.108	2.816	0.24973
0.14	0.89	0.10	0.748	7.114	2.817	0.25008
0.14	0.90	0.10	0.734	7.111	2.820	0.24976
0.14	0.91	0.10	0.722	7.114	2.825	0.24971
0.14	0.92	0.10	0.733	7.118	2.836	0.24947
0.14	0.93	0.10	0.743	7.126	2.844	0.24958
0.14	0.94	0.10	0.734	7.149	2.836	0.25127
0.14	0.95	0.10	0.743	7.167	2.827	0.25273
0.14	0.96	0.10	0.743	7.185	2.820	0.25408
0.14	0.97	0.10	0.728	7.211	2.820	0.25556
0.14	0.98	0.10	0.732	7.255	2.777	0.25998
0.14	0.99	0.10	0.728	7.299	2.775	0.26262
0.14	1.00	0.10	0.731	7.230	2.946	0.25119
0.15	0.01	0.10	0.652	4.033	2.878	0.06742
0.15	0.02	0.10	0.631	4.045	2.833	0.07057
0.15	0.03	0.10	0.623	4.066	2.819	0.07255
0.15	0.04	0.10	0.640	4.086	2.813	0.07412
0.15	0.05	0.10	0.629	4.092	2.810	0.07457
0.15	0.06	0.10	0.632	4.092	2.809	0.07462
0.15	0.07	0.10	0.593	4.092	2.810	0.07453
0.15	0.08	0.10	0.615	4.088	2.806	0.07458
0.15	0.09	0.10	0.611	4.103	2.803	0.07560
0.15	0.10	0.10	0.628	4.126	2.802	0.07699
0.15	0.11	0.10	0.611	4.160	2.815	0.07830
0.15	0.12	0.10	0.592	4.200	2.833	0.07966
0.15	0.13	0.10	0.623	4.242	2.847	0.08133
0.15	0.14	0.10	0.600	4.285	2.865	0.08288
0.15	0.15	0.10	0.627	4.327	2.883	0.08435
0.15	0.16	0.10	0.597	4.366	2.895	0.08597
0.15	0.17	0.10	0.634	4.406	2.907	0.08767
0.15	0.18	0.10	0.612	4.446	2.916	0.08952
0.15	0.19	0.10	0.639	4.486	2.927	0.09134
0.15	0.20	0.10	0.604	4.530	2.938	0.09331
0.15	0.21	0.10	0.662	4.574	2.951	0.09523
0.15	0.22	0.10	0.606	4.618	2.962	0.09724
0.15	0.23	0.10	0.603	4.662	2.972	0.09930
0.15	0.24	0.10	0.652	4.707	2.980	0.10148
0.15	0.25	0.10	0.664	4.754	2.989	0.10375
0.15	0.26	0.10	0.654	4.804	3.001	0.10605
0.15	0.27	0.10	0.663	4.864	3.016	0.10880
0.15	0.28	0.10	0.678	4.963	3.024	0.11426
0.15	0.29	0.10	0.659	4.981	3.043	0.11429
0.15	0.30	0.10	0.650	4.983	3.045	0.11433
0.15	0.31	0.10	0.650	5.013	3.048	0.11594
0.15	0.32	0.10	0.667	5.055	3.055	0.11808
0.15	0.33	0.10	0.637	5.104	3.060	0.12063
0.15	0.34	0.10	0.633	5.169	3.074	0.12379
0.15	0.35	0.10	0.703	5.263	3.076	0.12923
0.15	0.36	0.10	0.670	5.271	3.091	0.12891
0.15	0.37	0.10	0.669	5.341	3.093	0.13295
0.15	0.38	0.10	0.689	5.445	3.098	0.13884
0.15	0.39	0.10	0.704	5.561	3.093	0.14597
0.15	0.40	0.10	0.715	5.724	3.058	0.15737
0.15	0.41	0.10	0.738	5.840	3.036	0.16529
0.15	0.42	0.10	0.710	5.928	3.027	0.17093
0.15	0.43	0.10	0.746	5.999	3.020	0.17546
0.15	0.44	0.10	0.746	6.057	3.018	0.17897
0.15	0.45	0.10	0.744	6.109	3.012	0.18229
0.15	0.46	0.10	0.734	6.158	3.007	0.18543
0.15	0.47	0.10	0.709	6.203	2.999	0.18841
0.15	0.48	0.10	0.768	6.244	2.994	0.19113
0.15	0.49	0.10	0.723	6.285	2.988	0.19382
0.15	0.50	0.10	0.734	6.325	2.982	0.19647
0.15	0.51	0.10	0.732	6.365	2.981	0.19887
0.15	0.52	0.10	0.737	6.406	2.972	0.20168
0.15	0.53	0.10	0.706	6.452	2.962	0.20485
0.15	0.54	0.10	0.735	6.493	2.951	0.20774
0.15	0.55	0.10	0.734	6.532	2.943	0.21039
0.15	0.56	0.10	0.727	6.567	2.939	0.21265
0.15	0.57	0.10	0.771	6.598	2.933	0.21474
0.15	0.58	0.10	0.700	6.624	2.930	0.21644
0.15	0.59	0.10	0.781	6.651	2.930	0.21800
0.15	0.60	0.10	0.735	6.680	2.929	0.21974
0.15	0.61	0.10	0.707	6.712	2.930	0.22158
0.15	0.62	0.10	0.714	6.742	2.913	0.22410
0.15	0.63	0.10	0.738	6.756	2.914	0.22483
0.15	0.64	0.10	0.738	6.781	2.892	0.22733
0.15	0.65	0.10	0.717	6.798	2.891	0.22836
0.15	0.66	0.10	0.703	6.818	2.885	0.22980
0.15	0.67	0.10	0.750	6.850	2.868	0.23246
0.15	0.68	0.10	0.736	6.885	2.850	0.23528
0.15	0.69	0.10	0.737	6.917	2.838	0.23766
0.15	0.70	0.10	0.707	6.940	2.824	0.23965
0.15	0.71	0.10	0.742	6.957	2.818	0.24089
0.15	0.72	0.10	0.711	6.973	2.810	0.24218
0.15	0.73	0.10	0.734	6.989	2.802	0.24343
0.15	0.74	0.10	0.702	7.004	2.797	0.24459
0.15	0.75	0.10	0.713	7.020	2.788	0.24585
0.15	0.76	0.10	0.740	7.033	2.774	0.24728
0.15	0.77	0.10	0.755	7.044	2.772	0.24798
0.15	0.78	0.10	0.748	7.054	2.766	0.24878
0.15	0.79	0.10	0.717	7.062	2.764	0.24937
0.15	0.80	0.10	0.741	7.070	2.756	0.25018
0.15	0.81	0.10	0.735	7.077	2.755	0.25063
0.15	0.82	0.10	0.777	7.083	2.754	0.25099
0.15	0.83	0.10	0.747	7.087	2.749	0.25146
0.15	0.84	0.10	0.749	7.094	2.746	0.25199
0.15	0.85	0.10	0.738	7.094	2.745	0.25201
0.15	0.86	0.10	0.742	7.097	2.743	0.25228
0.15	0.87	0.10	0.738	7.098	2.746	0.25226
0.15	0.88	0.10	0.751	7.100	2.748	0.25229
0.15	0.89	0.10	0.734	7.103	2.746	0.25255
0.15	0.90	0.10	0.744	7.104	2.745	0.25264
0.15	0.91	0.10	0.736	7.101	2.755	0.25205
0.15	0.92	0.10	0.735	7.100	2.770	0.25129
0.15	0.93	0.10	0.780	7.108	2.775	0.25152
0.15	0.94	0.10	0.734	7.124	2.762	0.25307
0.15	0.95	0.10	0.767	7.138	2.746	0.25457
0.15	0.96	0.10	0.753	7.152	2.749	0.25522
0.15	0.97	0.10	0.735	7.172	2.736	0.25696
0.15	0.98	0.10	0.733	7.208	2.713	0.26006
0.15	0.99	0.10	0.743	7.242	2.734	0.26108
0.15	1.00	0.10	0.741	7.168	2.924	0.24853
0.16	0.01	0.10	0.647	4.002	2.866	0.06631
0.16	0.02	0.10	0.605	4.015	2.825	0.06932
0.16	0.03	0.10	0.632	4.038	2.809	0.07150
0.16	0.04	0.10	0.598	4.060	2.804	0.07303
0.16	0.05	0.10	0.639	4.069	2.805	0.07346
0.16	0.06	0.10	0.635	4.070	2.802	0.07368
0.16	0.07	0.10	0.601	4.071	2.802	0.07380
0.16	0.08	0.10	0.641	4.067	2.802	0.07353
0.16	0.09	0.10	0.627	4.080	2.798	0.07456
0.16	0.10	0.10	0.591	4.104	2.797	0.07593
0.16	0.11	0.10	0.590	4.139	2.809	0.07739
0.16	0.12	0.10	0.624	4.179	2.827	0.07871
0.16	0.13	0.10	0.626	4.221	2.844	0.08025
0.16	0.14	0.10	0.624	4.266	2.860	0.08202
0.16	0.15	0.10	0.629	4.307	2.877	0.08353
0.16	0.16	0.10	0.636	4.347	2.889	0.08518
0.16	0.17	0.10	0.662	4.386	2.901	0.08686
0.16	0.18	0.10	0.624	4.426	2.911	0.08868
0.16	0.19	0.10	0.633	4.469	2.922	0.09057
0.16	0.20	0.10	0.671	4.514	2.935	0.09253
0.16	0.21	0.10	0.604	4.560	2.948	0.09453
0.16	0.22	0.10	0.608	4.603	2.955	0.09668
0.16	0.23	0.10	0.666	4.647	2.966	0.09870
0.16	0.24	0.10	0.647	4.693	2.975	0.10093
0.16	0.25	0.10	0.612	4.742	2.982	0.10341
0.16	0.26	0.10	0.666	4.798	2.996	0.10600
0.16	0.27	0.10	0.679	4.886	3.011	0.11034
0.16	0.28	0.10	0.665	4.972	3.018	0.11503
0.16	0.29	0.10	0.631	4.964	3.034	0.11375
0.16	0.30	0.10	0.646	4.962	3.036	0.11355
0.16	0.31	0.10	0.672	5.004	3.042	0.11570
0.16	0.32	0.10	0.619	5.052	3.045	0.11838
0.16	0.33	0.10	0.625	5.106	3.054	0.12112
0.16	0.34	0.10	0.663	5.214	3.061	0.12715
0.16	0.35	0.10	0.649	5.232	3.076	0.12744
0.16	0.36	0.10	0.669	5.287	3.078	0.13054
0.16	0.37	0.10	0.691	5.395	3.082	0.13670
0.16	0.38	0.10	0.702	5.512	3.078	0.14381
0.16	0.39	0.10	0.721	5.670	3.049	0.15458
0.16	0.40	0.10	0.735	5.802	3.024	0.16363
0.16	0.41	0.10	0.719	5.895	3.013	0.16966
0.16	0.42	0.10	0.730	5.969	3.003	0.17451
0.16	0.43	0.10	0.729	6.030	2.997	0.17842
0.16	0.44	0.10	0.733	6.084	2.989	0.18195
0.16	0.45	0.10	0.769	6.134	2.983	0.18513
0.16	0.46	0.10	0.742	6.180	2.979	0.18807
0.16	0.47	0.10	0.744	6.224	2.972	0.19098
0.16	0.48	0.10	0.702	6.268	2.965	0.19390
0.16	0.49	0.10	0.741	6.314	2.957	0.19698
0.16	0.50	0.10	0.763	6.363	2.948	0.20028
0.16	0.51	0.10	0.734	6.409	2.937	0.20352
0.16	0.52	0.10	0.710	6.457	2.924	0.20692
0.16	0.53	0.10	0.745	6.501	2.913	0.20998
0.16	0.54	0.10	0.739	6.544	2.902	0.21303
0.16	0.55	0.10	0.739	6.580	2.894	0.21550
0.16	0.56	0.10	0.758	6.612	2.891	0.21748
0.16	0.57	0.10	0.733	6.641	2.886	0.21940
0.16	0.58	0.10	0.740	6.671	2.887	0.22114
0.16	0.59	0.10	0.743	6.701	2.887	0.22286
0.16	0.60	0.10	0.701	6.734	2.871	0.22553
0.16	0.61	0.10	0.744	6.765	2.842	0.22868
0.16	0.62	0.10	0.727	6.787	2.833	0.23029
0.16	0.63	0.10	0.735	6.808	2.826	0.23188
0.16	0.64	0.10	0.738	6.830	2.818	0.23345
0.16	0.65	0.10	0.739	6.852	2.813	0.23497
0.16	0.66	0.10	0.738	6.881	2.798	0.23734
0.16	0.67	0.10	0.750	6.909	2.785	0.23957
0.16	0.68	0.10	0.739	6.935	2.773	0.24160
0.16	0.69	0.10	0.766	6.955	2.764	0.24315
0.16	0.70	0.10	0.731	6.966	2.763	0.24386
0.16	0.71	0.10	0.734	6.977	2.760	0.24462
0.16	0.72	0.10	0.734	6.992	2.757	0.24562
0.16	0.73	0.10	0.730	7.008	2.743	0.24712
0.16	0.74	0.10	0.734	7.018	2.734	0.24814
0.16	0.75	0.10	0.733	7.029	2.730	0.24896
0.16	0.76	0.10	0.736	7.037	2.728	0.24946
0.16	0.77	0.10	0.738	7.047	2.720	0.25038
0.16	0.78	0.10	0.739	7.053	2.715	0.25098
0.16	0.79	0.10	0.733	7.057	2.715	0.25123
0.16	0.80	0.10	0.761	7.061	2.709	0.25168
0.16	0.81	0.10	0.740	7.062	2.710	0.25171
0.16	0.82	0.10	0.745	7.066	2.704	0.25219
0.16	0.83	0.10	0.731	7.068	2.700	0.25248
0.16	0.84	0.10	0.757	7.068	2.697	0.25263
0.16	0.85	0.10	0.736	7.068	2.698	0.25257
0.16	0.86	0.10	0.726	7.070	2.696	0.25280
0.16	0.87	0.10	0.733	7.073	2.692	0.25312
0.16	0.88	0.10	0.750	7.072	2.696	0.25289
0.16	0.89	0.10	0.727	7.075	2.689	0.25337
0.16	0.90	0.10	0.743	7.075	2.688	0.25337
0.16	0.91	0.10	0.700	7.072	2.698	0.25282
0.16	0.92	0.10	0.748	7.070	2.713	0.25206
0.16	0.93	0.10	0.736	7.075	2.713	0.25234
0.16	0.94	0.10	0.745	7.085	2.699	0.25349
0.16	0.95	0.10	0.756	7.093	2.690	0.25439
0.16	0.96	0.10	0.739	7.104	2.688	0.25510
0.16	0.97	0.10	0.745	7.122	2.680	0.25648
0.16	0.98	0.10	0.740	7.153	2.671	0.25864
0.16	0.99	0.10	0.741	7.173	2.712	0.25800
0.16	1.00	0.10	0.701	7.085	2.901	0.24466
0.17	0.01	0.10	0.625	3.974	2.854	0.06533
0.17	0.02	0.10	0.638	3.987	2.819	0.06798
0.17	0.03	0.10	0.625	4.011	2.802	0.07033
0.17	0.04	0.10	0.628	4.036	2.796	0.07203
0.17	0.05	0.10	0.630	4.048	2.796	0.07275
0.17	0.06	0.10	0.601	4.050	2.795	0.07298
0.17	0.07	0.10	0.623	4.052	2.795	0.07305
0.17	0.08	0.10	0.629	4.046	2.795	0.07270
0.17	0.09	0.10	0.623	4.059	2.791	0.07368
0.17	0.10	0.10	0.619	4.083	2.791	0.07510
0.17	0.11	0.10	0.596	4.119	2.804	0.07643
0.17	0.12	0.10	0.626	4.160	2.821	0.07790
0.17	0.13	0.10	0.627	4.203	2.839	0.07948
0.17	0.14	0.10	0.620	4.248	2.857	0.08114
0.17	0.15	0.10	0.606	4.289	2.872	0.08274
0.17	0.16	0.10	0.629	4.329	2.882	0.08453
0.17	0.17	0.10	0.646	4.369	2.894	0.08626
0.17	0.18	0.10	0.630	4.411	2.905	0.08809
0.17	0.19	0.10	0.652	4.456	2.918	0.09003
0.17	0.20	0.10	0.633	4.502	2.931	0.09203
0.17	0.21	0.10	0.610	4.545	2.940	0.09406
0.17	0.22	0.10	0.651	4.590	2.947	0.09634
0.17	0.23	0.10	0.607	4.634	2.959	0.09831
0.17	0.24	0.10	0.605	4.682	2.966	0.10074
0.17	0.25	0.10	0.670	4.733	2.978	0.10313
0.17	0.26	0.10	0.661	4.797	2.992	0.10610
0.17	0.27	0.10	0.647	4.913	3.001	0.11252
0.17	0.28	0.10	0.639	4.916	3.023	0.11153
0.17	0.29	0.10	0.656	4.917	3.023	0.11156
0.17	0.30	0.10	0.663	4.952	3.025	0.11353
0.17	0.31	0.10	0.707	4.998	3.033	0.11583
0.17	0.32	0.10	0.655	5.051	3.037	0.11872
0.17	0.33	0.10	0.672	5.132	3.049	0.12288
0.17	0.34	0.10	0.663	5.183	3.062	0.12522
0.17	0.35	0.10	0.668	5.233	3.066	0.12796
0.17	0.36	0.10	0.833	5.349	3.064	0.13495
0.17	0.37	0.10	0.703	5.446	3.064	0.14066
0.17	0.38	0.10	0.716	5.598	3.047	0.15047
0.17	0.39	0.10	0.763	5.756	3.009	0.16165
0.17	0.40	0.10	0.724	5.858	2.995	0.16837
0.17	0.41	0.10	0.753	5.936	2.986	0.17343
0.17	0.42	0.10	0.755	6.000	2.980	0.17748
0.17	0.43	0.10	0.761	6.058	2.970	0.18133
0.17	0.44	0.10	0.718	6.111	2.965	0.18463
0.17	0.45	0.10	0.588	6.159	2.959	0.18775
0.17	0.46	0.10	0.591	6.207	2.952	0.19093
0.17	0.47	0.10	0.607	6.254	2.945	0.19405
0.17	0.48	0.10	0.701	6.303	2.937	0.19727
0.17	0.49	0.10	0.683	6.356	2.924	0.20095
0.17	0.50	0.10	0.613	6.406	2.908	0.20468
0.17	0.51	0.10	0.603	6.454	2.896	0.20804
0.17	0.52	0.10	0.607	6.497	2.890	0.21079
0.17	0.53	0.10	0.585	6.537	2.884	0.21344
0.17	0.54	0.10	0.604	6.579	2.866	0.21669
0.17	0.55	0.10	0.590	6.615	2.861	0.21903
0.17	0.56	0.10	0.589	6.649	2.853	0.22140
0.17	0.57	0.10	0.598	6.681	2.839	0.22385
0.17	0.58	0.10	0.702	6.715	2.825	0.22649
0.17	0.59	0.10	0.705	6.746	2.806	0.22914
0.17	0.60	0.10	0.714	6.771	2.794	0.23114
0.17	0.61	0.10	0.735	6.796	2.784	0.23302
0.17	0.62	0.10	0.756	6.822	2.778	0.23483
0.17	0.63	0.10	0.733	6.846	2.770	0.23657
0.17	0.64	0.10	0.743	6.870	2.760	0.23838
0.17	0.65	0.10	0.745	6.894	2.755	0.24002
0.17	0.66	0.10	0.741	6.916	2.744	0.24180
0.17	0.67	0.10	0.743	6.936	2.730	0.24354
0.17	0.68	0.10	0.748	6.949	2.724	0.24457
0.17	0.69	0.10	0.709	6.962	2.721	0.24543
0.17	0.70	0.10	0.752	6.972	2.723	0.24593
0.17	0.71	0.10	0.749	6.985	2.712	0.24721
0.17	0.72	0.10	0.721	6.999	2.703	0.24838
0.17	0.73	0.10	0.738	7.006	2.700	0.24891
0.17	0.74	0.10	0.749	7.015	2.691	0.24981
0.17	0.75	0.10	0.749	7.022	2.689	0.25029
0.17	0.76	0.10	0.739	7.028	2.685	0.25083
0.17	0.77	0.10	0.737	7.032	2.683	0.25115
0.17	0.78	0.10	0.739	7.036	2.681	0.25148
0.17	0.79	0.10	0.727	7.038	2.678	0.25173
0.17	0.80	0.10	0.727	7.039	2.676	0.25187
0.17	0.81	0.10	0.747	7.040	2.672	0.25208
0.17	0.82	0.10	0.727	7.039	2.666	0.25231
0.17	0.83	0.10	0.736	7.035	2.665	0.25210
0.17	0.84	0.10	0.764	7.036	2.661	0.25233
0.17	0.85	0.10	0.743	7.035	2.659	0.25234
0.17	0.86	0.10	0.744	7.036	2.654	0.25264
0.17	0.87	0.10	0.750	7.036	2.651	0.25278
0.17	0.88	0.10	0.751	7.037	2.646	0.25303
0.17	0.89	0.10	0.724	7.036	2.642	0.25309
0.17	0.90	0.10	0.747	7.033	2.648	0.25272
0.17	0.91	0.10	0.738	7.031	2.656	0.25226
0.17	0.92	0.10	0.750	7.036	2.650	0.25278
0.17	0.93	0.10	0.741	7.037	2.649	0.25289
0.17	0.94	0.10	0.738	7.038	2.649	0.25295
0.17	0.95	0.10	0.739	7.043	2.646	0.25335
0.17	0.96	0.10	0.734	7.048	2.650	0.25350
0.17	0.97	0.10	0.724	7.065	2.641	0.25486
0.17	0.98	0.10	0.742	7.092	2.640	0.25646
0.17	0.99	0.10	0.741	7.097	2.692	0.25447
0.17	1.00	0.10	0.720	6.996	2.887	0.24008
0.18	0.01	0.10	0.608	3.947	2.847	0.06415
0.18	0.02	0.10	0.627	3.960	2.814	0.06665
0.18	0.03	0.10	0.593	3.987	2.793	0.06938
0.18	0.04	0.10	0.631	4.011	2.791	0.07089
0.18	0.05	0.10	0.648	4.026	2.790	0.07180
0.18	0.06	0.10	0.630	4.032	2.790	0.07217
0.18	0.07	0.10	0.593	4.034	2.791	0.07224
0.18	0.08	0.10	0.602	4.028	2.791	0.07188
0.18	0.09	0.10	0.630	4.040	2.786	0.07280
0.18	0.10	0.10	0.620	4.064	2.786	0.07428
0.18	0.11	0.10	0.615	4.101	2.800	0.07567
0.18	0.12	0.10	0.644	4.143	2.818	0.07709
0.18	0.13	0.10	0.618	4.188	2.835	0.07881
0.18	0.14	0.10	0.624	4.232	2.853	0.08038
0.18	0.15	0.10	0.608	4.273	2.865	0.08213
0.18	0.16	0.10	0.629	4.313	2.878	0.08382
0.18	0.17	0.10	0.604	4.353	2.889	0.08559
0.18	0.18	0.10	0.619	4.397	2.902	0.08742
0.18	0.19	0.10	0.626	4.445	2.914	0.08957
0.18	0.20	0.10	0.599	4.490	2.927	0.09153
0.18	0.21	0.10	0.605	4.534	2.934	0.09372
0.18	0.22	0.10	0.640	4.577	2.942	0.09586
0.18	0.23	0.10	0.648	4.624	2.951	0.09812
0.18	0.24	0.10	0.639	4.673	2.961	0.10047
0.18	0.25	0.10	0.664	4.728	2.974	0.10303
0.18	0.26	0.10	0.657	4.811	2.990	0.10705
0.18	0.27	0.10	0.687	4.923	2.996	0.11333
0.18	0.28	0.10	0.665	4.900	3.012	0.11113
0.18	0.29	0.10	0.676	4.902	3.012	0.11129
0.18	0.30	0.10	0.646	4.946	3.019	0.11348
0.18	0.31	0.10	0.619	4.997	3.023	0.11627
0.18	0.32	0.10	0.626	5.061	3.035	0.11946
0.18	0.33	0.10	0.663	5.163	3.041	0.12508
0.18	0.34	0.10	0.668	5.181	3.054	0.12550
0.18	0.35	0.10	0.684	5.272	3.055	0.13087
0.18	0.36	0.10	0.682	5.384	3.053	0.13757
0.18	0.37	0.10	0.663	5.527	3.042	0.14652
0.18	0.38	0.10	0.686	5.703	3.002	0.15889
0.18	0.39	0.10	0.721	5.816	2.984	0.16644
0.18	0.40	0.10	0.727	5.900	2.971	0.17199
0.18	0.41	0.10	0.737	5.969	2.962	0.17650
0.18	0.42	0.10	0.734	6.031	2.956	0.18042
0.18	0.43	0.10	0.746	6.086	2.947	0.18408
0.18	0.44	0.10	0.736	6.138	2.942	0.18737
0.18	0.45	0.10	0.740	6.191	2.935	0.19082
0.18	0.46	0.10	0.739	6.241	2.923	0.19433
0.18	0.47	0.10	0.738	6.290	2.916	0.19753
0.18	0.48	0.10	0.764	6.344	2.902	0.20127
0.18	0.49	0.10	0.738	6.398	2.888	0.20512
0.18	0.50	0.10	0.741	6.444	2.878	0.20828
0.18	0.51	0.10	0.753	6.487	2.868	0.21126
0.18	0.52	0.10	0.739	6.530	2.856	0.21429
0.18	0.53	0.10	0.732	6.569	2.847	0.21694
0.18	0.54	0.10	0.730	6.610	2.834	0.21995
0.18	0.55	0.10	0.743	6.645	2.823	0.22251
0.18	0.56	0.10	0.713	6.678	2.806	0.22517
0.18	0.57	0.10	0.729	6.710	2.787	0.22794
0.18	0.58	0.10	0.750	6.739	2.776	0.23006
0.18	0.59	0.10	0.736	6.769	2.765	0.23230
0.18	0.60	0.10	0.755	6.799	2.752	0.23462
0.18	0.61	0.10	0.745	6.825	2.742	0.23659
0.18	0.62	0.10	0.729	6.848	2.739	0.23805
0.18	0.63	0.10	0.725	6.870	2.729	0.23976
0.18	0.64	0.10	0.727	6.892	2.721	0.24143
0.18	0.65	0.10	0.736	6.911	2.711	0.24295
0.18	0.66	0.10	0.749	6.928	2.701	0.24433
0.18	0.67	0.10	0.736	6.941	2.696	0.24529
0.18	0.68	0.10	0.767	6.953	2.693	0.24613
0.18	0.69	0.10	0.741	6.962	2.692	0.24671
0.18	0.70	0.10	0.775	6.974	2.680	0.24792
0.18	0.71	0.10	0.735	6.984	2.674	0.24875
0.18	0.72	0.10	0.748	6.991	2.670	0.24932
0.18	0.73	0.10	0.749	7.000	2.661	0.25023
0.18	0.74	0.10	0.732	7.004	2.658	0.25060
0.18	0.75	0.10	0.731	7.007	2.656	0.25084
0.18	0.76	0.10	0.743	7.009	2.655	0.25103
0.18	0.77	0.10	0.740	7.012	2.655	0.25122
0.18	0.78	0.10	0.744	7.014	2.653	0.25140
0.18	0.79	0.10	0.777	7.015	2.648	0.25164
0.18	0.80	0.10	0.700	7.014	2.645	0.25172
0.18	0.81	0.10	0.707	7.011	2.641	0.25174
0.18	0.82	0.10	0.747	7.008	2.635	0.25178
0.18	0.83	0.10	0.741	7.004	2.630	0.25181
0.18	0.84	0.10	0.741	7.001	2.625	0.25183
0.18	0.85	0.10	0.719	6.999	2.623	0.25184
0.18	0.86	0.10	0.758	7.000	2.617	0.25214
0.18	0.87	0.10	0.736	6.996	2.614	0.25207
0.18	0.88	0.10	0.760	6.993	2.610	0.25202
0.18	0.89	0.10	0.743	6.989	2.609	0.25185
0.18	0.90	0.10	0.740	6.989	2.612	0.25173
0.18	0.91	0.10	0.789	6.988	2.607	0.25188
0.18	0.92	0.10	0.737	6.989	2.609	0.25186
0.18	0.93	0.10	0.742	6.986	2.612	0.25156
0.18	0.94	0.10	0.737	6.987	2.612	0.25162
0.18	0.95	0.10	0.741	6.987	2.614	0.25152
0.18	0.96	0.10	0.744	6.992	2.617	0.25172
0.18	0.97	0.10	0.741	7.009	2.608	0.25303
0.18	0.98	0.10	0.741	7.023	2.649	0.25213
0.18	0.99	0.10	0.740	7.019	2.675	0.25073
0.18	1.00	0.10	0.747	6.911	2.863	0.23623
0.19	0.01	0.10	0.629	3.922	2.840	0.06307
0.19	0.02	0.10	0.591	3.937	2.808	0.06567
0.19	0.03	0.10	0.623	3.964	2.788	0.06828
0.19	0.04	0.10	0.634	3.990	2.783	0.07015
0.19	0.05	0.10	0.601	4.006	2.785	0.07092
0.19	0.06	0.10	0.632	4.015	2.784	0.07149
0.19	0.07	0.10	0.639	4.018	2.785	0.07160
0.19	0.08	0.10	0.599	4.011	2.786	0.07114
0.19	0.09	0.10	0.617	4.022	2.782	0.07202
0.19	0.10	0.10	0.650	4.047	2.781	0.07352
0.19	0.11	0.10	0.590	4.085	2.796	0.07492
0.19	0.12	0.10	0.646	4.128	2.815	0.07639
0.19	0.13	0.10	0.618	4.174	2.833	0.07809
0.19	0.14	0.10	0.600	4.217	2.848	0.07983
0.19	0.15	0.10	0.607	4.257	2.861	0.08144
0.19	0.16	0.10	0.629	4.299	2.871	0.08332
0.19	0.17	0.10	0.594	4.340	2.884	0.08504
0.19	0.18	0.10	0.630	4.386	2.897	0.08707
0.19	0.19	0.10	0.625	4.433	2.911	0.08906
0.19	0.20	0.10	0.652	4.478	2.921	0.09115
0.19	0.21	0.10	0.598	4.522	2.928	0.09336
0.19	0.22	0.10	0.638	4.567	2.937	0.09554
0.19	0.23	0.10	0.657	4.615	2.946	0.09786
0.19	0.24	0.10	0.643	4.666	2.956	0.10037
0.19	0.25	0.10	0.648	4.730	2.971	0.10334
0.19	0.26	0.10	0.624	4.858	2.980	0.11031
0.19	0.27	0.10	0.678	4.862	3.002	0.10941
0.19	0.28	0.10	0.632	4.859	3.002	0.10928
0.19	0.29	0.10	0.650	4.896	3.006	0.11122
0.19	0.30	0.10	0.659	4.945	3.011	0.11381
0.19	0.31	0.10	0.631	5.001	3.018	0.11678
0.19	0.32	0.10	0.651	5.100	3.027	0.12218
0.19	0.33	0.10	0.629	5.142	3.044	0.12373
0.19	0.34	0.10	0.636	5.210	3.041	0.12791
0.19	0.35	0.10	0.681	5.335	3.041	0.13528
0.19	0.36	0.10	0.695	5.464	3.030	0.14340
0.19	0.37	0.10	0.709	5.639	2.998	0.15534
0.19	0.38	0.10	0.720	5.768	2.974	0.16413
0.19	0.39	0.10	0.727	5.861	2.960	0.17026
0.19	0.40	0.10	0.730	5.937	2.951	0.17512
0.19	0.41	0.10	0.752	6.005	2.938	0.17972
0.19	0.42	0.10	0.768	6.064	2.933	0.18343
0.19	0.43	0.10	0.740	6.120	2.925	0.18712
0.19	0.44	0.10	0.740	6.175	2.915	0.19081
0.19	0.45	0.10	0.754	6.226	2.907	0.19414
0.19	0.46	0.10	0.735	6.276	2.897	0.19758
0.19	0.47	0.10	0.741	6.333	2.883	0.20154
0.19	0.48	0.10	0.709	6.381	2.873	0.20484
0.19	0.49	0.10	0.737	6.429	2.862	0.20813
0.19	0.50	0.10	0.741	6.475	2.850	0.21139
0.19	0.51	0.10	0.725	6.518	2.837	0.21444
0.19	0.52	0.10	0.737	6.558	2.824	0.21737
0.19	0.53	0.10	0.747	6.597	2.807	0.22043
0.19	0.54	0.10	0.780	6.631	2.795	0.22297
0.19	0.55	0.10	0.735	6.667	2.783	0.22554
0.19	0.56	0.10	0.704	6.699	2.770	0.22803
0.19	0.57	0.10	0.753	6.731	2.755	0.23059
0.19	0.58	0.10	0.732	6.764	2.742	0.23303
0.19	0.59	0.10	0.716	6.794	2.732	0.23523
0.19	0.60	0.10	0.727	6.821	2.720	0.23729
0.19	0.61	0.10	0.750	6.846	2.709	0.23928
0.19	0.62	0.10	0.737	6.868	2.701	0.24090
0.19	0.63	0.10	0.735	6.887	2.694	0.24230
0.19	0.64	0.10	0.727	6.904	2.686	0.24361
0.19	0.65	0.10	0.740	6.918	2.678	0.24473
0.19	0.66	0.10	0.734	6.929	2.674	0.24561
0.19	0.67	0.10	0.732	6.942	2.666	0.24665
0.19	0.68	0.10	0.742	6.950	2.662	0.24736
0.19	0.69	0.10	0.743	6.960	2.653	0.24825
0.19	0.70	0.10	0.739	6.967	2.650	0.24883
0.19	0.71	0.10	0.763	6.975	2.641	0.24969
0.19	0.72	0.10	0.745	6.980	2.639	0.25005
0.19	0.73	0.10	0.743	6.984	2.635	0.25048
0.19	0.74	0.10	0.734	6.986	2.631	0.25073
0.19	0.75	0.10	0.739	6.988	2.632	0.25080
0.19	0.76	0.10	0.743	6.988	2.630	0.25093
0.19	0.77	0.10	0.724	6.988	2.628	0.25101
0.19	0.78	0.10	0.724	6.989	2.623	0.25128
0.19	0.79	0.10	0.737	6.991	2.617	0.25159
0.19	0.80	0.10	0.756	6.986	2.614	0.25148
0.19	0.81	0.10	0.743	6.982	2.610	0.25142
0.19	0.82	0.10	0.742	6.974	2.605	0.25117
0.19	0.83	0.10	0.750	6.970	2.599	0.25117
0.19	0.84	0.10	0.740	6.963	2.595	0.25092
0.19	0.85	0.10	0.740	6.958	2.593	0.25075
0.19	0.86	0.10	0.734	6.954	2.591	0.25063
0.19	0.87	0.10	0.742	6.951	2.583	0.25076
0.19	0.88	0.10	0.732	6.946	2.581	0.25058
0.19	0.89	0.10	0.735	6.944	2.579	0.25057
0.19	0.90	0.10	0.740	6.940	2.579	0.25033
0.19	0.91	0.10	0.742	6.940	2.578	0.25036
0.19	0.92	0.10	0.733	6.940	2.579	0.25032
0.19	0.93	0.10	0.748	6.936	2.583	0.24996
0.19	0.94	0.10	0.735	6.931	2.584	0.24959
0.19	0.95	0.10	0.740	6.932	2.589	0.24945
0.19	0.96	0.10	0.740	6.936	2.588	0.24968
0.19	0.97	0.10	0.747	6.951	2.584	0.25075
0.19	0.98	0.10	0.710	6.952	2.634	0.24867
0.19	0.99	0.10	0.731	6.940	2.667	0.24651
0.19	1.00	0.10	0.739	6.822	2.844	0.23186
0.20	0.01	0.10	0.591	3.900	2.830	0.06234
0.20	0.02	0.10	0.644	3.915	2.800	0.06479
0.20	0.03	0.10	0.630	3.943	2.783	0.06738
0.20	0.04	0.10	0.594	3.970	2.777	0.06926
0.20	0.05	0.10	0.642	3.986	2.781	0.07000
0.20	0.06	0.10	0.643	4.000	2.779	0.07091
0.20	0.07	0.10	0.626	4.002	2.781	0.07089
0.20	0.08	0.10	0.623	3.995	2.781	0.07047
0.20	0.09	0.10	0.625	4.007	2.779	0.07132
0.20	0.10	0.10	0.617	4.030	2.776	0.07280
0.20	0.11	0.10	0.598	4.069	2.793	0.07418
0.20	0.12	0.10	0.631	4.115	2.811	0.07588
0.20	0.13	0.10	0.608	4.161	2.830	0.07753
0.20	0.14	0.10	0.603	4.203	2.844	0.07926
0.20	0.15	0.10	0.638	4.244	2.858	0.08086
0.20	0.16	0.10	0.626	4.286	2.869	0.08275
0.20	0.17	0.10	0.622	4.329	2.882	0.08455
0.20	0.18	0.10	0.642	4.377	2.897	0.08653
0.20	0.19	0.10	0.628	4.423	2.906	0.08875
0.20	0.20	0.10	0.638	4.467	2.914	0.09088
0.20	0.21	0.10	0.636	4.513	2.924	0.09303
0.20	0.22	0.10	0.635	4.558	2.932	0.09530
0.20	0.23	0.10	0.659	4.607	2.941	0.09770
0.20	0.24	0.10	0.648	4.663	2.951	0.10042
0.20	0.25	0.10	0.657	4.736	2.968	0.10379
0.20	0.26	0.10	0.675	4.871	2.977	0.11129
0.20	0.27	0.10	0.648	4.840	2.995	0.10851
0.20	0.28	0.10	0.642	4.847	2.992	0.10906
0.20	0.29	0.10	0.615	4.892	2.999	0.11135
0.20	0.30	0.10	0.621	4.945	3.002	0.11430
0.20	0.31	0.10	0.657	5.014	3.017	0.11761
0.20	0.32	0.10	0.636	5.114	3.023	0.12316
0.20	0.33	0.10	0.673	5.151	3.031	0.12498
0.20	0.34	0.10	0.675	5.266	3.028	0.13187
0.20	0.35	0.10	0.658	5.387	3.026	0.13908
0.20	0.36	0.10	0.706	5.549	3.007	0.14958
0.20	0.37	0.10	0.730	5.716	2.966	0.16145
0.20	0.38	0.10	0.724	5.819	2.950	0.16826
0.20	0.39	0.10	0.729	5.902	2.938	0.17372
0.20	0.40	0.10	0.745	5.975	2.927	0.17853
0.20	0.41	0.10	0.739	6.042	2.919	0.18280
0.20	0.42	0.10	0.737	6.102	2.907	0.18693
0.20	0.43	0.10	0.739	6.158	2.897	0.19064
0.20	0.44	0.10	0.703	6.211	2.888	0.19418
0.20	0.45	0.10	0.741	6.263	2.877	0.19776
0.20	0.46	0.10	0.703	6.318	2.865	0.20148
0.20	0.47	0.10	0.734	6.367	2.854	0.20493
0.20	0.48	0.10	0.723	6.416	2.842	0.20829
0.20	0.49	0.10	0.734	6.461	2.834	0.21134
0.20	0.50	0.10	0.737	6.506	2.817	0.21470
0.20	0.51	0.10	0.750	6.546	2.805	0.21757
0.20	0.52	0.10	0.764	6.583	2.790	0.22043
0.20	0.53	0.10	0.733	6.620	2.773	0.22332
0.20	0.54	0.10	0.734	6.656	2.764	0.22585
0.20	0.55	0.10	0.737	6.693	2.748	0.22868
0.20	0.56	0.10	0.707	6.728	2.733	0.23138
0.20	0.57	0.10	0.751	6.759	2.723	0.23361
0.20	0.58	0.10	0.722	6.790	2.709	0.23602
0.20	0.59	0.10	0.746	6.817	2.697	0.23811
0.20	0.60	0.10	0.732	6.839	2.688	0.23977
0.20	0.61	0.10	0.735	6.859	2.681	0.24125
0.20	0.62	0.10	0.725	6.880	2.672	0.24285
0.20	0.63	0.10	0.735	6.897	2.662	0.24429
0.20	0.64	0.10	0.707	6.910	2.658	0.24518
0.20	0.65	0.10	0.708	6.923	2.649	0.24631
0.20	0.66	0.10	0.737	6.933	2.643	0.24713
0.20	0.67	0.10	0.735	6.941	2.637	0.24792
0.20	0.68	0.10	0.740	6.946	2.629	0.24853
0.20	0.69	0.10	0.740	6.954	2.624	0.24921
0.20	0.70	0.10	0.743	6.959	2.619	0.24966
0.20	0.71	0.10	0.748	6.963	2.615	0.25010
0.20	0.72	0.10	0.711	6.965	2.611	0.25041
0.20	0.73	0.10	0.727	6.967	2.611	0.25048
0.20	0.74	0.10	0.734	6.967	2.608	0.25063
0.20	0.75	0.10	0.715	6.966	2.606	0.25070
0.20	0.76	0.10	0.750	6.966	2.598	0.25100
0.20	0.77	0.10	0.741	6.965	2.595	0.25104
0.20	0.78	0.10	0.725	6.964	2.592	0.25116
0.20	0.79	0.10	0.723	6.962	2.588	0.25123
0.20	0.80	0.10	0.784	6.955	2.585	0.25092
0.20	0.81	0.10	0.746	6.948	2.580	0.25077
0.20	0.82	0.10	0.721	6.937	2.577	0.25022
0.20	0.83	0.10	0.738	6.928	2.573	0.24991
0.20	0.84	0.10	0.744	6.920	2.567	0.24971
0.20	0.85	0.10	0.752	6.913	2.565	0.24940
0.20	0.86	0.10	0.730	6.908	2.562	0.24926
0.20	0.87	0.10	0.731	6.903	2.557	0.24912
0.20	0.88	0.10	0.705	6.897	2.553	0.24901
0.20	0.89	0.10	0.738	6.894	2.552	0.24887
0.20	0.90	0.10	0.741	6.891	2.550	0.24878
0.20	0.91	0.10	0.739	6.887	2.551	0.24850
0.20	0.92	0.10	0.741	6.885	2.550	0.24843
0.20	0.93	0.10	0.737	6.881	2.551	0.24817
0.20	0.94	0.10	0.747	6.877	2.553	0.24783
0.20	0.95	0.10	0.731	6.878	2.562	0.24750
0.20	0.96	0.10	0.746	6.881	2.564	0.24762
0.20	0.97	0.10	0.746	6.896	2.559	0.24867
0.20	0.98	0.10	0.745	6.885	2.611	0.24578
0.20	0.99	0.10	0.733	6.862	2.653	0.24264
[truncated: 8,001 more rows]
