# Supplementary material for: A study of Mandelbrot and Julia Sets via Picard–Thakur iteration with s-convexity
Source: PLoS One. 2025 Mar 21;20(3):e0315271. doi: 10.1371/journal.pone.0315271 (PMC11927917; doi:10.1371/journal.pone.0315271)
Supplement: Data 1 — (ZIP) [file pone.0315271.s001.zip › data/mandelbrot/k1/heatmaps_data/results_0.4.tsv]

sigma	psi	rho	time	ANI	AET	NAI
0.01	0.01	0.40	0.611	4.838	2.961	0.11020
0.01	0.02	0.40	0.636	4.809	2.921	0.11052
0.01	0.03	0.40	0.572	4.793	2.898	0.11080
0.01	0.04	0.40	0.548	4.784	2.880	0.11124
0.01	0.05	0.40	0.694	4.776	2.866	0.11148
0.01	0.06	0.40	0.675	4.772	2.854	0.11183
0.01	0.07	0.40	0.661	4.768	2.848	0.11194
0.01	0.08	0.40	0.686	4.766	2.840	0.11222
0.01	0.09	0.40	0.685	4.765	2.833	0.11254
0.01	0.10	0.40	0.685	4.763	2.827	0.11272
0.01	0.11	0.40	0.686	4.759	2.819	0.11288
0.01	0.12	0.40	0.678	4.754	2.810	0.11309
0.01	0.13	0.40	0.649	4.749	2.798	0.11338
0.01	0.14	0.40	0.677	4.742	2.788	0.11353
0.01	0.15	0.40	0.652	4.736	2.777	0.11373
0.01	0.16	0.40	0.795	4.729	2.763	0.11405
0.01	0.17	0.40	0.696	4.721	2.751	0.11423
0.01	0.18	0.40	0.720	4.712	2.735	0.11449
0.01	0.19	0.40	0.673	4.703	2.720	0.11474
0.01	0.20	0.40	0.682	4.693	2.708	0.11482
0.01	0.21	0.40	0.681	4.686	2.694	0.11511
0.01	0.22	0.40	0.649	4.678	2.682	0.11526
0.01	0.23	0.40	0.702	4.672	2.670	0.11549
0.01	0.24	0.40	0.642	4.665	2.659	0.11568
0.01	0.25	0.40	0.680	4.659	2.648	0.11588
0.01	0.26	0.40	0.680	4.654	2.637	0.11613
0.01	0.27	0.40	0.685	4.648	2.628	0.11631
0.01	0.28	0.40	0.679	4.643	2.621	0.11633
0.01	0.29	0.40	0.671	4.640	2.612	0.11660
0.01	0.30	0.40	0.676	4.636	2.604	0.11683
0.01	0.31	0.40	0.658	4.632	2.595	0.11702
0.01	0.32	0.40	0.642	4.629	2.589	0.11718
0.01	0.33	0.40	0.640	4.626	2.580	0.11743
0.01	0.34	0.40	0.678	4.623	2.573	0.11765
0.01	0.35	0.40	0.654	4.621	2.567	0.11782
0.01	0.36	0.40	0.681	4.618	2.562	0.11791
0.01	0.37	0.40	0.687	4.615	2.554	0.11817
0.01	0.38	0.40	0.676	4.614	2.549	0.11834
0.01	0.39	0.40	0.521	4.611	2.543	0.11849
0.01	0.40	0.40	0.547	4.610	2.537	0.11871
0.01	0.41	0.40	0.542	4.615	2.538	0.11892
0.01	0.42	0.40	0.529	4.619	2.540	0.11908
0.01	0.43	0.40	0.558	4.624	2.542	0.11928
0.01	0.44	0.40	0.552	4.629	2.544	0.11946
0.01	0.45	0.40	0.537	4.633	2.547	0.11953
0.01	0.46	0.40	0.541	4.637	2.548	0.11969
0.01	0.47	0.40	0.635	4.641	2.549	0.11988
0.01	0.48	0.40	0.696	4.646	2.550	0.12012
0.01	0.49	0.40	0.710	4.651	2.551	0.12034
0.01	0.50	0.40	0.684	4.655	2.553	0.12048
0.01	0.51	0.40	0.669	4.660	2.554	0.12073
0.01	0.52	0.40	0.684	4.665	2.556	0.12091
0.01	0.53	0.40	0.687	4.670	2.558	0.12108
0.01	0.54	0.40	0.723	4.673	2.561	0.12111
0.01	0.55	0.40	0.661	4.677	2.562	0.12130
0.01	0.56	0.40	0.697	4.682	2.563	0.12154
0.01	0.57	0.40	0.641	4.687	2.564	0.12173
0.01	0.58	0.40	0.660	4.690	2.566	0.12186
0.01	0.59	0.40	0.654	4.695	2.568	0.12198
0.01	0.60	0.40	0.674	4.699	2.571	0.12211
0.01	0.61	0.40	0.674	4.704	2.573	0.12230
0.01	0.62	0.40	0.671	4.708	2.576	0.12238
0.01	0.63	0.40	0.642	4.713	2.577	0.12259
0.01	0.64	0.40	0.687	4.718	2.578	0.12285
0.01	0.65	0.40	0.652	4.723	2.582	0.12293
0.01	0.66	0.40	0.684	4.728	2.583	0.12316
0.01	0.67	0.40	0.687	4.732	2.586	0.12323
0.01	0.68	0.40	0.657	4.737	2.588	0.12340
0.01	0.69	0.40	0.688	4.741	2.590	0.12358
0.01	0.70	0.40	0.674	4.746	2.593	0.12368
0.01	0.71	0.40	0.671	4.751	2.594	0.12397
0.01	0.72	0.40	0.685	4.756	2.597	0.12405
0.01	0.73	0.40	0.694	4.760	2.600	0.12413
0.01	0.74	0.40	0.690	4.766	2.603	0.12429
0.01	0.75	0.40	0.672	4.771	2.604	0.12453
0.01	0.76	0.40	0.677	4.776	2.608	0.12465
0.01	0.77	0.40	0.667	4.781	2.610	0.12484
0.01	0.78	0.40	0.689	4.787	2.614	0.12498
0.01	0.79	0.40	0.690	4.793	2.619	0.12508
0.01	0.80	0.40	0.652	4.798	2.622	0.12524
0.01	0.81	0.40	0.687	4.805	2.627	0.12533
0.01	0.82	0.40	0.672	4.810	2.630	0.12552
0.01	0.83	0.40	0.694	4.816	2.633	0.12569
0.01	0.84	0.40	0.690	4.822	2.637	0.12580
0.01	0.85	0.40	0.685	4.827	2.641	0.12591
0.01	0.86	0.40	0.647	4.832	2.643	0.12610
0.01	0.87	0.40	0.688	4.836	2.648	0.12611
0.01	0.88	0.40	0.679	4.842	2.651	0.12630
0.01	0.89	0.40	0.672	4.848	2.654	0.12646
0.01	0.90	0.40	0.688	4.854	2.659	0.12658
0.01	0.91	0.40	0.690	4.860	2.661	0.12685
0.01	0.92	0.40	0.699	4.864	2.666	0.12681
0.01	0.93	0.40	0.711	4.870	2.670	0.12698
0.01	0.94	0.40	0.676	4.875	2.672	0.12713
0.01	0.95	0.40	0.677	4.881	2.677	0.12722
0.01	0.96	0.40	0.658	4.888	2.684	0.12730
0.01	0.97	0.40	0.682	4.895	2.689	0.12745
0.01	0.98	0.40	0.688	4.902	2.697	0.12742
0.01	0.99	0.40	0.685	4.911	2.705	0.12758
0.01	1.00	0.40	0.647	4.924	2.722	0.12743
0.02	0.01	0.40	0.673	4.745	2.928	0.10641
0.02	0.02	0.40	0.687	4.720	2.891	0.10687
0.02	0.03	0.40	0.636	4.709	2.869	0.10738
0.02	0.04	0.40	0.669	4.701	2.851	0.10792
0.02	0.05	0.40	0.642	4.697	2.839	0.10827
0.02	0.06	0.40	0.665	4.694	2.830	0.10856
0.02	0.07	0.40	0.681	4.693	2.822	0.10891
0.02	0.08	0.40	0.689	4.693	2.816	0.10923
0.02	0.09	0.40	0.682	4.692	2.807	0.10963
0.02	0.10	0.40	0.644	4.690	2.799	0.10994
0.02	0.11	0.40	0.679	4.686	2.788	0.11026
0.02	0.12	0.40	0.687	4.681	2.776	0.11058
0.02	0.13	0.40	0.690	4.675	2.763	0.11093
0.02	0.14	0.40	0.643	4.669	2.750	0.11126
0.02	0.15	0.40	0.685	4.662	2.737	0.11153
0.02	0.16	0.40	0.678	4.653	2.722	0.11174
0.02	0.17	0.40	0.683	4.644	2.705	0.11211
0.02	0.18	0.40	0.666	4.635	2.692	0.11226
0.02	0.19	0.40	0.663	4.627	2.676	0.11264
0.02	0.20	0.40	0.685	4.620	2.663	0.11286
0.02	0.21	0.40	0.679	4.614	2.652	0.11314
0.02	0.22	0.40	0.664	4.609	2.639	0.11346
0.02	0.23	0.40	0.672	4.604	2.627	0.11380
0.02	0.24	0.40	0.661	4.600	2.618	0.11406
0.02	0.25	0.40	0.647	4.597	2.609	0.11431
0.02	0.26	0.40	0.676	4.593	2.599	0.11461
0.02	0.27	0.40	0.668	4.590	2.591	0.11480
0.02	0.28	0.40	0.669	4.588	2.582	0.11514
0.02	0.29	0.40	0.721	4.586	2.574	0.11545
0.02	0.30	0.40	0.669	4.584	2.568	0.11566
0.02	0.31	0.40	0.646	4.582	2.562	0.11584
0.02	0.32	0.40	0.650	4.581	2.554	0.11619
0.02	0.33	0.40	0.638	4.579	2.549	0.11637
0.02	0.34	0.40	0.640	4.579	2.542	0.11672
0.02	0.35	0.40	0.643	4.579	2.535	0.11708
0.02	0.36	0.40	0.656	4.578	2.529	0.11729
0.02	0.37	0.40	0.656	4.579	2.524	0.11762
0.02	0.38	0.40	0.677	4.578	2.517	0.11790
0.02	0.39	0.40	0.679	4.579	2.515	0.11804
0.02	0.40	0.40	0.680	4.579	2.508	0.11839
0.02	0.41	0.40	0.635	4.585	2.511	0.11854
0.02	0.42	0.40	0.672	4.591	2.512	0.11887
0.02	0.43	0.40	0.672	4.598	2.513	0.11920
0.02	0.44	0.40	0.650	4.605	2.514	0.11956
0.02	0.45	0.40	0.672	4.610	2.518	0.11968
0.02	0.46	0.40	0.639	4.616	2.521	0.11988
0.02	0.47	0.40	0.668	4.624	2.522	0.12023
0.02	0.48	0.40	0.668	4.629	2.526	0.12038
0.02	0.49	0.40	0.689	4.636	2.527	0.12069
0.02	0.50	0.40	0.688	4.642	2.529	0.12097
0.02	0.51	0.40	0.640	4.649	2.530	0.12132
0.02	0.52	0.40	0.637	4.656	2.531	0.12166
0.02	0.53	0.40	0.686	4.663	2.538	0.12171
0.02	0.54	0.40	0.660	4.669	2.539	0.12199
0.02	0.55	0.40	0.649	4.676	2.542	0.12224
0.02	0.56	0.40	0.672	4.683	2.546	0.12248
0.02	0.57	0.40	0.638	4.692	2.547	0.12290
0.02	0.58	0.40	0.685	4.700	2.550	0.12317
0.02	0.59	0.40	0.693	4.707	2.555	0.12336
0.02	0.60	0.40	0.677	4.713	2.559	0.12351
0.02	0.61	0.40	0.664	4.721	2.563	0.12377
0.02	0.62	0.40	0.663	4.728	2.565	0.12408
0.02	0.63	0.40	0.674	4.735	2.568	0.12433
0.02	0.64	0.40	0.667	4.742	2.570	0.12461
0.02	0.65	0.40	0.666	4.748	2.573	0.12479
0.02	0.66	0.40	0.675	4.755	2.575	0.12513
0.02	0.67	0.40	0.678	4.762	2.578	0.12536
0.02	0.68	0.40	0.685	4.768	2.581	0.12556
0.02	0.69	0.40	0.681	4.775	2.584	0.12580
0.02	0.70	0.40	0.689	4.782	2.587	0.12606
0.02	0.71	0.40	0.669	4.788	2.589	0.12630
0.02	0.72	0.40	0.673	4.794	2.592	0.12648
0.02	0.73	0.40	0.685	4.800	2.594	0.12674
0.02	0.74	0.40	0.689	4.807	2.597	0.12699
0.02	0.75	0.40	0.689	4.814	2.600	0.12724
0.02	0.76	0.40	0.646	4.820	2.603	0.12740
0.02	0.77	0.40	0.684	4.826	2.607	0.12758
0.02	0.78	0.40	0.651	4.832	2.612	0.12770
0.02	0.79	0.40	0.701	4.838	2.614	0.12794
0.02	0.80	0.40	0.696	4.845	2.617	0.12819
0.02	0.81	0.40	0.683	4.852	2.622	0.12835
0.02	0.82	0.40	0.681	4.859	2.624	0.12860
0.02	0.83	0.40	0.676	4.866	2.624	0.12901
0.02	0.84	0.40	0.664	4.874	2.630	0.12919
0.02	0.85	0.40	0.675	4.881	2.633	0.12946
0.02	0.86	0.40	0.656	4.888	2.637	0.12961
0.02	0.87	0.40	0.666	4.895	2.642	0.12983
0.02	0.88	0.40	0.677	4.903	2.647	0.13000
0.02	0.89	0.40	0.656	4.912	2.650	0.13038
0.02	0.90	0.40	0.649	4.921	2.655	0.13068
0.02	0.91	0.40	0.658	4.928	2.660	0.13083
0.02	0.92	0.40	0.656	4.939	2.666	0.13109
0.02	0.93	0.40	0.656	4.948	2.673	0.13130
0.02	0.94	0.40	0.688	4.958	2.681	0.13148
0.02	0.95	0.40	0.679	4.968	2.690	0.13163
0.02	0.96	0.40	0.674	4.981	2.700	0.13186
0.02	0.97	0.40	0.650	4.992	2.712	0.13190
0.02	0.98	0.40	0.696	5.006	2.724	0.13211
0.02	0.99	0.40	0.689	5.024	2.744	0.13212
0.02	1.00	0.40	0.679	5.053	2.778	0.13208
0.03	0.01	0.40	0.678	4.683	2.906	0.10395
0.03	0.02	0.40	0.636	4.658	2.869	0.10441
0.03	0.03	0.40	0.646	4.648	2.849	0.10487
0.03	0.04	0.40	0.646	4.643	2.835	0.10529
0.03	0.05	0.40	0.675	4.641	2.822	0.10587
0.03	0.06	0.40	0.670	4.641	2.811	0.10643
0.03	0.07	0.40	0.675	4.640	2.805	0.10674
0.03	0.08	0.40	0.670	4.641	2.799	0.10710
0.03	0.09	0.40	0.668	4.640	2.788	0.10763
0.03	0.10	0.40	0.676	4.637	2.776	0.10804
0.03	0.11	0.40	0.647	4.633	2.765	0.10842
0.03	0.12	0.40	0.691	4.627	2.753	0.10868
0.03	0.13	0.40	0.676	4.621	2.739	0.10905
0.03	0.14	0.40	0.676	4.615	2.723	0.10951
0.03	0.15	0.40	0.696	4.606	2.705	0.10989
0.03	0.16	0.40	0.671	4.597	2.688	0.11028
0.03	0.17	0.40	0.671	4.590	2.674	0.11059
0.03	0.18	0.40	0.663	4.583	2.657	0.11103
0.03	0.19	0.40	0.642	4.576	2.644	0.11132
0.03	0.20	0.40	0.686	4.571	2.631	0.11169
0.03	0.21	0.40	0.675	4.567	2.621	0.11197
0.03	0.22	0.40	0.679	4.563	2.608	0.11241
0.03	0.23	0.40	0.639	4.559	2.600	0.11258
0.03	0.24	0.40	0.659	4.557	2.589	0.11302
0.03	0.25	0.40	0.641	4.554	2.581	0.11328
0.03	0.26	0.40	0.650	4.553	2.572	0.11368
0.03	0.27	0.40	0.689	4.552	2.564	0.11403
0.03	0.28	0.40	0.638	4.551	2.556	0.11439
0.03	0.29	0.40	0.677	4.551	2.549	0.11472
0.03	0.30	0.40	0.672	4.551	2.542	0.11505
0.03	0.31	0.40	0.673	4.550	2.534	0.11539
0.03	0.32	0.40	0.676	4.551	2.528	0.11577
0.03	0.33	0.40	0.687	4.552	2.521	0.11617
0.03	0.34	0.40	0.676	4.552	2.517	0.11640
0.03	0.35	0.40	0.645	4.553	2.510	0.11683
0.03	0.36	0.40	0.672	4.554	2.506	0.11707
0.03	0.37	0.40	0.681	4.555	2.503	0.11728
0.03	0.38	0.40	0.682	4.557	2.497	0.11770
0.03	0.39	0.40	0.669	4.559	2.494	0.11800
0.03	0.40	0.40	0.678	4.562	2.488	0.11842
0.03	0.41	0.40	0.675	4.570	2.490	0.11877
0.03	0.42	0.40	0.656	4.577	2.493	0.11907
0.03	0.43	0.40	0.685	4.585	2.494	0.11944
0.03	0.44	0.40	0.645	4.593	2.498	0.11970
0.03	0.45	0.40	0.689	4.601	2.500	0.12006
0.03	0.46	0.40	0.725	4.609	2.503	0.12038
0.03	0.47	0.40	0.641	4.619	2.505	0.12081
0.03	0.48	0.40	0.680	4.628	2.511	0.12101
0.03	0.49	0.40	0.670	4.637	2.514	0.12143
0.03	0.50	0.40	0.672	4.646	2.519	0.12168
0.03	0.51	0.40	0.673	4.655	2.521	0.12207
0.03	0.52	0.40	0.671	4.663	2.522	0.12247
0.03	0.53	0.40	0.662	4.672	2.526	0.12279
0.03	0.54	0.40	0.666	4.680	2.530	0.12309
0.03	0.55	0.40	0.678	4.688	2.531	0.12346
0.03	0.56	0.40	0.663	4.695	2.535	0.12367
0.03	0.57	0.40	0.689	4.704	2.538	0.12404
0.03	0.58	0.40	0.685	4.711	2.539	0.12438
0.03	0.59	0.40	0.683	4.719	2.542	0.12469
0.03	0.60	0.40	0.642	4.727	2.544	0.12509
0.03	0.61	0.40	0.709	4.734	2.546	0.12533
0.03	0.62	0.40	0.686	4.742	2.548	0.12572
0.03	0.63	0.40	0.679	4.749	2.550	0.12603
0.03	0.64	0.40	0.681	4.758	2.553	0.12638
0.03	0.65	0.40	0.673	4.765	2.556	0.12664
0.03	0.66	0.40	0.654	4.772	2.558	0.12691
0.03	0.67	0.40	0.691	4.780	2.560	0.12728
0.03	0.68	0.40	0.695	4.788	2.563	0.12756
0.03	0.69	0.40	0.696	4.796	2.566	0.12788
0.03	0.70	0.40	0.644	4.803	2.570	0.12812
0.03	0.71	0.40	0.690	4.811	2.573	0.12839
0.03	0.72	0.40	0.649	4.819	2.576	0.12870
0.03	0.73	0.40	0.679	4.826	2.580	0.12892
0.03	0.74	0.40	0.695	4.834	2.581	0.12932
0.03	0.75	0.40	0.653	4.841	2.583	0.12968
0.03	0.76	0.40	0.674	4.850	2.585	0.13006
0.03	0.77	0.40	0.669	4.857	2.590	0.13020
0.03	0.78	0.40	0.650	4.866	2.594	0.13053
0.03	0.79	0.40	0.690	4.874	2.596	0.13088
0.03	0.80	0.40	0.708	4.883	2.601	0.13116
0.03	0.81	0.40	0.680	4.892	2.604	0.13155
0.03	0.82	0.40	0.679	4.901	2.609	0.13181
0.03	0.83	0.40	0.660	4.911	2.612	0.13223
0.03	0.84	0.40	0.671	4.921	2.616	0.13259
0.03	0.85	0.40	0.667	4.931	2.621	0.13292
0.03	0.86	0.40	0.657	4.940	2.628	0.13312
0.03	0.87	0.40	0.669	4.951	2.634	0.13343
0.03	0.88	0.40	0.686	4.961	2.638	0.13377
0.03	0.89	0.40	0.687	4.972	2.644	0.13408
0.03	0.90	0.40	0.649	4.982	2.653	0.13427
0.03	0.91	0.40	0.657	4.993	2.660	0.13458
0.03	0.92	0.40	0.668	5.006	2.669	0.13484
0.03	0.93	0.40	0.694	5.018	2.678	0.13507
0.03	0.94	0.40	0.653	5.030	2.687	0.13535
0.03	0.95	0.40	0.673	5.044	2.696	0.13565
0.03	0.96	0.40	0.662	5.059	2.710	0.13583
0.03	0.97	0.40	0.688	5.073	2.723	0.13603
0.03	0.98	0.40	0.704	5.095	2.741	0.13642
0.03	0.99	0.40	0.705	5.121	2.768	0.13656
0.03	1.00	0.40	0.680	5.182	2.831	0.13693
0.04	0.01	0.40	0.674	4.633	2.892	0.10175
0.04	0.02	0.40	0.661	4.611	2.856	0.10234
0.04	0.03	0.40	0.632	4.601	2.834	0.10289
0.04	0.04	0.40	0.678	4.597	2.820	0.10344
0.04	0.05	0.40	0.631	4.597	2.808	0.10403
0.04	0.06	0.40	0.667	4.598	2.799	0.10456
0.04	0.07	0.40	0.670	4.600	2.791	0.10508
0.04	0.08	0.40	0.674	4.601	2.783	0.10559
0.04	0.09	0.40	0.645	4.599	2.773	0.10601
0.04	0.10	0.40	0.642	4.596	2.760	0.10651
0.04	0.11	0.40	0.664	4.592	2.746	0.10696
0.04	0.12	0.40	0.662	4.585	2.733	0.10726
0.04	0.13	0.40	0.636	4.579	2.718	0.10769
0.04	0.14	0.40	0.645	4.571	2.700	0.10813
0.04	0.15	0.40	0.648	4.562	2.681	0.10860
0.04	0.16	0.40	0.674	4.554	2.666	0.10896
0.04	0.17	0.40	0.684	4.548	2.650	0.10943
0.04	0.18	0.40	0.642	4.542	2.636	0.10979
0.04	0.19	0.40	0.663	4.537	2.622	0.11019
0.04	0.20	0.40	0.635	4.533	2.609	0.11063
0.04	0.21	0.40	0.643	4.530	2.599	0.11095
0.04	0.22	0.40	0.692	4.527	2.588	0.11138
0.04	0.23	0.40	0.662	4.525	2.579	0.11174
0.04	0.24	0.40	0.661	4.524	2.569	0.11220
0.04	0.25	0.40	0.679	4.523	2.560	0.11254
0.04	0.26	0.40	0.668	4.524	2.551	0.11305
0.04	0.27	0.40	0.665	4.524	2.543	0.11346
0.04	0.28	0.40	0.651	4.524	2.536	0.11383
0.04	0.29	0.40	0.643	4.524	2.529	0.11420
0.04	0.30	0.40	0.636	4.525	2.524	0.11450
0.04	0.31	0.40	0.679	4.528	2.517	0.11500
0.04	0.32	0.40	0.670	4.529	2.511	0.11538
0.04	0.33	0.40	0.645	4.531	2.508	0.11569
0.04	0.34	0.40	0.682	4.534	2.501	0.11620
0.04	0.35	0.40	0.681	4.536	2.495	0.11659
0.04	0.36	0.40	0.636	4.538	2.491	0.11690
0.04	0.37	0.40	0.667	4.542	2.486	0.11737
0.04	0.38	0.40	0.655	4.545	2.484	0.11766
0.04	0.39	0.40	0.682	4.549	2.478	0.11819
0.04	0.40	0.40	0.653	4.552	2.475	0.11850
0.04	0.41	0.40	0.668	4.562	2.477	0.11900
0.04	0.42	0.40	0.650	4.572	2.481	0.11934
0.04	0.43	0.40	0.639	4.583	2.486	0.11974
0.04	0.44	0.40	0.663	4.593	2.488	0.12019
0.04	0.45	0.40	0.653	4.603	2.493	0.12053
0.04	0.46	0.40	0.647	4.614	2.497	0.12094
0.04	0.47	0.40	0.684	4.624	2.497	0.12152
0.04	0.48	0.40	0.665	4.632	2.501	0.12181
0.04	0.49	0.40	0.689	4.641	2.503	0.12222
0.04	0.50	0.40	0.674	4.651	2.505	0.12266
0.04	0.51	0.40	0.643	4.660	2.507	0.12306
0.04	0.52	0.40	0.674	4.668	2.511	0.12334
0.04	0.53	0.40	0.657	4.677	2.514	0.12371
0.04	0.54	0.40	0.677	4.687	2.514	0.12424
0.04	0.55	0.40	0.695	4.696	2.519	0.12452
0.04	0.56	0.40	0.643	4.703	2.521	0.12487
0.04	0.57	0.40	0.671	4.713	2.522	0.12532
0.04	0.58	0.40	0.680	4.722	2.523	0.12578
0.04	0.59	0.40	0.681	4.731	2.527	0.12613
0.04	0.60	0.40	0.690	4.739	2.529	0.12648
0.04	0.61	0.40	0.655	4.748	2.529	0.12702
0.04	0.62	0.40	0.670	4.757	2.532	0.12738
0.04	0.63	0.40	0.690	4.766	2.534	0.12780
0.04	0.64	0.40	0.693	4.773	2.537	0.12808
0.04	0.65	0.40	0.669	4.782	2.541	0.12840
0.04	0.66	0.40	0.674	4.792	2.542	0.12887
0.04	0.67	0.40	0.685	4.800	2.546	0.12915
0.04	0.68	0.40	0.673	4.810	2.548	0.12958
0.04	0.69	0.40	0.696	4.819	2.553	0.12986
0.04	0.70	0.40	0.664	4.828	2.555	0.13025
0.04	0.71	0.40	0.657	4.836	2.557	0.13063
0.04	0.72	0.40	0.688	4.846	2.559	0.13113
0.04	0.73	0.40	0.677	4.854	2.564	0.13138
0.04	0.74	0.40	0.690	4.865	2.565	0.13193
0.04	0.75	0.40	0.661	4.874	2.568	0.13227
0.04	0.76	0.40	0.656	4.884	2.573	0.13263
0.04	0.77	0.40	0.693	4.895	2.573	0.13322
0.04	0.78	0.40	0.701	4.904	2.578	0.13350
0.04	0.79	0.40	0.692	4.915	2.581	0.13399
0.04	0.80	0.40	0.695	4.926	2.584	0.13446
0.04	0.81	0.40	0.658	4.935	2.591	0.13463
0.04	0.82	0.40	0.696	4.946	2.596	0.13506
0.04	0.83	0.40	0.688	4.957	2.600	0.13548
0.04	0.84	0.40	0.684	4.969	2.606	0.13585
0.04	0.85	0.40	0.658	4.981	2.609	0.13637
0.04	0.86	0.40	0.701	4.992	2.616	0.13670
0.04	0.87	0.40	0.702	5.004	2.623	0.13706
0.04	0.88	0.40	0.700	5.016	2.630	0.13737
0.04	0.89	0.40	0.693	5.027	2.636	0.13773
0.04	0.90	0.40	0.706	5.039	2.645	0.13794
0.04	0.91	0.40	0.689	5.052	2.653	0.13830
0.04	0.92	0.40	0.701	5.066	2.664	0.13853
0.04	0.93	0.40	0.667	5.081	2.673	0.13893
0.04	0.94	0.40	0.669	5.097	2.690	0.13909
0.04	0.95	0.40	0.700	5.116	2.700	0.13961
0.04	0.96	0.40	0.716	5.135	2.719	0.13976
0.04	0.97	0.40	0.696	5.159	2.735	0.14044
0.04	0.98	0.40	0.674	5.188	2.760	0.14082
0.04	0.99	0.40	0.688	5.225	2.793	0.14130
0.04	1.00	0.40	0.690	5.335	2.871	0.14387
0.05	0.01	0.40	0.642	4.591	2.878	0.10003
0.05	0.02	0.40	0.639	4.572	2.845	0.10066
0.05	0.03	0.40	0.673	4.564	2.823	0.10137
0.05	0.04	0.40	0.675	4.560	2.809	0.10186
0.05	0.05	0.40	0.679	4.561	2.798	0.10246
0.05	0.06	0.40	0.676	4.564	2.788	0.10314
0.05	0.07	0.40	0.645	4.566	2.782	0.10359
0.05	0.08	0.40	0.676	4.567	2.773	0.10410
0.05	0.09	0.40	0.677	4.565	2.761	0.10465
0.05	0.10	0.40	0.692	4.561	2.747	0.10514
0.05	0.11	0.40	0.682	4.556	2.731	0.10570
0.05	0.12	0.40	0.657	4.550	2.716	0.10609
0.05	0.13	0.40	0.659	4.543	2.699	0.10661
0.05	0.14	0.40	0.647	4.535	2.679	0.10718
0.05	0.15	0.40	0.678	4.527	2.659	0.10773
0.05	0.16	0.40	0.646	4.521	2.646	0.10805
0.05	0.17	0.40	0.645	4.514	2.631	0.10841
0.05	0.18	0.40	0.647	4.511	2.617	0.10899
0.05	0.19	0.40	0.678	4.507	2.604	0.10938
0.05	0.20	0.40	0.673	4.504	2.591	0.10988
0.05	0.21	0.40	0.675	4.502	2.579	0.11040
0.05	0.22	0.40	0.686	4.501	2.571	0.11074
0.05	0.23	0.40	0.647	4.500	2.562	0.11114
0.05	0.24	0.40	0.689	4.499	2.553	0.11156
0.05	0.25	0.40	0.670	4.501	2.543	0.11215
0.05	0.26	0.40	0.678	4.501	2.536	0.11253
0.05	0.27	0.40	0.675	4.503	2.528	0.11299
0.05	0.28	0.40	0.667	4.504	2.522	0.11338
0.05	0.29	0.40	0.651	4.506	2.517	0.11373
0.05	0.30	0.40	0.645	4.508	2.510	0.11428
0.05	0.31	0.40	0.680	4.511	2.504	0.11475
0.05	0.32	0.40	0.649	4.516	2.499	0.11523
0.05	0.33	0.40	0.680	4.519	2.493	0.11571
0.05	0.34	0.40	0.680	4.523	2.488	0.11620
0.05	0.35	0.40	0.643	4.527	2.483	0.11668
0.05	0.36	0.40	0.649	4.530	2.481	0.11700
0.05	0.37	0.40	0.657	4.536	2.475	0.11757
0.05	0.38	0.40	0.687	4.540	2.474	0.11790
0.05	0.39	0.40	0.684	4.546	2.472	0.11832
0.05	0.40	0.40	0.664	4.552	2.467	0.11888
0.05	0.41	0.40	0.655	4.563	2.471	0.11932
0.05	0.42	0.40	0.681	4.574	2.473	0.11983
0.05	0.43	0.40	0.680	4.585	2.478	0.12023
0.05	0.44	0.40	0.653	4.595	2.479	0.12076
0.05	0.45	0.40	0.651	4.606	2.483	0.12117
0.05	0.46	0.40	0.682	4.617	2.485	0.12170
0.05	0.47	0.40	0.675	4.625	2.487	0.12210
0.05	0.48	0.40	0.662	4.636	2.489	0.12262
0.05	0.49	0.40	0.688	4.646	2.493	0.12296
0.05	0.50	0.40	0.704	4.657	2.494	0.12353
0.05	0.51	0.40	0.683	4.667	2.496	0.12401
0.05	0.52	0.40	0.665	4.676	2.498	0.12443
0.05	0.53	0.40	0.668	4.685	2.499	0.12492
0.05	0.54	0.40	0.651	4.696	2.501	0.12541
0.05	0.55	0.40	0.691	4.706	2.504	0.12583
0.05	0.56	0.40	0.651	4.715	2.505	0.12631
0.05	0.57	0.40	0.679	4.725	2.509	0.12668
0.05	0.58	0.40	0.683	4.735	2.511	0.12715
0.05	0.59	0.40	0.698	4.745	2.513	0.12760
0.05	0.60	0.40	0.684	4.755	2.514	0.12816
0.05	0.61	0.40	0.679	4.766	2.518	0.12858
0.05	0.62	0.40	0.722	4.774	2.519	0.12901
0.05	0.63	0.40	0.664	4.785	2.522	0.12945
0.05	0.64	0.40	0.663	4.795	2.526	0.12986
0.05	0.65	0.40	0.657	4.805	2.527	0.13033
0.05	0.66	0.40	0.700	4.815	2.530	0.13076
0.05	0.67	0.40	0.678	4.824	2.532	0.13124
0.05	0.68	0.40	0.689	4.834	2.535	0.13165
0.05	0.69	0.40	0.696	4.845	2.536	0.13223
0.05	0.70	0.40	0.679	4.856	2.539	0.13271
0.05	0.71	0.40	0.697	4.866	2.543	0.13304
0.05	0.72	0.40	0.699	4.877	2.546	0.13356
0.05	0.73	0.40	0.704	4.888	2.546	0.13415
0.05	0.74	0.40	0.655	4.899	2.551	0.13453
0.05	0.75	0.40	0.665	4.910	2.552	0.13517
0.05	0.76	0.40	0.687	4.920	2.556	0.13553
0.05	0.77	0.40	0.690	4.932	2.559	0.13608
0.05	0.78	0.40	0.682	4.943	2.565	0.13640
0.05	0.79	0.40	0.694	4.955	2.570	0.13686
0.05	0.80	0.40	0.747	4.967	2.576	0.13726
0.05	0.81	0.40	0.692	4.978	2.579	0.13775
0.05	0.82	0.40	0.683	4.991	2.584	0.13819
0.05	0.83	0.40	0.684	5.004	2.589	0.13871
0.05	0.84	0.40	0.697	5.015	2.596	0.13899
0.05	0.85	0.40	0.661	5.028	2.599	0.13960
0.05	0.86	0.40	0.693	5.040	2.607	0.13988
0.05	0.87	0.40	0.663	5.054	2.610	0.14050
0.05	0.88	0.40	0.693	5.066	2.619	0.14082
0.05	0.89	0.40	0.666	5.080	2.628	0.14115
0.05	0.90	0.40	0.703	5.096	2.638	0.14156
0.05	0.91	0.40	0.702	5.111	2.649	0.14186
0.05	0.92	0.40	0.682	5.128	2.661	0.14225
0.05	0.93	0.40	0.670	5.147	2.672	0.14283
0.05	0.94	0.40	0.704	5.168	2.689	0.14320
0.05	0.95	0.40	0.701	5.190	2.706	0.14362
0.05	0.96	0.40	0.693	5.211	2.724	0.14398
0.05	0.97	0.40	0.703	5.239	2.744	0.14457
0.05	0.98	0.40	0.664	5.277	2.770	0.14548
0.05	0.99	0.40	0.708	5.323	2.798	0.14677
0.05	1.00	0.40	0.709	5.449	2.873	0.15040
0.06	0.01	0.40	0.677	4.557	2.869	0.09856
0.06	0.02	0.40	0.639	4.539	2.834	0.09936
0.06	0.03	0.40	0.670	4.532	2.815	0.09993
0.06	0.04	0.40	0.639	4.531	2.801	0.10058
0.06	0.05	0.40	0.673	4.532	2.790	0.10121
0.06	0.06	0.40	0.648	4.534	2.782	0.10174
0.06	0.07	0.40	0.641	4.537	2.772	0.10245
0.06	0.08	0.40	0.646	4.538	2.762	0.10301
0.06	0.09	0.40	0.663	4.536	2.748	0.10359
0.06	0.10	0.40	0.691	4.532	2.735	0.10404
0.06	0.11	0.40	0.649	4.526	2.718	0.10463
0.06	0.12	0.40	0.647	4.520	2.701	0.10514
0.06	0.13	0.40	0.672	4.511	2.681	0.10568
0.06	0.14	0.40	0.646	4.505	2.661	0.10633
0.06	0.15	0.40	0.638	4.498	2.644	0.10686
0.06	0.16	0.40	0.665	4.492	2.629	0.10723
0.06	0.17	0.40	0.648	4.488	2.615	0.10777
0.06	0.18	0.40	0.641	4.485	2.600	0.10832
0.06	0.19	0.40	0.666	4.482	2.588	0.10876
0.06	0.20	0.40	0.658	4.479	2.577	0.10916
0.06	0.21	0.40	0.683	4.479	2.567	0.10971
0.06	0.22	0.40	0.641	4.479	2.557	0.11020
0.06	0.23	0.40	0.679	4.479	2.548	0.11067
0.06	0.24	0.40	0.679	4.481	2.538	0.11124
0.06	0.25	0.40	0.665	4.482	2.531	0.11168
0.06	0.26	0.40	0.686	4.484	2.524	0.11216
0.06	0.27	0.40	0.640	4.487	2.516	0.11272
0.06	0.28	0.40	0.640	4.489	2.510	0.11313
0.06	0.29	0.40	0.683	4.493	2.505	0.11366
0.06	0.30	0.40	0.684	4.497	2.498	0.11422
0.06	0.31	0.40	0.647	4.500	2.495	0.11456
0.06	0.32	0.40	0.675	4.507	2.489	0.11523
0.06	0.33	0.40	0.672	4.513	2.484	0.11582
0.06	0.34	0.40	0.667	4.518	2.480	0.11631
0.06	0.35	0.40	0.676	4.523	2.478	0.11672
0.06	0.36	0.40	0.677	4.529	2.474	0.11723
0.06	0.37	0.40	0.679	4.535	2.470	0.11776
0.06	0.38	0.40	0.682	4.540	2.466	0.11830
0.06	0.39	0.40	0.713	4.546	2.464	0.11873
0.06	0.40	0.40	0.645	4.553	2.462	0.11925
0.06	0.41	0.40	0.683	4.565	2.464	0.11979
0.06	0.42	0.40	0.677	4.576	2.467	0.12025
0.06	0.43	0.40	0.678	4.587	2.469	0.12078
0.06	0.44	0.40	0.690	4.598	2.470	0.12141
0.06	0.45	0.40	0.676	4.608	2.472	0.12187
0.06	0.46	0.40	0.649	4.620	2.475	0.12239
0.06	0.47	0.40	0.662	4.632	2.477	0.12298
0.06	0.48	0.40	0.683	4.642	2.476	0.12358
0.06	0.49	0.40	0.656	4.653	2.481	0.12397
0.06	0.50	0.40	0.658	4.664	2.481	0.12456
0.06	0.51	0.40	0.673	4.674	2.484	0.12504
0.06	0.52	0.40	0.694	4.685	2.487	0.12552
0.06	0.53	0.40	0.678	4.697	2.487	0.12615
0.06	0.54	0.40	0.661	4.707	2.491	0.12656
0.06	0.55	0.40	0.695	4.718	2.493	0.12711
0.06	0.56	0.40	0.682	4.729	2.495	0.12766
0.06	0.57	0.40	0.683	4.739	2.496	0.12817
0.06	0.58	0.40	0.658	4.751	2.498	0.12872
0.06	0.59	0.40	0.696	4.761	2.501	0.12918
0.06	0.60	0.40	0.672	4.773	2.501	0.12984
0.06	0.61	0.40	0.698	4.784	2.506	0.13021
0.06	0.62	0.40	0.704	4.795	2.508	0.13077
0.06	0.63	0.40	0.690	4.806	2.509	0.13134
0.06	0.64	0.40	0.695	4.817	2.511	0.13185
0.06	0.65	0.40	0.688	4.829	2.512	0.13248
0.06	0.66	0.40	0.687	4.840	2.516	0.13292
0.06	0.67	0.40	0.661	4.851	2.518	0.13345
0.06	0.68	0.40	0.697	4.863	2.521	0.13399
0.06	0.69	0.40	0.702	4.875	2.524	0.13452
0.06	0.70	0.40	0.697	4.887	2.524	0.13521
0.06	0.71	0.40	0.664	4.898	2.527	0.13570
0.06	0.72	0.40	0.709	4.909	2.531	0.13613
0.06	0.73	0.40	0.672	4.923	2.533	0.13680
0.06	0.74	0.40	0.663	4.935	2.537	0.13733
0.06	0.75	0.40	0.699	4.948	2.541	0.13784
0.06	0.76	0.40	0.677	4.960	2.545	0.13834
0.06	0.77	0.40	0.701	4.973	2.549	0.13894
0.06	0.78	0.40	0.684	4.987	2.552	0.13954
0.06	0.79	0.40	0.672	5.001	2.557	0.14011
0.06	0.80	0.40	0.700	5.015	2.564	0.14058
0.06	0.81	0.40	0.673	5.030	2.569	0.14119
0.06	0.82	0.40	0.663	5.044	2.574	0.14177
0.06	0.83	0.40	0.700	5.057	2.579	0.14221
0.06	0.84	0.40	0.712	5.070	2.584	0.14271
0.06	0.85	0.40	0.672	5.084	2.589	0.14327
0.06	0.86	0.40	0.720	5.100	2.596	0.14388
0.06	0.87	0.40	0.670	5.116	2.604	0.14443
0.06	0.88	0.40	0.694	5.130	2.616	0.14463
0.06	0.89	0.40	0.717	5.147	2.626	0.14512
0.06	0.90	0.40	0.705	5.164	2.637	0.14558
0.06	0.91	0.40	0.709	5.184	2.648	0.14620
0.06	0.92	0.40	0.690	5.205	2.659	0.14684
0.06	0.93	0.40	0.678	5.226	2.674	0.14730
0.06	0.94	0.40	0.699	5.247	2.690	0.14773
0.06	0.95	0.40	0.671	5.270	2.706	0.14825
0.06	0.96	0.40	0.670	5.297	2.723	0.14900
0.06	0.97	0.40	0.709	5.331	2.743	0.14998
0.06	0.98	0.40	0.682	5.368	2.768	0.15086
0.06	0.99	0.40	0.678	5.420	2.805	0.15207
0.06	1.00	0.40	0.663	5.585	2.944	0.15488
0.07	0.01	0.40	0.679	4.526	2.856	0.09741
0.07	0.02	0.40	0.678	4.510	2.824	0.09815
0.07	0.03	0.40	0.665	4.506	2.806	0.09885
0.07	0.04	0.40	0.673	4.505	2.793	0.09948
0.07	0.05	0.40	0.674	4.507	2.783	0.10014
0.07	0.06	0.40	0.669	4.510	2.776	0.10064
0.07	0.07	0.40	0.672	4.513	2.768	0.10125
0.07	0.08	0.40	0.640	4.513	2.755	0.10196
0.07	0.09	0.40	0.679	4.510	2.740	0.10257
0.07	0.10	0.40	0.643	4.507	2.724	0.10318
0.07	0.11	0.40	0.690	4.501	2.706	0.10378
0.07	0.12	0.40	0.643	4.493	2.689	0.10424
0.07	0.13	0.40	0.683	4.484	2.667	0.10483
0.07	0.14	0.40	0.686	4.478	2.649	0.10541
0.07	0.15	0.40	0.681	4.472	2.631	0.10600
0.07	0.16	0.40	0.685	4.468	2.615	0.10664
0.07	0.17	0.40	0.688	4.465	2.601	0.10713
0.07	0.18	0.40	0.665	4.462	2.587	0.10769
0.07	0.19	0.40	0.683	4.460	2.575	0.10820
0.07	0.20	0.40	0.673	4.460	2.564	0.10876
0.07	0.21	0.40	0.677	4.460	2.554	0.10929
0.07	0.22	0.40	0.663	4.461	2.543	0.10983
0.07	0.23	0.40	0.645	4.462	2.536	0.11032
0.07	0.24	0.40	0.683	4.466	2.528	0.11090
0.07	0.25	0.40	0.708	4.467	2.521	0.11132
0.07	0.26	0.40	0.686	4.471	2.514	0.11188
0.07	0.27	0.40	0.676	4.476	2.506	0.11258
0.07	0.28	0.40	0.677	4.480	2.502	0.11301
0.07	0.29	0.40	0.696	4.484	2.497	0.11354
0.07	0.30	0.40	0.677	4.491	2.492	0.11418
0.07	0.31	0.40	0.679	4.496	2.486	0.11475
0.07	0.32	0.40	0.685	4.502	2.484	0.11523
0.07	0.33	0.40	0.682	4.508	2.479	0.11580
0.07	0.34	0.40	0.682	4.514	2.476	0.11631
0.07	0.35	0.40	0.680	4.521	2.471	0.11696
0.07	0.36	0.40	0.673	4.527	2.467	0.11752
0.07	0.37	0.40	0.649	4.534	2.464	0.11808
0.07	0.38	0.40	0.651	4.541	2.459	0.11868
0.07	0.39	0.40	0.703	4.548	2.455	0.11927
0.07	0.40	0.40	0.688	4.554	2.453	0.11975
0.07	0.41	0.40	0.680	4.566	2.453	0.12043
0.07	0.42	0.40	0.704	4.577	2.456	0.12091
0.07	0.43	0.40	0.700	4.589	2.461	0.12132
0.07	0.44	0.40	0.684	4.603	2.460	0.12217
0.07	0.45	0.40	0.711	4.614	2.463	0.12268
0.07	0.46	0.40	0.655	4.626	2.466	0.12315
0.07	0.47	0.40	0.653	4.638	2.467	0.12381
0.07	0.48	0.40	0.660	4.650	2.468	0.12447
0.07	0.49	0.40	0.687	4.661	2.471	0.12494
0.07	0.50	0.40	0.697	4.672	2.472	0.12553
0.07	0.51	0.40	0.700	4.685	2.473	0.12623
0.07	0.52	0.40	0.696	4.697	2.475	0.12677
0.07	0.53	0.40	0.687	4.709	2.477	0.12738
0.07	0.54	0.40	0.696	4.720	2.480	0.12784
0.07	0.55	0.40	0.681	4.732	2.482	0.12843
0.07	0.56	0.40	0.690	4.745	2.483	0.12913
0.07	0.57	0.40	0.693	4.757	2.487	0.12962
0.07	0.58	0.40	0.707	4.768	2.488	0.13020
0.07	0.59	0.40	0.691	4.781	2.489	0.13092
0.07	0.60	0.40	0.659	4.794	2.491	0.13151
0.07	0.61	0.40	0.695	4.806	2.495	0.13202
0.07	0.62	0.40	0.704	4.819	2.495	0.13276
0.07	0.63	0.40	0.696	4.831	2.497	0.13336
0.07	0.64	0.40	0.660	4.844	2.501	0.13390
0.07	0.65	0.40	0.702	4.855	2.502	0.13448
0.07	0.66	0.40	0.695	4.868	2.503	0.13519
0.07	0.67	0.40	0.701	4.880	2.505	0.13579
0.07	0.68	0.40	0.674	4.894	2.508	0.13639
0.07	0.69	0.40	0.674	4.907	2.509	0.13707
0.07	0.70	0.40	0.699	4.921	2.512	0.13773
0.07	0.71	0.40	0.686	4.935	2.516	0.13833
0.07	0.72	0.40	0.666	4.949	2.517	0.13910
0.07	0.73	0.40	0.668	4.963	2.523	0.13964
0.07	0.74	0.40	0.699	4.979	2.526	0.14043
0.07	0.75	0.40	0.693	4.994	2.529	0.14106
0.07	0.76	0.40	0.711	5.010	2.533	0.14180
0.07	0.77	0.40	0.688	5.025	2.540	0.14231
0.07	0.78	0.40	0.674	5.043	2.545	0.14310
0.07	0.79	0.40	0.717	5.059	2.550	0.14377
0.07	0.80	0.40	0.669	5.073	2.557	0.14426
0.07	0.81	0.40	0.704	5.087	2.560	0.14489
0.07	0.82	0.40	0.708	5.103	2.563	0.14565
0.07	0.83	0.40	0.700	5.118	2.567	0.14635
0.07	0.84	0.40	0.707	5.135	2.574	0.14696
0.07	0.85	0.40	0.676	5.149	2.582	0.14741
0.07	0.86	0.40	0.695	5.167	2.591	0.14800
0.07	0.87	0.40	0.728	5.184	2.599	0.14853
0.07	0.88	0.40	0.712	5.204	2.609	0.14918
0.07	0.89	0.40	0.675	5.224	2.617	0.14997
0.07	0.90	0.40	0.695	5.243	2.625	0.15070
0.07	0.91	0.40	0.718	5.263	2.641	0.15104
0.07	0.92	0.40	0.726	5.282	2.653	0.15154
0.07	0.93	0.40	0.712	5.303	2.666	0.15209
0.07	0.94	0.40	0.717	5.328	2.684	0.15266
0.07	0.95	0.40	0.722	5.354	2.698	0.15355
0.07	0.96	0.40	0.713	5.383	2.717	0.15429
0.07	0.97	0.40	0.708	5.418	2.734	0.15545
0.07	0.98	0.40	0.705	5.460	2.765	0.15634
0.07	0.99	0.40	0.679	5.522	2.823	0.15710
0.07	1.00	0.40	0.683	5.737	3.028	0.15963
0.08	0.01	0.40	0.668	4.498	2.847	0.09624
0.08	0.02	0.40	0.672	4.483	2.816	0.09698
0.08	0.03	0.40	0.670	4.479	2.796	0.09781
0.08	0.04	0.40	0.674	4.480	2.785	0.09842
0.08	0.05	0.40	0.681	4.484	2.775	0.09920
0.08	0.06	0.40	0.672	4.488	2.769	0.09976
0.08	0.07	0.40	0.680	4.491	2.763	0.10029
0.08	0.08	0.40	0.638	4.491	2.749	0.10099
0.08	0.09	0.40	0.647	4.489	2.733	0.10169
0.08	0.10	0.40	0.676	4.485	2.716	0.10237
0.08	0.11	0.40	0.644	4.480	2.696	0.10309
0.08	0.12	0.40	0.682	4.470	2.678	0.10349
0.08	0.13	0.40	0.702	4.462	2.657	0.10410
0.08	0.14	0.40	0.645	4.456	2.637	0.10474
0.08	0.15	0.40	0.669	4.451	2.622	0.10530
0.08	0.16	0.40	0.675	4.448	2.606	0.10591
0.08	0.17	0.40	0.680	4.447	2.591	0.10659
0.08	0.18	0.40	0.641	4.444	2.578	0.10712
0.08	0.19	0.40	0.678	4.443	2.565	0.10771
0.08	0.20	0.40	0.643	4.444	2.555	0.10830
0.08	0.21	0.40	0.671	4.446	2.544	0.10894
0.08	0.22	0.40	0.675	4.448	2.535	0.10957
0.08	0.23	0.40	0.687	4.452	2.529	0.11006
0.08	0.24	0.40	0.664	4.454	2.520	0.11061
0.08	0.25	0.40	0.676	4.458	2.513	0.11122
0.08	0.26	0.40	0.679	4.463	2.507	0.11187
0.08	0.27	0.40	0.649	4.468	2.503	0.11230
0.08	0.28	0.40	0.676	4.474	2.495	0.11307
0.08	0.29	0.40	0.656	4.479	2.492	0.11351
0.08	0.30	0.40	0.684	4.485	2.485	0.11418
0.08	0.31	0.40	0.683	4.492	2.479	0.11488
0.08	0.32	0.40	0.671	4.498	2.477	0.11534
0.08	0.33	0.40	0.682	4.505	2.470	0.11607
0.08	0.34	0.40	0.648	4.511	2.466	0.11664
0.08	0.35	0.40	0.673	4.518	2.463	0.11716
0.08	0.36	0.40	0.682	4.526	2.458	0.11787
0.08	0.37	0.40	0.681	4.533	2.454	0.11852
0.08	0.38	0.40	0.686	4.540	2.453	0.11896
0.08	0.39	0.40	0.688	4.548	2.449	0.11962
0.08	0.40	0.40	0.660	4.556	2.445	0.12029
0.08	0.41	0.40	0.679	4.569	2.446	0.12097
0.08	0.42	0.40	0.689	4.582	2.448	0.12158
0.08	0.43	0.40	0.658	4.595	2.448	0.12231
0.08	0.44	0.40	0.649	4.608	2.452	0.12285
0.08	0.45	0.40	0.663	4.620	2.455	0.12340
0.08	0.46	0.40	0.656	4.634	2.455	0.12422
0.08	0.47	0.40	0.672	4.646	2.457	0.12478
0.08	0.48	0.40	0.693	4.658	2.459	0.12534
0.08	0.49	0.40	0.669	4.672	2.459	0.12616
0.08	0.50	0.40	0.665	4.684	2.464	0.12656
0.08	0.51	0.40	0.694	4.697	2.465	0.12725
0.08	0.52	0.40	0.653	4.710	2.465	0.12804
0.08	0.53	0.40	0.697	4.723	2.468	0.12867
0.08	0.54	0.40	0.669	4.737	2.469	0.12939
0.08	0.55	0.40	0.699	4.749	2.473	0.12985
0.08	0.56	0.40	0.679	4.763	2.473	0.13068
0.08	0.57	0.40	0.687	4.777	2.473	0.13144
0.08	0.58	0.40	0.693	4.791	2.477	0.13204
0.08	0.59	0.40	0.691	4.805	2.478	0.13280
0.08	0.60	0.40	0.693	4.818	2.482	0.13338
0.08	0.61	0.40	0.690	4.831	2.480	0.13420
0.08	0.62	0.40	0.692	4.845	2.485	0.13474
0.08	0.63	0.40	0.706	4.858	2.484	0.13557
0.08	0.64	0.40	0.663	4.871	2.487	0.13616
0.08	0.65	0.40	0.698	4.887	2.489	0.13690
0.08	0.66	0.40	0.661	4.901	2.493	0.13755
0.08	0.67	0.40	0.712	4.916	2.495	0.13830
0.08	0.68	0.40	0.664	4.931	2.498	0.13902
0.08	0.69	0.40	0.693	4.947	2.499	0.13986
0.08	0.70	0.40	0.701	4.963	2.504	0.14056
0.08	0.71	0.40	0.706	4.980	2.507	0.14139
0.08	0.72	0.40	0.688	4.997	2.508	0.14229
0.08	0.73	0.40	0.702	5.013	2.515	0.14285
0.08	0.74	0.40	0.707	5.030	2.517	0.14374
0.08	0.75	0.40	0.695	5.048	2.523	0.14447
0.08	0.76	0.40	0.699	5.067	2.528	0.14528
0.08	0.77	0.40	0.688	5.086	2.534	0.14611
0.08	0.78	0.40	0.709	5.103	2.536	0.14696
0.08	0.79	0.40	0.711	5.120	2.540	0.14776
0.08	0.80	0.40	0.708	5.136	2.545	0.14842
0.08	0.81	0.40	0.710	5.154	2.546	0.14943
0.08	0.82	0.40	0.720	5.170	2.555	0.14986
0.08	0.83	0.40	0.678	5.188	2.558	0.15078
0.08	0.84	0.40	0.694	5.206	2.567	0.15139
0.08	0.85	0.40	0.699	5.225	2.576	0.15205
0.08	0.86	0.40	0.703	5.244	2.585	0.15268
0.08	0.87	0.40	0.714	5.265	2.591	0.15359
0.08	0.88	0.40	0.713	5.283	2.601	0.15416
0.08	0.89	0.40	0.700	5.304	2.611	0.15487
0.08	0.90	0.40	0.699	5.323	2.625	0.15524
0.08	0.91	0.40	0.720	5.343	2.642	0.15560
0.08	0.92	0.40	0.713	5.364	2.656	0.15614
0.08	0.93	0.40	0.689	5.388	2.673	0.15671
0.08	0.94	0.40	0.711	5.414	2.689	0.15743
0.08	0.95	0.40	0.710	5.440	2.709	0.15795
0.08	0.96	0.40	0.684	5.473	2.730	0.15883
0.08	0.97	0.40	0.734	5.515	2.754	0.16010
0.08	0.98	0.40	0.720	5.569	2.806	0.16072
0.08	0.99	0.40	0.709	5.647	2.869	0.16217
0.08	1.00	0.40	0.676	5.972	3.027	0.17348
0.09	0.01	0.40	0.700	4.475	2.838	0.09538
0.09	0.02	0.40	0.679	4.459	2.806	0.09612
0.09	0.03	0.40	0.681	4.455	2.790	0.09675
0.09	0.04	0.40	0.677	4.457	2.778	0.09749
0.09	0.05	0.40	0.676	4.462	2.769	0.09824
0.09	0.06	0.40	0.670	4.468	2.764	0.09887
0.09	0.07	0.40	0.671	4.471	2.754	0.09953
0.09	0.08	0.40	0.643	4.471	2.741	0.10023
0.09	0.09	0.40	0.673	4.468	2.726	0.10090
0.09	0.10	0.40	0.679	4.464	2.707	0.10160
0.09	0.11	0.40	0.649	4.458	2.686	0.10237
0.09	0.12	0.40	0.678	4.449	2.666	0.10290
0.09	0.13	0.40	0.643	4.442	2.646	0.10351
0.09	0.14	0.40	0.676	4.437	2.629	0.10408
0.09	0.15	0.40	0.678	4.433	2.611	0.10479
0.09	0.16	0.40	0.675	4.431	2.595	0.10548
0.09	0.17	0.40	0.673	4.430	2.580	0.10617
0.09	0.18	0.40	0.678	4.429	2.569	0.10670
0.09	0.19	0.40	0.683	4.429	2.556	0.10738
0.09	0.20	0.40	0.685	4.430	2.546	0.10789
0.09	0.21	0.40	0.649	4.432	2.537	0.10851
0.09	0.22	0.40	0.665	4.437	2.529	0.10920
0.09	0.23	0.40	0.650	4.440	2.520	0.10985
0.09	0.24	0.40	0.647	4.444	2.514	0.11038
0.09	0.25	0.40	0.654	4.450	2.509	0.11099
0.09	0.26	0.40	0.685	4.455	2.502	0.11161
0.09	0.27	0.40	0.681	4.461	2.494	0.11238
0.09	0.28	0.40	0.645	4.468	2.488	0.11303
0.09	0.29	0.40	0.651	4.474	2.485	0.11354
0.09	0.30	0.40	0.646	4.482	2.477	0.11444
0.09	0.31	0.40	0.681	4.487	2.474	0.11485
0.09	0.32	0.40	0.647	4.495	2.468	0.11562
0.09	0.33	0.40	0.666	4.502	2.465	0.11618
0.09	0.34	0.40	0.648	4.509	2.459	0.11685
0.09	0.35	0.40	0.679	4.517	2.454	0.11758
0.09	0.36	0.40	0.687	4.526	2.451	0.11819
0.09	0.37	0.40	0.685	4.534	2.447	0.11891
0.09	0.38	0.40	0.693	4.542	2.442	0.11963
0.09	0.39	0.40	0.673	4.551	2.442	0.12010
0.09	0.40	0.40	0.695	4.559	2.436	0.12089
0.09	0.41	0.40	0.657	4.573	2.438	0.12160
0.09	0.42	0.40	0.696	4.588	2.440	0.12233
0.09	0.43	0.40	0.695	4.601	2.441	0.12302
0.09	0.44	0.40	0.684	4.615	2.443	0.12374
0.09	0.45	0.40	0.690	4.628	2.442	0.12455
0.09	0.46	0.40	0.657	4.643	2.447	0.12516
0.09	0.47	0.40	0.680	4.657	2.447	0.12587
0.09	0.48	0.40	0.694	4.671	2.451	0.12649
0.09	0.49	0.40	0.689	4.685	2.451	0.12728
0.09	0.50	0.40	0.678	4.698	2.454	0.12790
0.09	0.51	0.40	0.690	4.712	2.456	0.12861
0.09	0.52	0.40	0.681	4.726	2.456	0.12938
0.09	0.53	0.40	0.660	4.742	2.458	0.13019
0.09	0.54	0.40	0.701	4.755	2.460	0.13086
0.09	0.55	0.40	0.699	4.770	2.461	0.13168
0.09	0.56	0.40	0.690	4.785	2.463	0.13239
0.09	0.57	0.40	0.703	4.799	2.464	0.13312
0.09	0.58	0.40	0.661	4.814	2.467	0.13385
0.09	0.59	0.40	0.705	4.829	2.468	0.13469
0.09	0.60	0.40	0.700	4.844	2.472	0.13533
0.09	0.61	0.40	0.701	4.860	2.472	0.13621
0.09	0.62	0.40	0.678	4.875	2.474	0.13700
0.09	0.63	0.40	0.670	4.890	2.475	0.13785
0.09	0.64	0.40	0.674	4.906	2.479	0.13852
0.09	0.65	0.40	0.713	4.922	2.480	0.13942
0.09	0.66	0.40	0.669	4.940	2.482	0.14027
0.09	0.67	0.40	0.687	4.957	2.484	0.14120
0.09	0.68	0.40	0.700	4.975	2.489	0.14198
0.09	0.69	0.40	0.677	4.992	2.490	0.14290
0.09	0.70	0.40	0.710	5.011	2.493	0.14384
0.09	0.71	0.40	0.711	5.031	2.500	0.14463
0.09	0.72	0.40	0.715	5.050	2.502	0.14563
0.09	0.73	0.40	0.713	5.070	2.507	0.14655
0.09	0.74	0.40	0.713	5.091	2.509	0.14760
0.09	0.75	0.40	0.678	5.110	2.514	0.14848
0.09	0.76	0.40	0.722	5.130	2.516	0.14951
0.09	0.77	0.40	0.682	5.148	2.522	0.15025
0.09	0.78	0.40	0.719	5.168	2.523	0.15134
0.09	0.79	0.40	0.720	5.188	2.528	0.15223
0.09	0.80	0.40	0.715	5.208	2.529	0.15331
0.09	0.81	0.40	0.710	5.228	2.540	0.15393
0.09	0.82	0.40	0.721	5.247	2.544	0.15488
0.09	0.83	0.40	0.725	5.268	2.553	0.15562
0.09	0.84	0.40	0.718	5.288	2.563	0.15631
0.09	0.85	0.40	0.717	5.308	2.571	0.15703
0.09	0.86	0.40	0.714	5.328	2.577	0.15789
0.09	0.87	0.40	0.730	5.346	2.589	0.15835
0.09	0.88	0.40	0.712	5.364	2.606	0.15858
0.09	0.89	0.40	0.720	5.381	2.623	0.15874
0.09	0.90	0.40	0.709	5.404	2.636	0.15939
0.09	0.91	0.40	0.719	5.425	2.653	0.15983
0.09	0.92	0.40	0.713	5.449	2.662	0.16077
0.09	0.93	0.40	0.717	5.475	2.676	0.16160
0.09	0.94	0.40	0.723	5.507	2.697	0.16240
0.09	0.95	0.40	0.706	5.542	2.715	0.16359
0.09	0.96	0.40	0.722	5.577	2.736	0.16455
0.09	0.97	0.40	0.684	5.617	2.757	0.16588
0.09	0.98	0.40	0.727	5.668	2.783	0.16760
0.09	0.99	0.40	0.719	5.747	2.835	0.16966
0.09	1.00	0.40	0.715	6.115	2.938	0.18623
0.10	0.01	0.40	0.648	4.454	2.830	0.09456
0.10	0.02	0.40	0.660	4.437	2.800	0.09522
0.10	0.03	0.40	0.690	4.434	2.781	0.09601
0.10	0.04	0.40	0.668	4.437	2.769	0.09677
0.10	0.05	0.40	0.646	4.441	2.763	0.09737
0.10	0.06	0.40	0.673	4.448	2.758	0.09804
0.10	0.07	0.40	0.673	4.452	2.747	0.09886
0.10	0.08	0.40	0.641	4.451	2.732	0.09953
0.10	0.09	0.40	0.676	4.449	2.717	0.10020
0.10	0.10	0.40	0.645	4.445	2.699	0.10087
0.10	0.11	0.40	0.676	4.438	2.680	0.10148
0.10	0.12	0.40	0.667	4.430	2.655	0.10231
0.10	0.13	0.40	0.660	4.423	2.635	0.10299
0.10	0.14	0.40	0.657	4.419	2.618	0.10362
0.10	0.15	0.40	0.680	4.417	2.602	0.10429
0.10	0.16	0.40	0.677	4.414	2.585	0.10500
0.10	0.17	0.40	0.682	4.414	2.573	0.10564
0.10	0.18	0.40	0.656	4.415	2.559	0.10639
0.10	0.19	0.40	0.678	4.416	2.549	0.10699
0.10	0.20	0.40	0.677	4.418	2.540	0.10760
0.10	0.21	0.40	0.685	4.422	2.530	0.10828
0.10	0.22	0.40	0.646	4.426	2.522	0.10896
0.10	0.23	0.40	0.682	4.431	2.514	0.10963
0.10	0.24	0.40	0.682	4.437	2.507	0.11037
0.10	0.25	0.40	0.681	4.443	2.500	0.11104
0.10	0.26	0.40	0.682	4.449	2.494	0.11171
0.10	0.27	0.40	0.660	4.455	2.488	0.11233
0.10	0.28	0.40	0.687	4.462	2.482	0.11298
0.10	0.29	0.40	0.658	4.469	2.474	0.11385
0.10	0.30	0.40	0.680	4.477	2.471	0.11444
0.10	0.31	0.40	0.693	4.484	2.465	0.11516
0.10	0.32	0.40	0.652	4.492	2.460	0.11588
0.10	0.33	0.40	0.649	4.500	2.456	0.11651
0.10	0.34	0.40	0.678	4.509	2.451	0.11724
0.10	0.35	0.40	0.692	4.517	2.448	0.11787
0.10	0.36	0.40	0.680	4.526	2.443	0.11864
0.10	0.37	0.40	0.664	4.536	2.439	0.11939
0.10	0.38	0.40	0.678	4.545	2.436	0.12009
0.10	0.39	0.40	0.682	4.554	2.432	0.12082
0.10	0.40	0.40	0.686	4.565	2.429	0.12159
0.10	0.41	0.40	0.696	4.579	2.432	0.12218
0.10	0.42	0.40	0.680	4.595	2.432	0.12308
0.10	0.43	0.40	0.683	4.610	2.435	0.12379
0.10	0.44	0.40	0.679	4.625	2.437	0.12459
0.10	0.45	0.40	0.692	4.639	2.439	0.12529
0.10	0.46	0.40	0.681	4.654	2.437	0.12623
0.10	0.47	0.40	0.657	4.669	2.442	0.12684
0.10	0.48	0.40	0.685	4.684	2.441	0.12773
0.10	0.49	0.40	0.696	4.700	2.444	0.12850
0.10	0.50	0.40	0.687	4.716	2.446	0.12930
0.10	0.51	0.40	0.692	4.729	2.447	0.13003
0.10	0.52	0.40	0.685	4.745	2.447	0.13092
0.10	0.53	0.40	0.696	4.761	2.451	0.13165
0.10	0.54	0.40	0.698	4.777	2.453	0.13245
0.10	0.55	0.40	0.695	4.794	2.454	0.13336
0.10	0.56	0.40	0.693	4.809	2.455	0.13414
0.10	0.57	0.40	0.686	4.825	2.455	0.13511
0.10	0.58	0.40	0.689	4.842	2.458	0.13587
0.10	0.59	0.40	0.675	4.859	2.461	0.13674
0.10	0.60	0.40	0.702	4.876	2.462	0.13763
0.10	0.61	0.40	0.715	4.892	2.463	0.13852
0.10	0.62	0.40	0.698	4.909	2.466	0.13931
0.10	0.63	0.40	0.712	4.927	2.467	0.14026
0.10	0.64	0.40	0.670	4.947	2.470	0.14130
0.10	0.65	0.40	0.706	4.966	2.472	0.14232
0.10	0.66	0.40	0.709	4.984	2.476	0.14313
0.10	0.67	0.40	0.676	5.006	2.477	0.14431
0.10	0.68	0.40	0.719	5.026	2.479	0.14533
0.10	0.69	0.40	0.709	5.047	2.482	0.14642
0.10	0.70	0.40	0.678	5.068	2.485	0.14747
0.10	0.71	0.40	0.711	5.088	2.487	0.14848
0.10	0.72	0.40	0.711	5.112	2.491	0.14969
0.10	0.73	0.40	0.715	5.133	2.495	0.15070
0.10	0.74	0.40	0.688	5.158	2.498	0.15198
0.10	0.75	0.40	0.699	5.180	2.499	0.15317
0.10	0.76	0.40	0.734	5.200	2.506	0.15403
0.10	0.77	0.40	0.709	5.223	2.509	0.15516
0.10	0.78	0.40	0.686	5.243	2.511	0.15623
0.10	0.79	0.40	0.730	5.265	2.517	0.15723
0.10	0.80	0.40	0.696	5.288	2.520	0.15831
0.10	0.81	0.40	0.718	5.311	2.527	0.15933
0.10	0.82	0.40	0.706	5.330	2.536	0.16003
0.10	0.83	0.40	0.719	5.348	2.546	0.16053
0.10	0.84	0.40	0.725	5.366	2.559	0.16093
0.10	0.85	0.40	0.718	5.385	2.573	0.16136
0.10	0.86	0.40	0.719	5.404	2.587	0.16175
0.10	0.87	0.40	0.694	5.424	2.605	0.16206
0.10	0.88	0.40	0.707	5.451	2.624	0.16273
0.10	0.89	0.40	0.723	5.474	2.643	0.16308
0.10	0.90	0.40	0.717	5.496	2.655	0.16378
0.10	0.91	0.40	0.732	5.518	2.664	0.16460
0.10	0.92	0.40	0.720	5.537	2.674	0.16524
0.10	0.93	0.40	0.701	5.561	2.687	0.16601
0.10	0.94	0.40	0.724	5.587	2.697	0.16705
0.10	0.95	0.40	0.717	5.618	2.708	0.16828
0.10	0.96	0.40	0.683	5.646	2.716	0.16953
0.10	0.97	0.40	0.711	5.685	2.736	0.17080
0.10	0.98	0.40	0.713	5.732	2.770	0.17189
0.10	0.99	0.40	0.726	5.818	2.797	0.17560
0.10	1.00	0.40	0.699	6.222	2.893	0.19458
0.11	0.01	0.40	0.677	4.433	2.824	0.09368
0.11	0.02	0.40	0.674	4.418	2.790	0.09458
0.11	0.03	0.40	0.681	4.415	2.774	0.09524
0.11	0.04	0.40	0.668	4.417	2.765	0.09588
0.11	0.05	0.40	0.677	4.424	2.758	0.09664
0.11	0.06	0.40	0.642	4.431	2.750	0.09742
0.11	0.07	0.40	0.671	4.434	2.740	0.09812
0.11	0.08	0.40	0.680	4.434	2.727	0.09879
0.11	0.09	0.40	0.688	4.431	2.709	0.09954
0.11	0.10	0.40	0.675	4.428	2.690	0.10038
0.11	0.11	0.40	0.680	4.420	2.668	0.10108
0.11	0.12	0.40	0.684	4.413	2.645	0.10184
0.11	0.13	0.40	0.645	4.407	2.627	0.10247
0.11	0.14	0.40	0.664	4.405	2.608	0.10328
0.11	0.15	0.40	0.689	4.402	2.593	0.10389
0.11	0.16	0.40	0.686	4.400	2.577	0.10463
0.11	0.17	0.40	0.686	4.400	2.565	0.10526
0.11	0.18	0.40	0.643	4.402	2.553	0.10598
0.11	0.19	0.40	0.681	4.404	2.544	0.10657
0.11	0.20	0.40	0.670	4.409	2.533	0.10739
0.11	0.21	0.40	0.666	4.414	2.524	0.10815
0.11	0.22	0.40	0.675	4.419	2.514	0.10893
0.11	0.23	0.40	0.685	4.424	2.508	0.10955
0.11	0.24	0.40	0.650	4.429	2.502	0.11018
0.11	0.25	0.40	0.681	4.436	2.493	0.11098
0.11	0.26	0.40	0.681	4.443	2.485	0.11178
0.11	0.27	0.40	0.685	4.449	2.480	0.11239
0.11	0.28	0.40	0.690	4.458	2.474	0.11321
0.11	0.29	0.40	0.672	4.465	2.468	0.11391
0.11	0.30	0.40	0.666	4.473	2.464	0.11460
0.11	0.31	0.40	0.669	4.481	2.457	0.11539
0.11	0.32	0.40	0.680	4.490	2.452	0.11614
0.11	0.33	0.40	0.655	4.499	2.449	0.11682
0.11	0.34	0.40	0.682	4.508	2.445	0.11753
0.11	0.35	0.40	0.702	4.519	2.439	0.11841
0.11	0.36	0.40	0.651	4.528	2.436	0.11911
0.11	0.37	0.40	0.672	4.540	2.431	0.12004
0.11	0.38	0.40	0.683	4.549	2.429	0.12069
0.11	0.39	0.40	0.656	4.560	2.426	0.12143
0.11	0.40	0.40	0.684	4.571	2.420	0.12235
0.11	0.41	0.40	0.660	4.586	2.422	0.12311
0.11	0.42	0.40	0.691	4.603	2.427	0.12384
0.11	0.43	0.40	0.690	4.618	2.429	0.12460
0.11	0.44	0.40	0.676	4.634	2.430	0.12547
0.11	0.45	0.40	0.699	4.651	2.430	0.12643
0.11	0.46	0.40	0.708	4.667	2.432	0.12724
0.11	0.47	0.40	0.680	4.684	2.435	0.12806
0.11	0.48	0.40	0.684	4.700	2.434	0.12896
0.11	0.49	0.40	0.716	4.716	2.437	0.12978
0.11	0.50	0.40	0.703	4.733	2.439	0.13064
0.11	0.51	0.40	0.674	4.750	2.439	0.13162
0.11	0.52	0.40	0.662	4.766	2.441	0.13244
0.11	0.53	0.40	0.709	4.784	2.443	0.13333
0.11	0.54	0.40	0.685	4.801	2.444	0.13424
0.11	0.55	0.40	0.666	4.818	2.445	0.13515
0.11	0.56	0.40	0.706	4.836	2.448	0.13607
0.11	0.57	0.40	0.711	4.854	2.449	0.13704
0.11	0.58	0.40	0.696	4.872	2.450	0.13797
0.11	0.59	0.40	0.679	4.892	2.452	0.13904
0.11	0.60	0.40	0.704	4.910	2.453	0.14006
0.11	0.61	0.40	0.685	4.931	2.454	0.14119
0.11	0.62	0.40	0.679	4.949	2.460	0.14188
0.11	0.63	0.40	0.699	4.970	2.461	0.14303
0.11	0.64	0.40	0.701	4.991	2.464	0.14408
0.11	0.65	0.40	0.684	5.013	2.465	0.14531
0.11	0.66	0.40	0.709	5.037	2.467	0.14654
0.11	0.67	0.40	0.675	5.059	2.469	0.14775
0.11	0.68	0.40	0.680	5.081	2.469	0.14904
0.11	0.69	0.40	0.686	5.105	2.471	0.15026
0.11	0.70	0.40	0.724	5.127	2.471	0.15150
0.11	0.71	0.40	0.692	5.151	2.473	0.15282
0.11	0.72	0.40	0.720	5.176	2.476	0.15410
0.11	0.73	0.40	0.719	5.201	2.479	0.15539
0.11	0.74	0.40	0.712	5.226	2.476	0.15689
0.11	0.75	0.40	0.693	5.251	2.479	0.15818
0.11	0.76	0.40	0.714	5.273	2.487	0.15905
0.11	0.77	0.40	0.718	5.297	2.491	0.16025
0.11	0.78	0.40	0.709	5.319	2.497	0.16121
0.11	0.79	0.40	0.721	5.348	2.504	0.16252
0.11	0.80	0.40	0.714	5.369	2.513	0.16330
0.11	0.81	0.40	0.694	5.389	2.528	0.16373
0.11	0.82	0.40	0.720	5.405	2.543	0.16395
0.11	0.83	0.40	0.692	5.424	2.551	0.16463
0.11	0.84	0.40	0.721	5.444	2.563	0.16521
0.11	0.85	0.40	0.689	5.465	2.584	0.16543
0.11	0.86	0.40	0.711	5.485	2.601	0.16573
0.11	0.87	0.40	0.698	5.507	2.614	0.16640
0.11	0.88	0.40	0.706	5.530	2.632	0.16687
0.11	0.89	0.40	0.766	5.553	2.647	0.16743
0.11	0.90	0.40	0.721	5.573	2.657	0.16814
0.11	0.91	0.40	0.724	5.593	2.661	0.16908
0.11	0.92	0.40	0.762	5.611	2.669	0.16976
0.11	0.93	0.40	0.727	5.626	2.671	0.17054
0.11	0.94	0.40	0.730	5.648	2.671	0.17176
0.11	0.95	0.40	0.722	5.670	2.681	0.17256
0.11	0.96	0.40	0.732	5.694	2.698	0.17314
0.11	0.97	0.40	0.682	5.732	2.726	0.17403
0.11	0.98	0.40	0.720	5.788	2.753	0.17596
0.11	0.99	0.40	0.720	5.874	2.753	0.18094
0.11	1.00	0.40	0.700	6.304	2.842	0.20177
0.12	0.01	0.40	0.658	4.414	2.816	0.09298
0.12	0.02	0.40	0.679	4.401	2.786	0.09383
0.12	0.03	0.40	0.638	4.398	2.770	0.09451
0.12	0.04	0.40	0.640	4.401	2.759	0.09520
0.12	0.05	0.40	0.685	4.407	2.752	0.09595
0.12	0.06	0.40	0.637	4.414	2.746	0.09667
0.12	0.07	0.40	0.691	4.417	2.734	0.09747
0.12	0.08	0.40	0.669	4.417	2.720	0.09823
0.12	0.09	0.40	0.639	4.414	2.703	0.09895
0.12	0.10	0.40	0.671	4.411	2.683	0.09982
0.12	0.11	0.40	0.679	4.404	2.659	0.10061
0.12	0.12	0.40	0.672	4.397	2.638	0.10134
0.12	0.13	0.40	0.681	4.394	2.618	0.10217
0.12	0.14	0.40	0.643	4.390	2.603	0.10274
0.12	0.15	0.40	0.685	4.389	2.585	0.10359
0.12	0.16	0.40	0.675	4.389	2.570	0.10437
0.12	0.17	0.40	0.655	4.390	2.558	0.10500
0.12	0.18	0.40	0.637	4.393	2.547	0.10574
0.12	0.19	0.40	0.682	4.397	2.536	0.10655
0.12	0.20	0.40	0.683	4.401	2.527	0.10727
0.12	0.21	0.40	0.675	4.405	2.518	0.10795
0.12	0.22	0.40	0.646	4.411	2.509	0.10873
0.12	0.23	0.40	0.645	4.417	2.503	0.10941
0.12	0.24	0.40	0.681	4.423	2.494	0.11018
0.12	0.25	0.40	0.688	4.430	2.487	0.11096
0.12	0.26	0.40	0.647	4.437	2.480	0.11171
0.12	0.27	0.40	0.677	4.445	2.474	0.11249
0.12	0.28	0.40	0.652	4.454	2.466	0.11336
0.12	0.29	0.40	0.706	4.462	2.462	0.11407
0.12	0.30	0.40	0.684	4.471	2.457	0.11479
0.12	0.31	0.40	0.650	4.481	2.451	0.11566
0.12	0.32	0.40	0.680	4.490	2.446	0.11646
0.12	0.33	0.40	0.684	4.501	2.441	0.11732
0.12	0.34	0.40	0.650	4.511	2.438	0.11803
0.12	0.35	0.40	0.706	4.522	2.434	0.11888
0.12	0.36	0.40	0.694	4.532	2.429	0.11968
0.12	0.37	0.40	0.685	4.544	2.425	0.12054
0.12	0.38	0.40	0.698	4.554	2.422	0.12128
0.12	0.39	0.40	0.693	4.567	2.418	0.12221
0.12	0.40	0.40	0.679	4.579	2.414	0.12309
0.12	0.41	0.40	0.709	4.596	2.416	0.12394
0.12	0.42	0.40	0.671	4.613	2.419	0.12480
0.12	0.43	0.40	0.652	4.630	2.420	0.12569
0.12	0.44	0.40	0.705	4.646	2.421	0.12656
0.12	0.45	0.40	0.693	4.664	2.423	0.12750
0.12	0.46	0.40	0.697	4.683	2.424	0.12852
0.12	0.47	0.40	0.695	4.700	2.427	0.12934
0.12	0.48	0.40	0.658	4.718	2.428	0.13033
0.12	0.49	0.40	0.676	4.736	2.431	0.13121
0.12	0.50	0.40	0.676	4.754	2.431	0.13223
0.12	0.51	0.40	0.696	4.772	2.433	0.13313
0.12	0.52	0.40	0.696	4.790	2.434	0.13410
0.12	0.53	0.40	0.688	4.809	2.435	0.13515
0.12	0.54	0.40	0.679	4.827	2.435	0.13616
0.12	0.55	0.40	0.663	4.847	2.438	0.13714
0.12	0.56	0.40	0.673	4.866	2.438	0.13822
0.12	0.57	0.40	0.688	4.886	2.440	0.13929
0.12	0.58	0.40	0.698	4.906	2.443	0.14031
0.12	0.59	0.40	0.681	4.927	2.442	0.14153
0.12	0.60	0.40	0.709	4.950	2.449	0.14250
0.12	0.61	0.40	0.758	4.970	2.449	0.14363
0.12	0.62	0.40	0.688	4.993	2.451	0.14484
0.12	0.63	0.40	0.708	5.016	2.455	0.14598
0.12	0.64	0.40	0.673	5.041	2.456	0.14736
0.12	0.65	0.40	0.714	5.063	2.457	0.14858
0.12	0.66	0.40	0.684	5.087	2.457	0.14990
0.12	0.67	0.40	0.699	5.111	2.457	0.15130
0.12	0.68	0.40	0.718	5.137	2.456	0.15281
0.12	0.69	0.40	0.711	5.164	2.454	0.15444
0.12	0.70	0.40	0.705	5.191	2.456	0.15586
0.12	0.71	0.40	0.710	5.218	2.458	0.15733
0.12	0.72	0.40	0.712	5.245	2.455	0.15900
0.12	0.73	0.40	0.721	5.271	2.457	0.16043
0.12	0.74	0.40	0.688	5.298	2.457	0.16194
0.12	0.75	0.40	0.720	5.324	2.465	0.16304
0.12	0.76	0.40	0.699	5.351	2.473	0.16420
0.12	0.77	0.40	0.717	5.376	2.483	0.16516
0.12	0.78	0.40	0.689	5.399	2.496	0.16587
0.12	0.79	0.40	0.692	5.420	2.508	0.16644
0.12	0.80	0.40	0.712	5.440	2.517	0.16719
0.12	0.81	0.40	0.721	5.460	2.528	0.16780
0.12	0.82	0.40	0.723	5.476	2.543	0.16801
0.12	0.83	0.40	0.725	5.496	2.552	0.16871
0.12	0.84	0.40	0.706	5.515	2.569	0.16901
0.12	0.85	0.40	0.730	5.535	2.579	0.16968
0.12	0.86	0.40	0.726	5.551	2.596	0.16980
0.12	0.87	0.40	0.725	5.571	2.611	0.17023
0.12	0.88	0.40	0.726	5.600	2.623	0.17130
0.12	0.89	0.40	0.715	5.628	2.647	0.17175
0.12	0.90	0.40	0.722	5.645	2.658	0.17221
0.12	0.91	0.40	0.721	5.652	2.652	0.17298
0.12	0.92	0.40	0.706	5.660	2.644	0.17380
0.12	0.93	0.40	0.724	5.671	2.640	0.17463
0.12	0.94	0.40	0.719	5.686	2.647	0.17510
0.12	0.95	0.40	0.725	5.706	2.662	0.17556
0.12	0.96	0.40	0.714	5.736	2.682	0.17636
0.12	0.97	0.40	0.728	5.776	2.699	0.17786
0.12	0.98	0.40	0.715	5.833	2.714	0.18044
0.12	0.99	0.40	0.722	5.931	2.725	0.18560
0.12	1.00	0.40	0.706	6.387	2.806	0.20825
0.13	0.01	0.40	0.671	4.399	2.809	0.09248
0.13	0.02	0.40	0.636	4.385	2.781	0.09314
0.13	0.03	0.40	0.646	4.382	2.764	0.09384
0.13	0.04	0.40	0.635	4.385	2.754	0.09456
0.13	0.05	0.40	0.683	4.392	2.746	0.09539
0.13	0.06	0.40	0.665	4.399	2.739	0.09614
0.13	0.07	0.40	0.644	4.402	2.728	0.09690
0.13	0.08	0.40	0.662	4.402	2.713	0.09768
0.13	0.09	0.40	0.688	4.399	2.695	0.09850
0.13	0.10	0.40	0.671	4.396	2.674	0.09936
0.13	0.11	0.40	0.645	4.388	2.651	0.10014
0.13	0.12	0.40	0.668	4.383	2.629	0.10094
0.13	0.13	0.40	0.646	4.379	2.610	0.10172
0.13	0.14	0.40	0.644	4.377	2.593	0.10248
0.13	0.15	0.40	0.676	4.377	2.577	0.10334
0.13	0.16	0.40	0.660	4.377	2.564	0.10394
0.13	0.17	0.40	0.652	4.379	2.552	0.10469
0.13	0.18	0.40	0.647	4.383	2.541	0.10553
0.13	0.19	0.40	0.676	4.386	2.530	0.10624
0.13	0.20	0.40	0.679	4.392	2.521	0.10702
0.13	0.21	0.40	0.656	4.397	2.512	0.10783
0.13	0.22	0.40	0.656	4.404	2.503	0.10864
0.13	0.23	0.40	0.672	4.410	2.495	0.10940
0.13	0.24	0.40	0.644	4.417	2.488	0.11016
0.13	0.25	0.40	0.673	4.424	2.481	0.11092
0.13	0.26	0.40	0.642	4.433	2.473	0.11182
0.13	0.27	0.40	0.658	4.441	2.467	0.11263
0.13	0.28	0.40	0.667	4.450	2.461	0.11338
0.13	0.29	0.40	0.659	4.460	2.455	0.11424
0.13	0.30	0.40	0.668	4.470	2.448	0.11519
0.13	0.31	0.40	0.679	4.481	2.445	0.11595
0.13	0.32	0.40	0.690	4.490	2.439	0.11682
0.13	0.33	0.40	0.694	4.502	2.436	0.11764
0.13	0.34	0.40	0.653	4.514	2.430	0.11858
0.13	0.35	0.40	0.673	4.525	2.426	0.11945
0.13	0.36	0.40	0.683	4.537	2.424	0.12025
0.13	0.37	0.40	0.661	4.549	2.421	0.12105
0.13	0.38	0.40	0.689	4.562	2.415	0.12212
0.13	0.39	0.40	0.709	4.576	2.411	0.12304
0.13	0.40	0.40	0.657	4.590	2.408	0.12405
0.13	0.41	0.40	0.688	4.607	2.411	0.12486
0.13	0.42	0.40	0.693	4.625	2.412	0.12579
0.13	0.43	0.40	0.675	4.643	2.416	0.12667
0.13	0.44	0.40	0.702	4.662	2.415	0.12777
0.13	0.45	0.40	0.681	4.681	2.417	0.12876
0.13	0.46	0.40	0.704	4.699	2.420	0.12964
0.13	0.47	0.40	0.701	4.720	2.420	0.13080
0.13	0.48	0.40	0.699	4.737	2.425	0.13158
0.13	0.49	0.40	0.680	4.757	2.424	0.13274
0.13	0.50	0.40	0.675	4.777	2.423	0.13394
0.13	0.51	0.40	0.685	4.796	2.425	0.13488
0.13	0.52	0.40	0.690	4.814	2.429	0.13574
0.13	0.53	0.40	0.707	4.834	2.430	0.13685
0.13	0.54	0.40	0.672	4.856	2.431	0.13802
0.13	0.55	0.40	0.711	4.877	2.435	0.13900
0.13	0.56	0.40	0.681	4.898	2.435	0.14024
0.13	0.57	0.40	0.670	4.920	2.436	0.14140
0.13	0.58	0.40	0.709	4.943	2.439	0.14259
0.13	0.59	0.40	0.684	4.967	2.439	0.14398
0.13	0.60	0.40	0.696	4.990	2.440	0.14520
0.13	0.61	0.40	0.711	5.014	2.441	0.14651
0.13	0.62	0.40	0.720	5.038	2.442	0.14784
0.13	0.63	0.40	0.698	5.064	2.443	0.14930
0.13	0.64	0.40	0.723	5.089	2.442	0.15073
0.13	0.65	0.40	0.683	5.116	2.442	0.15224
0.13	0.66	0.40	0.740	5.143	2.442	0.15381
0.13	0.67	0.40	0.715	5.170	2.441	0.15542
0.13	0.68	0.40	0.720	5.201	2.436	0.15743
0.13	0.69	0.40	0.712	5.231	2.435	0.15918
0.13	0.70	0.40	0.716	5.259	2.433	0.16090
0.13	0.71	0.40	0.731	5.287	2.436	0.16228
0.13	0.72	0.40	0.722	5.313	2.437	0.16374
0.13	0.73	0.40	0.692	5.343	2.443	0.16519
0.13	0.74	0.40	0.724	5.371	2.450	0.16643
0.13	0.75	0.40	0.725	5.399	2.459	0.16760
0.13	0.76	0.40	0.702	5.426	2.470	0.16858
0.13	0.77	0.40	0.710	5.449	2.486	0.16918
0.13	0.78	0.40	0.726	5.469	2.499	0.16974
0.13	0.79	0.40	0.724	5.490	2.504	0.17068
0.13	0.80	0.40	0.743	5.510	2.520	0.17104
0.13	0.81	0.40	0.732	5.530	2.524	0.17201
0.13	0.82	0.40	0.731	5.546	2.535	0.17241
0.13	0.83	0.40	0.728	5.558	2.548	0.17251
0.13	0.84	0.40	0.728	5.575	2.560	0.17288
0.13	0.85	0.40	0.731	5.593	2.574	0.17327
0.13	0.86	0.40	0.725	5.610	2.582	0.17387
0.13	0.87	0.40	0.762	5.625	2.590	0.17433
0.13	0.88	0.40	0.724	5.640	2.597	0.17486
0.13	0.89	0.40	0.728	5.656	2.602	0.17557
0.13	0.90	0.40	0.771	5.666	2.603	0.17611
0.13	0.91	0.40	0.760	5.679	2.604	0.17674
0.13	0.92	0.40	0.702	5.695	2.604	0.17768
0.13	0.93	0.40	0.716	5.708	2.611	0.17808
0.13	0.94	0.40	0.722	5.722	2.621	0.17840
0.13	0.95	0.40	0.727	5.747	2.636	0.17918
0.13	0.96	0.40	0.712	5.782	2.659	0.18007
0.13	0.97	0.40	0.721	5.820	2.671	0.18175
0.13	0.98	0.40	0.708	5.879	2.683	0.18456
0.13	0.99	0.40	0.690	5.994	2.691	0.19085
0.13	1.00	0.40	0.699	6.479	2.756	0.21588
0.14	0.01	0.40	0.633	4.383	2.802	0.09189
0.14	0.02	0.40	0.659	4.370	2.776	0.09250
0.14	0.03	0.40	0.634	4.366	2.759	0.09323
0.14	0.04	0.40	0.640	4.371	2.750	0.09397
0.14	0.05	0.40	0.671	4.378	2.740	0.09490
0.14	0.06	0.40	0.644	4.385	2.735	0.09561
0.14	0.07	0.40	0.660	4.389	2.722	0.09647
0.14	0.08	0.40	0.669	4.388	2.704	0.09737
0.14	0.09	0.40	0.675	4.385	2.688	0.09805
0.14	0.10	0.40	0.671	4.380	2.667	0.09884
0.14	0.11	0.40	0.674	4.374	2.642	0.09977
0.14	0.12	0.40	0.667	4.369	2.622	0.10053
0.14	0.13	0.40	0.669	4.366	2.605	0.10126
0.14	0.14	0.40	0.680	4.366	2.587	0.10217
0.14	0.15	0.40	0.674	4.365	2.572	0.10288
0.14	0.16	0.40	0.644	4.367	2.560	0.10360
0.14	0.17	0.40	0.680	4.369	2.546	0.10446
0.14	0.18	0.40	0.665	4.374	2.535	0.10530
0.14	0.19	0.40	0.651	4.379	2.525	0.10606
0.14	0.20	0.40	0.641	4.385	2.515	0.10694
0.14	0.21	0.40	0.669	4.390	2.505	0.10774
0.14	0.22	0.40	0.686	4.398	2.498	0.10857
0.14	0.23	0.40	0.662	4.405	2.489	0.10940
0.14	0.24	0.40	0.655	4.412	2.482	0.11018
0.14	0.25	0.40	0.647	4.420	2.473	0.11110
0.14	0.26	0.40	0.672	4.429	2.469	0.11181
0.14	0.27	0.40	0.657	4.439	2.460	0.11285
0.14	0.28	0.40	0.652	4.449	2.455	0.11363
0.14	0.29	0.40	0.686	4.459	2.451	0.11440
0.14	0.30	0.40	0.647	4.470	2.444	0.11541
0.14	0.31	0.40	0.675	4.481	2.438	0.11636
0.14	0.32	0.40	0.658	4.492	2.435	0.11714
0.14	0.33	0.40	0.654	4.505	2.430	0.11814
0.14	0.34	0.40	0.687	4.517	2.427	0.11894
0.14	0.35	0.40	0.683	4.529	2.423	0.11983
0.14	0.36	0.40	0.680	4.544	2.418	0.12091
0.14	0.37	0.40	0.656	4.557	2.412	0.12198
0.14	0.38	0.40	0.667	4.570	2.411	0.12274
0.14	0.39	0.40	0.677	4.585	2.407	0.12379
0.14	0.40	0.40	0.692	4.599	2.406	0.12464
0.14	0.41	0.40	0.688	4.619	2.405	0.12584
0.14	0.42	0.40	0.671	4.639	2.407	0.12683
0.14	0.43	0.40	0.704	4.657	2.411	0.12771
0.14	0.44	0.40	0.655	4.677	2.412	0.12880
0.14	0.45	0.40	0.700	4.698	2.413	0.12995
0.14	0.46	0.40	0.683	4.718	2.416	0.13090
0.14	0.47	0.40	0.707	4.738	2.417	0.13199
0.14	0.48	0.40	0.663	4.758	2.420	0.13294
0.14	0.49	0.40	0.698	4.779	2.418	0.13428
0.14	0.50	0.40	0.694	4.799	2.421	0.13529
0.14	0.51	0.40	0.665	4.821	2.422	0.13648
0.14	0.52	0.40	0.699	4.842	2.424	0.13758
0.14	0.53	0.40	0.667	4.863	2.424	0.13879
0.14	0.54	0.40	0.698	4.887	2.426	0.14000
0.14	0.55	0.40	0.709	4.909	2.427	0.14126
0.14	0.56	0.40	0.694	4.932	2.429	0.14248
0.14	0.57	0.40	0.711	4.958	2.429	0.14393
0.14	0.58	0.40	0.724	4.983	2.432	0.14523
0.14	0.59	0.40	0.719	5.009	2.431	0.14673
0.14	0.60	0.40	0.714	5.032	2.432	0.14802
0.14	0.61	0.40	0.673	5.058	2.433	0.14940
0.14	0.62	0.40	0.710	5.085	2.433	0.15098
0.14	0.63	0.40	0.714	5.116	2.430	0.15286
0.14	0.64	0.40	0.754	5.144	2.428	0.15458
0.14	0.65	0.40	0.716	5.174	2.423	0.15649
0.14	0.66	0.40	0.685	5.205	2.423	0.15830
0.14	0.67	0.40	0.722	5.236	2.419	0.16026
0.14	0.68	0.40	0.721	5.266	2.419	0.16193
0.14	0.69	0.40	0.721	5.295	2.421	0.16348
0.14	0.70	0.40	0.731	5.323	2.423	0.16499
0.14	0.71	0.40	0.727	5.352	2.423	0.16664
0.14	0.72	0.40	0.690	5.381	2.427	0.16813
0.14	0.73	0.40	0.726	5.409	2.437	0.16921
0.14	0.74	0.40	0.720	5.435	2.448	0.17021
0.14	0.75	0.40	0.752	5.460	2.462	0.17091
0.14	0.76	0.40	0.719	5.486	2.470	0.17200
0.14	0.77	0.40	0.721	5.512	2.477	0.17319
0.14	0.78	0.40	0.717	5.536	2.488	0.17404
0.14	0.79	0.40	0.720	5.557	2.502	0.17460
0.14	0.80	0.40	0.694	5.577	2.510	0.17535
0.14	0.81	0.40	0.738	5.589	2.521	0.17552
0.14	0.82	0.40	0.754	5.603	2.526	0.17606
0.14	0.83	0.40	0.724	5.621	2.537	0.17660
0.14	0.84	0.40	0.726	5.636	2.547	0.17698
0.14	0.85	0.40	0.724	5.651	2.560	0.17721
0.14	0.86	0.40	0.722	5.667	2.564	0.17793
0.14	0.87	0.40	0.698	5.680	2.571	0.17837
0.14	0.88	0.40	0.737	5.688	2.575	0.17869
0.14	0.89	0.40	0.732	5.699	2.580	0.17901
0.14	0.90	0.40	0.735	5.709	2.578	0.17970
0.14	0.91	0.40	0.726	5.719	2.579	0.18026
0.14	0.92	0.40	0.739	5.732	2.583	0.18083
0.14	0.93	0.40	0.735	5.742	2.589	0.18110
0.14	0.94	0.40	0.721	5.760	2.603	0.18149
0.14	0.95	0.40	0.731	5.790	2.621	0.18236
0.14	0.96	0.40	0.720	5.822	2.632	0.18370
0.14	0.97	0.40	0.687	5.863	2.646	0.18536
0.14	0.98	0.40	0.711	5.928	2.662	0.18837
0.14	0.99	0.40	0.719	6.048	2.672	0.19483
0.14	1.00	0.40	0.707	6.567	2.710	0.22305
0.15	0.01	0.40	0.668	4.369	2.796	0.09145
0.15	0.02	0.40	0.677	4.356	2.770	0.09203
0.15	0.03	0.40	0.667	4.355	2.752	0.09292
0.15	0.04	0.40	0.673	4.358	2.744	0.09348
0.15	0.05	0.40	0.649	4.365	2.737	0.09428
0.15	0.06	0.40	0.693	4.372	2.729	0.09515
0.15	0.07	0.40	0.645	4.375	2.715	0.09605
0.15	0.08	0.40	0.675	4.374	2.700	0.09679
0.15	0.09	0.40	0.645	4.372	2.683	0.09756
0.15	0.10	0.40	0.670	4.367	2.659	0.09849
0.15	0.11	0.40	0.645	4.361	2.635	0.09938
0.15	0.12	0.40	0.673	4.358	2.614	0.10030
0.15	0.13	0.40	0.680	4.355	2.597	0.10099
0.15	0.14	0.40	0.673	4.354	2.580	0.10185
0.15	0.15	0.40	0.679	4.356	2.566	0.10267
0.15	0.16	0.40	0.660	4.358	2.552	0.10351
0.15	0.17	0.40	0.643	4.361	2.542	0.10423
0.15	0.18	0.40	0.639	4.366	2.529	0.10511
0.15	0.19	0.40	0.646	4.372	2.520	0.10594
0.15	0.20	0.40	0.684	4.378	2.509	0.10681
0.15	0.21	0.40	0.684	4.385	2.499	0.10776
0.15	0.22	0.40	0.680	4.392	2.492	0.10853
0.15	0.23	0.40	0.659	4.399	2.485	0.10925
0.15	0.24	0.40	0.678	4.408	2.477	0.11021
0.15	0.25	0.40	0.667	4.418	2.468	0.11118
0.15	0.26	0.40	0.686	4.428	2.462	0.11206
0.15	0.27	0.40	0.674	4.437	2.456	0.11292
0.15	0.28	0.40	0.669	4.448	2.449	0.11389
0.15	0.29	0.40	0.683	4.459	2.444	0.11479
0.15	0.30	0.40	0.688	4.471	2.439	0.11573
0.15	0.31	0.40	0.673	4.484	2.433	0.11672
0.15	0.32	0.40	0.667	4.496	2.429	0.11761
0.15	0.33	0.40	0.659	4.508	2.425	0.11853
0.15	0.34	0.40	0.653	4.523	2.421	0.11961
0.15	0.35	0.40	0.657	4.537	2.415	0.12064
0.15	0.36	0.40	0.650	4.551	2.413	0.12153
0.15	0.37	0.40	0.677	4.566	2.409	0.12261
0.15	0.38	0.40	0.687	4.581	2.407	0.12354
0.15	0.39	0.40	0.682	4.595	2.402	0.12463
0.15	0.40	0.40	0.656	4.611	2.399	0.12565
0.15	0.41	0.40	0.704	4.631	2.403	0.12662
0.15	0.42	0.40	0.695	4.653	2.403	0.12788
0.15	0.43	0.40	0.662	4.675	2.405	0.12898
0.15	0.44	0.40	0.680	4.695	2.408	0.12999
0.15	0.45	0.40	0.666	4.716	2.411	0.13104
0.15	0.46	0.40	0.696	4.737	2.411	0.13226
0.15	0.47	0.40	0.711	4.760	2.411	0.13356
0.15	0.48	0.40	0.697	4.782	2.415	0.13459
0.15	0.49	0.40	0.691	4.804	2.415	0.13586
0.15	0.50	0.40	0.696	4.827	2.416	0.13711
0.15	0.51	0.40	0.697	4.849	2.416	0.13838
0.15	0.52	0.40	0.712	4.872	2.417	0.13963
0.15	0.53	0.40	0.708	4.896	2.419	0.14087
0.15	0.54	0.40	0.703	4.920	2.420	0.14223
0.15	0.55	0.40	0.686	4.945	2.422	0.14356
0.15	0.56	0.40	0.714	4.971	2.424	0.14495
0.15	0.57	0.40	0.704	4.997	2.418	0.14666
0.15	0.58	0.40	0.708	5.022	2.423	0.14786
0.15	0.59	0.40	0.717	5.049	2.424	0.14939
0.15	0.60	0.40	0.705	5.077	2.423	0.15100
0.15	0.61	0.40	0.685	5.108	2.423	0.15275
0.15	0.62	0.40	0.684	5.141	2.419	0.15483
0.15	0.63	0.40	0.712	5.172	2.418	0.15665
0.15	0.64	0.40	0.727	5.205	2.411	0.15886
0.15	0.65	0.40	0.721	5.234	2.412	0.16045
0.15	0.66	0.40	0.720	5.266	2.408	0.16248
0.15	0.67	0.40	0.691	5.299	2.407	0.16439
0.15	0.68	0.40	0.705	5.330	2.407	0.16615
0.15	0.69	0.40	0.704	5.359	2.407	0.16779
0.15	0.70	0.40	0.689	5.388	2.410	0.16934
0.15	0.71	0.40	0.734	5.416	2.413	0.17078
0.15	0.72	0.40	0.722	5.448	2.423	0.17208
0.15	0.73	0.40	0.726	5.472	2.435	0.17290
0.15	0.74	0.40	0.712	5.495	2.447	0.17363
0.15	0.75	0.40	0.715	5.523	2.450	0.17508
0.15	0.76	0.40	0.714	5.551	2.455	0.17649
0.15	0.77	0.40	0.730	5.576	2.469	0.17728
0.15	0.78	0.40	0.723	5.600	2.472	0.17845
0.15	0.79	0.40	0.744	5.622	2.479	0.17938
0.15	0.80	0.40	0.723	5.637	2.486	0.17989
0.15	0.81	0.40	0.716	5.651	2.493	0.18038
0.15	0.82	0.40	0.718	5.670	2.506	0.18083
0.15	0.83	0.40	0.714	5.685	2.523	0.18091
0.15	0.84	0.40	0.731	5.696	2.534	0.18104
0.15	0.85	0.40	0.728	5.709	2.546	0.18121
0.15	0.86	0.40	0.724	5.721	2.554	0.18153
0.15	0.87	0.40	0.768	5.731	2.556	0.18202
0.15	0.88	0.40	0.721	5.739	2.559	0.18232
0.15	0.89	0.40	0.689	5.750	2.562	0.18284
0.15	0.90	0.40	0.748	5.759	2.560	0.18345
0.15	0.91	0.40	0.723	5.766	2.561	0.18381
0.15	0.92	0.40	0.729	5.776	2.565	0.18418
0.15	0.93	0.40	0.728	5.788	2.573	0.18446
0.15	0.94	0.40	0.721	5.808	2.590	0.18480
0.15	0.95	0.40	0.692	5.835	2.609	0.18551
0.15	0.96	0.40	0.721	5.865	2.613	0.18708
0.15	0.97	0.40	0.695	5.908	2.630	0.18870
0.15	0.98	0.40	0.709	5.971	2.641	0.19182
0.15	0.99	0.40	0.688	6.096	2.658	0.19825
0.15	1.00	0.40	0.674	6.670	2.672	0.23073
0.16	0.01	0.40	0.666	4.356	2.790	0.09097
0.16	0.02	0.40	0.660	4.343	2.767	0.09145
0.16	0.03	0.40	0.641	4.341	2.750	0.09226
0.16	0.04	0.40	0.635	4.345	2.739	0.09305
0.16	0.05	0.40	0.685	4.353	2.734	0.09374
0.16	0.06	0.40	0.666	4.361	2.724	0.09473
0.16	0.07	0.40	0.640	4.363	2.711	0.09556
0.16	0.08	0.40	0.644	4.363	2.694	0.09642
0.16	0.09	0.40	0.644	4.360	2.676	0.09716
0.16	0.10	0.40	0.680	4.354	2.652	0.09815
0.16	0.11	0.40	0.677	4.349	2.628	0.09912
0.16	0.12	0.40	0.665	4.346	2.606	0.10000
0.16	0.13	0.40	0.669	4.344	2.591	0.10070
0.16	0.14	0.40	0.647	4.345	2.576	0.10151
0.16	0.15	0.40	0.637	4.346	2.561	0.10238
0.16	0.16	0.40	0.666	4.350	2.547	0.10328
0.16	0.17	0.40	0.643	4.353	2.535	0.10406
0.16	0.18	0.40	0.678	4.358	2.525	0.10493
0.16	0.19	0.40	0.675	4.365	2.512	0.10595
0.16	0.20	0.40	0.667	4.372	2.504	0.10678
0.16	0.21	0.40	0.649	4.380	2.493	0.10777
0.16	0.22	0.40	0.681	4.387	2.487	0.10848
0.16	0.23	0.40	0.642	4.396	2.478	0.10946
0.16	0.24	0.40	0.681	4.405	2.470	0.11037
0.16	0.25	0.40	0.684	4.416	2.464	0.11132
0.16	0.26	0.40	0.673	4.426	2.456	0.11226
0.16	0.27	0.40	0.650	4.437	2.450	0.11319
0.16	0.28	0.40	0.689	4.448	2.444	0.11419
0.16	0.29	0.40	0.690	4.461	2.440	0.11510
0.16	0.30	0.40	0.681	4.474	2.434	0.11615
0.16	0.31	0.40	0.657	4.486	2.430	0.11699
0.16	0.32	0.40	0.676	4.501	2.426	0.11807
0.16	0.33	0.40	0.701	4.515	2.421	0.11912
0.16	0.34	0.40	0.688	4.529	2.416	0.12014
0.16	0.35	0.40	0.660	4.545	2.413	0.12125
0.16	0.36	0.40	0.687	4.560	2.409	0.12226
0.16	0.37	0.40	0.695	4.576	2.406	0.12333
0.16	0.38	0.40	0.678	4.592	2.402	0.12443
0.16	0.39	0.40	0.689	4.608	2.399	0.12553
0.16	0.40	0.40	0.655	4.626	2.396	0.12669
0.16	0.41	0.40	0.695	4.647	2.397	0.12778
0.16	0.42	0.40	0.664	4.669	2.398	0.12898
0.16	0.43	0.40	0.698	4.692	2.404	0.13004
0.16	0.44	0.40	0.682	4.714	2.403	0.13133
0.16	0.45	0.40	0.700	4.738	2.405	0.13257
0.16	0.46	0.40	0.705	4.759	2.406	0.13373
0.16	0.47	0.40	0.673	4.783	2.406	0.13514
0.16	0.48	0.40	0.699	4.807	2.408	0.13633
0.16	0.49	0.40	0.707	4.830	2.410	0.13759
0.16	0.50	0.40	0.704	4.854	2.412	0.13887
0.16	0.51	0.40	0.679	4.878	2.412	0.14024
0.16	0.52	0.40	0.694	4.903	2.415	0.14152
0.16	0.53	0.40	0.731	4.929	2.414	0.14298
0.16	0.54	0.40	0.684	4.956	2.415	0.14450
0.16	0.55	0.40	0.709	4.982	2.413	0.14607
0.16	0.56	0.40	0.710	5.009	2.411	0.14772
0.16	0.57	0.40	0.697	5.036	2.414	0.14914
0.16	0.58	0.40	0.722	5.066	2.415	0.15074
0.16	0.59	0.40	0.693	5.096	2.416	0.15241
0.16	0.60	0.40	0.700	5.131	2.412	0.15455
0.16	0.61	0.40	0.712	5.165	2.407	0.15674
0.16	0.62	0.40	0.679	5.197	2.405	0.15866
0.16	0.63	0.40	0.716	5.232	2.401	0.16085
0.16	0.64	0.40	0.691	5.265	2.400	0.16278
0.16	0.65	0.40	0.727	5.298	2.395	0.16490
0.16	0.66	0.40	0.726	5.330	2.392	0.16689
0.16	0.67	0.40	0.736	5.363	2.390	0.16882
0.16	0.68	0.40	0.711	5.391	2.394	0.17023
0.16	0.69	0.40	0.713	5.421	2.396	0.17183
0.16	0.70	0.40	0.686	5.450	2.404	0.17312
0.16	0.71	0.40	0.735	5.478	2.410	0.17441
0.16	0.72	0.40	0.687	5.505	2.418	0.17558
0.16	0.73	0.40	0.690	5.533	2.426	0.17682
0.16	0.74	0.40	0.689	5.560	2.426	0.17836
0.16	0.75	0.40	0.702	5.590	2.431	0.17977
0.16	0.76	0.40	0.730	5.616	2.441	0.18085
0.16	0.77	0.40	0.759	5.639	2.450	0.18173
0.16	0.78	0.40	0.729	5.660	2.456	0.18266
0.16	0.79	0.40	0.719	5.678	2.462	0.18337
0.16	0.80	0.40	0.725	5.700	2.471	0.18418
0.16	0.81	0.40	0.725	5.718	2.486	0.18453
0.16	0.82	0.40	0.727	5.733	2.497	0.18488
0.16	0.83	0.40	0.745	5.745	2.505	0.18519
0.16	0.84	0.40	0.723	5.759	2.520	0.18532
0.16	0.85	0.40	0.699	5.769	2.530	0.18542
0.16	0.86	0.40	0.734	5.778	2.536	0.18563
0.16	0.87	0.40	0.736	5.786	2.543	0.18580
0.16	0.88	0.40	0.721	5.794	2.548	0.18598
0.16	0.89	0.40	0.697	5.806	2.547	0.18675
0.16	0.90	0.40	0.725	5.816	2.545	0.18737
0.16	0.91	0.40	0.726	5.820	2.547	0.18753
0.16	0.92	0.40	0.725	5.826	2.559	0.18735
0.16	0.93	0.40	0.729	5.843	2.569	0.18782
0.16	0.94	0.40	0.721	5.862	2.588	0.18801
0.16	0.95	0.40	0.731	5.889	2.598	0.18910
0.16	0.96	0.40	0.712	5.924	2.614	0.19042
0.16	0.97	0.40	0.729	5.970	2.633	0.19214
0.16	0.98	0.40	0.717	6.035	2.637	0.19569
0.16	0.99	0.40	0.734	6.159	2.654	0.20203
0.16	1.00	0.40	0.704	6.787	2.633	0.23917
0.17	0.01	0.40	0.672	4.341	2.785	0.09040
0.17	0.02	0.40	0.670	4.332	2.761	0.09109
0.17	0.03	0.40	0.706	4.330	2.745	0.09186
0.17	0.04	0.40	0.632	4.334	2.737	0.09254
0.17	0.05	0.40	0.676	4.342	2.730	0.09334
0.17	0.06	0.40	0.641	4.348	2.721	0.09418
0.17	0.07	0.40	0.675	4.351	2.705	0.09519
0.17	0.08	0.40	0.647	4.351	2.688	0.09604
0.17	0.09	0.40	0.649	4.349	2.671	0.09682
0.17	0.10	0.40	0.670	4.343	2.644	0.09789
0.17	0.11	0.40	0.672	4.338	2.621	0.09880
0.17	0.12	0.40	0.686	4.336	2.602	0.09964
0.17	0.13	0.40	0.677	4.335	2.584	0.10052
0.17	0.14	0.40	0.667	4.337	2.569	0.10143
0.17	0.15	0.40	0.672	4.338	2.555	0.10219
0.17	0.16	0.40	0.653	4.342	2.543	0.10308
0.17	0.17	0.40	0.668	4.346	2.529	0.10399
0.17	0.18	0.40	0.674	4.352	2.518	0.10490
0.17	0.19	0.40	0.671	4.359	2.507	0.10588
0.17	0.20	0.40	0.697	4.366	2.499	0.10670
0.17	0.21	0.40	0.651	4.375	2.489	0.10770
0.17	0.22	0.40	0.641	4.384	2.481	0.10859
0.17	0.23	0.40	0.679	4.393	2.472	0.10961
0.17	0.24	0.40	0.672	4.403	2.465	0.11056
0.17	0.25	0.40	0.655	4.414	2.457	0.11156
0.17	0.26	0.40	0.642	4.426	2.452	0.11249
0.17	0.27	0.40	0.673	4.438	2.445	0.11354
0.17	0.28	0.40	0.688	4.450	2.440	0.11446
0.17	0.29	0.40	0.696	4.464	2.434	0.11554
0.17	0.30	0.40	0.659	4.476	2.430	0.11644
0.17	0.31	0.40	0.689	4.491	2.426	0.11752
0.17	0.32	0.40	0.661	4.505	2.422	0.11852
0.17	0.33	0.40	0.691	4.521	2.416	0.11970
0.17	0.34	0.40	0.655	4.536	2.412	0.12074
0.17	0.35	0.40	0.688	4.553	2.410	0.12181
0.17	0.36	0.40	0.692	4.569	2.405	0.12295
0.17	0.37	0.40	0.680	4.585	2.402	0.12408
0.17	0.38	0.40	0.687	4.603	2.398	0.12525
0.17	0.39	0.40	0.663	4.622	2.395	0.12651
0.17	0.40	0.40	0.697	4.641	2.393	0.12771
0.17	0.41	0.40	0.685	4.664	2.395	0.12888
0.17	0.42	0.40	0.658	4.688	2.398	0.13008
0.17	0.43	0.40	0.700	4.711	2.399	0.13140
0.17	0.44	0.40	0.687	4.734	2.402	0.13249
0.17	0.45	0.40	0.692	4.758	2.402	0.13388
0.17	0.46	0.40	0.707	4.783	2.404	0.13520
0.17	0.47	0.40	0.695	4.807	2.404	0.13659
0.17	0.48	0.40	0.666	4.833	2.405	0.13798
0.17	0.49	0.40	0.694	4.858	2.406	0.13938
0.17	0.50	0.40	0.694	4.884	2.405	0.14088
0.17	0.51	0.40	0.694	4.911	2.407	0.14236
0.17	0.52	0.40	0.689	4.937	2.409	0.14370
0.17	0.53	0.40	0.704	4.965	2.409	0.14528
0.17	0.54	0.40	0.673	4.992	2.408	0.14692
0.17	0.55	0.40	0.723	5.019	2.406	0.14850
0.17	0.56	0.40	0.705	5.050	2.406	0.15032
0.17	0.57	0.40	0.707	5.081	2.408	0.15194
0.17	0.58	0.40	0.718	5.115	2.407	0.15395
0.17	0.59	0.40	0.686	5.151	2.405	0.15609
0.17	0.60	0.40	0.709	5.185	2.399	0.15831
0.17	0.61	0.40	0.700	5.219	2.395	0.16042
0.17	0.62	0.40	0.712	5.254	2.390	0.16263
0.17	0.63	0.40	0.733	5.291	2.385	0.16496
0.17	0.64	0.40	0.719	5.326	2.382	0.16708
0.17	0.65	0.40	0.713	5.358	2.379	0.16903
0.17	0.66	0.40	0.695	5.388	2.379	0.17077
0.17	0.67	0.40	0.730	5.417	2.384	0.17221
0.17	0.68	0.40	0.714	5.448	2.388	0.17374
0.17	0.69	0.40	0.737	5.478	2.393	0.17522
0.17	0.70	0.40	0.689	5.508	2.393	0.17693
0.17	0.71	0.40	0.726	5.539	2.396	0.17855
0.17	0.72	0.40	0.688	5.568	2.397	0.18015
0.17	0.73	0.40	0.696	5.599	2.402	0.18164
0.17	0.74	0.40	0.714	5.628	2.411	0.18289
0.17	0.75	0.40	0.737	5.657	2.417	0.18423
0.17	0.76	0.40	0.721	5.677	2.425	0.18503
0.17	0.77	0.40	0.713	5.701	2.427	0.18635
0.17	0.78	0.40	0.728	5.721	2.437	0.18699
0.17	0.79	0.40	0.735	5.740	2.446	0.18765
0.17	0.80	0.40	0.740	5.764	2.456	0.18859
0.17	0.81	0.40	0.716	5.781	2.465	0.18909
0.17	0.82	0.40	0.731	5.796	2.474	0.18957
0.17	0.83	0.40	0.739	5.814	2.491	0.18982
0.17	0.84	0.40	0.714	5.827	2.502	0.18998
0.17	0.85	0.40	0.731	5.831	2.516	0.18958
0.17	0.86	0.40	0.721	5.841	2.532	0.18944
0.17	0.87	0.40	0.739	5.854	2.535	0.19001
0.17	0.88	0.40	0.724	5.868	2.543	0.19044
0.17	0.89	0.40	0.738	5.877	2.547	0.19077
0.17	0.90	0.40	0.700	5.881	2.547	0.19100
0.17	0.91	0.40	0.743	5.883	2.552	0.19092
0.17	0.92	0.40	0.716	5.893	2.559	0.19113
0.17	0.93	0.40	0.688	5.910	2.572	0.19153
0.17	0.94	0.40	0.732	5.930	2.591	0.19178
0.17	0.95	0.40	0.690	5.956	2.595	0.19307
0.17	0.96	0.40	0.722	5.990	2.621	0.19390
0.17	0.97	0.40	0.693	6.032	2.625	0.19606
0.17	0.98	0.40	0.717	6.085	2.620	0.19939
0.17	0.99	0.40	0.698	6.217	2.639	0.20611
0.17	1.00	0.40	0.740	6.906	2.574	0.24855
0.18	0.01	0.40	0.662	4.328	2.781	0.08986
0.18	0.02	0.40	0.662	4.320	2.757	0.09065
0.18	0.03	0.40	0.672	4.320	2.741	0.09150
0.18	0.04	0.40	0.664	4.324	2.732	0.09216
0.18	0.05	0.40	0.643	4.332	2.725	0.09302
0.18	0.06	0.40	0.673	4.339	2.715	0.09394
0.18	0.07	0.40	0.669	4.341	2.702	0.09477
0.18	0.08	0.40	0.678	4.341	2.683	0.09575
0.18	0.09	0.40	0.641	4.338	2.664	0.09657
0.18	0.10	0.40	0.699	4.333	2.639	0.09756
0.18	0.11	0.40	0.697	4.328	2.614	0.09860
0.18	0.12	0.40	0.664	4.326	2.597	0.09939
0.18	0.13	0.40	0.685	4.326	2.580	0.10024
0.18	0.14	0.40	0.676	4.328	2.565	0.10113
0.18	0.15	0.40	0.643	4.331	2.551	0.10203
0.18	0.16	0.40	0.671	4.335	2.539	0.10286
0.18	0.17	0.40	0.683	4.340	2.526	0.10380
0.18	0.18	0.40	0.685	4.346	2.515	0.10472
0.18	0.19	0.40	0.686	4.354	2.503	0.10577
0.18	0.20	0.40	0.644	4.362	2.494	0.10670
0.18	0.21	0.40	0.674	4.371	2.485	0.10768
0.18	0.22	0.40	0.658	4.380	2.475	0.10872
0.18	0.23	0.40	0.685	4.390	2.468	0.10963
0.18	0.24	0.40	0.683	4.401	2.459	0.11074
0.18	0.25	0.40	0.709	4.414	2.452	0.11183
0.18	0.26	0.40	0.652	4.425	2.447	0.11271
0.18	0.27	0.40	0.691	4.438	2.440	0.11378
0.18	0.28	0.40	0.666	4.452	2.436	0.11478
0.18	0.29	0.40	0.674	4.467	2.429	0.11597
0.18	0.30	0.40	0.647	4.481	2.425	0.11699
0.18	0.31	0.40	0.697	4.495	2.421	0.11801
0.18	0.32	0.40	0.675	4.512	2.416	0.11921
0.18	0.33	0.40	0.691	4.528	2.411	0.12035
0.18	0.34	0.40	0.696	4.545	2.408	0.12146
0.18	0.35	0.40	0.693	4.561	2.406	0.12253
0.18	0.36	0.40	0.693	4.579	2.402	0.12372
0.18	0.37	0.40	0.677	4.598	2.399	0.12495
0.18	0.38	0.40	0.709	4.619	2.397	0.12624
0.18	0.39	0.40	0.699	4.638	2.394	0.12746
0.18	0.40	0.40	0.690	4.658	2.393	0.12865
0.18	0.41	0.40	0.688	4.683	2.393	0.13007
0.18	0.42	0.40	0.691	4.709	2.396	0.13137
0.18	0.43	0.40	0.691	4.731	2.397	0.13254
0.18	0.44	0.40	0.679	4.756	2.399	0.13393
0.18	0.45	0.40	0.664	4.782	2.398	0.13543
0.18	0.46	0.40	0.700	4.809	2.400	0.13685
0.18	0.47	0.40	0.707	4.834	2.402	0.13824
0.18	0.48	0.40	0.710	4.862	2.401	0.13981
0.18	0.49	0.40	0.675	4.890	2.402	0.14142
0.18	0.50	0.40	0.702	4.917	2.402	0.14292
0.18	0.51	0.40	0.696	4.946	2.405	0.14443
0.18	0.52	0.40	0.696	4.973	2.402	0.14609
0.18	0.53	0.40	0.727	5.001	2.401	0.14773
0.18	0.54	0.40	0.715	5.030	2.401	0.14943
0.18	0.55	0.40	0.712	5.063	2.401	0.15128
0.18	0.56	0.40	0.714	5.097	2.401	0.15315
0.18	0.57	0.40	0.728	5.130	2.402	0.15504
0.18	0.58	0.40	0.739	5.166	2.396	0.15734
0.18	0.59	0.40	0.700	5.202	2.389	0.15969
0.18	0.60	0.40	0.682	5.238	2.382	0.16210
0.18	0.61	0.40	0.723	5.272	2.378	0.16423
0.18	0.62	0.40	0.720	5.309	2.377	0.16636
0.18	0.63	0.40	0.714	5.344	2.373	0.16855
0.18	0.64	0.40	0.725	5.379	2.364	0.17099
0.18	0.65	0.40	0.729	5.410	2.365	0.17268
0.18	0.66	0.40	0.694	5.441	2.367	0.17431
0.18	0.67	0.40	0.690	5.471	2.370	0.17589
0.18	0.68	0.40	0.694	5.506	2.373	0.17771
0.18	0.69	0.40	0.744	5.537	2.375	0.17942
0.18	0.70	0.40	0.724	5.568	2.375	0.18120
0.18	0.71	0.40	0.736	5.600	2.375	0.18301
0.18	0.72	0.40	0.738	5.631	2.379	0.18456
0.18	0.73	0.40	0.725	5.661	2.383	0.18604
0.18	0.74	0.40	0.730	5.689	2.389	0.18742
0.18	0.75	0.40	0.729	5.718	2.399	0.18856
0.18	0.76	0.40	0.724	5.741	2.405	0.18961
0.18	0.77	0.40	0.761	5.761	2.412	0.19043
0.18	0.78	0.40	0.728	5.780	2.418	0.19124
0.18	0.79	0.40	0.732	5.801	2.425	0.19211
0.18	0.80	0.40	0.699	5.817	2.439	0.19238
0.18	0.81	0.40	0.728	5.835	2.445	0.19314
0.18	0.82	0.40	0.733	5.854	2.452	0.19384
0.18	0.83	0.40	0.759	5.870	2.465	0.19418
0.18	0.84	0.40	0.724	5.880	2.477	0.19422
0.18	0.85	0.40	0.737	5.894	2.500	0.19393
0.18	0.86	0.40	0.734	5.906	2.516	0.19391
0.18	0.87	0.40	0.721	5.922	2.532	0.19404
0.18	0.88	0.40	0.733	5.936	2.539	0.19455
0.18	0.89	0.40	0.730	5.942	2.543	0.19471
0.18	0.90	0.40	0.731	5.943	2.546	0.19458
0.18	0.91	0.40	0.731	5.947	2.549	0.19475
0.18	0.92	0.40	0.718	5.958	2.561	0.19482
0.18	0.93	0.40	0.727	5.975	2.577	0.19500
0.18	0.94	0.40	0.740	5.995	2.590	0.19558
0.18	0.95	0.40	0.695	6.015	2.589	0.19677
0.18	0.96	0.40	0.714	6.047	2.601	0.19810
0.18	0.97	0.40	0.720	6.075	2.597	0.19982
0.18	0.98	0.40	0.717	6.136	2.605	0.20301
0.18	0.99	0.40	0.681	6.286	2.630	0.21046
0.18	1.00	0.40	0.737	6.972	2.524	0.25452
0.19	0.01	0.40	0.657	4.317	2.776	0.08948
0.19	0.02	0.40	0.672	4.310	2.755	0.09019
0.19	0.03	0.40	0.636	4.310	2.737	0.09113
0.19	0.04	0.40	0.685	4.314	2.728	0.09186
0.19	0.05	0.40	0.671	4.323	2.722	0.09270
0.19	0.06	0.40	0.648	4.329	2.712	0.09354
0.19	0.07	0.40	0.649	4.331	2.696	0.09448
0.19	0.08	0.40	0.669	4.331	2.679	0.09534
0.19	0.09	0.40	0.636	4.329	2.658	0.09634
0.19	0.10	0.40	0.644	4.323	2.633	0.09731
0.19	0.11	0.40	0.673	4.320	2.611	0.09826
0.19	0.12	0.40	0.671	4.318	2.592	0.09915
0.19	0.13	0.40	0.644	4.319	2.577	0.09997
0.19	0.14	0.40	0.680	4.322	2.561	0.10100
0.19	0.15	0.40	0.676	4.324	2.547	0.10185
0.19	0.16	0.40	0.646	4.329	2.533	0.10282
0.19	0.17	0.40	0.668	4.336	2.522	0.10380
0.19	0.18	0.40	0.639	4.342	2.509	0.10482
0.19	0.19	0.40	0.653	4.350	2.498	0.10578
0.19	0.20	0.40	0.667	4.358	2.489	0.10678
0.19	0.21	0.40	0.685	4.368	2.479	0.10782
0.19	0.22	0.40	0.678	4.378	2.470	0.10887
0.19	0.23	0.40	0.655	4.389	2.462	0.10990
0.19	0.24	0.40	0.676	4.401	2.455	0.11089
0.19	0.25	0.40	0.690	4.413	2.449	0.11192
0.19	0.26	0.40	0.684	4.426	2.443	0.11299
0.19	0.27	0.40	0.684	4.440	2.436	0.11408
0.19	0.28	0.40	0.674	4.455	2.431	0.11518
0.19	0.29	0.40	0.674	4.470	2.427	0.11626
0.19	0.30	0.40	0.699	4.485	2.421	0.11743
0.19	0.31	0.40	0.654	4.502	2.417	0.11860
0.19	0.32	0.40	0.673	4.517	2.414	0.11960
0.19	0.33	0.40	0.660	4.536	2.409	0.12091
0.19	0.34	0.40	0.649	4.553	2.406	0.12203
0.19	0.35	0.40	0.677	4.573	2.402	0.12333
0.19	0.36	0.40	0.658	4.592	2.400	0.12455
0.19	0.37	0.40	0.694	4.613	2.397	0.12587
0.19	0.38	0.40	0.695	4.634	2.396	0.12718
0.19	0.39	0.40	0.695	4.656	2.395	0.12841
0.19	0.40	0.40	0.698	4.677	2.391	0.12982
0.19	0.41	0.40	0.670	4.703	2.393	0.13119
0.19	0.42	0.40	0.669	4.728	2.395	0.13255
0.19	0.43	0.40	0.709	4.755	2.395	0.13402
0.19	0.44	0.40	0.694	4.781	2.396	0.13545
0.19	0.45	0.40	0.718	4.808	2.397	0.13695
0.19	0.46	0.40	0.704	4.836	2.399	0.13847
0.19	0.47	0.40	0.707	4.865	2.399	0.14012
0.19	0.48	0.40	0.691	4.892	2.399	0.14165
0.19	0.49	0.40	0.716	4.922	2.400	0.14329
0.19	0.50	0.40	0.675	4.951	2.399	0.14498
0.19	0.51	0.40	0.712	4.979	2.398	0.14664
0.19	0.52	0.40	0.697	5.010	2.397	0.14842
0.19	0.53	0.40	0.717	5.042	2.396	0.15028
0.19	0.54	0.40	0.713	5.073	2.395	0.15209
0.19	0.55	0.40	0.716	5.107	2.400	0.15378
0.19	0.56	0.40	0.716	5.142	2.398	0.15588
0.19	0.57	0.40	0.719	5.182	2.391	0.15848
0.19	0.58	0.40	0.723	5.218	2.380	0.16104
0.19	0.59	0.40	0.713	5.253	2.376	0.16324
0.19	0.60	0.40	0.720	5.290	2.369	0.16568
0.19	0.61	0.40	0.689	5.327	2.365	0.16793
0.19	0.62	0.40	0.690	5.364	2.357	0.17043
0.19	0.63	0.40	0.741	5.398	2.350	0.17273
0.19	0.64	0.40	0.738	5.430	2.350	0.17453
0.19	0.65	0.40	0.722	5.461	2.348	0.17636
0.19	0.66	0.40	0.725	5.495	2.349	0.17822
0.19	0.67	0.40	0.710	5.528	2.349	0.18011
0.19	0.68	0.40	0.732	5.563	2.353	0.18191
0.19	0.69	0.40	0.734	5.595	2.352	0.18375
0.19	0.70	0.40	0.710	5.625	2.354	0.18538
0.19	0.71	0.40	0.727	5.656	2.355	0.18709
0.19	0.72	0.40	0.728	5.687	2.360	0.18859
0.19	0.73	0.40	0.724	5.719	2.370	0.18998
0.19	0.74	0.40	0.720	5.747	2.370	0.19155
0.19	0.75	0.40	0.728	5.774	2.373	0.19293
0.19	0.76	0.40	0.733	5.793	2.376	0.19386
0.19	0.77	0.40	0.697	5.809	2.378	0.19469
0.19	0.78	0.40	0.734	5.829	2.386	0.19544
0.19	0.79	0.40	0.716	5.848	2.398	0.19600
0.19	0.80	0.40	0.730	5.866	2.409	0.19655
0.19	0.81	0.40	0.749	5.884	2.418	0.19713
0.19	0.82	0.40	0.741	5.904	2.426	0.19793
0.19	0.83	0.40	0.730	5.926	2.439	0.19854
0.19	0.84	0.40	0.750	5.943	2.461	0.19856
0.19	0.85	0.40	0.743	5.963	2.481	0.19873
0.19	0.86	0.40	0.719	5.980	2.509	0.19841
0.19	0.87	0.40	0.728	5.999	2.534	0.19841
0.19	0.88	0.40	0.716	6.011	2.546	0.19850
0.19	0.89	0.40	0.701	6.004	2.537	0.19853
0.19	0.90	0.40	0.722	6.003	2.531	0.19877
0.19	0.91	0.40	0.731	6.010	2.537	0.19889
0.19	0.92	0.40	0.734	6.024	2.557	0.19881
0.19	0.93	0.40	0.725	6.046	2.574	0.19924
0.19	0.94	0.40	0.724	6.064	2.578	0.20007
0.19	0.95	0.40	0.729	6.080	2.575	0.20114
0.19	0.96	0.40	0.729	6.097	2.577	0.20207
0.19	0.97	0.40	0.716	6.122	2.572	0.20373
0.19	0.98	0.40	0.716	6.194	2.594	0.20687
0.19	0.99	0.40	0.754	6.387	2.566	0.21915
0.19	1.00	0.40	0.701	7.016	2.479	0.25893
0.20	0.01	0.40	0.668	4.305	2.771	0.08901
0.20	0.02	0.40	0.634	4.300	2.750	0.08983
0.20	0.03	0.40	0.665	4.301	2.735	0.09068
0.20	0.04	0.40	0.643	4.306	2.725	0.09148
0.20	0.05	0.40	0.644	4.314	2.720	0.09227
0.20	0.06	0.40	0.635	4.320	2.707	0.09328
0.20	0.07	0.40	0.645	4.322	2.692	0.09418
0.20	0.08	0.40	0.669	4.322	2.675	0.09504
0.20	0.09	0.40	0.674	4.319	2.654	0.09597
0.20	0.10	0.40	0.669	4.314	2.627	0.09708
0.20	0.11	0.40	0.668	4.310	2.606	0.09799
0.20	0.12	0.40	0.675	4.312	2.587	0.09903
0.20	0.13	0.40	0.675	4.313	2.572	0.09988
0.20	0.14	0.40	0.667	4.315	2.555	0.10089
0.20	0.15	0.40	0.676	4.318	2.541	0.10181
0.20	0.16	0.40	0.659	4.324	2.529	0.10278
0.20	0.17	0.40	0.693	4.330	2.517	0.10374
0.20	0.18	0.40	0.660	4.338	2.505	0.10476
0.20	0.19	0.40	0.675	4.346	2.495	0.10574
0.20	0.20	0.40	0.669	4.356	2.485	0.10687
0.20	0.21	0.40	0.657	4.365	2.475	0.10787
0.20	0.22	0.40	0.680	4.378	2.466	0.10903
0.20	0.23	0.40	0.683	4.389	2.460	0.10995
0.20	0.24	0.40	0.671	4.402	2.450	0.11124
0.20	0.25	0.40	0.688	4.415	2.444	0.11231
0.20	0.26	0.40	0.655	4.429	2.439	0.11328
0.20	0.27	0.40	0.680	4.443	2.434	0.11437
0.20	0.28	0.40	0.684	4.458	2.429	0.11544
0.20	0.29	0.40	0.654	4.474	2.424	0.11664
0.20	0.30	0.40	0.686	4.491	2.419	0.11789
0.20	0.31	0.40	0.692	4.508	2.415	0.11905
0.20	0.32	0.40	0.654	4.527	2.409	0.12042
0.20	0.33	0.40	0.697	4.544	2.408	0.12143
0.20	0.34	0.40	0.675	4.564	2.403	0.12281
0.20	0.35	0.40	0.689	4.586	2.401	0.12416
0.20	0.36	0.40	0.711	4.607	2.398	0.12550
0.20	0.37	0.40	0.703	4.630	2.397	0.12686
0.20	0.38	0.40	0.692	4.653	2.398	0.12810
0.20	0.39	0.40	0.734	4.676	2.394	0.12963
0.20	0.40	0.40	0.682	4.699	2.390	0.13109
0.20	0.41	0.40	0.686	4.725	2.394	0.13240
0.20	0.42	0.40	0.710	4.751	2.395	0.13380
0.20	0.43	0.40	0.690	4.779	2.396	0.13534
0.20	0.44	0.40	0.706	4.807	2.396	0.13698
0.20	0.45	0.40	0.702	4.837	2.397	0.13862
0.20	0.46	0.40	0.697	4.867	2.399	0.14018
0.20	0.47	0.40	0.675	4.897	2.396	0.14205
0.20	0.48	0.40	0.701	4.928	2.397	0.14375
0.20	0.49	0.40	0.709	4.956	2.392	0.14563
0.20	0.50	0.40	0.676	4.987	2.392	0.14741
0.20	0.51	0.40	0.711	5.018	2.392	0.14913
0.20	0.52	0.40	0.675	5.049	2.394	0.15081
0.20	0.53	0.40	0.727	5.083	2.392	0.15286
0.20	0.54	0.40	0.714	5.118	2.393	0.15479
0.20	0.55	0.40	0.709	5.155	2.391	0.15698
0.20	0.56	0.40	0.729	5.197	2.384	0.15968
0.20	0.57	0.40	0.716	5.234	2.373	0.16229
0.20	0.58	0.40	0.714	5.274	2.364	0.16502
0.20	0.59	0.40	0.726	5.314	2.355	0.16766
0.20	0.60	0.40	0.705	5.347	2.348	0.16994
0.20	0.61	0.40	0.730	5.382	2.336	0.17242
0.20	0.62	0.40	0.726	5.416	2.332	0.17456
0.20	0.63	0.40	0.718	5.447	2.333	0.17624
0.20	0.64	0.40	0.712	5.483	2.331	0.17839
0.20	0.65	0.40	0.706	5.516	2.330	0.18033
0.20	0.66	0.40	0.712	5.550	2.333	0.18209
0.20	0.67	0.40	0.705	5.585	2.331	0.18414
0.20	0.68	0.40	0.729	5.618	2.333	0.18595
0.20	0.69	0.40	0.713	5.650	2.329	0.18793
0.20	0.70	0.40	0.717	5.678	2.333	0.18929
0.20	0.71	0.40	0.725	5.708	2.341	0.19066
0.20	0.72	0.40	0.713	5.739	2.347	0.19214
0.20	0.73	0.40	0.714	5.769	2.347	0.19384
0.20	0.74	0.40	0.728	5.793	2.353	0.19496
0.20	0.75	0.40	0.731	5.809	2.347	0.19613
0.20	0.76	0.40	0.727	5.826	2.348	0.19700
0.20	0.77	0.40	0.736	5.848	2.355	0.19793
0.20	0.78	0.40	0.719	5.868	2.366	0.19859
0.20	0.79	0.40	0.710	5.889	2.376	0.19933
0.20	0.80	0.40	0.716	5.911	2.383	0.20026
0.20	0.81	0.40	0.742	5.935	2.391	0.20130
0.20	0.82	0.40	0.722	5.961	2.407	0.20201
0.20	0.83	0.40	0.731	5.984	2.425	0.20253
0.20	0.84	0.40	0.701	6.006	2.447	0.20273
0.20	0.85	0.40	0.738	6.030	2.471	0.20303
0.20	0.86	0.40	0.696	6.063	2.507	0.20329
0.20	0.87	0.40	0.727	6.091	2.547	0.20306
0.20	0.88	0.40	0.730	6.081	2.535	0.20301
0.20	0.89	0.40	0.728	6.072	2.527	0.20291
0.20	0.90	0.40	0.733	6.077	2.521	0.20344
0.20	0.91	0.40	0.728	6.088	2.532	0.20359
0.20	0.92	0.40	0.728	6.106	2.557	0.20347
0.20	0.93	0.40	0.728	6.130	2.577	0.20393
0.20	0.94	0.40	0.720	6.141	2.572	0.20476
0.20	0.95	0.40	0.724	6.148	2.567	0.20543
0.20	0.96	0.40	0.722	6.154	2.557	0.20623
0.20	0.97	0.40	0.750	6.180	2.557	0.20772
0.20	0.98	0.40	0.718	6.262	2.580	0.21137
0.20	0.99	0.40	0.715	6.487	2.529	0.22656
[truncated: 8,001 more rows]
