# Supplementary material for: A study of Mandelbrot and Julia Sets via Picard–Thakur iteration with s-convexity
Source: PLoS One. 2025 Mar 21;20(3):e0315271. doi: 10.1371/journal.pone.0315271 (PMC11927917; doi:10.1371/journal.pone.0315271)
Supplement: Data 1 — (ZIP) [file pone.0315271.s001.zip › data/mandelbrot/k1/heatmaps_data/results_0.7.tsv]

sigma	psi	rho	time	ANI	AET	NAI
0.01	0.01	0.70	2.368	4.235	2.574	0.09531
0.01	0.02	0.70	1.848	4.216	2.550	0.09544
0.01	0.03	0.70	1.658	4.205	2.535	0.09560
0.01	0.04	0.70	1.609	4.198	2.526	0.09571
0.01	0.05	0.70	2.306	4.194	2.518	0.09583
0.01	0.06	0.70	0.659	4.186	2.506	0.09607
0.01	0.07	0.70	0.628	4.175	2.489	0.09625
0.01	0.08	0.70	0.625	4.162	2.474	0.09635
0.01	0.09	0.70	0.646	4.149	2.455	0.09658
0.01	0.10	0.70	0.636	4.135	2.436	0.09675
0.01	0.11	0.70	0.645	4.119	2.415	0.09689
0.01	0.12	0.70	0.494	4.102	2.393	0.09707
0.01	0.13	0.70	0.507	4.088	2.376	0.09715
0.01	0.14	0.70	0.540	4.075	2.359	0.09725
0.01	0.15	0.70	0.507	4.065	2.342	0.09756
0.01	0.16	0.70	0.511	4.054	2.328	0.09770
0.01	0.17	0.70	0.510	4.045	2.315	0.09780
0.01	0.18	0.70	0.503	4.036	2.303	0.09793
0.01	0.19	0.70	0.511	4.028	2.292	0.09806
0.01	0.20	0.70	0.506	4.022	2.282	0.09822
0.01	0.21	0.70	0.529	4.015	2.270	0.09838
0.01	0.22	0.70	0.504	4.009	2.260	0.09859
0.01	0.23	0.70	0.506	4.004	2.251	0.09876
0.01	0.24	0.70	0.492	3.998	2.243	0.09884
0.01	0.25	0.70	0.492	3.993	2.236	0.09893
0.01	0.26	0.70	0.492	3.989	2.228	0.09908
0.01	0.27	0.70	0.492	3.985	2.219	0.09932
0.01	0.28	0.70	0.625	3.981	2.212	0.09944
0.01	0.29	0.70	0.604	3.976	2.206	0.09950
0.01	0.30	0.70	0.637	3.974	2.199	0.09973
0.01	0.31	0.70	0.609	3.971	2.190	0.10001
0.01	0.32	0.70	0.634	3.967	2.185	0.10001
0.01	0.33	0.70	0.625	3.963	2.179	0.10013
0.01	0.34	0.70	0.635	3.960	2.173	0.10025
0.01	0.35	0.70	0.640	3.958	2.163	0.10065
0.01	0.36	0.70	0.638	3.955	2.158	0.10076
0.01	0.37	0.70	0.638	3.953	2.152	0.10093
0.01	0.38	0.70	0.620	3.950	2.145	0.10108
0.01	0.39	0.70	0.621	3.948	2.141	0.10120
0.01	0.40	0.70	0.604	3.946	2.137	0.10127
0.01	0.41	0.70	0.605	3.943	2.129	0.10151
0.01	0.42	0.70	0.637	3.941	2.122	0.10175
0.01	0.43	0.70	0.625	3.938	2.118	0.10180
0.01	0.44	0.70	0.634	3.936	2.113	0.10194
0.01	0.45	0.70	0.598	3.935	2.109	0.10209
0.01	0.46	0.70	0.620	3.933	2.104	0.10222
0.01	0.47	0.70	0.639	3.931	2.098	0.10241
0.01	0.48	0.70	0.612	3.930	2.093	0.10259
0.01	0.49	0.70	0.637	3.928	2.088	0.10272
0.01	0.50	0.70	0.640	3.926	2.083	0.10284
0.01	0.51	0.70	0.640	3.926	2.078	0.10311
0.01	0.52	0.70	0.601	3.925	2.073	0.10333
0.01	0.53	0.70	0.628	3.923	2.069	0.10338
0.01	0.54	0.70	0.640	3.922	2.064	0.10360
0.01	0.55	0.70	0.638	3.921	2.059	0.10379
0.01	0.56	0.70	0.603	3.920	2.056	0.10391
0.01	0.57	0.70	0.651	3.919	2.052	0.10405
0.01	0.58	0.70	0.615	3.918	2.046	0.10425
0.01	0.59	0.70	0.656	3.918	2.043	0.10438
0.01	0.60	0.70	0.603	3.917	2.038	0.10461
0.01	0.61	0.70	0.620	3.916	2.034	0.10477
0.01	0.62	0.70	0.619	3.916	2.030	0.10497
0.01	0.63	0.70	0.631	3.915	2.026	0.10510
0.01	0.64	0.70	0.646	3.915	2.024	0.10516
0.01	0.65	0.70	0.618	3.915	2.019	0.10541
0.01	0.66	0.70	0.649	3.914	2.016	0.10553
0.01	0.67	0.70	0.610	3.915	2.011	0.10581
0.01	0.68	0.70	0.643	3.915	2.008	0.10601
0.01	0.69	0.70	0.621	3.916	2.004	0.10624
0.01	0.70	0.70	0.637	3.916	2.001	0.10642
0.01	0.71	0.70	0.608	3.923	2.005	0.10660
0.01	0.72	0.70	0.638	3.929	2.006	0.10685
0.01	0.73	0.70	0.643	3.934	2.008	0.10701
0.01	0.74	0.70	0.651	3.939	2.013	0.10704
0.01	0.75	0.70	0.648	3.945	2.015	0.10731
0.01	0.76	0.70	0.639	3.951	2.018	0.10748
0.01	0.77	0.70	0.645	3.958	2.022	0.10771
0.01	0.78	0.70	0.637	3.964	2.025	0.10788
0.01	0.79	0.70	0.643	3.970	2.030	0.10797
0.01	0.80	0.70	0.637	3.976	2.032	0.10823
0.01	0.81	0.70	0.644	3.983	2.034	0.10846
0.01	0.82	0.70	0.642	3.988	2.036	0.10867
0.01	0.83	0.70	0.640	3.994	2.039	0.10884
0.01	0.84	0.70	0.619	4.000	2.043	0.10899
0.01	0.85	0.70	0.639	4.007	2.047	0.10917
0.01	0.86	0.70	0.608	4.012	2.051	0.10925
0.01	0.87	0.70	0.651	4.017	2.050	0.10958
0.01	0.88	0.70	0.646	4.023	2.054	0.10973
0.01	0.89	0.70	0.634	4.029	2.057	0.10990
0.01	0.90	0.70	0.644	4.035	2.058	0.11016
0.01	0.91	0.70	0.640	4.040	2.061	0.11035
0.01	0.92	0.70	0.634	4.046	2.062	0.11060
0.01	0.93	0.70	0.650	4.052	2.066	0.11074
0.01	0.94	0.70	0.657	4.057	2.066	0.11102
0.01	0.95	0.70	0.611	4.064	2.069	0.11129
0.01	0.96	0.70	0.610	4.070	2.072	0.11145
0.01	0.97	0.70	0.606	4.075	2.075	0.11156
0.01	0.98	0.70	0.650	4.080	2.077	0.11171
0.01	0.99	0.70	0.669	4.086	2.082	0.11182
0.01	1.00	0.70	0.606	4.093	2.085	0.11212
0.02	0.01	0.70	0.652	4.154	2.548	0.09205
0.02	0.02	0.70	0.609	4.137	2.524	0.09230
0.02	0.03	0.70	0.643	4.129	2.509	0.09261
0.02	0.04	0.70	0.602	4.124	2.502	0.09269
0.02	0.05	0.70	0.635	4.118	2.490	0.09298
0.02	0.06	0.70	0.596	4.107	2.474	0.09320
0.02	0.07	0.70	0.637	4.094	2.454	0.09347
0.02	0.08	0.70	0.599	4.080	2.436	0.09361
0.02	0.09	0.70	0.631	4.064	2.412	0.09394
0.02	0.10	0.70	0.600	4.046	2.390	0.09405
0.02	0.11	0.70	0.624	4.030	2.369	0.09419
0.02	0.12	0.70	0.629	4.015	2.348	0.09445
0.02	0.13	0.70	0.599	4.002	2.330	0.09464
0.02	0.14	0.70	0.629	3.991	2.313	0.09488
0.02	0.15	0.70	0.630	3.981	2.297	0.09510
0.02	0.16	0.70	0.631	3.972	2.286	0.09518
0.02	0.17	0.70	0.628	3.964	2.272	0.09541
0.02	0.18	0.70	0.625	3.957	2.261	0.09563
0.02	0.19	0.70	0.607	3.951	2.249	0.09585
0.02	0.20	0.70	0.631	3.945	2.239	0.09605
0.02	0.21	0.70	0.609	3.940	2.230	0.09622
0.02	0.22	0.70	0.640	3.936	2.220	0.09651
0.02	0.23	0.70	0.632	3.932	2.211	0.09670
0.02	0.24	0.70	0.613	3.927	2.203	0.09685
0.02	0.25	0.70	0.638	3.923	2.196	0.09700
0.02	0.26	0.70	0.595	3.920	2.189	0.09717
0.02	0.27	0.70	0.628	3.917	2.182	0.09741
0.02	0.28	0.70	0.633	3.915	2.174	0.09769
0.02	0.29	0.70	0.612	3.914	2.168	0.09793
0.02	0.30	0.70	0.599	3.912	2.163	0.09806
0.02	0.31	0.70	0.641	3.911	2.158	0.09824
0.02	0.32	0.70	0.652	3.909	2.152	0.09845
0.02	0.33	0.70	0.633	3.909	2.145	0.09879
0.02	0.34	0.70	0.637	3.907	2.142	0.09885
0.02	0.35	0.70	0.628	3.907	2.136	0.09914
0.02	0.36	0.70	0.620	3.906	2.129	0.09941
0.02	0.37	0.70	0.635	3.905	2.124	0.09959
0.02	0.38	0.70	0.599	3.904	2.121	0.09971
0.02	0.39	0.70	0.634	3.904	2.117	0.09994
0.02	0.40	0.70	0.661	3.904	2.113	0.10017
0.02	0.41	0.70	0.628	3.904	2.106	0.10047
0.02	0.42	0.70	0.622	3.904	2.104	0.10058
0.02	0.43	0.70	0.635	3.904	2.100	0.10078
0.02	0.44	0.70	0.644	3.904	2.098	0.10086
0.02	0.45	0.70	0.602	3.905	2.093	0.10119
0.02	0.46	0.70	0.661	3.906	2.085	0.10162
0.02	0.47	0.70	0.634	3.905	2.085	0.10162
0.02	0.48	0.70	0.635	3.907	2.080	0.10194
0.02	0.49	0.70	0.618	3.908	2.078	0.10209
0.02	0.50	0.70	0.622	3.909	2.075	0.10234
0.02	0.51	0.70	0.628	3.910	2.070	0.10266
0.02	0.52	0.70	0.625	3.911	2.069	0.10274
0.02	0.53	0.70	0.633	3.914	2.067	0.10299
0.02	0.54	0.70	0.626	3.915	2.062	0.10332
0.02	0.55	0.70	0.634	3.918	2.061	0.10347
0.02	0.56	0.70	0.608	3.919	2.059	0.10368
0.02	0.57	0.70	0.633	3.921	2.053	0.10409
0.02	0.58	0.70	0.613	3.923	2.051	0.10427
0.02	0.59	0.70	0.637	3.924	2.047	0.10455
0.02	0.60	0.70	0.612	3.927	2.046	0.10478
0.02	0.61	0.70	0.621	3.929	2.043	0.10502
0.02	0.62	0.70	0.647	3.931	2.041	0.10526
0.02	0.63	0.70	0.623	3.933	2.039	0.10548
0.02	0.64	0.70	0.621	3.936	2.036	0.10576
0.02	0.65	0.70	0.626	3.939	2.035	0.10597
0.02	0.66	0.70	0.605	3.942	2.034	0.10620
0.02	0.67	0.70	0.606	3.945	2.031	0.10650
0.02	0.68	0.70	0.641	3.947	2.030	0.10672
0.02	0.69	0.70	0.608	3.950	2.026	0.10704
0.02	0.70	0.70	0.618	3.954	2.024	0.10734
0.02	0.71	0.70	0.642	3.961	2.030	0.10750
0.02	0.72	0.70	0.611	3.969	2.033	0.10776
0.02	0.73	0.70	0.641	3.977	2.037	0.10799
0.02	0.74	0.70	0.641	3.985	2.042	0.10819
0.02	0.75	0.70	0.625	3.994	2.047	0.10846
0.02	0.76	0.70	0.608	4.003	2.053	0.10866
0.02	0.77	0.70	0.652	4.011	2.056	0.10891
0.02	0.78	0.70	0.611	4.020	2.060	0.10922
0.02	0.79	0.70	0.635	4.029	2.064	0.10956
0.02	0.80	0.70	0.632	4.036	2.067	0.10977
0.02	0.81	0.70	0.620	4.042	2.068	0.11007
0.02	0.82	0.70	0.610	4.050	2.070	0.11043
0.02	0.83	0.70	0.685	4.057	2.073	0.11068
0.02	0.84	0.70	0.631	4.064	2.075	0.11096
0.02	0.85	0.70	0.629	4.069	2.075	0.11120
0.02	0.86	0.70	0.652	4.073	2.079	0.11129
0.02	0.87	0.70	0.628	4.079	2.083	0.11142
0.02	0.88	0.70	0.642	4.086	2.086	0.11166
0.02	0.89	0.70	0.612	4.094	2.088	0.11201
0.02	0.90	0.70	0.631	4.103	2.089	0.11241
0.02	0.91	0.70	0.644	4.111	2.093	0.11274
0.02	0.92	0.70	0.642	4.119	2.096	0.11301
0.02	0.93	0.70	0.649	4.129	2.099	0.11338
0.02	0.94	0.70	0.654	4.137	2.104	0.11362
0.02	0.95	0.70	0.647	4.148	2.109	0.11396
0.02	0.96	0.70	0.620	4.159	2.113	0.11438
0.02	0.97	0.70	0.634	4.172	2.119	0.11484
0.02	0.98	0.70	0.634	4.181	2.121	0.11518
0.02	0.99	0.70	0.650	4.191	2.126	0.11555
0.02	1.00	0.70	0.641	4.215	2.132	0.11658
0.03	0.01	0.70	0.596	4.098	2.528	0.08983
0.03	0.02	0.70	0.634	4.081	2.507	0.09000
0.03	0.03	0.70	0.632	4.074	2.492	0.09031
0.03	0.04	0.70	0.646	4.071	2.482	0.09067
0.03	0.05	0.70	0.624	4.063	2.470	0.09088
0.03	0.06	0.70	0.636	4.050	2.451	0.09111
0.03	0.07	0.70	0.594	4.035	2.429	0.09142
0.03	0.08	0.70	0.636	4.020	2.406	0.09173
0.03	0.09	0.70	0.596	4.002	2.381	0.09199
0.03	0.10	0.70	0.606	3.984	2.358	0.09215
0.03	0.11	0.70	0.620	3.968	2.337	0.09235
0.03	0.12	0.70	0.628	3.955	2.316	0.09268
0.03	0.13	0.70	0.631	3.943	2.300	0.09283
0.03	0.14	0.70	0.610	3.933	2.285	0.09302
0.03	0.15	0.70	0.623	3.924	2.270	0.09329
0.03	0.16	0.70	0.644	3.917	2.255	0.09364
0.03	0.17	0.70	0.623	3.910	2.245	0.09379
0.03	0.18	0.70	0.616	3.903	2.234	0.09394
0.03	0.19	0.70	0.640	3.898	2.223	0.09420
0.03	0.20	0.70	0.595	3.892	2.213	0.09444
0.03	0.21	0.70	0.625	3.889	2.203	0.09471
0.03	0.22	0.70	0.630	3.885	2.196	0.09487
0.03	0.23	0.70	0.616	3.882	2.186	0.09523
0.03	0.24	0.70	0.617	3.879	2.178	0.09546
0.03	0.25	0.70	0.634	3.878	2.171	0.09572
0.03	0.26	0.70	0.627	3.875	2.163	0.09594
0.03	0.27	0.70	0.629	3.874	2.157	0.09623
0.03	0.28	0.70	0.621	3.872	2.150	0.09644
0.03	0.29	0.70	0.619	3.871	2.145	0.09667
0.03	0.30	0.70	0.638	3.870	2.141	0.09684
0.03	0.31	0.70	0.616	3.869	2.134	0.09711
0.03	0.32	0.70	0.617	3.869	2.127	0.09747
0.03	0.33	0.70	0.631	3.869	2.124	0.09762
0.03	0.34	0.70	0.627	3.870	2.119	0.09790
0.03	0.35	0.70	0.596	3.869	2.115	0.09807
0.03	0.36	0.70	0.626	3.870	2.110	0.09836
0.03	0.37	0.70	0.626	3.871	2.105	0.09865
0.03	0.38	0.70	0.674	3.872	2.100	0.09896
0.03	0.39	0.70	0.621	3.872	2.098	0.09909
0.03	0.40	0.70	0.638	3.875	2.092	0.09953
0.03	0.41	0.70	0.627	3.876	2.090	0.09972
0.03	0.42	0.70	0.630	3.877	2.087	0.09997
0.03	0.43	0.70	0.633	3.880	2.084	0.10025
0.03	0.44	0.70	0.631	3.882	2.079	0.10058
0.03	0.45	0.70	0.631	3.883	2.077	0.10075
0.03	0.46	0.70	0.635	3.885	2.074	0.10103
0.03	0.47	0.70	0.637	3.888	2.072	0.10130
0.03	0.48	0.70	0.628	3.892	2.069	0.10168
0.03	0.49	0.70	0.611	3.894	2.067	0.10189
0.03	0.50	0.70	0.639	3.896	2.064	0.10210
0.03	0.51	0.70	0.610	3.899	2.064	0.10234
0.03	0.52	0.70	0.602	3.903	2.061	0.10267
0.03	0.53	0.70	0.640	3.906	2.059	0.10293
0.03	0.54	0.70	0.634	3.910	2.058	0.10319
0.03	0.55	0.70	0.639	3.913	2.056	0.10349
0.03	0.56	0.70	0.602	3.918	2.056	0.10376
0.03	0.57	0.70	0.637	3.923	2.054	0.10412
0.03	0.58	0.70	0.623	3.926	2.054	0.10431
0.03	0.59	0.70	0.643	3.931	2.054	0.10460
0.03	0.60	0.70	0.635	3.935	2.053	0.10489
0.03	0.61	0.70	0.619	3.940	2.051	0.10526
0.03	0.62	0.70	0.622	3.944	2.051	0.10544
0.03	0.63	0.70	0.644	3.948	2.050	0.10572
0.03	0.64	0.70	0.625	3.953	2.050	0.10602
0.03	0.65	0.70	0.637	3.957	2.049	0.10630
0.03	0.66	0.70	0.615	3.962	2.049	0.10659
0.03	0.67	0.70	0.641	3.966	2.048	0.10682
0.03	0.68	0.70	0.640	3.971	2.047	0.10713
0.03	0.69	0.70	0.635	3.975	2.047	0.10739
0.03	0.70	0.70	0.647	3.980	2.044	0.10786
0.03	0.71	0.70	0.650	3.989	2.048	0.10810
0.03	0.72	0.70	0.646	3.997	2.052	0.10835
0.03	0.73	0.70	0.624	4.005	2.054	0.10871
0.03	0.74	0.70	0.640	4.014	2.059	0.10900
0.03	0.75	0.70	0.653	4.024	2.062	0.10938
0.03	0.76	0.70	0.612	4.032	2.067	0.10962
0.03	0.77	0.70	0.611	4.040	2.067	0.11003
0.03	0.78	0.70	0.614	4.048	2.069	0.11038
0.03	0.79	0.70	0.630	4.054	2.071	0.11060
0.03	0.80	0.70	0.610	4.058	2.071	0.11084
0.03	0.81	0.70	0.630	4.064	2.077	0.11088
0.03	0.82	0.70	0.612	4.072	2.077	0.11130
0.03	0.83	0.70	0.610	4.080	2.081	0.11157
0.03	0.84	0.70	0.613	4.091	2.083	0.11208
0.03	0.85	0.70	0.656	4.100	2.086	0.11244
0.03	0.86	0.70	0.647	4.110	2.086	0.11301
0.03	0.87	0.70	0.622	4.120	2.089	0.11336
0.03	0.88	0.70	0.654	4.131	2.095	0.11371
0.03	0.89	0.70	0.615	4.144	2.102	0.11408
0.03	0.90	0.70	0.660	4.154	2.106	0.11448
0.03	0.91	0.70	0.650	4.167	2.112	0.11485
0.03	0.92	0.70	0.648	4.175	2.118	0.11502
0.03	0.93	0.70	0.658	4.184	2.118	0.11551
0.03	0.94	0.70	0.653	4.197	2.122	0.11605
0.03	0.95	0.70	0.655	4.210	2.125	0.11661
0.03	0.96	0.70	0.653	4.221	2.126	0.11720
0.03	0.97	0.70	0.629	4.238	2.132	0.11786
0.03	0.98	0.70	0.624	4.254	2.136	0.11852
0.03	0.99	0.70	0.621	4.266	2.146	0.11875
0.03	1.00	0.70	0.612	4.282	2.151	0.11937
0.04	0.01	0.70	0.621	4.054	2.514	0.08811
0.04	0.02	0.70	0.595	4.038	2.492	0.08830
0.04	0.03	0.70	0.594	4.031	2.477	0.08866
0.04	0.04	0.70	0.627	4.027	2.467	0.08899
0.04	0.05	0.70	0.597	4.019	2.452	0.08928
0.04	0.06	0.70	0.630	4.004	2.432	0.08950
0.04	0.07	0.70	0.628	3.990	2.409	0.08989
0.04	0.08	0.70	0.627	3.972	2.385	0.09012
0.04	0.09	0.70	0.627	3.953	2.357	0.09044
0.04	0.10	0.70	0.597	3.936	2.333	0.09073
0.04	0.11	0.70	0.632	3.922	2.312	0.09100
0.04	0.12	0.70	0.632	3.910	2.295	0.09123
0.04	0.13	0.70	0.596	3.898	2.277	0.09149
0.04	0.14	0.70	0.623	3.889	2.263	0.09170
0.04	0.15	0.70	0.630	3.882	2.248	0.09200
0.04	0.16	0.70	0.629	3.875	2.236	0.09227
0.04	0.17	0.70	0.611	3.868	2.223	0.09255
0.04	0.18	0.70	0.631	3.863	2.214	0.09274
0.04	0.19	0.70	0.603	3.859	2.202	0.09307
0.04	0.20	0.70	0.616	3.855	2.192	0.09337
0.04	0.21	0.70	0.624	3.851	2.184	0.09356
0.04	0.22	0.70	0.604	3.848	2.177	0.09377
0.04	0.23	0.70	0.597	3.846	2.167	0.09413
0.04	0.24	0.70	0.615	3.844	2.160	0.09438
0.04	0.25	0.70	0.633	3.843	2.152	0.09474
0.04	0.26	0.70	0.599	3.841	2.146	0.09496
0.04	0.27	0.70	0.595	3.840	2.140	0.09518
0.04	0.28	0.70	0.601	3.840	2.135	0.09545
0.04	0.29	0.70	0.597	3.840	2.129	0.09572
0.04	0.30	0.70	0.597	3.839	2.124	0.09593
0.04	0.31	0.70	0.661	3.840	2.119	0.09625
0.04	0.32	0.70	0.640	3.841	2.112	0.09661
0.04	0.33	0.70	0.614	3.842	2.107	0.09696
0.04	0.34	0.70	0.613	3.841	2.105	0.09705
0.04	0.35	0.70	0.623	3.844	2.100	0.09743
0.04	0.36	0.70	0.635	3.844	2.095	0.09768
0.04	0.37	0.70	0.611	3.846	2.091	0.09796
0.04	0.38	0.70	0.597	3.848	2.087	0.09829
0.04	0.39	0.70	0.598	3.851	2.085	0.09857
0.04	0.40	0.70	0.599	3.852	2.081	0.09879
0.04	0.41	0.70	0.656	3.854	2.079	0.09908
0.04	0.42	0.70	0.629	3.857	2.075	0.09942
0.04	0.43	0.70	0.638	3.860	2.072	0.09973
0.04	0.44	0.70	0.638	3.864	2.068	0.10015
0.04	0.45	0.70	0.614	3.866	2.067	0.10034
0.04	0.46	0.70	0.631	3.870	2.066	0.10059
0.04	0.47	0.70	0.630	3.874	2.062	0.10106
0.04	0.48	0.70	0.618	3.878	2.061	0.10128
0.04	0.49	0.70	0.600	3.882	2.059	0.10162
0.04	0.50	0.70	0.623	3.886	2.058	0.10188
0.04	0.51	0.70	0.629	3.891	2.058	0.10218
0.04	0.52	0.70	0.605	3.895	2.055	0.10255
0.04	0.53	0.70	0.626	3.899	2.053	0.10284
0.04	0.54	0.70	0.675	3.905	2.050	0.10335
0.04	0.55	0.70	0.641	3.909	2.052	0.10350
0.04	0.56	0.70	0.627	3.913	2.052	0.10370
0.04	0.57	0.70	0.637	3.919	2.051	0.10408
0.04	0.58	0.70	0.641	3.926	2.049	0.10451
0.04	0.59	0.70	0.622	3.929	2.050	0.10471
0.04	0.60	0.70	0.649	3.934	2.051	0.10493
0.04	0.61	0.70	0.635	3.939	2.051	0.10521
0.04	0.62	0.70	0.615	3.945	2.050	0.10559
0.04	0.63	0.70	0.607	3.950	2.049	0.10590
0.04	0.64	0.70	0.644	3.957	2.049	0.10627
0.04	0.65	0.70	0.607	3.961	2.048	0.10654
0.04	0.66	0.70	0.651	3.967	2.047	0.10695
0.04	0.67	0.70	0.608	3.974	2.048	0.10728
0.04	0.68	0.70	0.657	3.980	2.047	0.10769
0.04	0.69	0.70	0.655	3.987	2.045	0.10817
0.04	0.70	0.70	0.627	3.992	2.047	0.10837
0.04	0.71	0.70	0.646	4.002	2.051	0.10871
0.04	0.72	0.70	0.655	4.011	2.054	0.10908
0.04	0.73	0.70	0.652	4.020	2.055	0.10949
0.04	0.74	0.70	0.628	4.030	2.058	0.10991
0.04	0.75	0.70	0.660	4.038	2.060	0.11023
0.04	0.76	0.70	0.665	4.045	2.062	0.11053
0.04	0.77	0.70	0.652	4.049	2.065	0.11063
0.04	0.78	0.70	0.644	4.058	2.066	0.11105
0.04	0.79	0.70	0.621	4.066	2.067	0.11143
0.04	0.80	0.70	0.636	4.076	2.071	0.11187
0.04	0.81	0.70	0.623	4.086	2.074	0.11228
0.04	0.82	0.70	0.660	4.098	2.078	0.11270
0.04	0.83	0.70	0.669	4.109	2.079	0.11328
0.04	0.84	0.70	0.657	4.123	2.085	0.11374
0.04	0.85	0.70	0.655	4.137	2.089	0.11433
0.04	0.86	0.70	0.671	4.148	2.093	0.11473
0.04	0.87	0.70	0.625	4.158	2.100	0.11494
0.04	0.88	0.70	0.667	4.170	2.107	0.11530
0.04	0.89	0.70	0.629	4.178	2.106	0.11579
0.04	0.90	0.70	0.644	4.189	2.106	0.11642
0.04	0.91	0.70	0.644	4.203	2.108	0.11712
0.04	0.92	0.70	0.674	4.215	2.110	0.11764
0.04	0.93	0.70	0.635	4.231	2.113	0.11839
0.04	0.94	0.70	0.629	4.244	2.115	0.11903
0.04	0.95	0.70	0.636	4.248	2.122	0.11894
0.04	0.96	0.70	0.636	4.258	2.126	0.11929
0.04	0.97	0.70	0.665	4.274	2.134	0.11977
0.04	0.98	0.70	0.664	4.296	2.140	0.12073
0.04	0.99	0.70	0.663	4.340	2.142	0.12309
0.04	1.00	0.70	0.649	4.371	2.148	0.12453
0.05	0.01	0.70	0.601	4.017	2.503	0.08653
0.05	0.02	0.70	0.630	4.001	2.480	0.08682
0.05	0.03	0.70	0.641	3.996	2.466	0.08729
0.05	0.04	0.70	0.644	3.992	2.456	0.08757
0.05	0.05	0.70	0.630	3.981	2.437	0.08792
0.05	0.06	0.70	0.600	3.967	2.417	0.08816
0.05	0.07	0.70	0.645	3.952	2.392	0.08856
0.05	0.08	0.70	0.622	3.932	2.366	0.08880
0.05	0.09	0.70	0.632	3.913	2.339	0.08916
0.05	0.10	0.70	0.604	3.897	2.316	0.08939
0.05	0.11	0.70	0.622	3.884	2.295	0.08979
0.05	0.12	0.70	0.615	3.872	2.277	0.08999
0.05	0.13	0.70	0.606	3.863	2.260	0.09035
0.05	0.14	0.70	0.619	3.855	2.245	0.09067
0.05	0.15	0.70	0.617	3.847	2.232	0.09088
0.05	0.16	0.70	0.623	3.841	2.219	0.09119
0.05	0.17	0.70	0.604	3.835	2.208	0.09147
0.05	0.18	0.70	0.619	3.831	2.197	0.09180
0.05	0.19	0.70	0.601	3.827	2.186	0.09212
0.05	0.20	0.70	0.639	3.824	2.178	0.09235
0.05	0.21	0.70	0.633	3.821	2.170	0.09258
0.05	0.22	0.70	0.637	3.818	2.160	0.09292
0.05	0.23	0.70	0.614	3.817	2.154	0.09317
0.05	0.24	0.70	0.628	3.816	2.147	0.09346
0.05	0.25	0.70	0.617	3.815	2.139	0.09382
0.05	0.26	0.70	0.604	3.815	2.133	0.09410
0.05	0.27	0.70	0.626	3.814	2.127	0.09437
0.05	0.28	0.70	0.614	3.815	2.121	0.09475
0.05	0.29	0.70	0.606	3.814	2.116	0.09493
0.05	0.30	0.70	0.635	3.815	2.111	0.09528
0.05	0.31	0.70	0.642	3.816	2.106	0.09558
0.05	0.32	0.70	0.614	3.817	2.101	0.09587
0.05	0.33	0.70	0.649	3.819	2.098	0.09614
0.05	0.34	0.70	0.637	3.820	2.092	0.09649
0.05	0.35	0.70	0.612	3.823	2.088	0.09685
0.05	0.36	0.70	0.604	3.825	2.085	0.09712
0.05	0.37	0.70	0.641	3.827	2.082	0.09734
0.05	0.38	0.70	0.646	3.831	2.079	0.09775
0.05	0.39	0.70	0.641	3.834	2.076	0.09809
0.05	0.40	0.70	0.616	3.837	2.074	0.09838
0.05	0.41	0.70	0.617	3.841	2.070	0.09879
0.05	0.42	0.70	0.631	3.844	2.069	0.09901
0.05	0.43	0.70	0.624	3.848	2.067	0.09935
0.05	0.44	0.70	0.611	3.852	2.063	0.09977
0.05	0.45	0.70	0.629	3.856	2.061	0.10011
0.05	0.46	0.70	0.651	3.861	2.057	0.10050
0.05	0.47	0.70	0.641	3.864	2.055	0.10081
0.05	0.48	0.70	0.666	3.868	2.055	0.10105
0.05	0.49	0.70	0.610	3.873	2.051	0.10150
0.05	0.50	0.70	0.623	3.878	2.050	0.10184
0.05	0.51	0.70	0.616	3.882	2.049	0.10210
0.05	0.52	0.70	0.644	3.886	2.047	0.10240
0.05	0.53	0.70	0.629	3.891	2.046	0.10276
0.05	0.54	0.70	0.611	3.896	2.044	0.10314
0.05	0.55	0.70	0.637	3.901	2.045	0.10341
0.05	0.56	0.70	0.639	3.905	2.043	0.10372
0.05	0.57	0.70	0.613	3.912	2.041	0.10418
0.05	0.58	0.70	0.613	3.918	2.042	0.10448
0.05	0.59	0.70	0.628	3.923	2.041	0.10481
0.05	0.60	0.70	0.653	3.930	2.041	0.10518
0.05	0.61	0.70	0.662	3.937	2.039	0.10567
0.05	0.62	0.70	0.663	3.942	2.039	0.10597
0.05	0.63	0.70	0.616	3.948	2.039	0.10629
0.05	0.64	0.70	0.641	3.955	2.039	0.10668
0.05	0.65	0.70	0.644	3.960	2.039	0.10696
0.05	0.66	0.70	0.662	3.969	2.038	0.10749
0.05	0.67	0.70	0.655	3.975	2.038	0.10787
0.05	0.68	0.70	0.639	3.982	2.036	0.10832
0.05	0.69	0.70	0.637	3.990	2.038	0.10866
0.05	0.70	0.70	0.656	3.996	2.037	0.10908
0.05	0.71	0.70	0.673	4.006	2.041	0.10945
0.05	0.72	0.70	0.657	4.015	2.042	0.10989
0.05	0.73	0.70	0.628	4.026	2.045	0.11033
0.05	0.74	0.70	0.650	4.034	2.046	0.11073
0.05	0.75	0.70	0.639	4.040	2.048	0.11096
0.05	0.76	0.70	0.641	4.049	2.051	0.11132
0.05	0.77	0.70	0.664	4.060	2.052	0.11187
0.05	0.78	0.70	0.624	4.070	2.056	0.11223
0.05	0.79	0.70	0.629	4.082	2.058	0.11280
0.05	0.80	0.70	0.654	4.094	2.063	0.11320
0.05	0.81	0.70	0.657	4.108	2.066	0.11387
0.05	0.82	0.70	0.634	4.122	2.070	0.11445
0.05	0.83	0.70	0.644	4.138	2.077	0.11496
0.05	0.84	0.70	0.672	4.149	2.084	0.11522
0.05	0.85	0.70	0.659	4.159	2.089	0.11560
0.05	0.86	0.70	0.627	4.172	2.093	0.11614
0.05	0.87	0.70	0.687	4.180	2.092	0.11660
0.05	0.88	0.70	0.674	4.192	2.091	0.11735
0.05	0.89	0.70	0.652	4.208	2.094	0.11806
0.05	0.90	0.70	0.670	4.222	2.095	0.11883
0.05	0.91	0.70	0.636	4.237	2.100	0.11935
0.05	0.92	0.70	0.629	4.247	2.103	0.11979
0.05	0.93	0.70	0.651	4.251	2.106	0.11985
0.05	0.94	0.70	0.671	4.266	2.111	0.12047
0.05	0.95	0.70	0.634	4.284	2.110	0.12154
0.05	0.96	0.70	0.669	4.327	2.114	0.12370
0.05	0.97	0.70	0.655	4.347	2.120	0.12459
0.05	0.98	0.70	0.658	4.388	2.126	0.12655
0.05	0.99	0.70	0.675	4.436	2.120	0.12957
0.05	1.00	0.70	0.677	4.468	2.140	0.13032
0.06	0.01	0.70	0.633	3.985	2.493	0.08518
0.06	0.02	0.70	0.646	3.971	2.469	0.08566
0.06	0.03	0.70	0.635	3.966	2.458	0.08597
0.06	0.04	0.70	0.634	3.963	2.447	0.08639
0.06	0.05	0.70	0.665	3.952	2.427	0.08675
0.06	0.06	0.70	0.628	3.936	2.404	0.08707
0.06	0.07	0.70	0.602	3.919	2.379	0.08743
0.06	0.08	0.70	0.631	3.898	2.349	0.08773
0.06	0.09	0.70	0.633	3.879	2.325	0.08792
0.06	0.10	0.70	0.601	3.864	2.301	0.08833
0.06	0.11	0.70	0.634	3.852	2.280	0.08872
0.06	0.12	0.70	0.630	3.841	2.264	0.08888
0.06	0.13	0.70	0.601	3.831	2.247	0.08925
0.06	0.14	0.70	0.639	3.825	2.232	0.08962
0.06	0.15	0.70	0.606	3.817	2.219	0.08988
0.06	0.16	0.70	0.633	3.812	2.207	0.09023
0.06	0.17	0.70	0.638	3.807	2.195	0.09058
0.06	0.18	0.70	0.601	3.803	2.184	0.09088
0.06	0.19	0.70	0.648	3.801	2.175	0.09123
0.06	0.20	0.70	0.603	3.798	2.166	0.09149
0.06	0.21	0.70	0.626	3.795	2.160	0.09166
0.06	0.22	0.70	0.638	3.794	2.150	0.09210
0.06	0.23	0.70	0.620	3.792	2.143	0.09236
0.06	0.24	0.70	0.602	3.792	2.135	0.09278
0.06	0.25	0.70	0.637	3.792	2.129	0.09309
0.06	0.26	0.70	0.642	3.791	2.122	0.09338
0.06	0.27	0.70	0.641	3.792	2.116	0.09373
0.06	0.28	0.70	0.623	3.793	2.112	0.09399
0.06	0.29	0.70	0.637	3.795	2.105	0.09443
0.06	0.30	0.70	0.627	3.795	2.102	0.09463
0.06	0.31	0.70	0.641	3.797	2.097	0.09494
0.06	0.32	0.70	0.612	3.800	2.092	0.09539
0.06	0.33	0.70	0.632	3.802	2.089	0.09567
0.06	0.34	0.70	0.616	3.805	2.084	0.09604
0.06	0.35	0.70	0.627	3.808	2.082	0.09634
0.06	0.36	0.70	0.624	3.811	2.079	0.09663
0.06	0.37	0.70	0.623	3.815	2.076	0.09701
0.06	0.38	0.70	0.642	3.818	2.073	0.09735
0.06	0.39	0.70	0.626	3.821	2.069	0.09769
0.06	0.40	0.70	0.627	3.825	2.067	0.09802
0.06	0.41	0.70	0.626	3.829	2.064	0.09840
0.06	0.42	0.70	0.644	3.833	2.061	0.09881
0.06	0.43	0.70	0.637	3.838	2.058	0.09920
0.06	0.44	0.70	0.675	3.841	2.054	0.09959
0.06	0.45	0.70	0.611	3.845	2.051	0.09996
0.06	0.46	0.70	0.612	3.850	2.049	0.10034
0.06	0.47	0.70	0.683	3.855	2.047	0.10074
0.06	0.48	0.70	0.635	3.859	2.045	0.10104
0.06	0.49	0.70	0.644	3.864	2.042	0.10144
0.06	0.50	0.70	0.615	3.868	2.043	0.10167
0.06	0.51	0.70	0.651	3.874	2.038	0.10221
0.06	0.52	0.70	0.609	3.878	2.039	0.10241
0.06	0.53	0.70	0.625	3.884	2.037	0.10282
0.06	0.54	0.70	0.639	3.890	2.035	0.10325
0.06	0.55	0.70	0.619	3.895	2.035	0.10356
0.06	0.56	0.70	0.645	3.901	2.032	0.10398
0.06	0.57	0.70	0.648	3.907	2.033	0.10432
0.06	0.58	0.70	0.631	3.914	2.032	0.10472
0.06	0.59	0.70	0.621	3.920	2.032	0.10508
0.06	0.60	0.70	0.683	3.927	2.031	0.10549
0.06	0.61	0.70	0.649	3.933	2.030	0.10591
0.06	0.62	0.70	0.612	3.940	2.030	0.10629
0.06	0.63	0.70	0.642	3.948	2.030	0.10673
0.06	0.64	0.70	0.628	3.955	2.030	0.10715
0.06	0.65	0.70	0.621	3.963	2.028	0.10763
0.06	0.66	0.70	0.621	3.969	2.029	0.10794
0.06	0.67	0.70	0.642	3.978	2.029	0.10845
0.06	0.68	0.70	0.619	3.985	2.028	0.10888
0.06	0.69	0.70	0.622	3.993	2.027	0.10938
0.06	0.70	0.70	0.656	4.002	2.025	0.10995
0.06	0.71	0.70	0.656	4.012	2.030	0.11031
0.06	0.72	0.70	0.662	4.023	2.029	0.11094
0.06	0.73	0.70	0.642	4.033	2.032	0.11138
0.06	0.74	0.70	0.623	4.040	2.036	0.11159
0.06	0.75	0.70	0.653	4.051	2.040	0.11201
0.06	0.76	0.70	0.659	4.062	2.042	0.11250
0.06	0.77	0.70	0.623	4.074	2.045	0.11303
0.06	0.78	0.70	0.653	4.086	2.049	0.11350
0.06	0.79	0.70	0.662	4.100	2.053	0.11406
0.06	0.80	0.70	0.668	4.115	2.057	0.11467
0.06	0.81	0.70	0.663	4.134	2.062	0.11550
0.06	0.82	0.70	0.630	4.146	2.067	0.11595
0.06	0.83	0.70	0.666	4.156	2.073	0.11620
0.06	0.84	0.70	0.638	4.171	2.079	0.11673
0.06	0.85	0.70	0.665	4.181	2.078	0.11736
0.06	0.86	0.70	0.636	4.192	2.076	0.11806
0.06	0.87	0.70	0.645	4.206	2.080	0.11864
0.06	0.88	0.70	0.640	4.223	2.086	0.11932
0.06	0.89	0.70	0.632	4.241	2.088	0.12019
0.06	0.90	0.70	0.658	4.252	2.089	0.12074
0.06	0.91	0.70	0.635	4.259	2.093	0.12093
0.06	0.92	0.70	0.675	4.279	2.101	0.12165
0.06	0.93	0.70	0.642	4.299	2.103	0.12275
0.06	0.94	0.70	0.683	4.340	2.115	0.12441
0.06	0.95	0.70	0.641	4.368	2.118	0.12579
0.06	0.96	0.70	0.676	4.398	2.129	0.12699
0.06	0.97	0.70	0.704	4.458	2.104	0.13155
0.06	0.98	0.70	0.688	4.506	2.089	0.13494
0.06	0.99	0.70	0.654	4.525	2.095	0.13571
0.06	1.00	0.70	0.642	4.537	2.146	0.13392
0.07	0.01	0.70	0.607	3.957	2.485	0.08402
0.07	0.02	0.70	0.625	3.945	2.462	0.08455
0.07	0.03	0.70	0.630	3.942	2.452	0.08490
0.07	0.04	0.70	0.635	3.936	2.440	0.08519
0.07	0.05	0.70	0.610	3.924	2.419	0.08559
0.07	0.06	0.70	0.610	3.908	2.394	0.08603
0.07	0.07	0.70	0.597	3.889	2.368	0.08625
0.07	0.08	0.70	0.600	3.868	2.337	0.08668
0.07	0.09	0.70	0.636	3.850	2.310	0.08706
0.07	0.10	0.70	0.632	3.835	2.288	0.08739
0.07	0.11	0.70	0.628	3.823	2.269	0.08764
0.07	0.12	0.70	0.600	3.814	2.251	0.08802
0.07	0.13	0.70	0.639	3.806	2.234	0.08848
0.07	0.14	0.70	0.602	3.798	2.221	0.08874
0.07	0.15	0.70	0.607	3.792	2.207	0.08907
0.07	0.16	0.70	0.625	3.788	2.195	0.08944
0.07	0.17	0.70	0.622	3.784	2.185	0.08975
0.07	0.18	0.70	0.622	3.781	2.173	0.09017
0.07	0.19	0.70	0.599	3.778	2.164	0.09050
0.07	0.20	0.70	0.626	3.776	2.157	0.09075
0.07	0.21	0.70	0.627	3.773	2.147	0.09108
0.07	0.22	0.70	0.641	3.773	2.139	0.09150
0.07	0.23	0.70	0.630	3.772	2.134	0.09168
0.07	0.24	0.70	0.600	3.773	2.125	0.09216
0.07	0.25	0.70	0.628	3.772	2.119	0.09247
0.07	0.26	0.70	0.612	3.773	2.115	0.09273
0.07	0.27	0.70	0.600	3.774	2.109	0.09311
0.07	0.28	0.70	0.607	3.776	2.103	0.09347
0.07	0.29	0.70	0.641	3.778	2.099	0.09378
0.07	0.30	0.70	0.633	3.781	2.095	0.09418
0.07	0.31	0.70	0.624	3.783	2.092	0.09446
0.07	0.32	0.70	0.635	3.787	2.087	0.09489
0.07	0.33	0.70	0.627	3.790	2.082	0.09533
0.07	0.34	0.70	0.638	3.793	2.079	0.09564
0.07	0.35	0.70	0.633	3.797	2.075	0.09606
0.07	0.36	0.70	0.634	3.800	2.072	0.09636
0.07	0.37	0.70	0.610	3.803	2.068	0.09675
0.07	0.38	0.70	0.626	3.807	2.065	0.09713
0.07	0.39	0.70	0.626	3.811	2.061	0.09753
0.07	0.40	0.70	0.638	3.815	2.059	0.09791
0.07	0.41	0.70	0.631	3.819	2.056	0.09828
0.07	0.42	0.70	0.647	3.824	2.054	0.09863
0.07	0.43	0.70	0.633	3.828	2.050	0.09903
0.07	0.44	0.70	0.645	3.833	2.047	0.09948
0.07	0.45	0.70	0.615	3.837	2.044	0.09987
0.07	0.46	0.70	0.647	3.841	2.043	0.10013
0.07	0.47	0.70	0.607	3.847	2.038	0.10074
0.07	0.48	0.70	0.618	3.852	2.036	0.10109
0.07	0.49	0.70	0.642	3.857	2.034	0.10152
0.07	0.50	0.70	0.643	3.862	2.034	0.10173
0.07	0.51	0.70	0.642	3.868	2.032	0.10219
0.07	0.52	0.70	0.640	3.873	2.030	0.10258
0.07	0.53	0.70	0.644	3.880	2.029	0.10300
0.07	0.54	0.70	0.642	3.886	2.028	0.10337
0.07	0.55	0.70	0.613	3.892	2.027	0.10375
0.07	0.56	0.70	0.613	3.899	2.023	0.10434
0.07	0.57	0.70	0.625	3.905	2.024	0.10464
0.07	0.58	0.70	0.638	3.912	2.023	0.10506
0.07	0.59	0.70	0.614	3.918	2.023	0.10541
0.07	0.60	0.70	0.615	3.926	2.021	0.10596
0.07	0.61	0.70	0.644	3.934	2.022	0.10633
0.07	0.62	0.70	0.648	3.942	2.022	0.10680
0.07	0.63	0.70	0.634	3.949	2.022	0.10716
0.07	0.64	0.70	0.653	3.958	2.020	0.10775
0.07	0.65	0.70	0.619	3.965	2.020	0.10816
0.07	0.66	0.70	0.654	3.973	2.018	0.10876
0.07	0.67	0.70	0.653	3.982	2.020	0.10912
0.07	0.68	0.70	0.654	3.990	2.017	0.10970
0.07	0.69	0.70	0.638	4.000	2.017	0.11028
0.07	0.70	0.70	0.675	4.010	2.017	0.11084
0.07	0.71	0.70	0.660	4.021	2.019	0.11134
0.07	0.72	0.70	0.670	4.033	2.023	0.11180
0.07	0.73	0.70	0.667	4.042	2.027	0.11209
0.07	0.74	0.70	0.658	4.053	2.029	0.11265
0.07	0.75	0.70	0.645	4.067	2.034	0.11318
0.07	0.76	0.70	0.678	4.081	2.036	0.11382
0.07	0.77	0.70	0.636	4.092	2.039	0.11431
0.07	0.78	0.70	0.632	4.107	2.044	0.11487
0.07	0.79	0.70	0.645	4.124	2.046	0.11571
0.07	0.80	0.70	0.664	4.144	2.054	0.11649
0.07	0.81	0.70	0.650	4.154	2.057	0.11688
0.07	0.82	0.70	0.648	4.168	2.062	0.11738
0.07	0.83	0.70	0.637	4.187	2.073	0.11788
0.07	0.84	0.70	0.662	4.194	2.069	0.11850
0.07	0.85	0.70	0.649	4.208	2.069	0.11931
0.07	0.86	0.70	0.631	4.226	2.073	0.12013
0.07	0.87	0.70	0.637	4.247	2.080	0.12093
0.07	0.88	0.70	0.674	4.265	2.082	0.12181
0.07	0.89	0.70	0.673	4.276	2.090	0.12209
0.07	0.90	0.70	0.676	4.297	2.095	0.12297
0.07	0.91	0.70	0.642	4.326	2.103	0.12421
0.07	0.92	0.70	0.665	4.351	2.105	0.12551
0.07	0.93	0.70	0.679	4.385	2.113	0.12704
0.07	0.94	0.70	0.646	4.410	2.111	0.12852
0.07	0.95	0.70	0.721	4.454	2.101	0.13147
0.07	0.96	0.70	0.686	4.507	2.075	0.13569
0.07	0.97	0.70	0.694	4.535	2.063	0.13782
0.07	0.98	0.70	0.679	4.551	2.071	0.13834
0.07	0.99	0.70	0.671	4.566	2.090	0.13823
0.07	1.00	0.70	0.676	4.617	2.166	0.13742
0.08	0.01	0.70	0.641	3.933	2.478	0.08304
0.08	0.02	0.70	0.603	3.923	2.457	0.08355
0.08	0.03	0.70	0.640	3.919	2.447	0.08384
0.08	0.04	0.70	0.599	3.913	2.433	0.08428
0.08	0.05	0.70	0.612	3.899	2.410	0.08465
0.08	0.06	0.70	0.635	3.883	2.384	0.08507
0.08	0.07	0.70	0.633	3.863	2.354	0.08548
0.08	0.08	0.70	0.637	3.842	2.325	0.08578
0.08	0.09	0.70	0.599	3.825	2.300	0.08615
0.08	0.10	0.70	0.632	3.811	2.278	0.08650
0.08	0.11	0.70	0.601	3.800	2.258	0.08689
0.08	0.12	0.70	0.633	3.791	2.240	0.08733
0.08	0.13	0.70	0.633	3.783	2.225	0.08766
0.08	0.14	0.70	0.637	3.777	2.210	0.08808
0.08	0.15	0.70	0.601	3.770	2.198	0.08834
0.08	0.16	0.70	0.628	3.766	2.186	0.08868
0.08	0.17	0.70	0.632	3.763	2.175	0.08909
0.08	0.18	0.70	0.634	3.760	2.165	0.08941
0.08	0.19	0.70	0.644	3.757	2.155	0.08981
0.08	0.20	0.70	0.608	3.756	2.147	0.09012
0.08	0.21	0.70	0.631	3.755	2.139	0.09047
0.08	0.22	0.70	0.603	3.755	2.132	0.09084
0.08	0.23	0.70	0.623	3.755	2.126	0.09113
0.08	0.24	0.70	0.600	3.756	2.117	0.09164
0.08	0.25	0.70	0.644	3.756	2.114	0.09178
0.08	0.26	0.70	0.607	3.758	2.108	0.09223
0.08	0.27	0.70	0.628	3.761	2.103	0.09262
0.08	0.28	0.70	0.606	3.763	2.097	0.09307
0.08	0.29	0.70	0.631	3.766	2.092	0.09345
0.08	0.30	0.70	0.606	3.768	2.089	0.09371
0.08	0.31	0.70	0.603	3.771	2.085	0.09407
0.08	0.32	0.70	0.627	3.774	2.081	0.09452
0.08	0.33	0.70	0.647	3.778	2.077	0.09490
0.08	0.34	0.70	0.607	3.782	2.072	0.09539
0.08	0.35	0.70	0.648	3.786	2.069	0.09574
0.08	0.36	0.70	0.635	3.789	2.066	0.09606
0.08	0.37	0.70	0.638	3.793	2.063	0.09644
0.08	0.38	0.70	0.628	3.797	2.059	0.09684
0.08	0.39	0.70	0.653	3.801	2.056	0.09727
0.08	0.40	0.70	0.636	3.806	2.052	0.09770
0.08	0.41	0.70	0.609	3.809	2.050	0.09801
0.08	0.42	0.70	0.631	3.815	2.045	0.09860
0.08	0.43	0.70	0.630	3.819	2.043	0.09888
0.08	0.44	0.70	0.619	3.825	2.039	0.09941
0.08	0.45	0.70	0.658	3.829	2.037	0.09978
0.08	0.46	0.70	0.649	3.835	2.033	0.10031
0.08	0.47	0.70	0.651	3.841	2.032	0.10070
0.08	0.48	0.70	0.647	3.846	2.031	0.10101
0.08	0.49	0.70	0.622	3.853	2.029	0.10148
0.08	0.50	0.70	0.648	3.859	2.027	0.10193
0.08	0.51	0.70	0.639	3.865	2.024	0.10240
0.08	0.52	0.70	0.635	3.872	2.024	0.10277
0.08	0.53	0.70	0.636	3.877	2.021	0.10326
0.08	0.54	0.70	0.650	3.884	2.020	0.10368
0.08	0.55	0.70	0.613	3.892	2.019	0.10415
0.08	0.56	0.70	0.653	3.898	2.016	0.10468
0.08	0.57	0.70	0.616	3.905	2.017	0.10501
0.08	0.58	0.70	0.634	3.913	2.016	0.10548
0.08	0.59	0.70	0.628	3.920	2.016	0.10589
0.08	0.60	0.70	0.638	3.928	2.015	0.10638
0.08	0.61	0.70	0.651	3.936	2.013	0.10691
0.08	0.62	0.70	0.659	3.945	2.012	0.10743
0.08	0.63	0.70	0.653	3.953	2.013	0.10783
0.08	0.64	0.70	0.650	3.962	2.012	0.10843
0.08	0.65	0.70	0.698	3.970	2.013	0.10884
0.08	0.66	0.70	0.648	3.979	2.011	0.10941
0.08	0.67	0.70	0.659	3.989	2.011	0.10997
0.08	0.68	0.70	0.629	4.000	2.010	0.11058
0.08	0.69	0.70	0.663	4.009	2.012	0.11101
0.08	0.70	0.70	0.655	4.021	2.012	0.11164
0.08	0.71	0.70	0.658	4.033	2.013	0.11229
0.08	0.72	0.70	0.626	4.045	2.018	0.11273
0.08	0.73	0.70	0.648	4.057	2.021	0.11323
0.08	0.74	0.70	0.657	4.072	2.024	0.11392
0.08	0.75	0.70	0.637	4.085	2.029	0.11440
0.08	0.76	0.70	0.658	4.099	2.032	0.11504
0.08	0.77	0.70	0.665	4.116	2.034	0.11588
0.08	0.78	0.70	0.657	4.132	2.039	0.11654
0.08	0.79	0.70	0.635	4.153	2.048	0.11729
0.08	0.80	0.70	0.697	4.171	2.049	0.11818
0.08	0.81	0.70	0.647	4.185	2.060	0.11848
0.08	0.82	0.70	0.668	4.207	2.069	0.11927
0.08	0.83	0.70	0.634	4.217	2.068	0.11986
0.08	0.84	0.70	0.675	4.233	2.067	0.12079
0.08	0.85	0.70	0.673	4.252	2.072	0.12158
0.08	0.86	0.70	0.660	4.275	2.078	0.12262
0.08	0.87	0.70	0.656	4.296	2.080	0.12364
0.08	0.88	0.70	0.643	4.315	2.085	0.12446
0.08	0.89	0.70	0.674	4.335	2.088	0.12544
0.08	0.90	0.70	0.665	4.369	2.091	0.12718
0.08	0.91	0.70	0.682	4.397	2.086	0.12901
0.08	0.92	0.70	0.684	4.432	2.075	0.13151
0.08	0.93	0.70	0.654	4.462	2.073	0.13324
0.08	0.94	0.70	0.693	4.480	2.066	0.13461
0.08	0.95	0.70	0.696	4.504	2.066	0.13592
0.08	0.96	0.70	0.663	4.532	2.061	0.13772
0.08	0.97	0.70	0.683	4.554	2.070	0.13858
0.08	0.98	0.70	0.688	4.575	2.078	0.13933
0.08	0.99	0.70	0.666	4.600	2.104	0.13950
0.08	1.00	0.70	0.675	4.688	2.188	0.14036
0.09	0.01	0.70	0.600	3.911	2.472	0.08212
0.09	0.02	0.70	0.599	3.901	2.452	0.08261
0.09	0.03	0.70	0.612	3.899	2.441	0.08306
0.09	0.04	0.70	0.635	3.892	2.426	0.08342
0.09	0.05	0.70	0.641	3.879	2.404	0.08381
0.09	0.06	0.70	0.624	3.861	2.376	0.08428
0.09	0.07	0.70	0.604	3.839	2.344	0.08467
0.09	0.08	0.70	0.638	3.818	2.317	0.08488
0.09	0.09	0.70	0.602	3.801	2.291	0.08528
0.09	0.10	0.70	0.635	3.789	2.267	0.08583
0.09	0.11	0.70	0.610	3.778	2.250	0.08610
0.09	0.12	0.70	0.602	3.768	2.231	0.08653
0.09	0.13	0.70	0.632	3.761	2.217	0.08682
0.09	0.14	0.70	0.614	3.755	2.201	0.08735
0.09	0.15	0.70	0.620	3.751	2.189	0.08773
0.09	0.16	0.70	0.641	3.747	2.179	0.08802
0.09	0.17	0.70	0.632	3.745	2.168	0.08843
0.09	0.18	0.70	0.606	3.743	2.157	0.08891
0.09	0.19	0.70	0.634	3.741	2.148	0.08921
0.09	0.20	0.70	0.650	3.740	2.140	0.08958
0.09	0.21	0.70	0.630	3.740	2.132	0.08999
0.09	0.22	0.70	0.626	3.740	2.126	0.09028
0.09	0.23	0.70	0.644	3.740	2.118	0.09070
0.09	0.24	0.70	0.642	3.742	2.113	0.09108
0.09	0.25	0.70	0.639	3.743	2.106	0.09149
0.09	0.26	0.70	0.631	3.746	2.102	0.09185
0.09	0.27	0.70	0.615	3.748	2.097	0.09222
0.09	0.28	0.70	0.609	3.751	2.093	0.09261
0.09	0.29	0.70	0.601	3.755	2.087	0.09311
0.09	0.30	0.70	0.666	3.757	2.083	0.09342
0.09	0.31	0.70	0.639	3.760	2.078	0.09384
0.09	0.32	0.70	0.633	3.764	2.075	0.09422
0.09	0.33	0.70	0.642	3.767	2.070	0.09462
0.09	0.34	0.70	0.638	3.771	2.066	0.09506
0.09	0.35	0.70	0.611	3.774	2.062	0.09544
0.09	0.36	0.70	0.622	3.778	2.059	0.09584
0.09	0.37	0.70	0.652	3.783	2.054	0.09630
0.09	0.38	0.70	0.637	3.788	2.050	0.09679
0.09	0.39	0.70	0.654	3.792	2.049	0.09712
0.09	0.40	0.70	0.607	3.797	2.043	0.09767
0.09	0.41	0.70	0.636	3.802	2.041	0.09803
0.09	0.42	0.70	0.644	3.807	2.040	0.09842
0.09	0.43	0.70	0.606	3.813	2.034	0.09898
0.09	0.44	0.70	0.616	3.819	2.033	0.09937
0.09	0.45	0.70	0.612	3.825	2.030	0.09987
0.09	0.46	0.70	0.626	3.831	2.028	0.10032
0.09	0.47	0.70	0.617	3.838	2.026	0.10080
0.09	0.48	0.70	0.653	3.843	2.025	0.10116
0.09	0.49	0.70	0.646	3.850	2.022	0.10167
0.09	0.50	0.70	0.635	3.856	2.020	0.10209
0.09	0.51	0.70	0.629	3.863	2.020	0.10255
0.09	0.52	0.70	0.653	3.870	2.016	0.10310
0.09	0.53	0.70	0.652	3.878	2.016	0.10349
0.09	0.54	0.70	0.647	3.884	2.015	0.10393
0.09	0.55	0.70	0.642	3.892	2.012	0.10452
0.09	0.56	0.70	0.652	3.900	2.013	0.10490
0.09	0.57	0.70	0.651	3.908	2.010	0.10551
0.09	0.58	0.70	0.624	3.916	2.010	0.10596
0.09	0.59	0.70	0.636	3.924	2.008	0.10650
0.09	0.60	0.70	0.657	3.932	2.007	0.10700
0.09	0.61	0.70	0.644	3.942	2.007	0.10753
0.09	0.62	0.70	0.620	3.952	2.006	0.10811
0.09	0.63	0.70	0.617	3.959	2.005	0.10862
0.09	0.64	0.70	0.641	3.969	2.006	0.10909
0.09	0.65	0.70	0.656	3.979	2.007	0.10959
0.09	0.66	0.70	0.622	3.989	2.006	0.11021
0.09	0.67	0.70	0.648	3.999	2.007	0.11072
0.09	0.68	0.70	0.647	4.010	2.007	0.11130
0.09	0.69	0.70	0.663	4.021	2.008	0.11191
0.09	0.70	0.70	0.666	4.034	2.008	0.11259
0.09	0.71	0.70	0.666	4.048	2.011	0.11324
0.09	0.72	0.70	0.649	4.062	2.014	0.11385
0.09	0.73	0.70	0.666	4.076	2.016	0.11455
0.09	0.74	0.70	0.625	4.094	2.022	0.11525
0.09	0.75	0.70	0.680	4.110	2.026	0.11593
0.09	0.76	0.70	0.651	4.128	2.032	0.11663
0.09	0.77	0.70	0.649	4.147	2.036	0.11754
0.09	0.78	0.70	0.653	4.168	2.045	0.11827
0.09	0.79	0.70	0.666	4.189	2.052	0.11905
0.09	0.80	0.70	0.633	4.205	2.059	0.11958
0.09	0.81	0.70	0.646	4.226	2.065	0.12051
0.09	0.82	0.70	0.646	4.242	2.069	0.12119
0.09	0.83	0.70	0.680	4.262	2.068	0.12238
0.09	0.84	0.70	0.644	4.288	2.074	0.12351
0.09	0.85	0.70	0.679	4.311	2.078	0.12461
0.09	0.86	0.70	0.643	4.335	2.077	0.12600
0.09	0.87	0.70	0.683	4.358	2.077	0.12726
0.09	0.88	0.70	0.676	4.383	2.070	0.12904
0.09	0.89	0.70	0.684	4.411	2.057	0.13119
0.09	0.90	0.70	0.656	4.431	2.056	0.13234
0.09	0.91	0.70	0.681	4.454	2.051	0.13384
0.09	0.92	0.70	0.658	4.475	2.056	0.13482
0.09	0.93	0.70	0.693	4.493	2.059	0.13567
0.09	0.94	0.70	0.687	4.504	2.056	0.13647
0.09	0.95	0.70	0.661	4.524	2.061	0.13728
0.09	0.96	0.70	0.702	4.550	2.066	0.13854
0.09	0.97	0.70	0.690	4.575	2.063	0.14004
0.09	0.98	0.70	0.698	4.605	2.074	0.14117
0.09	0.99	0.70	0.692	4.645	2.109	0.14174
0.09	1.00	0.70	0.689	4.799	2.172	0.14737
0.10	0.01	0.70	0.628	3.891	2.466	0.08126
0.10	0.02	0.70	0.615	3.883	2.446	0.08184
0.10	0.03	0.70	0.638	3.881	2.437	0.08220
0.10	0.04	0.70	0.630	3.874	2.420	0.08271
0.10	0.05	0.70	0.601	3.859	2.397	0.08305
0.10	0.06	0.70	0.602	3.840	2.370	0.08339
0.10	0.07	0.70	0.637	3.818	2.336	0.08388
0.10	0.08	0.70	0.634	3.798	2.306	0.08435
0.10	0.09	0.70	0.601	3.782	2.283	0.08463
0.10	0.10	0.70	0.600	3.769	2.260	0.08507
0.10	0.11	0.70	0.636	3.759	2.240	0.08555
0.10	0.12	0.70	0.598	3.750	2.224	0.08585
0.10	0.13	0.70	0.599	3.744	2.208	0.08630
0.10	0.14	0.70	0.602	3.738	2.195	0.08666
0.10	0.15	0.70	0.623	3.734	2.181	0.08715
0.10	0.16	0.70	0.605	3.730	2.170	0.08750
0.10	0.17	0.70	0.610	3.727	2.160	0.08788
0.10	0.18	0.70	0.626	3.727	2.151	0.08825
0.10	0.19	0.70	0.630	3.726	2.142	0.08866
0.10	0.20	0.70	0.632	3.725	2.135	0.08901
0.10	0.21	0.70	0.638	3.726	2.125	0.08953
0.10	0.22	0.70	0.613	3.726	2.118	0.08991
0.10	0.23	0.70	0.625	3.728	2.113	0.09031
0.10	0.24	0.70	0.636	3.730	2.109	0.09058
0.10	0.25	0.70	0.635	3.732	2.101	0.09113
0.10	0.26	0.70	0.612	3.735	2.096	0.09152
0.10	0.27	0.70	0.602	3.737	2.092	0.09185
0.10	0.28	0.70	0.644	3.741	2.088	0.09229
0.10	0.29	0.70	0.607	3.743	2.084	0.09262
0.10	0.30	0.70	0.641	3.746	2.080	0.09301
0.10	0.31	0.70	0.637	3.751	2.073	0.09358
0.10	0.32	0.70	0.604	3.753	2.070	0.09388
0.10	0.33	0.70	0.610	3.758	2.065	0.09441
0.10	0.34	0.70	0.611	3.762	2.061	0.09480
0.10	0.35	0.70	0.638	3.766	2.056	0.09530
0.10	0.36	0.70	0.644	3.770	2.053	0.09567
0.10	0.37	0.70	0.642	3.775	2.049	0.09612
0.10	0.38	0.70	0.626	3.780	2.045	0.09661
0.10	0.39	0.70	0.631	3.785	2.042	0.09703
0.10	0.40	0.70	0.632	3.792	2.039	0.09758
0.10	0.41	0.70	0.641	3.797	2.037	0.09797
0.10	0.42	0.70	0.689	3.803	2.033	0.09847
0.10	0.43	0.70	0.645	3.808	2.029	0.09901
0.10	0.44	0.70	0.624	3.815	2.027	0.09948
0.10	0.45	0.70	0.614	3.821	2.026	0.09989
0.10	0.46	0.70	0.641	3.829	2.022	0.10052
0.10	0.47	0.70	0.613	3.835	2.021	0.10089
0.10	0.48	0.70	0.655	3.842	2.018	0.10143
0.10	0.49	0.70	0.631	3.849	2.016	0.10193
0.10	0.50	0.70	0.656	3.856	2.016	0.10234
0.10	0.51	0.70	0.635	3.864	2.014	0.10282
0.10	0.52	0.70	0.658	3.871	2.013	0.10330
0.10	0.53	0.70	0.633	3.879	2.011	0.10383
0.10	0.54	0.70	0.628	3.888	2.010	0.10437
0.10	0.55	0.70	0.660	3.895	2.008	0.10487
0.10	0.56	0.70	0.651	3.904	2.008	0.10537
0.10	0.57	0.70	0.617	3.912	2.008	0.10585
0.10	0.58	0.70	0.620	3.921	2.006	0.10646
0.10	0.59	0.70	0.651	3.930	2.005	0.10699
0.10	0.60	0.70	0.619	3.940	2.003	0.10763
0.10	0.61	0.70	0.635	3.949	2.003	0.10810
0.10	0.62	0.70	0.630	3.959	2.004	0.10866
0.10	0.63	0.70	0.656	3.969	2.002	0.10928
0.10	0.64	0.70	0.661	3.980	2.003	0.10983
0.10	0.65	0.70	0.626	3.990	2.002	0.11049
0.10	0.66	0.70	0.655	4.002	2.000	0.11118
0.10	0.67	0.70	0.639	4.013	2.002	0.11174
0.10	0.68	0.70	0.637	4.025	2.004	0.11230
0.10	0.69	0.70	0.630	4.039	2.006	0.11301
0.10	0.70	0.70	0.655	4.053	2.006	0.11375
0.10	0.71	0.70	0.669	4.070	2.012	0.11446
0.10	0.72	0.70	0.631	4.086	2.016	0.11513
0.10	0.73	0.70	0.670	4.105	2.020	0.11595
0.10	0.74	0.70	0.651	4.125	2.026	0.11675
0.10	0.75	0.70	0.674	4.144	2.034	0.11743
0.10	0.76	0.70	0.668	4.163	2.036	0.11840
0.10	0.77	0.70	0.641	4.184	2.043	0.11925
0.10	0.78	0.70	0.679	4.207	2.050	0.12014
0.10	0.79	0.70	0.669	4.228	2.055	0.12108
0.10	0.80	0.70	0.674	4.249	2.062	0.12194
0.10	0.81	0.70	0.704	4.273	2.066	0.12304
0.10	0.82	0.70	0.642	4.299	2.069	0.12433
0.10	0.83	0.70	0.692	4.326	2.069	0.12585
0.10	0.84	0.70	0.687	4.354	2.065	0.12763
0.10	0.85	0.70	0.683	4.379	2.058	0.12938
0.10	0.86	0.70	0.691	4.402	2.045	0.13126
0.10	0.87	0.70	0.654	4.418	2.044	0.13219
0.10	0.88	0.70	0.693	4.435	2.038	0.13346
0.10	0.89	0.70	0.683	4.452	2.040	0.13431
0.10	0.90	0.70	0.694	4.469	2.042	0.13513
0.10	0.91	0.70	0.672	4.485	2.047	0.13579
0.10	0.92	0.70	0.696	4.503	2.049	0.13673
0.10	0.93	0.70	0.695	4.515	2.055	0.13709
0.10	0.94	0.70	0.690	4.528	2.054	0.13782
0.10	0.95	0.70	0.655	4.542	2.054	0.13862
0.10	0.96	0.70	0.695	4.564	2.057	0.13976
0.10	0.97	0.70	0.664	4.590	2.058	0.14111
0.10	0.98	0.70	0.687	4.623	2.083	0.14173
0.10	0.99	0.70	0.709	4.665	2.112	0.14268
0.10	1.00	0.70	0.675	4.878	2.154	0.15262
0.11	0.01	0.70	0.598	3.874	2.460	0.08063
0.11	0.02	0.70	0.629	3.866	2.441	0.08114
0.11	0.03	0.70	0.596	3.864	2.433	0.08148
0.11	0.04	0.70	0.629	3.857	2.416	0.08192
0.11	0.05	0.70	0.630	3.841	2.389	0.08243
0.11	0.06	0.70	0.670	3.822	2.361	0.08282
0.11	0.07	0.70	0.629	3.798	2.328	0.08319
0.11	0.08	0.70	0.629	3.779	2.299	0.08362
0.11	0.09	0.70	0.611	3.764	2.274	0.08405
0.11	0.10	0.70	0.629	3.750	2.253	0.08437
0.11	0.11	0.70	0.628	3.741	2.234	0.08481
0.11	0.12	0.70	0.634	3.734	2.215	0.08538
0.11	0.13	0.70	0.606	3.727	2.200	0.08578
0.11	0.14	0.70	0.638	3.722	2.189	0.08610
0.11	0.15	0.70	0.625	3.718	2.177	0.08645
0.11	0.16	0.70	0.621	3.715	2.164	0.08698
0.11	0.17	0.70	0.606	3.714	2.153	0.08744
0.11	0.18	0.70	0.623	3.713	2.144	0.08789
0.11	0.19	0.70	0.635	3.712	2.137	0.08817
0.11	0.20	0.70	0.630	3.713	2.127	0.08871
0.11	0.21	0.70	0.642	3.715	2.120	0.08918
0.11	0.22	0.70	0.625	3.715	2.115	0.08944
0.11	0.23	0.70	0.599	3.717	2.108	0.08993
0.11	0.24	0.70	0.604	3.719	2.104	0.09023
0.11	0.25	0.70	0.622	3.721	2.099	0.09065
0.11	0.26	0.70	0.633	3.724	2.091	0.09118
0.11	0.27	0.70	0.638	3.727	2.086	0.09161
0.11	0.28	0.70	0.632	3.730	2.082	0.09197
0.11	0.29	0.70	0.648	3.733	2.079	0.09233
0.11	0.30	0.70	0.615	3.736	2.072	0.09283
0.11	0.31	0.70	0.636	3.740	2.069	0.09320
0.11	0.32	0.70	0.631	3.744	2.065	0.09359
0.11	0.33	0.70	0.624	3.748	2.060	0.09412
0.11	0.34	0.70	0.605	3.753	2.055	0.09463
0.11	0.35	0.70	0.634	3.758	2.051	0.09515
0.11	0.36	0.70	0.657	3.763	2.047	0.09557
0.11	0.37	0.70	0.670	3.768	2.043	0.09609
0.11	0.38	0.70	0.614	3.774	2.041	0.09651
0.11	0.39	0.70	0.639	3.780	2.037	0.09702
0.11	0.40	0.70	0.621	3.786	2.034	0.09753
0.11	0.41	0.70	0.649	3.792	2.030	0.09804
0.11	0.42	0.70	0.644	3.798	2.027	0.09852
0.11	0.43	0.70	0.609	3.806	2.026	0.09902
0.11	0.44	0.70	0.646	3.812	2.023	0.09952
0.11	0.45	0.70	0.630	3.819	2.020	0.10007
0.11	0.46	0.70	0.612	3.827	2.017	0.10062
0.11	0.47	0.70	0.613	3.834	2.017	0.10106
0.11	0.48	0.70	0.647	3.842	2.014	0.10160
0.11	0.49	0.70	0.653	3.849	2.015	0.10201
0.11	0.50	0.70	0.621	3.857	2.011	0.10264
0.11	0.51	0.70	0.622	3.865	2.011	0.10308
0.11	0.52	0.70	0.651	3.874	2.010	0.10360
0.11	0.53	0.70	0.649	3.882	2.010	0.10403
0.11	0.54	0.70	0.631	3.891	2.006	0.10479
0.11	0.55	0.70	0.648	3.901	2.003	0.10544
0.11	0.56	0.70	0.622	3.910	2.006	0.10579
0.11	0.57	0.70	0.621	3.918	2.004	0.10638
0.11	0.58	0.70	0.645	3.928	2.003	0.10698
0.11	0.59	0.70	0.642	3.939	2.003	0.10759
0.11	0.60	0.70	0.649	3.948	2.003	0.10810
0.11	0.61	0.70	0.662	3.958	2.000	0.10877
0.11	0.62	0.70	0.639	3.969	1.999	0.10944
0.11	0.63	0.70	0.655	3.981	2.001	0.11003
0.11	0.64	0.70	0.626	3.992	2.001	0.11059
0.11	0.65	0.70	0.654	4.004	2.001	0.11130
0.11	0.66	0.70	0.632	4.018	2.001	0.11202
0.11	0.67	0.70	0.628	4.032	2.004	0.11268
0.11	0.68	0.70	0.627	4.046	2.008	0.11327
0.11	0.69	0.70	0.642	4.061	2.008	0.11413
0.11	0.70	0.70	0.647	4.077	2.009	0.11494
0.11	0.71	0.70	0.662	4.097	2.013	0.11590
0.11	0.72	0.70	0.662	4.115	2.021	0.11649
0.11	0.73	0.70	0.647	4.137	2.024	0.11753
0.11	0.74	0.70	0.678	4.160	2.033	0.11836
0.11	0.75	0.70	0.677	4.182	2.040	0.11922
0.11	0.76	0.70	0.671	4.206	2.047	0.12027
0.11	0.77	0.70	0.643	4.232	2.053	0.12140
0.11	0.78	0.70	0.639	4.256	2.056	0.12258
0.11	0.79	0.70	0.681	4.278	2.060	0.12365
0.11	0.80	0.70	0.682	4.304	2.065	0.12489
0.11	0.81	0.70	0.685	4.331	2.058	0.12668
0.11	0.82	0.70	0.690	4.360	2.051	0.12867
0.11	0.83	0.70	0.690	4.385	2.043	0.13044
0.11	0.84	0.70	0.697	4.408	2.039	0.13190
0.11	0.85	0.70	0.664	4.426	2.035	0.13306
0.11	0.86	0.70	0.661	4.438	2.036	0.13372
0.11	0.87	0.70	0.656	4.453	2.033	0.13472
0.11	0.88	0.70	0.692	4.469	2.035	0.13549
0.11	0.89	0.70	0.689	4.483	2.038	0.13608
0.11	0.90	0.70	0.695	4.496	2.037	0.13688
0.11	0.91	0.70	0.686	4.510	2.044	0.13738
0.11	0.92	0.70	0.706	4.524	2.049	0.13787
0.11	0.93	0.70	0.698	4.539	2.050	0.13862
0.11	0.94	0.70	0.700	4.550	2.052	0.13918
0.11	0.95	0.70	0.665	4.562	2.056	0.13967
0.11	0.96	0.70	0.658	4.584	2.064	0.14052
0.11	0.97	0.70	0.694	4.609	2.071	0.14153
0.11	0.98	0.70	0.679	4.626	2.093	0.14145
0.11	0.99	0.70	0.693	4.672	2.095	0.14394
0.11	1.00	0.70	0.667	4.904	2.126	0.15542
0.12	0.01	0.70	0.648	3.858	2.456	0.07991
0.12	0.02	0.70	0.636	3.850	2.438	0.08038
0.12	0.03	0.70	0.636	3.850	2.428	0.08092
0.12	0.04	0.70	0.633	3.841	2.409	0.08136
0.12	0.05	0.70	0.636	3.825	2.383	0.08184
0.12	0.06	0.70	0.638	3.805	2.354	0.08227
0.12	0.07	0.70	0.636	3.781	2.321	0.08259
0.12	0.08	0.70	0.635	3.762	2.291	0.08306
0.12	0.09	0.70	0.602	3.747	2.266	0.08352
0.12	0.10	0.70	0.624	3.735	2.246	0.08388
0.12	0.11	0.70	0.624	3.725	2.227	0.08431
0.12	0.12	0.70	0.601	3.718	2.210	0.08478
0.12	0.13	0.70	0.638	3.713	2.194	0.08526
0.12	0.14	0.70	0.639	3.708	2.183	0.08563
0.12	0.15	0.70	0.628	3.704	2.171	0.08599
0.12	0.16	0.70	0.600	3.701	2.159	0.08642
0.12	0.17	0.70	0.635	3.701	2.148	0.08698
0.12	0.18	0.70	0.635	3.700	2.137	0.08752
0.12	0.19	0.70	0.618	3.700	2.130	0.08789
0.12	0.20	0.70	0.607	3.701	2.125	0.08816
0.12	0.21	0.70	0.626	3.703	2.118	0.08865
0.12	0.22	0.70	0.637	3.705	2.111	0.08913
0.12	0.23	0.70	0.635	3.707	2.103	0.08961
0.12	0.24	0.70	0.604	3.709	2.100	0.08991
0.12	0.25	0.70	0.622	3.711	2.094	0.09032
0.12	0.26	0.70	0.604	3.715	2.088	0.09082
0.12	0.27	0.70	0.642	3.718	2.081	0.09137
0.12	0.28	0.70	0.603	3.721	2.077	0.09170
0.12	0.29	0.70	0.642	3.725	2.073	0.09217
0.12	0.30	0.70	0.642	3.728	2.069	0.09255
0.12	0.31	0.70	0.638	3.733	2.064	0.09304
0.12	0.32	0.70	0.634	3.737	2.059	0.09357
0.12	0.33	0.70	0.620	3.742	2.054	0.09407
0.12	0.34	0.70	0.637	3.747	2.049	0.09460
0.12	0.35	0.70	0.608	3.753	2.046	0.09509
0.12	0.36	0.70	0.604	3.758	2.042	0.09552
0.12	0.37	0.70	0.664	3.763	2.039	0.09598
0.12	0.38	0.70	0.611	3.770	2.036	0.09655
0.12	0.39	0.70	0.636	3.776	2.033	0.09704
0.12	0.40	0.70	0.669	3.783	2.028	0.09766
0.12	0.41	0.70	0.643	3.790	2.027	0.09808
0.12	0.42	0.70	0.614	3.797	2.023	0.09868
0.12	0.43	0.70	0.635	3.805	2.021	0.09922
0.12	0.44	0.70	0.652	3.811	2.019	0.09966
0.12	0.45	0.70	0.647	3.819	2.016	0.10028
0.12	0.46	0.70	0.613	3.827	2.014	0.10083
0.12	0.47	0.70	0.615	3.836	2.014	0.10127
0.12	0.48	0.70	0.632	3.843	2.013	0.10175
0.12	0.49	0.70	0.631	3.853	2.012	0.10232
0.12	0.50	0.70	0.622	3.860	2.009	0.10288
0.12	0.51	0.70	0.650	3.869	2.009	0.10338
0.12	0.52	0.70	0.652	3.878	2.006	0.10403
0.12	0.53	0.70	0.634	3.887	2.004	0.10463
0.12	0.54	0.70	0.620	3.896	2.005	0.10508
0.12	0.55	0.70	0.646	3.907	2.003	0.10581
0.12	0.56	0.70	0.647	3.917	2.004	0.10630
0.12	0.57	0.70	0.623	3.926	2.001	0.10695
0.12	0.58	0.70	0.623	3.937	2.001	0.10754
0.12	0.59	0.70	0.665	3.948	2.001	0.10820
0.12	0.60	0.70	0.665	3.958	2.001	0.10877
0.12	0.61	0.70	0.644	3.969	2.000	0.10941
0.12	0.62	0.70	0.623	3.982	2.001	0.11006
0.12	0.63	0.70	0.643	3.995	2.000	0.11083
0.12	0.64	0.70	0.646	4.008	2.002	0.11149
0.12	0.65	0.70	0.629	4.022	2.004	0.11216
0.12	0.66	0.70	0.636	4.038	2.005	0.11298
0.12	0.67	0.70	0.629	4.054	2.007	0.11374
0.12	0.68	0.70	0.630	4.070	2.010	0.11455
0.12	0.69	0.70	0.633	4.087	2.011	0.11542
0.12	0.70	0.70	0.653	4.105	2.016	0.11617
0.12	0.71	0.70	0.638	4.127	2.019	0.11724
0.12	0.72	0.70	0.642	4.147	2.027	0.11797
0.12	0.73	0.70	0.707	4.170	2.031	0.11904
0.12	0.74	0.70	0.674	4.194	2.038	0.12007
0.12	0.75	0.70	0.641	4.222	2.045	0.12125
0.12	0.76	0.70	0.662	4.248	2.050	0.12247
0.12	0.77	0.70	0.685	4.278	2.053	0.12395
0.12	0.78	0.70	0.686	4.306	2.056	0.12540
0.12	0.79	0.70	0.683	4.331	2.051	0.12704
0.12	0.80	0.70	0.668	4.360	2.046	0.12892
0.12	0.81	0.70	0.653	4.385	2.037	0.13070
0.12	0.82	0.70	0.682	4.406	2.033	0.13206
0.12	0.83	0.70	0.692	4.426	2.034	0.13313
0.12	0.84	0.70	0.657	4.444	2.032	0.13426
0.12	0.85	0.70	0.698	4.459	2.034	0.13494
0.12	0.86	0.70	0.693	4.471	2.034	0.13562
0.12	0.87	0.70	0.701	4.483	2.032	0.13643
0.12	0.88	0.70	0.677	4.496	2.037	0.13690
0.12	0.89	0.70	0.700	4.509	2.041	0.13746
0.12	0.90	0.70	0.667	4.522	2.042	0.13810
0.12	0.91	0.70	0.683	4.534	2.050	0.13838
0.12	0.92	0.70	0.672	4.546	2.054	0.13888
0.12	0.93	0.70	0.682	4.559	2.055	0.13958
0.12	0.94	0.70	0.694	4.574	2.057	0.14026
0.12	0.95	0.70	0.655	4.587	2.061	0.14080
0.12	0.96	0.70	0.658	4.606	2.064	0.14173
0.12	0.97	0.70	0.692	4.624	2.079	0.14199
0.12	0.98	0.70	0.685	4.650	2.083	0.14330
0.12	0.99	0.70	0.687	4.696	2.087	0.14563
0.12	1.00	0.70	0.677	4.930	2.128	0.15680
0.13	0.01	0.70	0.630	3.843	2.449	0.07942
0.13	0.02	0.70	0.603	3.837	2.432	0.07995
0.13	0.03	0.70	0.636	3.835	2.424	0.08029
0.13	0.04	0.70	0.635	3.825	2.405	0.08070
0.13	0.05	0.70	0.599	3.810	2.378	0.08124
0.13	0.06	0.70	0.642	3.788	2.348	0.08159
0.13	0.07	0.70	0.598	3.765	2.314	0.08204
0.13	0.08	0.70	0.607	3.747	2.283	0.08262
0.13	0.09	0.70	0.616	3.732	2.260	0.08295
0.13	0.10	0.70	0.642	3.720	2.240	0.08332
0.13	0.11	0.70	0.599	3.711	2.221	0.08376
0.13	0.12	0.70	0.602	3.703	2.205	0.08418
0.13	0.13	0.70	0.600	3.699	2.190	0.08474
0.13	0.14	0.70	0.626	3.694	2.176	0.08519
0.13	0.15	0.70	0.634	3.691	2.165	0.08555
0.13	0.16	0.70	0.629	3.689	2.153	0.08606
0.13	0.17	0.70	0.633	3.689	2.144	0.08652
0.13	0.18	0.70	0.623	3.688	2.136	0.08690
0.13	0.19	0.70	0.602	3.690	2.127	0.08743
0.13	0.20	0.70	0.604	3.692	2.120	0.08792
0.13	0.21	0.70	0.614	3.693	2.113	0.08830
0.13	0.22	0.70	0.645	3.696	2.105	0.08889
0.13	0.23	0.70	0.636	3.698	2.099	0.08934
0.13	0.24	0.70	0.609	3.700	2.095	0.08959
0.13	0.25	0.70	0.639	3.703	2.090	0.09004
0.13	0.26	0.70	0.629	3.706	2.083	0.09060
0.13	0.27	0.70	0.618	3.710	2.077	0.09114
0.13	0.28	0.70	0.607	3.714	2.072	0.09156
0.13	0.29	0.70	0.625	3.717	2.066	0.09208
0.13	0.30	0.70	0.639	3.721	2.062	0.09246
0.13	0.31	0.70	0.606	3.726	2.057	0.09299
0.13	0.32	0.70	0.606	3.731	2.052	0.09352
0.13	0.33	0.70	0.624	3.735	2.049	0.09394
0.13	0.34	0.70	0.646	3.741	2.046	0.09439
0.13	0.35	0.70	0.615	3.747	2.042	0.09496
0.13	0.36	0.70	0.628	3.753	2.038	0.09545
0.13	0.37	0.70	0.620	3.760	2.034	0.09608
0.13	0.38	0.70	0.610	3.766	2.032	0.09653
0.13	0.39	0.70	0.610	3.773	2.028	0.09713
0.13	0.40	0.70	0.609	3.781	2.026	0.09761
0.13	0.41	0.70	0.661	3.788	2.024	0.09812
0.13	0.42	0.70	0.618	3.795	2.023	0.09857
0.13	0.43	0.70	0.634	3.804	2.019	0.09928
0.13	0.44	0.70	0.610	3.812	2.017	0.09980
0.13	0.45	0.70	0.656	3.820	2.014	0.10043
0.13	0.46	0.70	0.639	3.828	2.012	0.10093
0.13	0.47	0.70	0.613	3.837	2.011	0.10151
0.13	0.48	0.70	0.635	3.847	2.009	0.10212
0.13	0.49	0.70	0.641	3.855	2.008	0.10263
0.13	0.50	0.70	0.655	3.865	2.006	0.10329
0.13	0.51	0.70	0.614	3.875	2.005	0.10390
0.13	0.52	0.70	0.654	3.883	2.006	0.10433
0.13	0.53	0.70	0.656	3.893	2.003	0.10502
0.13	0.54	0.70	0.652	3.904	2.002	0.10568
0.13	0.55	0.70	0.649	3.914	2.003	0.10617
0.13	0.56	0.70	0.655	3.924	2.003	0.10678
0.13	0.57	0.70	0.642	3.935	2.003	0.10734
0.13	0.58	0.70	0.637	3.948	2.002	0.10812
0.13	0.59	0.70	0.634	3.958	1.999	0.10885
0.13	0.60	0.70	0.645	3.971	2.001	0.10945
0.13	0.61	0.70	0.642	3.984	2.000	0.11020
0.13	0.62	0.70	0.659	3.998	2.001	0.11098
0.13	0.63	0.70	0.664	4.013	2.002	0.11171
0.13	0.64	0.70	0.660	4.027	2.005	0.11239
0.13	0.65	0.70	0.663	4.042	2.006	0.11317
0.13	0.66	0.70	0.659	4.060	2.007	0.11408
0.13	0.67	0.70	0.668	4.078	2.011	0.11492
0.13	0.68	0.70	0.673	4.096	2.015	0.11570
0.13	0.69	0.70	0.666	4.114	2.017	0.11663
0.13	0.70	0.70	0.663	4.134	2.019	0.11763
0.13	0.71	0.70	0.651	4.156	2.026	0.11853
0.13	0.72	0.70	0.639	4.181	2.034	0.11949
0.13	0.73	0.70	0.645	4.206	2.039	0.12066
0.13	0.74	0.70	0.642	4.234	2.043	0.12202
0.13	0.75	0.70	0.661	4.263	2.048	0.12338
0.13	0.76	0.70	0.684	4.291	2.051	0.12482
0.13	0.77	0.70	0.685	4.319	2.050	0.12641
0.13	0.78	0.70	0.677	4.342	2.045	0.12794
0.13	0.79	0.70	0.652	4.365	2.044	0.12927
0.13	0.80	0.70	0.674	4.394	2.037	0.13120
0.13	0.81	0.70	0.679	4.417	2.038	0.13248
0.13	0.82	0.70	0.687	4.439	2.034	0.13389
0.13	0.83	0.70	0.686	4.457	2.033	0.13491
0.13	0.84	0.70	0.688	4.472	2.034	0.13572
0.13	0.85	0.70	0.691	4.488	2.034	0.13658
0.13	0.86	0.70	0.699	4.502	2.035	0.13730
0.13	0.87	0.70	0.690	4.516	2.042	0.13774
0.13	0.88	0.70	0.686	4.531	2.049	0.13829
0.13	0.89	0.70	0.686	4.542	2.050	0.13880
0.13	0.90	0.70	0.694	4.550	2.054	0.13909
0.13	0.91	0.70	0.691	4.563	2.057	0.13968
0.13	0.92	0.70	0.692	4.573	2.055	0.14034
0.13	0.93	0.70	0.692	4.579	2.058	0.14049
0.13	0.94	0.70	0.685	4.591	2.056	0.14128
0.13	0.95	0.70	0.689	4.602	2.061	0.14168
0.13	0.96	0.70	0.688	4.621	2.064	0.14258
0.13	0.97	0.70	0.681	4.642	2.072	0.14333
0.13	0.98	0.70	0.650	4.666	2.074	0.14457
0.13	0.99	0.70	0.658	4.708	2.084	0.14647
0.13	1.00	0.70	0.674	4.978	2.134	0.15920
0.14	0.01	0.70	0.636	3.829	2.448	0.07871
0.14	0.02	0.70	0.633	3.823	2.431	0.07927
0.14	0.03	0.70	0.629	3.822	2.419	0.07977
0.14	0.04	0.70	0.606	3.812	2.400	0.08021
0.14	0.05	0.70	0.626	3.795	2.372	0.08071
0.14	0.06	0.70	0.632	3.773	2.340	0.08111
0.14	0.07	0.70	0.629	3.750	2.307	0.08153
0.14	0.08	0.70	0.597	3.731	2.280	0.08192
0.14	0.09	0.70	0.632	3.717	2.255	0.08241
0.14	0.10	0.70	0.642	3.706	2.234	0.08289
0.14	0.11	0.70	0.639	3.698	2.216	0.08334
0.14	0.12	0.70	0.601	3.690	2.199	0.08377
0.14	0.13	0.70	0.622	3.686	2.187	0.08415
0.14	0.14	0.70	0.634	3.682	2.171	0.08475
0.14	0.15	0.70	0.594	3.680	2.161	0.08514
0.14	0.16	0.70	0.631	3.679	2.150	0.08566
0.14	0.17	0.70	0.621	3.679	2.140	0.08616
0.14	0.18	0.70	0.618	3.679	2.133	0.08655
0.14	0.19	0.70	0.599	3.681	2.123	0.08713
0.14	0.20	0.70	0.650	3.683	2.116	0.08758
0.14	0.21	0.70	0.611	3.684	2.109	0.08801
0.14	0.22	0.70	0.643	3.687	2.103	0.08850
0.14	0.23	0.70	0.623	3.690	2.095	0.08904
0.14	0.24	0.70	0.608	3.692	2.090	0.08946
0.14	0.25	0.70	0.628	3.694	2.085	0.08982
0.14	0.26	0.70	0.641	3.698	2.079	0.09038
0.14	0.27	0.70	0.643	3.702	2.073	0.09084
0.14	0.28	0.70	0.630	3.706	2.067	0.09143
0.14	0.29	0.70	0.638	3.709	2.064	0.09174
0.14	0.30	0.70	0.643	3.715	2.059	0.09230
0.14	0.31	0.70	0.641	3.719	2.053	0.09283
0.14	0.32	0.70	0.633	3.725	2.049	0.09336
0.14	0.33	0.70	0.636	3.731	2.046	0.09382
0.14	0.34	0.70	0.607	3.737	2.040	0.09446
0.14	0.35	0.70	0.609	3.744	2.038	0.09497
0.14	0.36	0.70	0.611	3.749	2.035	0.09541
0.14	0.37	0.70	0.609	3.757	2.033	0.09595
0.14	0.38	0.70	0.606	3.763	2.029	0.09651
0.14	0.39	0.70	0.643	3.771	2.026	0.09709
0.14	0.40	0.70	0.641	3.779	2.024	0.09762
0.14	0.41	0.70	0.626	3.787	2.020	0.09829
0.14	0.42	0.70	0.610	3.796	2.019	0.09878
0.14	0.43	0.70	0.627	3.805	2.016	0.09948
0.14	0.44	0.70	0.646	3.813	2.014	0.10003
0.14	0.45	0.70	0.648	3.821	2.013	0.10052
0.14	0.46	0.70	0.659	3.831	2.012	0.10113
0.14	0.47	0.70	0.615	3.840	2.009	0.10180
0.14	0.48	0.70	0.645	3.849	2.009	0.10231
0.14	0.49	0.70	0.641	3.859	2.008	0.10288
0.14	0.50	0.70	0.659	3.870	2.008	0.10348
0.14	0.51	0.70	0.620	3.880	2.004	0.10428
0.14	0.52	0.70	0.652	3.891	2.004	0.10484
0.14	0.53	0.70	0.633	3.901	2.004	0.10543
0.14	0.54	0.70	0.629	3.912	2.002	0.10614
0.14	0.55	0.70	0.653	3.923	2.002	0.10676
0.14	0.56	0.70	0.657	3.934	2.001	0.10738
0.14	0.57	0.70	0.624	3.948	2.001	0.10817
0.14	0.58	0.70	0.620	3.960	2.002	0.10878
0.14	0.59	0.70	0.621	3.974	2.000	0.10963
0.14	0.60	0.70	0.638	3.987	2.002	0.11027
0.14	0.61	0.70	0.625	4.002	2.002	0.11113
0.14	0.62	0.70	0.630	4.017	2.002	0.11197
0.14	0.63	0.70	0.635	4.032	2.006	0.11256
0.14	0.64	0.70	0.651	4.049	2.007	0.11347
0.14	0.65	0.70	0.627	4.066	2.010	0.11427
0.14	0.66	0.70	0.652	4.084	2.013	0.11514
0.14	0.67	0.70	0.635	4.103	2.013	0.11620
0.14	0.68	0.70	0.663	4.121	2.015	0.11712
0.14	0.69	0.70	0.637	4.141	2.021	0.11790
0.14	0.70	0.70	0.676	4.163	2.023	0.11903
0.14	0.71	0.70	0.650	4.188	2.032	0.12004
0.14	0.72	0.70	0.659	4.216	2.036	0.12136
0.14	0.73	0.70	0.637	4.246	2.046	0.12252
0.14	0.74	0.70	0.654	4.270	2.049	0.12369
0.14	0.75	0.70	0.678	4.293	2.049	0.12500
0.14	0.76	0.70	0.675	4.319	2.043	0.12673
0.14	0.77	0.70	0.684	4.343	2.039	0.12828
0.14	0.78	0.70	0.651	4.369	2.036	0.12985
0.14	0.79	0.70	0.669	4.397	2.037	0.13138
0.14	0.80	0.70	0.694	4.424	2.032	0.13313
0.14	0.81	0.70	0.700	4.447	2.030	0.13451
0.14	0.82	0.70	0.666	4.466	2.031	0.13550
0.14	0.83	0.70	0.693	4.486	2.033	0.13654
0.14	0.84	0.70	0.692	4.505	2.036	0.13744
0.14	0.85	0.70	0.675	4.521	2.046	0.13789
0.14	0.86	0.70	0.672	4.537	2.049	0.13858
0.14	0.87	0.70	0.697	4.550	2.056	0.13901
0.14	0.88	0.70	0.658	4.561	2.058	0.13953
0.14	0.89	0.70	0.680	4.569	2.060	0.13986
0.14	0.90	0.70	0.695	4.578	2.062	0.14028
0.14	0.91	0.70	0.692	4.587	2.066	0.14057
0.14	0.92	0.70	0.682	4.589	2.061	0.14093
0.14	0.93	0.70	0.667	4.593	2.060	0.14121
0.14	0.94	0.70	0.697	4.604	2.057	0.14193
0.14	0.95	0.70	0.665	4.617	2.056	0.14270
0.14	0.96	0.70	0.672	4.633	2.058	0.14350
0.14	0.97	0.70	0.656	4.652	2.064	0.14428
0.14	0.98	0.70	0.647	4.678	2.069	0.14551
0.14	0.99	0.70	0.685	4.723	2.076	0.14767
0.14	1.00	0.70	0.651	5.043	2.114	0.16373
0.15	0.01	0.70	0.630	3.816	2.444	0.07817
0.15	0.02	0.70	0.634	3.811	2.428	0.07869
0.15	0.03	0.70	0.634	3.810	2.417	0.07919
0.15	0.04	0.70	0.621	3.798	2.398	0.07956
0.15	0.05	0.70	0.625	3.781	2.368	0.08012
0.15	0.06	0.70	0.631	3.758	2.333	0.08068
0.15	0.07	0.70	0.619	3.736	2.301	0.08106
0.15	0.08	0.70	0.632	3.718	2.272	0.08156
0.15	0.09	0.70	0.617	3.705	2.249	0.08200
0.15	0.10	0.70	0.598	3.694	2.227	0.08255
0.15	0.11	0.70	0.602	3.686	2.210	0.08295
0.15	0.12	0.70	0.664	3.679	2.194	0.08339
0.15	0.13	0.70	0.631	3.674	2.180	0.08383
0.15	0.14	0.70	0.604	3.672	2.168	0.08433
0.15	0.15	0.70	0.626	3.670	2.157	0.08482
0.15	0.16	0.70	0.625	3.670	2.145	0.08539
0.15	0.17	0.70	0.607	3.669	2.137	0.08577
0.15	0.18	0.70	0.633	3.670	2.129	0.08622
0.15	0.19	0.70	0.620	3.671	2.121	0.08672
0.15	0.20	0.70	0.606	3.673	2.112	0.08724
0.15	0.21	0.70	0.633	3.676	2.106	0.08770
0.15	0.22	0.70	0.636	3.678	2.098	0.08830
0.15	0.23	0.70	0.638	3.682	2.091	0.08880
0.15	0.24	0.70	0.598	3.685	2.086	0.08925
0.15	0.25	0.70	0.615	3.688	2.080	0.08976
0.15	0.26	0.70	0.638	3.692	2.074	0.09026
0.15	0.27	0.70	0.606	3.695	2.069	0.09069
0.15	0.28	0.70	0.620	3.700	2.063	0.09126
0.15	0.29	0.70	0.635	3.705	2.058	0.09181
0.15	0.30	0.70	0.626	3.709	2.055	0.09220
0.15	0.31	0.70	0.620	3.716	2.047	0.09292
0.15	0.32	0.70	0.626	3.722	2.045	0.09342
0.15	0.33	0.70	0.638	3.728	2.040	0.09397
0.15	0.34	0.70	0.611	3.734	2.039	0.09436
0.15	0.35	0.70	0.638	3.741	2.036	0.09490
0.15	0.36	0.70	0.639	3.747	2.033	0.09542
0.15	0.37	0.70	0.609	3.754	2.029	0.09603
0.15	0.38	0.70	0.636	3.763	2.027	0.09658
0.15	0.39	0.70	0.619	3.770	2.023	0.09718
0.15	0.40	0.70	0.648	3.779	2.021	0.09782
0.15	0.41	0.70	0.645	3.788	2.018	0.09845
0.15	0.42	0.70	0.645	3.797	2.016	0.09898
0.15	0.43	0.70	0.632	3.806	2.013	0.09969
0.15	0.44	0.70	0.631	3.816	2.013	0.10020
0.15	0.45	0.70	0.649	3.825	2.008	0.10102
0.15	0.46	0.70	0.634	3.835	2.009	0.10152
0.15	0.47	0.70	0.629	3.846	2.007	0.10219
0.15	0.48	0.70	0.614	3.856	2.006	0.10282
0.15	0.49	0.70	0.614	3.867	2.006	0.10343
0.15	0.50	0.70	0.642	3.877	2.004	0.10405
0.15	0.51	0.70	0.646	3.888	2.002	0.10480
0.15	0.52	0.70	0.633	3.900	2.002	0.10547
0.15	0.53	0.70	0.638	3.911	2.004	0.10596
0.15	0.54	0.70	0.655	3.921	2.003	0.10660
0.15	0.55	0.70	0.642	3.935	2.002	0.10739
0.15	0.56	0.70	0.648	3.949	2.001	0.10823
0.15	0.57	0.70	0.627	3.961	2.001	0.10887
0.15	0.58	0.70	0.625	3.975	2.002	0.10962
0.15	0.59	0.70	0.645	3.990	2.002	0.11045
0.15	0.60	0.70	0.647	4.004	2.001	0.11128
0.15	0.61	0.70	0.664	4.020	2.004	0.11203
0.15	0.62	0.70	0.667	4.036	2.004	0.11288
0.15	0.63	0.70	0.661	4.053	2.008	0.11367
0.15	0.64	0.70	0.631	4.072	2.011	0.11456
0.15	0.65	0.70	0.628	4.090	2.013	0.11551
0.15	0.66	0.70	0.668	4.109	2.015	0.11646
0.15	0.67	0.70	0.640	4.129	2.018	0.11738
0.15	0.68	0.70	0.632	4.149	2.022	0.11830
0.15	0.69	0.70	0.668	4.173	2.024	0.11953
0.15	0.70	0.70	0.669	4.198	2.031	0.12059
0.15	0.71	0.70	0.673	4.228	2.039	0.12183
0.15	0.72	0.70	0.660	4.254	2.041	0.12321
0.15	0.73	0.70	0.660	4.278	2.038	0.12468
0.15	0.74	0.70	0.683	4.301	2.037	0.12604
0.15	0.75	0.70	0.672	4.326	2.037	0.12743
0.15	0.76	0.70	0.664	4.354	2.034	0.12914
0.15	0.77	0.70	0.684	4.383	2.037	0.13063
0.15	0.78	0.70	0.649	4.408	2.035	0.13213
0.15	0.79	0.70	0.687	4.433	2.033	0.13359
0.15	0.80	0.70	0.675	4.457	2.034	0.13484
0.15	0.81	0.70	0.684	4.480	2.033	0.13621
0.15	0.82	0.70	0.676	4.501	2.037	0.13717
0.15	0.83	0.70	0.667	4.523	2.042	0.13816
0.15	0.84	0.70	0.674	4.540	2.046	0.13893
0.15	0.85	0.70	0.676	4.557	2.052	0.13954
0.15	0.86	0.70	0.682	4.575	2.064	0.14001
0.15	0.87	0.70	0.661	4.588	2.071	0.14041
0.15	0.88	0.70	0.687	4.598	2.078	0.14065
0.15	0.89	0.70	0.656	4.603	2.076	0.14094
0.15	0.90	0.70	0.660	4.610	2.078	0.14125
0.15	0.91	0.70	0.695	4.607	2.072	0.14139
0.15	0.92	0.70	0.692	4.606	2.060	0.14193
0.15	0.93	0.70	0.667	4.611	2.056	0.14241
0.15	0.94	0.70	0.685	4.619	2.054	0.14293
0.15	0.95	0.70	0.658	4.631	2.056	0.14348
0.15	0.96	0.70	0.651	4.646	2.054	0.14443
0.15	0.97	0.70	0.673	4.657	2.054	0.14503
0.15	0.98	0.70	0.653	4.685	2.060	0.14631
0.15	0.99	0.70	0.676	4.730	2.066	0.14855
0.15	1.00	0.70	0.682	5.094	2.069	0.16867
0.16	0.01	0.70	0.634	3.805	2.440	0.07772
0.16	0.02	0.70	0.604	3.799	2.426	0.07815
0.16	0.03	0.70	0.633	3.799	2.414	0.07876
0.16	0.04	0.70	0.595	3.786	2.393	0.07912
0.16	0.05	0.70	0.630	3.768	2.364	0.07959
0.16	0.06	0.70	0.628	3.744	2.328	0.08011
0.16	0.07	0.70	0.597	3.722	2.296	0.08055
0.16	0.08	0.70	0.632	3.706	2.268	0.08113
0.16	0.09	0.70	0.620	3.693	2.244	0.08162
0.16	0.10	0.70	0.597	3.682	2.225	0.08199
0.16	0.11	0.70	0.600	3.674	2.206	0.08248
0.16	0.12	0.70	0.628	3.668	2.190	0.08301
0.16	0.13	0.70	0.622	3.664	2.178	0.08342
0.16	0.14	0.70	0.601	3.661	2.165	0.08391
0.16	0.15	0.70	0.629	3.660	2.153	0.08443
0.16	0.16	0.70	0.638	3.660	2.143	0.08500
0.16	0.17	0.70	0.597	3.662	2.133	0.08556
0.16	0.18	0.70	0.635	3.663	2.125	0.08605
0.16	0.19	0.70	0.632	3.664	2.119	0.08642
0.16	0.20	0.70	0.638	3.666	2.110	0.08698
0.16	0.21	0.70	0.597	3.669	2.101	0.08758
0.16	0.22	0.70	0.604	3.670	2.097	0.08785
0.16	0.23	0.70	0.614	3.674	2.089	0.08853
0.16	0.24	0.70	0.634	3.677	2.082	0.08901
0.16	0.25	0.70	0.622	3.681	2.076	0.08956
0.16	0.26	0.70	0.635	3.684	2.070	0.09002
0.16	0.27	0.70	0.629	3.690	2.065	0.09059
0.16	0.28	0.70	0.632	3.694	2.061	0.09102
0.16	0.29	0.70	0.587	3.700	2.057	0.09157
0.16	0.30	0.70	0.624	3.705	2.051	0.09218
0.16	0.31	0.70	0.621	3.712	2.046	0.09277
0.16	0.32	0.70	0.670	3.718	2.043	0.09328
0.16	0.33	0.70	0.625	3.724	2.038	0.09386
0.16	0.34	0.70	0.620	3.731	2.035	0.09440
0.16	0.35	0.70	0.622	3.740	2.031	0.09508
0.16	0.36	0.70	0.637	3.746	2.030	0.09549
0.16	0.37	0.70	0.640	3.755	2.027	0.09615
0.16	0.38	0.70	0.641	3.763	2.023	0.09678
0.16	0.39	0.70	0.640	3.771	2.021	0.09734
0.16	0.40	0.70	0.613	3.780	2.018	0.09795
0.16	0.41	0.70	0.644	3.789	2.017	0.09856
0.16	0.42	0.70	0.636	3.799	2.014	0.09927
0.16	0.43	0.70	0.609	3.809	2.012	0.09988
0.16	0.44	0.70	0.621	3.820	2.009	0.10062
0.16	0.45	0.70	0.654	3.830	2.007	0.10129
0.16	0.46	0.70	0.614	3.840	2.007	0.10189
0.16	0.47	0.70	0.646	3.851	2.007	0.10249
0.16	0.48	0.70	0.669	3.863	2.007	0.10318
0.16	0.49	0.70	0.638	3.874	2.003	0.10396
0.16	0.50	0.70	0.616	3.886	2.004	0.10459
0.16	0.51	0.70	0.641	3.899	2.003	0.10531
0.16	0.52	0.70	0.640	3.909	2.002	0.10597
0.16	0.53	0.70	0.631	3.922	2.003	0.10665
0.16	0.54	0.70	0.623	3.935	2.002	0.10740
0.16	0.55	0.70	0.638	3.947	2.004	0.10798
0.16	0.56	0.70	0.638	3.964	2.003	0.10897
0.16	0.57	0.70	0.639	3.978	2.004	0.10967
0.16	0.58	0.70	0.644	3.992	2.003	0.11053
0.16	0.59	0.70	0.631	4.007	2.005	0.11126
0.16	0.60	0.70	0.638	4.024	2.004	0.11226
0.16	0.61	0.70	0.629	4.041	2.005	0.11313
0.16	0.62	0.70	0.668	4.058	2.009	0.11388
0.16	0.63	0.70	0.639	4.078	2.011	0.11488
0.16	0.64	0.70	0.666	4.096	2.015	0.11575
0.16	0.65	0.70	0.645	4.115	2.019	0.11659
0.16	0.66	0.70	0.635	4.136	2.019	0.11773
0.16	0.67	0.70	0.658	4.157	2.024	0.11870
0.16	0.68	0.70	0.651	4.182	2.027	0.11990
0.16	0.69	0.70	0.638	4.205	2.029	0.12108
0.16	0.70	0.70	0.647	4.233	2.031	0.12254
0.16	0.71	0.70	0.671	4.262	2.032	0.12410
0.16	0.72	0.70	0.676	4.285	2.034	0.12533
0.16	0.73	0.70	0.677	4.311	2.032	0.12684
0.16	0.74	0.70	0.676	4.339	2.034	0.12831
0.16	0.75	0.70	0.645	4.365	2.031	0.12991
0.16	0.76	0.70	0.658	4.391	2.030	0.13140
0.16	0.77	0.70	0.649	4.418	2.031	0.13283
0.16	0.78	0.70	0.695	4.443	2.034	0.13411
0.16	0.79	0.70	0.689	4.468	2.036	0.13540
0.16	0.80	0.70	0.693	4.496	2.034	0.13700
0.16	0.81	0.70	0.706	4.522	2.037	0.13835
0.16	0.82	0.70	0.668	4.543	2.042	0.13925
0.16	0.83	0.70	0.700	4.561	2.044	0.14017
0.16	0.84	0.70	0.683	4.576	2.047	0.14088
0.16	0.85	0.70	0.693	4.591	2.049	0.14162
0.16	0.86	0.70	0.662	4.602	2.057	0.14186
0.16	0.87	0.70	0.684	4.610	2.064	0.14192
0.16	0.88	0.70	0.664	4.621	2.075	0.14206
0.16	0.89	0.70	0.698	4.620	2.068	0.14231
0.16	0.90	0.70	0.664	4.621	2.063	0.14260
0.16	0.91	0.70	0.668	4.620	2.057	0.14288
0.16	0.92	0.70	0.693	4.622	2.051	0.14325
0.16	0.93	0.70	0.666	4.628	2.051	0.14354
0.16	0.94	0.70	0.683	4.637	2.051	0.14404
0.16	0.95	0.70	0.702	4.644	2.049	0.14459
0.16	0.96	0.70	0.690	4.650	2.047	0.14503
0.16	0.97	0.70	0.693	4.664	2.048	0.14572
0.16	0.98	0.70	0.668	4.685	2.055	0.14658
0.16	0.99	0.70	0.682	4.745	2.061	0.14964
0.16	1.00	0.70	0.664	5.115	2.038	0.17131
0.17	0.01	0.70	0.641	3.794	2.437	0.07724
0.17	0.02	0.70	0.634	3.790	2.423	0.07776
0.17	0.03	0.70	0.639	3.788	2.411	0.07826
0.17	0.04	0.70	0.600	3.774	2.390	0.07863
0.17	0.05	0.70	0.604	3.756	2.359	0.07920
0.17	0.06	0.70	0.622	3.732	2.322	0.07974
0.17	0.07	0.70	0.626	3.711	2.290	0.08021
0.17	0.08	0.70	0.628	3.694	2.263	0.08073
0.17	0.09	0.70	0.627	3.682	2.240	0.08119
0.17	0.10	0.70	0.638	3.671	2.220	0.08165
0.17	0.11	0.70	0.649	3.664	2.201	0.08221
0.17	0.12	0.70	0.628	3.657	2.187	0.08256
0.17	0.13	0.70	0.647	3.655	2.173	0.08314
0.17	0.14	0.70	0.623	3.652	2.161	0.08359
0.17	0.15	0.70	0.607	3.651	2.151	0.08403
0.17	0.16	0.70	0.605	3.652	2.142	0.08457
0.17	0.17	0.70	0.603	3.654	2.130	0.08526
0.17	0.18	0.70	0.632	3.656	2.121	0.08583
0.17	0.19	0.70	0.623	3.656	2.114	0.08622
0.17	0.20	0.70	0.617	3.659	2.106	0.08679
0.17	0.21	0.70	0.638	3.661	2.099	0.08727
0.17	0.22	0.70	0.622	3.664	2.092	0.08779
0.17	0.23	0.70	0.637	3.668	2.085	0.08833
0.17	0.24	0.70	0.642	3.671	2.078	0.08885
0.17	0.25	0.70	0.628	3.674	2.073	0.08931
0.17	0.26	0.70	0.605	3.679	2.067	0.08987
0.17	0.27	0.70	0.635	3.684	2.062	0.09041
0.17	0.28	0.70	0.633	3.689	2.056	0.09099
0.17	0.29	0.70	0.623	3.695	2.052	0.09158
0.17	0.30	0.70	0.642	3.701	2.048	0.09208
0.17	0.31	0.70	0.631	3.708	2.043	0.09274
0.17	0.32	0.70	0.648	3.715	2.041	0.09323
0.17	0.33	0.70	0.648	3.721	2.038	0.09371
0.17	0.34	0.70	0.634	3.731	2.032	0.09453
0.17	0.35	0.70	0.627	3.739	2.028	0.09520
0.17	0.36	0.70	0.639	3.746	2.027	0.09563
0.17	0.37	0.70	0.640	3.754	2.025	0.09621
0.17	0.38	0.70	0.628	3.763	2.022	0.09684
0.17	0.39	0.70	0.642	3.772	2.018	0.09756
0.17	0.40	0.70	0.609	3.782	2.018	0.09810
0.17	0.41	0.70	0.641	3.792	2.015	0.09879
0.17	0.42	0.70	0.640	3.802	2.014	0.09940
0.17	0.43	0.70	0.631	3.813	2.012	0.10011
0.17	0.44	0.70	0.642	3.823	2.011	0.10073
0.17	0.45	0.70	0.654	3.835	2.007	0.10159
0.17	0.46	0.70	0.667	3.847	2.008	0.10224
0.17	0.47	0.70	0.614	3.859	2.005	0.10304
0.17	0.48	0.70	0.615	3.870	2.005	0.10365
0.17	0.49	0.70	0.636	3.883	2.005	0.10432
0.17	0.50	0.70	0.625	3.894	2.006	0.10497
0.17	0.51	0.70	0.627	3.907	2.004	0.10577
0.17	0.52	0.70	0.633	3.922	2.003	0.10659
0.17	0.53	0.70	0.622	3.935	2.004	0.10730
0.17	0.54	0.70	0.628	3.949	2.004	0.10804
0.17	0.55	0.70	0.653	3.964	2.003	0.10899
0.17	0.56	0.70	0.659	3.979	2.005	0.10971
0.17	0.57	0.70	0.644	3.996	2.005	0.11063
0.17	0.58	0.70	0.644	4.012	2.005	0.11151
0.17	0.59	0.70	0.625	4.028	2.005	0.11240
0.17	0.60	0.70	0.651	4.045	2.007	0.11326
0.17	0.61	0.70	0.633	4.065	2.009	0.11424
0.17	0.62	0.70	0.657	4.084	2.013	0.11515
0.17	0.63	0.70	0.655	4.103	2.013	0.11619
0.17	0.64	0.70	0.675	4.122	2.015	0.11718
0.17	0.65	0.70	0.634	4.143	2.020	0.11811
0.17	0.66	0.70	0.657	4.165	2.021	0.11924
0.17	0.67	0.70	0.637	4.188	2.024	0.12042
0.17	0.68	0.70	0.639	4.214	2.027	0.12164
0.17	0.69	0.70	0.646	4.241	2.030	0.12300
0.17	0.70	0.70	0.672	4.267	2.030	0.12449
0.17	0.71	0.70	0.681	4.295	2.030	0.12603
0.17	0.72	0.70	0.647	4.322	2.033	0.12744
0.17	0.73	0.70	0.672	4.351	2.032	0.12907
0.17	0.74	0.70	0.685	4.382	2.032	0.13082
0.17	0.75	0.70	0.679	4.410	2.033	0.13230
0.17	0.76	0.70	0.661	4.438	2.036	0.13372
0.17	0.77	0.70	0.654	4.467	2.034	0.13542
0.17	0.78	0.70	0.660	4.497	2.037	0.13692
0.17	0.79	0.70	0.679	4.521	2.039	0.13817
0.17	0.80	0.70	0.679	4.544	2.039	0.13948
0.17	0.81	0.70	0.656	4.563	2.041	0.14042
0.17	0.82	0.70	0.688	4.580	2.045	0.14119
0.17	0.83	0.70	0.686	4.595	2.047	0.14193
0.17	0.84	0.70	0.705	4.607	2.043	0.14280
0.17	0.85	0.70	0.695	4.618	2.046	0.14325
0.17	0.86	0.70	0.689	4.627	2.049	0.14362
0.17	0.87	0.70	0.710	4.633	2.051	0.14383
0.17	0.88	0.70	0.659	4.640	2.052	0.14419
0.17	0.89	0.70	0.689	4.642	2.054	0.14420
0.17	0.90	0.70	0.693	4.641	2.051	0.14432
0.17	0.91	0.70	0.685	4.641	2.049	0.14440
0.17	0.92	0.70	0.685	4.646	2.044	0.14491
0.17	0.93	0.70	0.692	4.650	2.047	0.14502
0.17	0.94	0.70	0.669	4.655	2.047	0.14525
0.17	0.95	0.70	0.663	4.661	2.042	0.14583
0.17	0.96	0.70	0.704	4.667	2.042	0.14620
0.17	0.97	0.70	0.683	4.680	2.045	0.14673
0.17	0.98	0.70	0.645	4.702	2.050	0.14776
0.17	0.99	0.70	0.705	4.763	2.054	0.15096
0.17	1.00	0.70	0.665	5.133	2.015	0.17339
0.18	0.01	0.70	0.638	3.784	2.435	0.07678
0.18	0.02	0.70	0.648	3.780	2.420	0.07733
0.18	0.03	0.70	0.597	3.778	2.408	0.07786
0.18	0.04	0.70	0.629	3.765	2.387	0.07823
0.18	0.05	0.70	0.634	3.745	2.355	0.07877
0.18	0.06	0.70	0.600	3.721	2.318	0.07938
0.18	0.07	0.70	0.600	3.700	2.285	0.07986
0.18	0.08	0.70	0.627	3.683	2.258	0.08035
0.18	0.09	0.70	0.646	3.671	2.237	0.08072
0.18	0.10	0.70	0.628	3.662	2.215	0.08133
0.18	0.11	0.70	0.637	3.655	2.198	0.08183
0.18	0.12	0.70	0.652	3.649	2.183	0.08224
0.18	0.13	0.70	0.629	3.646	2.170	0.08279
0.18	0.14	0.70	0.600	3.644	2.158	0.08333
0.18	0.15	0.70	0.625	3.645	2.146	0.08396
0.18	0.16	0.70	0.601	3.644	2.137	0.08437
0.18	0.17	0.70	0.634	3.646	2.128	0.08493
0.18	0.18	0.70	0.629	3.648	2.120	0.08547
0.18	0.19	0.70	0.610	3.649	2.111	0.08597
0.18	0.20	0.70	0.600	3.653	2.103	0.08664
0.18	0.21	0.70	0.633	3.656	2.096	0.08712
0.18	0.22	0.70	0.629	3.658	2.089	0.08764
0.18	0.23	0.70	0.635	3.662	2.081	0.08819
0.18	0.24	0.70	0.638	3.665	2.075	0.08869
0.18	0.25	0.70	0.633	3.670	2.071	0.08921
0.18	0.26	0.70	0.642	3.675	2.062	0.08993
0.18	0.27	0.70	0.642	3.681	2.058	0.09044
0.18	0.28	0.70	0.623	3.686	2.054	0.09096
0.18	0.29	0.70	0.635	3.692	2.048	0.09157
0.18	0.30	0.70	0.641	3.699	2.044	0.09217
0.18	0.31	0.70	0.603	3.706	2.042	0.09267
0.18	0.32	0.70	0.637	3.713	2.037	0.09331
0.18	0.33	0.70	0.641	3.721	2.035	0.09384
0.18	0.34	0.70	0.645	3.729	2.031	0.09452
0.18	0.35	0.70	0.663	3.737	2.030	0.09501
0.18	0.36	0.70	0.618	3.745	2.027	0.09562
0.18	0.37	0.70	0.640	3.755	2.024	0.09634
0.18	0.38	0.70	0.610	3.765	2.021	0.09698
0.18	0.39	0.70	0.610	3.775	2.018	0.09771
0.18	0.40	0.70	0.611	3.785	2.016	0.09837
0.18	0.41	0.70	0.658	3.796	2.014	0.09908
0.18	0.42	0.70	0.624	3.807	2.013	0.09973
0.18	0.43	0.70	0.629	3.819	2.011	0.10053
0.18	0.44	0.70	0.618	3.831	2.010	0.10123
0.18	0.45	0.70	0.653	3.842	2.008	0.10196
0.18	0.46	0.70	0.659	3.856	2.007	0.10273
0.18	0.47	0.70	0.619	3.868	2.006	0.10344
0.18	0.48	0.70	0.640	3.879	2.007	0.10409
0.18	0.49	0.70	0.619	3.893	2.006	0.10486
0.18	0.50	0.70	0.628	3.907	2.005	0.10571
0.18	0.51	0.70	0.638	3.921	2.005	0.10647
0.18	0.52	0.70	0.622	3.935	2.005	0.10724
0.18	0.53	0.70	0.643	3.949	2.006	0.10798
0.18	0.54	0.70	0.620	3.965	2.006	0.10885
0.18	0.55	0.70	0.638	3.980	2.007	0.10964
0.18	0.56	0.70	0.647	3.997	2.008	0.11055
0.18	0.57	0.70	0.659	4.014	2.008	0.11149
0.18	0.58	0.70	0.645	4.031	2.009	0.11241
0.18	0.59	0.70	0.657	4.050	2.011	0.11332
0.18	0.60	0.70	0.637	4.069	2.012	0.11435
0.18	0.61	0.70	0.633	4.088	2.014	0.11532
0.18	0.62	0.70	0.635	4.108	2.015	0.11639
0.18	0.63	0.70	0.651	4.130	2.019	0.11737
0.18	0.64	0.70	0.668	4.150	2.022	0.11837
0.18	0.65	0.70	0.672	4.173	2.026	0.11942
0.18	0.66	0.70	0.659	4.195	2.027	0.12066
0.18	0.67	0.70	0.679	4.221	2.030	0.12192
0.18	0.68	0.70	0.656	4.248	2.034	0.12323
0.18	0.69	0.70	0.653	4.277	2.036	0.12476
0.18	0.70	0.70	0.639	4.305	2.038	0.12621
0.18	0.71	0.70	0.678	4.339	2.045	0.12777
0.18	0.72	0.70	0.661	4.370	2.042	0.12963
0.18	0.73	0.70	0.685	4.398	2.043	0.13117
0.18	0.74	0.70	0.672	4.431	2.043	0.13300
0.18	0.75	0.70	0.651	4.464	2.040	0.13493
0.18	0.76	0.70	0.684	4.495	2.041	0.13665
0.18	0.77	0.70	0.652	4.524	2.041	0.13827
0.18	0.78	0.70	0.700	4.547	2.041	0.13954
0.18	0.79	0.70	0.689	4.569	2.041	0.14076
0.18	0.80	0.70	0.691	4.588	2.039	0.14192
0.18	0.81	0.70	0.679	4.603	2.040	0.14271
0.18	0.82	0.70	0.698	4.616	2.040	0.14346
0.18	0.83	0.70	0.694	4.630	2.038	0.14429
0.18	0.84	0.70	0.687	4.640	2.038	0.14488
0.18	0.85	0.70	0.658	4.650	2.037	0.14545
0.18	0.86	0.70	0.697	4.659	2.040	0.14581
0.18	0.87	0.70	0.686	4.662	2.040	0.14603
0.18	0.88	0.70	0.677	4.669	2.041	0.14636
0.18	0.89	0.70	0.694	4.670	2.037	0.14662
0.18	0.90	0.70	0.686	4.672	2.038	0.14661
0.18	0.91	0.70	0.689	4.671	2.037	0.14664
0.18	0.92	0.70	0.668	4.669	2.040	0.14640
0.18	0.93	0.70	0.718	4.673	2.034	0.14690
0.18	0.94	0.70	0.682	4.677	2.033	0.14715
0.18	0.95	0.70	0.649	4.680	2.031	0.14745
0.18	0.96	0.70	0.656	4.688	2.036	0.14762
0.18	0.97	0.70	0.652	4.705	2.049	0.14793
0.18	0.98	0.70	0.674	4.724	2.052	0.14888
0.18	0.99	0.70	0.675	4.777	2.046	0.15212
0.18	1.00	0.70	0.677	5.152	1.986	0.17575
0.19	0.01	0.70	0.595	3.773	2.434	0.07626
0.19	0.02	0.70	0.631	3.770	2.418	0.07689
0.19	0.03	0.70	0.602	3.769	2.406	0.07743
0.19	0.04	0.70	0.635	3.756	2.382	0.07796
0.19	0.05	0.70	0.626	3.735	2.350	0.07844
0.19	0.06	0.70	0.631	3.710	2.312	0.07903
0.19	0.07	0.70	0.625	3.688	2.281	0.07943
0.19	0.08	0.70	0.593	3.673	2.254	0.07999
0.19	0.09	0.70	0.624	3.662	2.232	0.08051
0.19	0.10	0.70	0.623	3.652	2.212	0.08096
0.19	0.11	0.70	0.622	3.646	2.195	0.08148
0.19	0.12	0.70	0.640	3.641	2.178	0.08211
0.19	0.13	0.70	0.630	3.638	2.166	0.08255
0.19	0.14	0.70	0.632	3.637	2.156	0.08301
0.19	0.15	0.70	0.628	3.638	2.145	0.08366
0.19	0.16	0.70	0.629	3.638	2.134	0.08421
0.19	0.17	0.70	0.640	3.640	2.124	0.08476
0.19	0.18	0.70	0.626	3.641	2.117	0.08525
0.19	0.19	0.70	0.601	3.643	2.108	0.08580
0.19	0.20	0.70	0.634	3.646	2.100	0.08637
0.19	0.21	0.70	0.605	3.648	2.094	0.08682
0.19	0.22	0.70	0.621	3.653	2.087	0.08743
0.19	0.23	0.70	0.644	3.657	2.078	0.08808
0.19	0.24	0.70	0.637	3.661	2.072	0.08863
0.19	0.25	0.70	0.610	3.665	2.066	0.08915
0.19	0.26	0.70	0.636	3.670	2.062	0.08967
0.19	0.27	0.70	0.603	3.676	2.056	0.09028
0.19	0.28	0.70	0.605	3.683	2.051	0.09090
0.19	0.29	0.70	0.627	3.690	2.045	0.09163
0.19	0.30	0.70	0.633	3.697	2.042	0.09214
0.19	0.31	0.70	0.661	3.705	2.037	0.09285
0.19	0.32	0.70	0.644	3.712	2.036	0.09332
0.19	0.33	0.70	0.629	3.720	2.030	0.09403
0.19	0.34	0.70	0.639	3.729	2.027	0.09471
0.19	0.35	0.70	0.610	3.738	2.028	0.09511
0.19	0.36	0.70	0.645	3.747	2.023	0.09589
0.19	0.37	0.70	0.609	3.757	2.020	0.09659
0.19	0.38	0.70	0.643	3.767	2.019	0.09723
0.19	0.39	0.70	0.642	3.779	2.017	0.09793
0.19	0.40	0.70	0.615	3.789	2.015	0.09862
0.19	0.41	0.70	0.617	3.801	2.013	0.09942
0.19	0.42	0.70	0.630	3.812	2.013	0.10004
0.19	0.43	0.70	0.647	3.826	2.010	0.10090
0.19	0.44	0.70	0.615	3.839	2.012	0.10158
0.19	0.45	0.70	0.664	3.852	2.008	0.10249
0.19	0.46	0.70	0.615	3.865	2.009	0.10318
0.19	0.47	0.70	0.647	3.878	2.008	0.10397
0.19	0.48	0.70	0.641	3.891	2.005	0.10480
0.19	0.49	0.70	0.635	3.905	2.008	0.10545
0.19	0.50	0.70	0.643	3.920	2.007	0.10631
0.19	0.51	0.70	0.659	3.935	2.008	0.10708
0.19	0.52	0.70	0.644	3.950	2.008	0.10789
0.19	0.53	0.70	0.672	3.966	2.007	0.10887
0.19	0.54	0.70	0.644	3.982	2.009	0.10969
0.19	0.55	0.70	0.621	4.000	2.012	0.11054
0.19	0.56	0.70	0.670	4.019	2.009	0.11172
0.19	0.57	0.70	0.661	4.037	2.014	0.11247
0.19	0.58	0.70	0.667	4.056	2.015	0.11348
0.19	0.59	0.70	0.642	4.074	2.016	0.11446
0.19	0.60	0.70	0.669	4.094	2.019	0.11538
0.19	0.61	0.70	0.630	4.114	2.020	0.11648
0.19	0.62	0.70	0.632	4.135	2.022	0.11753
0.19	0.63	0.70	0.654	4.158	2.023	0.11876
0.19	0.64	0.70	0.657	4.180	2.026	0.11985
0.19	0.65	0.70	0.675	4.205	2.029	0.12109
0.19	0.66	0.70	0.706	4.231	2.034	0.12231
0.19	0.67	0.70	0.662	4.259	2.038	0.12367
0.19	0.68	0.70	0.662	4.289	2.042	0.12512
0.19	0.69	0.70	0.691	4.320	2.048	0.12657
0.19	0.70	0.70	0.679	4.350	2.048	0.12826
0.19	0.71	0.70	0.684	4.385	2.048	0.13018
0.19	0.72	0.70	0.697	4.421	2.051	0.13204
0.19	0.73	0.70	0.679	4.459	2.049	0.13426
0.19	0.74	0.70	0.657	4.494	2.043	0.13646
0.19	0.75	0.70	0.655	4.524	2.036	0.13850
0.19	0.76	0.70	0.696	4.552	2.037	0.14004
0.19	0.77	0.70	0.663	4.574	2.038	0.14117
0.19	0.78	0.70	0.664	4.599	2.038	0.14255
0.19	0.79	0.70	0.666	4.616	2.038	0.14356
0.19	0.80	0.70	0.693	4.632	2.033	0.14470
0.19	0.81	0.70	0.693	4.643	2.033	0.14530
0.19	0.82	0.70	0.689	4.657	2.030	0.14621
0.19	0.83	0.70	0.684	4.669	2.028	0.14694
0.19	0.84	0.70	0.701	4.678	2.030	0.14735
0.19	0.85	0.70	0.687	4.687	2.029	0.14795
0.19	0.86	0.70	0.683	4.696	2.028	0.14847
0.19	0.87	0.70	0.687	4.705	2.031	0.14877
0.19	0.88	0.70	0.668	4.706	2.032	0.14883
0.19	0.89	0.70	0.656	4.706	2.030	0.14892
0.19	0.90	0.70	0.688	4.705	2.031	0.14877
0.19	0.91	0.70	0.685	4.698	2.030	0.14847
0.19	0.92	0.70	0.659	4.696	2.026	0.14858
0.19	0.93	0.70	0.688	4.695	2.027	0.14844
0.19	0.94	0.70	0.696	4.699	2.026	0.14869
0.19	0.95	0.70	0.651	4.704	2.029	0.14885
0.19	0.96	0.70	0.677	4.710	2.038	0.14876
0.19	0.97	0.70	0.644	4.729	2.055	0.14900
0.19	0.98	0.70	0.677	4.736	2.049	0.14968
0.19	0.99	0.70	0.643	4.797	2.035	0.15379
0.19	1.00	0.70	0.668	5.163	1.961	0.17751
0.20	0.01	0.70	0.634	3.764	2.431	0.07587
0.20	0.02	0.70	0.621	3.761	2.417	0.07644
0.20	0.03	0.70	0.631	3.760	2.403	0.07711
0.20	0.04	0.70	0.640	3.745	2.378	0.07755
0.20	0.05	0.70	0.639	3.725	2.345	0.07816
0.20	0.06	0.70	0.594	3.699	2.309	0.07858
0.20	0.07	0.70	0.597	3.679	2.277	0.07910
0.20	0.08	0.70	0.639	3.664	2.250	0.07967
0.20	0.09	0.70	0.621	3.653	2.229	0.08016
0.20	0.10	0.70	0.623	3.644	2.210	0.08061
0.20	0.11	0.70	0.627	3.637	2.191	0.08120
0.20	0.12	0.70	0.601	3.634	2.174	0.08188
0.20	0.13	0.70	0.634	3.632	2.163	0.08234
0.20	0.14	0.70	0.596	3.631	2.153	0.08286
0.20	0.15	0.70	0.619	3.631	2.143	0.08332
0.20	0.16	0.70	0.600	3.632	2.132	0.08396
0.20	0.17	0.70	0.621	3.634	2.123	0.08450
0.20	0.18	0.70	0.597	3.635	2.113	0.08507
0.20	0.19	0.70	0.626	3.638	2.105	0.08564
0.20	0.20	0.70	0.643	3.641	2.097	0.08626
0.20	0.21	0.70	0.631	3.644	2.091	0.08676
0.20	0.22	0.70	0.642	3.648	2.082	0.08737
0.20	0.23	0.70	0.635	3.652	2.074	0.08803
0.20	0.24	0.70	0.644	3.657	2.070	0.08850
0.20	0.25	0.70	0.608	3.662	2.064	0.08911
0.20	0.26	0.70	0.637	3.668	2.060	0.08967
0.20	0.27	0.70	0.639	3.674	2.053	0.09033
0.20	0.28	0.70	0.640	3.681	2.048	0.09102
0.20	0.29	0.70	0.621	3.687	2.043	0.09157
0.20	0.30	0.70	0.640	3.696	2.040	0.09219
0.20	0.31	0.70	0.631	3.703	2.036	0.09277
0.20	0.32	0.70	0.607	3.711	2.034	0.09331
0.20	0.33	0.70	0.641	3.720	2.030	0.09400
0.20	0.34	0.70	0.642	3.730	2.025	0.09482
0.20	0.35	0.70	0.646	3.739	2.025	0.09533
0.20	0.36	0.70	0.630	3.749	2.022	0.09608
0.20	0.37	0.70	0.642	3.759	2.019	0.09680
0.20	0.38	0.70	0.636	3.771	2.019	0.09741
0.20	0.39	0.70	0.611	3.782	2.015	0.09823
0.20	0.40	0.70	0.612	3.794	2.014	0.09894
0.20	0.41	0.70	0.627	3.806	2.013	0.09972
0.20	0.42	0.70	0.618	3.820	2.011	0.10055
0.20	0.43	0.70	0.639	3.833	2.012	0.10123
0.20	0.44	0.70	0.648	3.846	2.010	0.10205
0.20	0.45	0.70	0.639	3.860	2.009	0.10288
0.20	0.46	0.70	0.616	3.874	2.009	0.10367
0.20	0.47	0.70	0.668	3.889	2.007	0.10461
0.20	0.48	0.70	0.651	3.904	2.008	0.10540
0.20	0.49	0.70	0.658	3.919	2.008	0.10623
0.20	0.50	0.70	0.636	3.935	2.010	0.10704
0.20	0.51	0.70	0.653	3.950	2.010	0.10785
0.20	0.52	0.70	0.655	3.967	2.011	0.10876
0.20	0.53	0.70	0.651	3.985	2.012	0.10968
0.20	0.54	0.70	0.645	4.003	2.014	0.11055
0.20	0.55	0.70	0.625	4.022	2.016	0.11155
0.20	0.56	0.70	0.651	4.041	2.018	0.11251
0.20	0.57	0.70	0.648	4.061	2.020	0.11354
0.20	0.58	0.70	0.632	4.080	2.020	0.11454
0.20	0.59	0.70	0.663	4.100	2.022	0.11560
0.20	0.60	0.70	0.693	4.120	2.023	0.11667
0.20	0.61	0.70	0.642	4.142	2.023	0.11788
0.20	0.62	0.70	0.671	4.165	2.026	0.11903
0.20	0.63	0.70	0.702	4.190	2.029	0.12026
0.20	0.64	0.70	0.647	4.216	2.035	0.12140
0.20	0.65	0.70	0.659	4.246	2.042	0.12269
0.20	0.66	0.70	0.644	4.276	2.054	0.12382
0.20	0.67	0.70	0.687	4.310	2.055	0.12563
0.20	0.68	0.70	0.657	4.338	2.060	0.12697
0.20	0.69	0.70	0.694	4.370	2.062	0.12864
0.20	0.70	0.70	0.682	4.405	2.059	0.13079
0.20	0.71	0.70	0.681	4.449	2.052	0.13359
0.20	0.72	0.70	0.654	4.485	2.047	0.13577
0.20	0.73	0.70	0.691	4.523	2.037	0.13839
0.20	0.74	0.70	0.659	4.552	2.035	0.14008
0.20	0.75	0.70	0.661	4.581	2.029	0.14197
0.20	0.76	0.70	0.667	4.608	2.031	0.14340
0.20	0.77	0.70	0.718	4.630	2.031	0.14468
0.20	0.78	0.70	0.697	4.646	2.026	0.14578
0.20	0.79	0.70	0.685	4.658	2.024	0.14651
0.20	0.80	0.70	0.663	4.672	2.021	0.14742
0.20	0.81	0.70	0.705	4.685	2.020	0.14819
0.20	0.82	0.70	0.663	4.697	2.023	0.14873
0.20	0.83	0.70	0.700	4.710	2.019	0.14965
0.20	0.84	0.70	0.708	4.721	2.016	0.15042
0.20	0.85	0.70	0.692	4.735	2.016	0.15116
0.20	0.86	0.70	0.692	4.742	2.020	0.15143
0.20	0.87	0.70	0.694	4.746	2.023	0.15147
0.20	0.88	0.70	0.700	4.746	2.026	0.15137
0.20	0.89	0.70	0.716	4.743	2.026	0.15115
0.20	0.90	0.70	0.696	4.735	2.021	0.15095
0.20	0.91	0.70	0.692	4.729	2.019	0.15070
0.20	0.92	0.70	0.695	4.728	2.019	0.15063
0.20	0.93	0.70	0.693	4.728	2.022	0.15049
0.20	0.94	0.70	0.687	4.727	2.027	0.15023
0.20	0.95	0.70	0.681	4.728	2.029	0.15019
0.20	0.96	0.70	0.647	4.728	2.032	0.15006
0.20	0.97	0.70	0.655	4.734	2.040	0.14999
0.20	0.98	0.70	0.680	4.754	2.045	0.15087
0.20	0.99	0.70	0.649	4.814	2.023	0.15523
[truncated: 8,001 more rows]
