# Supplementary material for: A study of Mandelbrot and Julia Sets via Picard–Thakur iteration with s-convexity
Source: PLoS One. 2025 Mar 21;20(3):e0315271. doi: 10.1371/journal.pone.0315271 (PMC11927917; doi:10.1371/journal.pone.0315271)
Supplement: Data 1 — (ZIP) [file pone.0315271.s001.zip › data/mandelbrot/k1/heatmaps_data/results_1.0.tsv]

sigma	psi	rho	time	ANI	AET	NAI
0.01	0.01	1.00	0.597	3.857	2.368	0.08446
0.01	0.02	1.00	0.623	3.844	2.353	0.08447
0.01	0.03	1.00	0.591	3.836	2.344	0.08453
0.01	0.04	1.00	0.516	3.823	2.326	0.08467
0.01	0.05	1.00	0.499	3.804	2.306	0.08470
0.01	0.06	1.00	0.630	3.783	2.278	0.08490
0.01	0.07	1.00	0.646	3.760	2.251	0.08503
0.01	0.08	1.00	0.631	3.737	2.222	0.08522
0.01	0.09	1.00	0.630	3.716	2.198	0.08527
0.01	0.10	1.00	0.600	3.699	2.175	0.08550
0.01	0.11	1.00	0.638	3.683	2.157	0.08557
0.01	0.12	1.00	0.629	3.670	2.138	0.08575
0.01	0.13	1.00	0.632	3.657	2.120	0.08593
0.01	0.14	1.00	0.639	3.643	2.105	0.08593
0.01	0.15	1.00	0.630	3.631	2.090	0.08603
0.01	0.16	1.00	0.609	3.620	2.075	0.08622
0.01	0.17	1.00	0.625	3.610	2.060	0.08641
0.01	0.18	1.00	0.598	3.599	2.047	0.08645
0.01	0.19	1.00	0.623	3.590	2.034	0.08661
0.01	0.20	1.00	0.599	3.582	2.021	0.08678
0.01	0.21	1.00	0.614	3.572	2.008	0.08693
0.01	0.22	1.00	0.605	3.565	1.997	0.08710
0.01	0.23	1.00	0.608	3.556	1.984	0.08727
0.01	0.24	1.00	0.614	3.547	1.974	0.08724
0.01	0.25	1.00	0.663	3.538	1.961	0.08739
0.01	0.26	1.00	0.609	3.531	1.950	0.08757
0.01	0.27	1.00	0.631	3.522	1.938	0.08773
0.01	0.28	1.00	0.636	3.514	1.926	0.08788
0.01	0.29	1.00	0.613	3.508	1.918	0.08794
0.01	0.30	1.00	0.671	3.501	1.907	0.08812
0.01	0.31	1.00	0.636	3.497	1.894	0.08852
0.01	0.32	1.00	0.612	3.491	1.888	0.08853
0.01	0.33	1.00	0.625	3.486	1.879	0.08867
0.01	0.34	1.00	0.612	3.481	1.871	0.08883
0.01	0.35	1.00	0.600	3.476	1.864	0.08891
0.01	0.36	1.00	0.624	3.473	1.856	0.08909
0.01	0.37	1.00	0.638	3.468	1.849	0.08923
0.01	0.38	1.00	0.602	3.465	1.841	0.08940
0.01	0.39	1.00	0.627	3.461	1.833	0.08964
0.01	0.40	1.00	0.623	3.458	1.827	0.08973
0.01	0.41	1.00	0.622	3.455	1.819	0.08998
0.01	0.42	1.00	0.624	3.452	1.814	0.09006
0.01	0.43	1.00	0.611	3.451	1.807	0.09035
0.01	0.44	1.00	0.621	3.448	1.799	0.09058
0.01	0.45	1.00	0.625	3.445	1.797	0.09056
0.01	0.46	1.00	0.633	3.444	1.789	0.09088
0.01	0.47	1.00	0.595	3.442	1.784	0.09101
0.01	0.48	1.00	0.637	3.440	1.778	0.09120
0.01	0.49	1.00	0.657	3.438	1.773	0.09134
0.01	0.50	1.00	0.638	3.436	1.768	0.09151
0.01	0.51	1.00	0.638	3.434	1.765	0.09153
0.01	0.52	1.00	0.628	3.433	1.758	0.09182
0.01	0.53	1.00	0.605	3.432	1.754	0.09197
0.01	0.54	1.00	0.598	3.432	1.748	0.09226
0.01	0.55	1.00	0.614	3.430	1.743	0.09243
0.01	0.56	1.00	0.617	3.429	1.740	0.09250
0.01	0.57	1.00	0.610	3.428	1.735	0.09269
0.01	0.58	1.00	0.652	3.427	1.732	0.09281
0.01	0.59	1.00	0.641	3.426	1.727	0.09295
0.01	0.60	1.00	0.604	3.425	1.724	0.09306
0.01	0.61	1.00	0.636	3.424	1.720	0.09323
0.01	0.62	1.00	0.615	3.424	1.717	0.09332
0.01	0.63	1.00	0.597	3.422	1.713	0.09346
0.01	0.64	1.00	0.641	3.422	1.708	0.09370
0.01	0.65	1.00	0.614	3.420	1.705	0.09373
0.01	0.66	1.00	0.651	3.420	1.701	0.09396
0.01	0.67	1.00	0.668	3.420	1.699	0.09408
0.01	0.68	1.00	0.623	3.419	1.695	0.09417
0.01	0.69	1.00	0.630	3.419	1.691	0.09438
0.01	0.70	1.00	0.633	3.420	1.687	0.09464
0.01	0.71	1.00	0.668	3.420	1.684	0.09480
0.01	0.72	1.00	0.644	3.420	1.681	0.09496
0.01	0.73	1.00	0.601	3.421	1.677	0.09517
0.01	0.74	1.00	0.646	3.421	1.671	0.09548
0.01	0.75	1.00	0.612	3.421	1.669	0.09556
0.01	0.76	1.00	0.641	3.423	1.667	0.09577
0.01	0.77	1.00	0.610	3.424	1.662	0.09610
0.01	0.78	1.00	0.654	3.424	1.660	0.09621
0.01	0.79	1.00	0.649	3.426	1.656	0.09648
0.01	0.80	1.00	0.627	3.428	1.651	0.09683
0.01	0.81	1.00	0.618	3.430	1.646	0.09719
0.01	0.82	1.00	0.605	3.430	1.646	0.09721
0.01	0.83	1.00	0.629	3.432	1.639	0.09763
0.01	0.84	1.00	0.605	3.434	1.636	0.09791
0.01	0.85	1.00	0.603	3.434	1.633	0.09805
0.01	0.86	1.00	0.637	3.435	1.631	0.09819
0.01	0.87	1.00	0.648	3.435	1.628	0.09838
0.01	0.88	1.00	0.615	3.436	1.625	0.09854
0.01	0.89	1.00	0.634	3.437	1.624	0.09863
0.01	0.90	1.00	0.612	3.438	1.620	0.09890
0.01	0.91	1.00	0.608	3.440	1.617	0.09919
0.01	0.92	1.00	0.645	3.439	1.617	0.09913
0.01	0.93	1.00	0.636	3.441	1.614	0.09934
0.01	0.94	1.00	0.639	3.441	1.612	0.09949
0.01	0.95	1.00	0.610	3.443	1.609	0.09969
0.01	0.96	1.00	0.647	3.443	1.608	0.09978
0.01	0.97	1.00	0.632	3.444	1.604	0.10004
0.01	0.98	1.00	0.637	3.444	1.605	0.09999
0.01	0.99	1.00	0.642	3.444	1.601	0.10016
0.01	1.00	1.00	0.621	3.443	1.598	0.10026
0.02	0.01	1.00	0.599	3.765	2.361	0.07963
0.02	0.02	1.00	0.597	3.754	2.346	0.07977
0.02	0.03	1.00	0.590	3.747	2.334	0.07998
0.02	0.04	1.00	0.626	3.730	2.310	0.08026
0.02	0.05	1.00	0.604	3.708	2.286	0.08025
0.02	0.06	1.00	0.639	3.684	2.256	0.08046
0.02	0.07	1.00	0.588	3.658	2.224	0.08063
0.02	0.08	1.00	0.623	3.635	2.198	0.08073
0.02	0.09	1.00	0.622	3.616	2.176	0.08084
0.02	0.10	1.00	0.621	3.600	2.152	0.08109
0.02	0.11	1.00	0.627	3.585	2.134	0.08122
0.02	0.12	1.00	0.626	3.574	2.118	0.08140
0.02	0.13	1.00	0.677	3.561	2.101	0.08159
0.02	0.14	1.00	0.638	3.551	2.086	0.08175
0.02	0.15	1.00	0.623	3.540	2.072	0.08188
0.02	0.16	1.00	0.617	3.531	2.060	0.08202
0.02	0.17	1.00	0.620	3.523	2.047	0.08221
0.02	0.18	1.00	0.591	3.515	2.032	0.08253
0.02	0.19	1.00	0.648	3.507	2.019	0.08278
0.02	0.20	1.00	0.596	3.499	2.010	0.08276
0.02	0.21	1.00	0.612	3.493	1.998	0.08304
0.02	0.22	1.00	0.624	3.486	1.987	0.08326
0.02	0.23	1.00	0.609	3.480	1.974	0.08354
0.02	0.24	1.00	0.638	3.474	1.966	0.08366
0.02	0.25	1.00	0.627	3.468	1.955	0.08388
0.02	0.26	1.00	0.594	3.463	1.944	0.08411
0.02	0.27	1.00	0.607	3.457	1.935	0.08426
0.02	0.28	1.00	0.603	3.451	1.925	0.08444
0.02	0.29	1.00	0.630	3.447	1.915	0.08469
0.02	0.30	1.00	0.631	3.443	1.908	0.08484
0.02	0.31	1.00	0.598	3.438	1.899	0.08502
0.02	0.32	1.00	0.629	3.434	1.893	0.08513
0.02	0.33	1.00	0.604	3.430	1.884	0.08537
0.02	0.34	1.00	0.639	3.428	1.876	0.08563
0.02	0.35	1.00	0.629	3.426	1.867	0.08596
0.02	0.36	1.00	0.626	3.423	1.862	0.08603
0.02	0.37	1.00	0.603	3.420	1.855	0.08624
0.02	0.38	1.00	0.633	3.418	1.847	0.08653
0.02	0.39	1.00	0.647	3.416	1.843	0.08666
0.02	0.40	1.00	0.599	3.415	1.835	0.08703
0.02	0.41	1.00	0.591	3.414	1.830	0.08718
0.02	0.42	1.00	0.599	3.412	1.826	0.08728
0.02	0.43	1.00	0.617	3.410	1.820	0.08750
0.02	0.44	1.00	0.643	3.409	1.814	0.08771
0.02	0.45	1.00	0.593	3.409	1.808	0.08801
0.02	0.46	1.00	0.607	3.408	1.804	0.08815
0.02	0.47	1.00	0.613	3.407	1.799	0.08836
0.02	0.48	1.00	0.609	3.406	1.793	0.08860
0.02	0.49	1.00	0.616	3.406	1.790	0.08874
0.02	0.50	1.00	0.598	3.406	1.784	0.08905
0.02	0.51	1.00	0.604	3.407	1.780	0.08930
0.02	0.52	1.00	0.655	3.406	1.777	0.08944
0.02	0.53	1.00	0.656	3.407	1.773	0.08967
0.02	0.54	1.00	0.635	3.407	1.770	0.08980
0.02	0.55	1.00	0.624	3.408	1.763	0.09018
0.02	0.56	1.00	0.646	3.409	1.762	0.09027
0.02	0.57	1.00	0.632	3.410	1.757	0.09059
0.02	0.58	1.00	0.616	3.411	1.753	0.09087
0.02	0.59	1.00	0.600	3.412	1.748	0.09117
0.02	0.60	1.00	0.593	3.412	1.746	0.09127
0.02	0.61	1.00	0.600	3.414	1.743	0.09156
0.02	0.62	1.00	0.614	3.417	1.738	0.09198
0.02	0.63	1.00	0.613	3.419	1.737	0.09210
0.02	0.64	1.00	0.614	3.419	1.732	0.09232
0.02	0.65	1.00	0.642	3.419	1.728	0.09258
0.02	0.66	1.00	0.608	3.422	1.725	0.09288
0.02	0.67	1.00	0.646	3.423	1.722	0.09308
0.02	0.68	1.00	0.629	3.425	1.719	0.09329
0.02	0.69	1.00	0.605	3.427	1.717	0.09356
0.02	0.70	1.00	0.631	3.429	1.714	0.09376
0.02	0.71	1.00	0.636	3.431	1.713	0.09392
0.02	0.72	1.00	0.615	3.433	1.711	0.09412
0.02	0.73	1.00	0.611	3.435	1.709	0.09435
0.02	0.74	1.00	0.637	3.437	1.705	0.09468
0.02	0.75	1.00	0.615	3.439	1.702	0.09494
0.02	0.76	1.00	0.615	3.443	1.702	0.09514
0.02	0.77	1.00	0.620	3.446	1.702	0.09532
0.02	0.78	1.00	0.646	3.449	1.700	0.09560
0.02	0.79	1.00	0.606	3.454	1.698	0.09595
0.02	0.80	1.00	0.608	3.459	1.695	0.09637
0.02	0.81	1.00	0.598	3.465	1.695	0.09672
0.02	0.82	1.00	0.604	3.473	1.693	0.09721
0.02	0.83	1.00	0.656	3.477	1.692	0.09754
0.02	0.84	1.00	0.607	3.482	1.690	0.09786
0.02	0.85	1.00	0.634	3.486	1.690	0.09813
0.02	0.86	1.00	0.644	3.492	1.686	0.09859
0.02	0.87	1.00	0.615	3.495	1.685	0.09882
0.02	0.88	1.00	0.651	3.498	1.682	0.09913
0.02	0.89	1.00	0.626	3.502	1.683	0.09931
0.02	0.90	1.00	0.641	3.506	1.681	0.09962
0.02	0.91	1.00	0.635	3.509	1.681	0.09977
0.02	0.92	1.00	0.598	3.512	1.680	0.10000
0.02	0.93	1.00	0.631	3.515	1.680	0.10014
0.02	0.94	1.00	0.609	3.518	1.679	0.10041
0.02	0.95	1.00	0.640	3.521	1.676	0.10066
0.02	0.96	1.00	0.654	3.526	1.677	0.10092
0.02	0.97	1.00	0.617	3.530	1.674	0.10130
0.02	0.98	1.00	0.612	3.535	1.673	0.10160
0.02	0.99	1.00	0.626	3.539	1.672	0.10188
0.02	1.00	1.00	0.627	3.545	1.669	0.10233
0.03	0.01	1.00	0.592	3.699	2.350	0.07643
0.03	0.02	1.00	0.598	3.688	2.338	0.07643
0.03	0.03	1.00	0.621	3.678	2.323	0.07669
0.03	0.04	1.00	0.625	3.659	2.297	0.07693
0.03	0.05	1.00	0.620	3.634	2.269	0.07698
0.03	0.06	1.00	0.608	3.607	2.237	0.07713
0.03	0.07	1.00	0.649	3.581	2.204	0.07739
0.03	0.08	1.00	0.621	3.560	2.176	0.07764
0.03	0.09	1.00	0.611	3.541	2.153	0.07776
0.03	0.10	1.00	0.626	3.526	2.134	0.07791
0.03	0.11	1.00	0.609	3.513	2.116	0.07814
0.03	0.12	1.00	0.590	3.502	2.100	0.07830
0.03	0.13	1.00	0.625	3.492	2.085	0.07854
0.03	0.14	1.00	0.628	3.482	2.072	0.07868
0.03	0.15	1.00	0.625	3.474	2.057	0.07896
0.03	0.16	1.00	0.601	3.466	2.045	0.07915
0.03	0.17	1.00	0.598	3.458	2.034	0.07926
0.03	0.18	1.00	0.583	3.452	2.022	0.07953
0.03	0.19	1.00	0.637	3.446	2.013	0.07970
0.03	0.20	1.00	0.599	3.441	2.000	0.08004
0.03	0.21	1.00	0.625	3.436	1.990	0.08031
0.03	0.22	1.00	0.592	3.431	1.980	0.08048
0.03	0.23	1.00	0.617	3.426	1.973	0.08061
0.03	0.24	1.00	0.619	3.422	1.963	0.08093
0.03	0.25	1.00	0.592	3.418	1.955	0.08110
0.03	0.26	1.00	0.636	3.415	1.946	0.08141
0.03	0.27	1.00	0.623	3.412	1.939	0.08153
0.03	0.28	1.00	0.595	3.408	1.930	0.08180
0.03	0.29	1.00	0.592	3.405	1.922	0.08204
0.03	0.30	1.00	0.610	3.402	1.914	0.08228
0.03	0.31	1.00	0.623	3.400	1.906	0.08259
0.03	0.32	1.00	0.586	3.398	1.899	0.08278
0.03	0.33	1.00	0.588	3.396	1.891	0.08312
0.03	0.34	1.00	0.652	3.394	1.884	0.08337
0.03	0.35	1.00	0.593	3.393	1.879	0.08354
0.03	0.36	1.00	0.627	3.392	1.872	0.08382
0.03	0.37	1.00	0.622	3.390	1.866	0.08402
0.03	0.38	1.00	0.626	3.389	1.863	0.08415
0.03	0.39	1.00	0.598	3.388	1.857	0.08440
0.03	0.40	1.00	0.617	3.389	1.853	0.08465
0.03	0.41	1.00	0.598	3.389	1.846	0.08498
0.03	0.42	1.00	0.615	3.390	1.844	0.08513
0.03	0.43	1.00	0.628	3.390	1.839	0.08540
0.03	0.44	1.00	0.597	3.391	1.835	0.08563
0.03	0.45	1.00	0.594	3.392	1.831	0.08590
0.03	0.46	1.00	0.596	3.394	1.826	0.08629
0.03	0.47	1.00	0.599	3.395	1.822	0.08652
0.03	0.48	1.00	0.639	3.398	1.819	0.08688
0.03	0.49	1.00	0.592	3.398	1.814	0.08711
0.03	0.50	1.00	0.586	3.400	1.812	0.08729
0.03	0.51	1.00	0.627	3.403	1.809	0.08761
0.03	0.52	1.00	0.619	3.404	1.806	0.08784
0.03	0.53	1.00	0.613	3.408	1.802	0.08824
0.03	0.54	1.00	0.600	3.411	1.798	0.08863
0.03	0.55	1.00	0.644	3.413	1.797	0.08877
0.03	0.56	1.00	0.593	3.416	1.792	0.08920
0.03	0.57	1.00	0.610	3.420	1.790	0.08950
0.03	0.58	1.00	0.638	3.421	1.789	0.08966
0.03	0.59	1.00	0.627	3.425	1.785	0.09003
0.03	0.60	1.00	0.603	3.429	1.784	0.09028
0.03	0.61	1.00	0.660	3.431	1.783	0.09045
0.03	0.62	1.00	0.618	3.434	1.779	0.09082
0.03	0.63	1.00	0.605	3.437	1.778	0.09105
0.03	0.64	1.00	0.595	3.440	1.774	0.09143
0.03	0.65	1.00	0.634	3.444	1.773	0.09167
0.03	0.66	1.00	0.617	3.446	1.770	0.09195
0.03	0.67	1.00	0.602	3.450	1.769	0.09224
0.03	0.68	1.00	0.642	3.454	1.766	0.09262
0.03	0.69	1.00	0.640	3.458	1.761	0.09301
0.03	0.70	1.00	0.601	3.460	1.761	0.09314
0.03	0.71	1.00	0.618	3.463	1.760	0.09341
0.03	0.72	1.00	0.617	3.467	1.756	0.09376
0.03	0.73	1.00	0.608	3.470	1.753	0.09409
0.03	0.74	1.00	0.654	3.473	1.752	0.09433
0.03	0.75	1.00	0.612	3.477	1.750	0.09461
0.03	0.76	1.00	0.608	3.480	1.747	0.09497
0.03	0.77	1.00	0.639	3.484	1.745	0.09528
0.03	0.78	1.00	0.625	3.487	1.742	0.09563
0.03	0.79	1.00	0.618	3.491	1.741	0.09585
0.03	0.80	1.00	0.639	3.495	1.737	0.09625
0.03	0.81	1.00	0.638	3.502	1.735	0.09674
0.03	0.82	1.00	0.619	3.507	1.731	0.09718
0.03	0.83	1.00	0.610	3.511	1.727	0.09765
0.03	0.84	1.00	0.609	3.517	1.723	0.09815
0.03	0.85	1.00	0.626	3.523	1.719	0.09869
0.03	0.86	1.00	0.639	3.528	1.716	0.09906
0.03	0.87	1.00	0.599	3.531	1.714	0.09938
0.03	0.88	1.00	0.611	3.535	1.711	0.09970
0.03	0.89	1.00	0.617	3.538	1.711	0.09991
0.03	0.90	1.00	0.631	3.543	1.710	0.10023
0.03	0.91	1.00	0.637	3.547	1.708	0.10049
0.03	0.92	1.00	0.624	3.551	1.707	0.10084
0.03	0.93	1.00	0.609	3.556	1.704	0.10121
0.03	0.94	1.00	0.640	3.561	1.704	0.10150
0.03	0.95	1.00	0.602	3.566	1.700	0.10197
0.03	0.96	1.00	0.610	3.572	1.698	0.10240
0.03	0.97	1.00	0.604	3.580	1.696	0.10292
0.03	0.98	1.00	0.628	3.587	1.698	0.10322
0.03	0.99	1.00	0.621	3.597	1.697	0.10380
0.03	1.00	1.00	0.636	3.610	1.694	0.10464
0.04	0.01	1.00	0.612	3.646	2.342	0.07382
0.04	0.02	1.00	0.589	3.635	2.328	0.07397
0.04	0.03	1.00	0.629	3.624	2.313	0.07414
0.04	0.04	1.00	0.590	3.601	2.285	0.07430
0.04	0.05	1.00	0.615	3.575	2.252	0.07453
0.04	0.06	1.00	0.596	3.543	2.216	0.07464
0.04	0.07	1.00	0.581	3.519	2.187	0.07476
0.04	0.08	1.00	0.602	3.497	2.159	0.07503
0.04	0.09	1.00	0.625	3.480	2.136	0.07521
0.04	0.10	1.00	0.626	3.465	2.117	0.07537
0.04	0.11	1.00	0.616	3.452	2.098	0.07562
0.04	0.12	1.00	0.613	3.442	2.083	0.07586
0.04	0.13	1.00	0.615	3.433	2.068	0.07611
0.04	0.14	1.00	0.611	3.424	2.055	0.07628
0.04	0.15	1.00	0.616	3.416	2.045	0.07638
0.04	0.16	1.00	0.607	3.411	2.031	0.07679
0.04	0.17	1.00	0.611	3.404	2.021	0.07692
0.04	0.18	1.00	0.592	3.398	2.012	0.07706
0.04	0.19	1.00	0.612	3.393	2.000	0.07742
0.04	0.20	1.00	0.621	3.389	1.991	0.07760
0.04	0.21	1.00	0.626	3.384	1.982	0.07780
0.04	0.22	1.00	0.612	3.381	1.974	0.07809
0.04	0.23	1.00	0.617	3.378	1.965	0.07836
0.04	0.24	1.00	0.594	3.376	1.958	0.07858
0.04	0.25	1.00	0.590	3.374	1.952	0.07877
0.04	0.26	1.00	0.626	3.372	1.944	0.07908
0.04	0.27	1.00	0.600	3.370	1.937	0.07929
0.04	0.28	1.00	0.607	3.368	1.932	0.07950
0.04	0.29	1.00	0.585	3.368	1.927	0.07975
0.04	0.30	1.00	0.628	3.367	1.921	0.07997
0.04	0.31	1.00	0.627	3.368	1.913	0.08045
0.04	0.32	1.00	0.635	3.368	1.911	0.08056
0.04	0.33	1.00	0.586	3.368	1.905	0.08083
0.04	0.34	1.00	0.600	3.369	1.899	0.08122
0.04	0.35	1.00	0.604	3.369	1.892	0.08154
0.04	0.36	1.00	0.596	3.370	1.889	0.08178
0.04	0.37	1.00	0.619	3.371	1.883	0.08214
0.04	0.38	1.00	0.609	3.373	1.878	0.08251
0.04	0.39	1.00	0.627	3.374	1.875	0.08273
0.04	0.40	1.00	0.603	3.376	1.871	0.08303
0.04	0.41	1.00	0.648	3.378	1.867	0.08335
0.04	0.42	1.00	0.592	3.380	1.863	0.08362
0.04	0.43	1.00	0.634	3.382	1.859	0.08398
0.04	0.44	1.00	0.600	3.384	1.855	0.08428
0.04	0.45	1.00	0.625	3.388	1.851	0.08466
0.04	0.46	1.00	0.590	3.390	1.848	0.08490
0.04	0.47	1.00	0.629	3.391	1.848	0.08501
0.04	0.48	1.00	0.648	3.393	1.846	0.08522
0.04	0.49	1.00	0.636	3.397	1.841	0.08569
0.04	0.50	1.00	0.599	3.400	1.839	0.08595
0.04	0.51	1.00	0.589	3.403	1.835	0.08629
0.04	0.52	1.00	0.639	3.406	1.831	0.08669
0.04	0.53	1.00	0.614	3.410	1.830	0.08696
0.04	0.54	1.00	0.618	3.413	1.828	0.08721
0.04	0.55	1.00	0.608	3.417	1.825	0.08758
0.04	0.56	1.00	0.598	3.419	1.821	0.08787
0.04	0.57	1.00	0.625	3.422	1.817	0.08824
0.04	0.58	1.00	0.609	3.426	1.814	0.08862
0.04	0.59	1.00	0.591	3.429	1.810	0.08899
0.04	0.60	1.00	0.627	3.433	1.806	0.08941
0.04	0.61	1.00	0.609	3.436	1.806	0.08958
0.04	0.62	1.00	0.607	3.439	1.802	0.08994
0.04	0.63	1.00	0.603	3.442	1.799	0.09031
0.04	0.64	1.00	0.613	3.447	1.792	0.09089
0.04	0.65	1.00	0.643	3.449	1.790	0.09109
0.04	0.66	1.00	0.597	3.453	1.788	0.09142
0.04	0.67	1.00	0.621	3.456	1.785	0.09173
0.04	0.68	1.00	0.603	3.459	1.785	0.09191
0.04	0.69	1.00	0.631	3.462	1.782	0.09220
0.04	0.70	1.00	0.667	3.466	1.778	0.09265
0.04	0.71	1.00	0.615	3.470	1.777	0.09292
0.04	0.72	1.00	0.630	3.475	1.772	0.09344
0.04	0.73	1.00	0.641	3.478	1.768	0.09379
0.04	0.74	1.00	0.615	3.483	1.766	0.09417
0.04	0.75	1.00	0.637	3.486	1.764	0.09447
0.04	0.76	1.00	0.638	3.491	1.761	0.09482
0.04	0.77	1.00	0.679	3.494	1.758	0.09518
0.04	0.78	1.00	0.623	3.498	1.757	0.09540
0.04	0.79	1.00	0.646	3.502	1.754	0.09582
0.04	0.80	1.00	0.644	3.508	1.750	0.09628
0.04	0.81	1.00	0.620	3.514	1.747	0.09680
0.04	0.82	1.00	0.615	3.520	1.744	0.09728
0.04	0.83	1.00	0.689	3.527	1.741	0.09782
0.04	0.84	1.00	0.630	3.533	1.736	0.09843
0.04	0.85	1.00	0.613	3.539	1.731	0.09901
0.04	0.86	1.00	0.677	3.545	1.725	0.09957
0.04	0.87	1.00	0.657	3.550	1.723	0.09996
0.04	0.88	1.00	0.622	3.553	1.723	0.10016
0.04	0.89	1.00	0.615	3.561	1.720	0.10072
0.04	0.90	1.00	0.693	3.565	1.721	0.10089
0.04	0.91	1.00	0.647	3.572	1.716	0.10147
0.04	0.92	1.00	0.646	3.580	1.715	0.10197
0.04	0.93	1.00	0.649	3.586	1.714	0.10238
0.04	0.94	1.00	0.624	3.594	1.712	0.10287
0.04	0.95	1.00	0.613	3.603	1.710	0.10348
0.04	0.96	1.00	0.636	3.613	1.710	0.10404
0.04	0.97	1.00	0.617	3.622	1.708	0.10464
0.04	0.98	1.00	0.644	3.635	1.708	0.10533
0.04	0.99	1.00	0.630	3.648	1.711	0.10589
0.04	1.00	1.00	0.633	3.670	1.715	0.10692
0.05	0.01	1.00	0.624	3.603	2.334	0.07183
0.05	0.02	1.00	0.615	3.592	2.321	0.07192
0.05	0.03	1.00	0.629	3.578	2.304	0.07202
0.05	0.04	1.00	0.622	3.554	2.273	0.07226
0.05	0.05	1.00	0.589	3.525	2.239	0.07242
0.05	0.06	1.00	0.618	3.495	2.199	0.07279
0.05	0.07	1.00	0.618	3.470	2.169	0.07295
0.05	0.08	1.00	0.620	3.450	2.143	0.07315
0.05	0.09	1.00	0.586	3.431	2.123	0.07320
0.05	0.10	1.00	0.611	3.417	2.102	0.07348
0.05	0.11	1.00	0.622	3.405	2.085	0.07367
0.05	0.12	1.00	0.617	3.394	2.069	0.07393
0.05	0.13	1.00	0.618	3.385	2.056	0.07405
0.05	0.14	1.00	0.583	3.378	2.043	0.07433
0.05	0.15	1.00	0.591	3.371	2.031	0.07457
0.05	0.16	1.00	0.581	3.364	2.019	0.07481
0.05	0.17	1.00	0.628	3.359	2.009	0.07506
0.05	0.18	1.00	0.583	3.356	1.999	0.07535
0.05	0.19	1.00	0.631	3.351	1.992	0.07545
0.05	0.20	1.00	0.604	3.347	1.983	0.07569
0.05	0.21	1.00	0.608	3.343	1.974	0.07598
0.05	0.22	1.00	0.631	3.340	1.968	0.07613
0.05	0.23	1.00	0.614	3.338	1.960	0.07636
0.05	0.24	1.00	0.595	3.336	1.953	0.07666
0.05	0.25	1.00	0.608	3.334	1.948	0.07681
0.05	0.26	1.00	0.617	3.334	1.941	0.07712
0.05	0.27	1.00	0.584	3.332	1.935	0.07734
0.05	0.28	1.00	0.606	3.333	1.930	0.07766
0.05	0.29	1.00	0.592	3.333	1.924	0.07793
0.05	0.30	1.00	0.614	3.333	1.920	0.07818
0.05	0.31	1.00	0.596	3.334	1.915	0.07846
0.05	0.32	1.00	0.593	3.335	1.911	0.07871
0.05	0.33	1.00	0.605	3.336	1.907	0.07899
0.05	0.34	1.00	0.607	3.337	1.902	0.07928
0.05	0.35	1.00	0.630	3.340	1.898	0.07967
0.05	0.36	1.00	0.618	3.341	1.896	0.07983
0.05	0.37	1.00	0.631	3.344	1.893	0.08017
0.05	0.38	1.00	0.615	3.347	1.891	0.08043
0.05	0.39	1.00	0.637	3.351	1.886	0.08089
0.05	0.40	1.00	0.605	3.354	1.885	0.08114
0.05	0.41	1.00	0.637	3.358	1.883	0.08144
0.05	0.42	1.00	0.593	3.362	1.880	0.08180
0.05	0.43	1.00	0.613	3.365	1.877	0.08212
0.05	0.44	1.00	0.628	3.368	1.875	0.08238
0.05	0.45	1.00	0.615	3.372	1.871	0.08279
0.05	0.46	1.00	0.639	3.377	1.869	0.08317
0.05	0.47	1.00	0.616	3.380	1.865	0.08350
0.05	0.48	1.00	0.630	3.384	1.863	0.08391
0.05	0.49	1.00	0.632	3.388	1.860	0.08424
0.05	0.50	1.00	0.633	3.393	1.856	0.08469
0.05	0.51	1.00	0.616	3.396	1.853	0.08502
0.05	0.52	1.00	0.600	3.400	1.849	0.08546
0.05	0.53	1.00	0.638	3.403	1.845	0.08579
0.05	0.54	1.00	0.613	3.405	1.843	0.08605
0.05	0.55	1.00	0.649	3.409	1.838	0.08652
0.05	0.56	1.00	0.599	3.413	1.834	0.08688
0.05	0.57	1.00	0.606	3.416	1.832	0.08721
0.05	0.58	1.00	0.612	3.420	1.828	0.08762
0.05	0.59	1.00	0.606	3.424	1.826	0.08793
0.05	0.60	1.00	0.613	3.428	1.822	0.08834
0.05	0.61	1.00	0.636	3.432	1.818	0.08877
0.05	0.62	1.00	0.599	3.437	1.813	0.08929
0.05	0.63	1.00	0.624	3.440	1.809	0.08966
0.05	0.64	1.00	0.643	3.444	1.807	0.08997
0.05	0.65	1.00	0.605	3.449	1.801	0.09052
0.05	0.66	1.00	0.633	3.453	1.796	0.09103
0.05	0.67	1.00	0.614	3.456	1.793	0.09136
0.05	0.68	1.00	0.637	3.460	1.790	0.09171
0.05	0.69	1.00	0.616	3.464	1.789	0.09197
0.05	0.70	1.00	0.649	3.466	1.786	0.09227
0.05	0.71	1.00	0.618	3.470	1.782	0.09268
0.05	0.72	1.00	0.608	3.476	1.780	0.09308
0.05	0.73	1.00	0.642	3.479	1.777	0.09342
0.05	0.74	1.00	0.645	3.484	1.772	0.09395
0.05	0.75	1.00	0.610	3.489	1.771	0.09423
0.05	0.76	1.00	0.646	3.494	1.768	0.09463
0.05	0.77	1.00	0.632	3.499	1.763	0.09521
0.05	0.78	1.00	0.659	3.503	1.761	0.09551
0.05	0.79	1.00	0.630	3.508	1.759	0.09589
0.05	0.80	1.00	0.627	3.514	1.755	0.09639
0.05	0.81	1.00	0.646	3.521	1.754	0.09687
0.05	0.82	1.00	0.614	3.529	1.750	0.09746
0.05	0.83	1.00	0.645	3.537	1.748	0.09801
0.05	0.84	1.00	0.629	3.545	1.743	0.09870
0.05	0.85	1.00	0.654	3.553	1.737	0.09943
0.05	0.86	1.00	0.642	3.560	1.733	0.10000
0.05	0.87	1.00	0.657	3.566	1.733	0.10031
0.05	0.88	1.00	0.634	3.572	1.729	0.10087
0.05	0.89	1.00	0.649	3.577	1.728	0.10122
0.05	0.90	1.00	0.626	3.585	1.723	0.10188
0.05	0.91	1.00	0.655	3.593	1.722	0.10239
0.05	0.92	1.00	0.630	3.602	1.719	0.10300
0.05	0.93	1.00	0.663	3.612	1.718	0.10362
0.05	0.94	1.00	0.610	3.621	1.714	0.10433
0.05	0.95	1.00	0.625	3.632	1.713	0.10495
0.05	0.96	1.00	0.649	3.644	1.714	0.10559
0.05	0.97	1.00	0.621	3.659	1.713	0.10645
0.05	0.98	1.00	0.620	3.676	1.713	0.10733
0.05	0.99	1.00	0.627	3.689	1.716	0.10791
0.05	1.00	1.00	0.619	3.724	1.726	0.10936
0.06	0.01	1.00	0.630	3.569	2.329	0.07013
0.06	0.02	1.00	0.607	3.560	2.315	0.07039
0.06	0.03	1.00	0.617	3.544	2.294	0.07064
0.06	0.04	1.00	0.597	3.518	2.262	0.07084
0.06	0.05	1.00	0.621	3.487	2.226	0.07095
0.06	0.06	1.00	0.590	3.455	2.187	0.07120
0.06	0.07	1.00	0.618	3.431	2.156	0.07143
0.06	0.08	1.00	0.616	3.410	2.133	0.07150
0.06	0.09	1.00	0.588	3.394	2.111	0.07170
0.06	0.10	1.00	0.621	3.380	2.091	0.07194
0.06	0.11	1.00	0.593	3.368	2.074	0.07218
0.06	0.12	1.00	0.629	3.359	2.058	0.07248
0.06	0.13	1.00	0.586	3.349	2.044	0.07268
0.06	0.14	1.00	0.612	3.340	2.034	0.07272
0.06	0.15	1.00	0.596	3.335	2.021	0.07309
0.06	0.16	1.00	0.589	3.330	2.012	0.07325
0.06	0.17	1.00	0.590	3.325	2.002	0.07346
0.06	0.18	1.00	0.629	3.320	1.993	0.07370
0.06	0.19	1.00	0.633	3.316	1.983	0.07400
0.06	0.20	1.00	0.615	3.313	1.975	0.07419
0.06	0.21	1.00	0.626	3.310	1.968	0.07443
0.06	0.22	1.00	0.617	3.309	1.962	0.07467
0.06	0.23	1.00	0.626	3.306	1.955	0.07487
0.06	0.24	1.00	0.605	3.305	1.949	0.07514
0.06	0.25	1.00	0.589	3.305	1.941	0.07550
0.06	0.26	1.00	0.606	3.304	1.937	0.07568
0.06	0.27	1.00	0.611	3.304	1.933	0.07586
0.06	0.28	1.00	0.584	3.304	1.926	0.07623
0.06	0.29	1.00	0.625	3.304	1.921	0.07650
0.06	0.30	1.00	0.629	3.306	1.918	0.07676
0.06	0.31	1.00	0.601	3.308	1.915	0.07698
0.06	0.32	1.00	0.600	3.309	1.911	0.07726
0.06	0.33	1.00	0.648	3.311	1.907	0.07758
0.06	0.34	1.00	0.618	3.314	1.905	0.07786
0.06	0.35	1.00	0.631	3.317	1.902	0.07815
0.06	0.36	1.00	0.591	3.320	1.899	0.07848
0.06	0.37	1.00	0.598	3.323	1.897	0.07876
0.06	0.38	1.00	0.586	3.327	1.894	0.07916
0.06	0.39	1.00	0.626	3.329	1.893	0.07931
0.06	0.40	1.00	0.605	3.333	1.890	0.07970
0.06	0.41	1.00	0.634	3.337	1.888	0.08002
0.06	0.42	1.00	0.638	3.341	1.886	0.08029
0.06	0.43	1.00	0.643	3.345	1.882	0.08075
0.06	0.44	1.00	0.648	3.350	1.883	0.08098
0.06	0.45	1.00	0.596	3.353	1.878	0.08142
0.06	0.46	1.00	0.628	3.357	1.878	0.08166
0.06	0.47	1.00	0.635	3.362	1.873	0.08217
0.06	0.48	1.00	0.629	3.366	1.873	0.08238
0.06	0.49	1.00	0.628	3.370	1.870	0.08273
0.06	0.50	1.00	0.603	3.374	1.866	0.08318
0.06	0.51	1.00	0.617	3.379	1.865	0.08347
0.06	0.52	1.00	0.627	3.383	1.862	0.08387
0.06	0.53	1.00	0.624	3.388	1.858	0.08436
0.06	0.54	1.00	0.617	3.394	1.856	0.08479
0.06	0.55	1.00	0.639	3.399	1.850	0.08531
0.06	0.56	1.00	0.616	3.403	1.847	0.08574
0.06	0.57	1.00	0.625	3.408	1.843	0.08621
0.06	0.58	1.00	0.613	3.412	1.837	0.08672
0.06	0.59	1.00	0.617	3.415	1.834	0.08704
0.06	0.60	1.00	0.598	3.420	1.831	0.08743
0.06	0.61	1.00	0.647	3.423	1.825	0.08793
0.06	0.62	1.00	0.619	3.428	1.823	0.08831
0.06	0.63	1.00	0.615	3.432	1.818	0.08875
0.06	0.64	1.00	0.618	3.437	1.815	0.08920
0.06	0.65	1.00	0.634	3.442	1.812	0.08965
0.06	0.66	1.00	0.629	3.449	1.805	0.09033
0.06	0.67	1.00	0.626	3.453	1.799	0.09084
0.06	0.68	1.00	0.620	3.458	1.797	0.09125
0.06	0.69	1.00	0.647	3.463	1.793	0.09170
0.06	0.70	1.00	0.633	3.468	1.787	0.09231
0.06	0.71	1.00	0.643	3.473	1.784	0.09269
0.06	0.72	1.00	0.638	3.476	1.783	0.09295
0.06	0.73	1.00	0.651	3.481	1.781	0.09329
0.06	0.74	1.00	0.613	3.485	1.780	0.09356
0.06	0.75	1.00	0.674	3.492	1.775	0.09423
0.06	0.76	1.00	0.638	3.498	1.773	0.09466
0.06	0.77	1.00	0.622	3.505	1.770	0.09515
0.06	0.78	1.00	0.606	3.511	1.766	0.09570
0.06	0.79	1.00	0.643	3.516	1.764	0.09608
0.06	0.80	1.00	0.651	3.521	1.761	0.09653
0.06	0.81	1.00	0.645	3.528	1.758	0.09702
0.06	0.82	1.00	0.628	3.535	1.755	0.09759
0.06	0.83	1.00	0.649	3.544	1.750	0.09831
0.06	0.84	1.00	0.614	3.553	1.746	0.09902
0.06	0.85	1.00	0.662	3.562	1.743	0.09966
0.06	0.86	1.00	0.625	3.571	1.735	0.10054
0.06	0.87	1.00	0.653	3.578	1.734	0.10096
0.06	0.88	1.00	0.617	3.585	1.733	0.10138
0.06	0.89	1.00	0.655	3.594	1.727	0.10215
0.06	0.90	1.00	0.626	3.604	1.727	0.10274
0.06	0.91	1.00	0.641	3.615	1.723	0.10350
0.06	0.92	1.00	0.651	3.624	1.721	0.10411
0.06	0.93	1.00	0.617	3.638	1.714	0.10521
0.06	0.94	1.00	0.613	3.653	1.713	0.10610
0.06	0.95	1.00	0.667	3.671	1.710	0.10723
0.06	0.96	1.00	0.629	3.686	1.709	0.10808
0.06	0.97	1.00	0.639	3.698	1.708	0.10878
0.06	0.98	1.00	0.652	3.710	1.711	0.10928
0.06	0.99	1.00	0.626	3.727	1.716	0.10997
0.06	1.00	1.00	0.618	3.781	1.740	0.11178
0.07	0.01	1.00	0.619	3.541	2.322	0.06894
0.07	0.02	1.00	0.626	3.532	2.310	0.06911
0.07	0.03	1.00	0.591	3.514	2.289	0.06919
0.07	0.04	1.00	0.584	3.487	2.255	0.06942
0.07	0.05	1.00	0.580	3.454	2.214	0.06972
0.07	0.06	1.00	0.621	3.422	2.179	0.06976
0.07	0.07	1.00	0.621	3.399	2.149	0.07004
0.07	0.08	1.00	0.591	3.379	2.123	0.07024
0.07	0.09	1.00	0.588	3.363	2.102	0.07046
0.07	0.10	1.00	0.620	3.350	2.081	0.07084
0.07	0.11	1.00	0.620	3.337	2.068	0.07078
0.07	0.12	1.00	0.603	3.329	2.051	0.07117
0.07	0.13	1.00	0.591	3.320	2.036	0.07147
0.07	0.14	1.00	0.614	3.311	2.025	0.07156
0.07	0.15	1.00	0.624	3.305	2.016	0.07171
0.07	0.16	1.00	0.584	3.300	2.003	0.07209
0.07	0.17	1.00	0.612	3.295	1.994	0.07224
0.07	0.18	1.00	0.604	3.292	1.986	0.07252
0.07	0.19	1.00	0.585	3.289	1.978	0.07274
0.07	0.20	1.00	0.609	3.285	1.969	0.07296
0.07	0.21	1.00	0.616	3.283	1.962	0.07323
0.07	0.22	1.00	0.610	3.280	1.957	0.07334
0.07	0.23	1.00	0.605	3.280	1.950	0.07366
0.07	0.24	1.00	0.587	3.279	1.943	0.07398
0.07	0.25	1.00	0.622	3.279	1.939	0.07420
0.07	0.26	1.00	0.630	3.277	1.933	0.07439
0.07	0.27	1.00	0.625	3.279	1.928	0.07475
0.07	0.28	1.00	0.617	3.279	1.923	0.07501
0.07	0.29	1.00	0.623	3.280	1.919	0.07526
0.07	0.30	1.00	0.606	3.282	1.917	0.07550
0.07	0.31	1.00	0.632	3.284	1.913	0.07582
0.07	0.32	1.00	0.605	3.285	1.909	0.07605
0.07	0.33	1.00	0.623	3.288	1.906	0.07640
0.07	0.34	1.00	0.640	3.291	1.902	0.07673
0.07	0.35	1.00	0.625	3.294	1.900	0.07700
0.07	0.36	1.00	0.638	3.297	1.898	0.07727
0.07	0.37	1.00	0.631	3.300	1.895	0.07761
0.07	0.38	1.00	0.622	3.304	1.892	0.07795
0.07	0.39	1.00	0.629	3.307	1.889	0.07830
0.07	0.40	1.00	0.598	3.312	1.888	0.07863
0.07	0.41	1.00	0.614	3.315	1.886	0.07890
0.07	0.42	1.00	0.641	3.321	1.884	0.07930
0.07	0.43	1.00	0.592	3.326	1.883	0.07969
0.07	0.44	1.00	0.664	3.332	1.880	0.08013
0.07	0.45	1.00	0.619	3.337	1.879	0.08046
0.07	0.46	1.00	0.638	3.344	1.879	0.08084
0.07	0.47	1.00	0.622	3.349	1.876	0.08128
0.07	0.48	1.00	0.607	3.353	1.874	0.08163
0.07	0.49	1.00	0.611	3.358	1.872	0.08197
0.07	0.50	1.00	0.643	3.363	1.870	0.08234
0.07	0.51	1.00	0.625	3.368	1.867	0.08277
0.07	0.52	1.00	0.647	3.374	1.865	0.08320
0.07	0.53	1.00	0.597	3.377	1.864	0.08342
0.07	0.54	1.00	0.616	3.382	1.860	0.08391
0.07	0.55	1.00	0.624	3.386	1.860	0.08414
0.07	0.56	1.00	0.611	3.391	1.855	0.08464
0.07	0.57	1.00	0.617	3.395	1.853	0.08500
0.07	0.58	1.00	0.602	3.400	1.848	0.08546
0.07	0.59	1.00	0.615	3.405	1.844	0.08595
0.07	0.60	1.00	0.643	3.411	1.836	0.08674
0.07	0.61	1.00	0.616	3.416	1.833	0.08714
0.07	0.62	1.00	0.634	3.420	1.828	0.08761
0.07	0.63	1.00	0.647	3.424	1.823	0.08810
0.07	0.64	1.00	0.603	3.429	1.821	0.08842
0.07	0.65	1.00	0.604	3.434	1.817	0.08890
0.07	0.66	1.00	0.635	3.439	1.813	0.08943
0.07	0.67	1.00	0.617	3.446	1.809	0.08998
0.07	0.68	1.00	0.626	3.454	1.806	0.09057
0.07	0.69	1.00	0.615	3.461	1.801	0.09121
0.07	0.70	1.00	0.658	3.466	1.795	0.09182
0.07	0.71	1.00	0.661	3.473	1.792	0.09233
0.07	0.72	1.00	0.604	3.479	1.787	0.09288
0.07	0.73	1.00	0.651	3.482	1.785	0.09317
0.07	0.74	1.00	0.605	3.488	1.781	0.09367
0.07	0.75	1.00	0.615	3.493	1.779	0.09406
0.07	0.76	1.00	0.648	3.499	1.775	0.09458
0.07	0.77	1.00	0.609	3.506	1.771	0.09515
0.07	0.78	1.00	0.609	3.513	1.768	0.09575
0.07	0.79	1.00	0.663	3.520	1.764	0.09631
0.07	0.80	1.00	0.607	3.525	1.762	0.09668
0.07	0.81	1.00	0.628	3.533	1.761	0.09716
0.07	0.82	1.00	0.623	3.542	1.755	0.09793
0.07	0.83	1.00	0.653	3.550	1.751	0.09860
0.07	0.84	1.00	0.652	3.562	1.745	0.09954
0.07	0.85	1.00	0.623	3.571	1.744	0.10010
0.07	0.86	1.00	0.659	3.582	1.740	0.10088
0.07	0.87	1.00	0.611	3.592	1.736	0.10165
0.07	0.88	1.00	0.645	3.601	1.733	0.10228
0.07	0.89	1.00	0.620	3.612	1.728	0.10310
0.07	0.90	1.00	0.630	3.623	1.726	0.10384
0.07	0.91	1.00	0.633	3.638	1.722	0.10482
0.07	0.92	1.00	0.647	3.658	1.717	0.10612
0.07	0.93	1.00	0.644	3.678	1.708	0.10767
0.07	0.94	1.00	0.622	3.692	1.704	0.10866
0.07	0.95	1.00	0.623	3.706	1.701	0.10954
0.07	0.96	1.00	0.622	3.718	1.699	0.11033
0.07	0.97	1.00	0.680	3.730	1.701	0.11090
0.07	0.98	1.00	0.654	3.746	1.705	0.11157
0.07	0.99	1.00	0.629	3.771	1.712	0.11256
0.07	1.00	1.00	0.610	3.857	1.758	0.11510
0.08	0.01	1.00	0.601	3.517	2.321	0.06763
0.08	0.02	1.00	0.584	3.508	2.307	0.06790
0.08	0.03	1.00	0.629	3.489	2.281	0.06819
0.08	0.04	1.00	0.613	3.460	2.248	0.06832
0.08	0.05	1.00	0.617	3.425	2.206	0.06850
0.08	0.06	1.00	0.602	3.395	2.169	0.06873
0.08	0.07	1.00	0.613	3.371	2.140	0.06892
0.08	0.08	1.00	0.586	3.351	2.115	0.06914
0.08	0.09	1.00	0.576	3.335	2.093	0.06935
0.08	0.10	1.00	0.617	3.322	2.075	0.06959
0.08	0.11	1.00	0.640	3.311	2.058	0.06987
0.08	0.12	1.00	0.636	3.300	2.044	0.06996
0.08	0.13	1.00	0.596	3.293	2.030	0.07027
0.08	0.14	1.00	0.608	3.286	2.019	0.07046
0.08	0.15	1.00	0.608	3.279	2.009	0.07060
0.08	0.16	1.00	0.618	3.275	1.997	0.07095
0.08	0.17	1.00	0.612	3.270	1.986	0.07131
0.08	0.18	1.00	0.616	3.267	1.979	0.07147
0.08	0.19	1.00	0.596	3.263	1.972	0.07160
0.08	0.20	1.00	0.602	3.261	1.963	0.07196
0.08	0.21	1.00	0.621	3.258	1.956	0.07217
0.08	0.22	1.00	0.613	3.258	1.950	0.07243
0.08	0.23	1.00	0.613	3.256	1.944	0.07267
0.08	0.24	1.00	0.601	3.256	1.938	0.07295
0.08	0.25	1.00	0.621	3.256	1.935	0.07312
0.08	0.26	1.00	0.618	3.256	1.928	0.07348
0.08	0.27	1.00	0.591	3.256	1.926	0.07360
0.08	0.28	1.00	0.635	3.257	1.920	0.07400
0.08	0.29	1.00	0.631	3.258	1.916	0.07421
0.08	0.30	1.00	0.630	3.260	1.914	0.07446
0.08	0.31	1.00	0.616	3.263	1.910	0.07480
0.08	0.32	1.00	0.593	3.266	1.904	0.07527
0.08	0.33	1.00	0.629	3.267	1.902	0.07545
0.08	0.34	1.00	0.614	3.270	1.900	0.07565
0.08	0.35	1.00	0.623	3.272	1.897	0.07596
0.08	0.36	1.00	0.630	3.275	1.894	0.07627
0.08	0.37	1.00	0.598	3.279	1.891	0.07664
0.08	0.38	1.00	0.608	3.282	1.888	0.07695
0.08	0.39	1.00	0.610	3.286	1.887	0.07726
0.08	0.40	1.00	0.600	3.290	1.885	0.07755
0.08	0.41	1.00	0.603	3.295	1.881	0.07804
0.08	0.42	1.00	0.589	3.300	1.879	0.07838
0.08	0.43	1.00	0.609	3.304	1.880	0.07858
0.08	0.44	1.00	0.587	3.310	1.877	0.07907
0.08	0.45	1.00	0.598	3.316	1.877	0.07940
0.08	0.46	1.00	0.609	3.324	1.875	0.07996
0.08	0.47	1.00	0.633	3.331	1.874	0.08038
0.08	0.48	1.00	0.637	3.336	1.871	0.08081
0.08	0.49	1.00	0.596	3.343	1.869	0.08128
0.08	0.50	1.00	0.624	3.351	1.869	0.08176
0.08	0.51	1.00	0.643	3.358	1.869	0.08213
0.08	0.52	1.00	0.629	3.366	1.866	0.08270
0.08	0.53	1.00	0.601	3.372	1.862	0.08326
0.08	0.54	1.00	0.600	3.377	1.860	0.08360
0.08	0.55	1.00	0.616	3.383	1.854	0.08426
0.08	0.56	1.00	0.664	3.388	1.850	0.08470
0.08	0.57	1.00	0.601	3.393	1.848	0.08513
0.08	0.58	1.00	0.646	3.397	1.848	0.08536
0.08	0.59	1.00	0.635	3.401	1.846	0.08565
0.08	0.60	1.00	0.636	3.404	1.843	0.08597
0.08	0.61	1.00	0.661	3.407	1.842	0.08616
0.08	0.62	1.00	0.619	3.412	1.838	0.08668
0.08	0.63	1.00	0.627	3.419	1.832	0.08734
0.08	0.64	1.00	0.609	3.424	1.828	0.08782
0.08	0.65	1.00	0.609	3.430	1.822	0.08846
0.08	0.66	1.00	0.622	3.435	1.819	0.08887
0.08	0.67	1.00	0.646	3.441	1.816	0.08934
0.08	0.68	1.00	0.644	3.448	1.814	0.08985
0.08	0.69	1.00	0.611	3.455	1.808	0.09053
0.08	0.70	1.00	0.652	3.462	1.802	0.09125
0.08	0.71	1.00	0.623	3.469	1.796	0.09189
0.08	0.72	1.00	0.602	3.476	1.791	0.09256
0.08	0.73	1.00	0.625	3.483	1.787	0.09308
0.08	0.74	1.00	0.642	3.488	1.782	0.09364
0.08	0.75	1.00	0.645	3.494	1.780	0.09408
0.08	0.76	1.00	0.604	3.499	1.778	0.09445
0.08	0.77	1.00	0.652	3.507	1.773	0.09514
0.08	0.78	1.00	0.631	3.514	1.769	0.09570
0.08	0.79	1.00	0.648	3.522	1.763	0.09648
0.08	0.80	1.00	0.637	3.529	1.761	0.09697
0.08	0.81	1.00	0.625	3.538	1.759	0.09753
0.08	0.82	1.00	0.652	3.547	1.755	0.09825
0.08	0.83	1.00	0.677	3.557	1.754	0.09880
0.08	0.84	1.00	0.633	3.570	1.749	0.09975
0.08	0.85	1.00	0.641	3.581	1.747	0.10050
0.08	0.86	1.00	0.654	3.595	1.743	0.10143
0.08	0.87	1.00	0.628	3.609	1.741	0.10230
0.08	0.88	1.00	0.649	3.621	1.736	0.10322
0.08	0.89	1.00	0.659	3.632	1.732	0.10402
0.08	0.90	1.00	0.638	3.647	1.724	0.10526
0.08	0.91	1.00	0.637	3.668	1.717	0.10670
0.08	0.92	1.00	0.659	3.687	1.708	0.10822
0.08	0.93	1.00	0.654	3.700	1.701	0.10923
0.08	0.94	1.00	0.626	3.714	1.700	0.11003
0.08	0.95	1.00	0.640	3.725	1.697	0.11077
0.08	0.96	1.00	0.629	3.738	1.696	0.11155
0.08	0.97	1.00	0.666	3.753	1.698	0.11224
0.08	0.98	1.00	0.631	3.769	1.701	0.11302
0.08	0.99	1.00	0.655	3.803	1.710	0.11444
0.08	1.00	1.00	0.616	3.961	1.743	0.12149
0.09	0.01	1.00	0.652	3.495	2.317	0.06666
0.09	0.02	1.00	0.620	3.487	2.305	0.06680
0.09	0.03	1.00	0.586	3.467	2.277	0.06716
0.09	0.04	1.00	0.614	3.436	2.240	0.06733
0.09	0.05	1.00	0.589	3.400	2.197	0.06758
0.09	0.06	1.00	0.581	3.369	2.162	0.06769
0.09	0.07	1.00	0.630	3.346	2.131	0.06796
0.09	0.08	1.00	0.578	3.327	2.108	0.06813
0.09	0.09	1.00	0.602	3.312	2.087	0.06839
0.09	0.10	1.00	0.614	3.298	2.069	0.06855
0.09	0.11	1.00	0.606	3.287	2.053	0.06873
0.09	0.12	1.00	0.623	3.278	2.038	0.06903
0.09	0.13	1.00	0.610	3.270	2.024	0.06931
0.09	0.14	1.00	0.637	3.263	2.013	0.06948
0.09	0.15	1.00	0.622	3.257	2.002	0.06974
0.09	0.16	1.00	0.585	3.252	1.990	0.07008
0.09	0.17	1.00	0.606	3.248	1.982	0.07025
0.09	0.18	1.00	0.602	3.245	1.974	0.07052
0.09	0.19	1.00	0.603	3.242	1.966	0.07077
0.09	0.20	1.00	0.579	3.239	1.960	0.07095
0.09	0.21	1.00	0.606	3.238	1.951	0.07126
0.09	0.22	1.00	0.590	3.237	1.946	0.07153
0.09	0.23	1.00	0.591	3.236	1.940	0.07177
0.09	0.24	1.00	0.597	3.237	1.933	0.07213
0.09	0.25	1.00	0.620	3.237	1.930	0.07229
0.09	0.26	1.00	0.613	3.237	1.925	0.07261
0.09	0.27	1.00	0.592	3.238	1.921	0.07284
0.09	0.28	1.00	0.635	3.239	1.917	0.07312
0.09	0.29	1.00	0.603	3.241	1.914	0.07337
0.09	0.30	1.00	0.587	3.242	1.909	0.07368
0.09	0.31	1.00	0.626	3.244	1.905	0.07402
0.09	0.32	1.00	0.620	3.245	1.903	0.07417
0.09	0.33	1.00	0.632	3.249	1.899	0.07454
0.09	0.34	1.00	0.596	3.251	1.895	0.07487
0.09	0.35	1.00	0.629	3.254	1.894	0.07512
0.09	0.36	1.00	0.590	3.257	1.890	0.07549
0.09	0.37	1.00	0.590	3.262	1.888	0.07583
0.09	0.38	1.00	0.596	3.265	1.886	0.07615
0.09	0.39	1.00	0.635	3.269	1.883	0.07649
0.09	0.40	1.00	0.625	3.273	1.882	0.07679
0.09	0.41	1.00	0.594	3.277	1.879	0.07717
0.09	0.42	1.00	0.587	3.283	1.877	0.07757
0.09	0.43	1.00	0.625	3.287	1.876	0.07788
0.09	0.44	1.00	0.597	3.292	1.873	0.07831
0.09	0.45	1.00	0.631	3.298	1.871	0.07871
0.09	0.46	1.00	0.622	3.304	1.870	0.07911
0.09	0.47	1.00	0.607	3.310	1.870	0.07946
0.09	0.48	1.00	0.623	3.318	1.869	0.07993
0.09	0.49	1.00	0.637	3.326	1.866	0.08053
0.09	0.50	1.00	0.589	3.335	1.867	0.08095
0.09	0.51	1.00	0.635	3.342	1.866	0.08136
0.09	0.52	1.00	0.595	3.350	1.864	0.08193
0.09	0.53	1.00	0.628	3.359	1.863	0.08246
0.09	0.54	1.00	0.626	3.368	1.859	0.08319
0.09	0.55	1.00	0.605	3.376	1.852	0.08399
0.09	0.56	1.00	0.617	3.381	1.848	0.08447
0.09	0.57	1.00	0.632	3.386	1.847	0.08479
0.09	0.58	1.00	0.629	3.390	1.846	0.08506
0.09	0.59	1.00	0.625	3.398	1.843	0.08563
0.09	0.60	1.00	0.624	3.403	1.839	0.08609
0.09	0.61	1.00	0.610	3.408	1.837	0.08647
0.09	0.62	1.00	0.637	3.412	1.836	0.08677
0.09	0.63	1.00	0.627	3.416	1.834	0.08711
0.09	0.64	1.00	0.617	3.421	1.830	0.08755
0.09	0.65	1.00	0.643	3.425	1.829	0.08783
0.09	0.66	1.00	0.663	3.430	1.825	0.08832
0.09	0.67	1.00	0.613	3.436	1.821	0.08886
0.09	0.68	1.00	0.640	3.442	1.815	0.08948
0.09	0.69	1.00	0.613	3.450	1.811	0.09009
0.09	0.70	1.00	0.633	3.456	1.806	0.09067
0.09	0.71	1.00	0.613	3.464	1.800	0.09143
0.09	0.72	1.00	0.619	3.473	1.795	0.09216
0.09	0.73	1.00	0.620	3.481	1.788	0.09298
0.09	0.74	1.00	0.603	3.487	1.784	0.09351
0.09	0.75	1.00	0.652	3.494	1.779	0.09414
0.09	0.76	1.00	0.642	3.501	1.777	0.09463
0.09	0.77	1.00	0.635	3.508	1.773	0.09516
0.09	0.78	1.00	0.650	3.516	1.769	0.09581
0.09	0.79	1.00	0.619	3.525	1.766	0.09649
0.09	0.80	1.00	0.642	3.535	1.761	0.09724
0.09	0.81	1.00	0.655	3.543	1.760	0.09774
0.09	0.82	1.00	0.622	3.553	1.758	0.09842
0.09	0.83	1.00	0.636	3.565	1.753	0.09929
0.09	0.84	1.00	0.644	3.579	1.749	0.10025
0.09	0.85	1.00	0.652	3.592	1.745	0.10114
0.09	0.86	1.00	0.664	3.606	1.744	0.10203
0.09	0.87	1.00	0.637	3.624	1.738	0.10332
0.09	0.88	1.00	0.647	3.640	1.734	0.10432
0.09	0.89	1.00	0.636	3.656	1.728	0.10553
0.09	0.90	1.00	0.666	3.674	1.719	0.10692
0.09	0.91	1.00	0.656	3.688	1.713	0.10803
0.09	0.92	1.00	0.637	3.702	1.707	0.10907
0.09	0.93	1.00	0.638	3.716	1.703	0.11002
0.09	0.94	1.00	0.644	3.729	1.700	0.11089
0.09	0.95	1.00	0.632	3.743	1.697	0.11176
0.09	0.96	1.00	0.627	3.756	1.698	0.11244
0.09	0.97	1.00	0.651	3.771	1.701	0.11312
0.09	0.98	1.00	0.697	3.792	1.700	0.11433
0.09	0.99	1.00	0.631	3.831	1.708	0.11606
0.09	1.00	1.00	0.634	3.998	1.726	0.12432
0.10	0.01	1.00	0.622	3.477	2.313	0.06579
0.10	0.02	1.00	0.617	3.468	2.302	0.06591
0.10	0.03	1.00	0.591	3.446	2.272	0.06622
0.10	0.04	1.00	0.614	3.414	2.235	0.06639
0.10	0.05	1.00	0.592	3.377	2.190	0.06663
0.10	0.06	1.00	0.578	3.347	2.155	0.06680
0.10	0.07	1.00	0.622	3.324	2.127	0.06699
0.10	0.08	1.00	0.633	3.305	2.101	0.06725
0.10	0.09	1.00	0.618	3.290	2.079	0.06761
0.10	0.10	1.00	0.575	3.277	2.063	0.06769
0.10	0.11	1.00	0.612	3.267	2.046	0.06797
0.10	0.12	1.00	0.617	3.257	2.032	0.06819
0.10	0.13	1.00	0.607	3.249	2.018	0.06843
0.10	0.14	1.00	0.618	3.243	2.006	0.06874
0.10	0.15	1.00	0.615	3.237	1.998	0.06884
0.10	0.16	1.00	0.592	3.232	1.986	0.06919
0.10	0.17	1.00	0.603	3.229	1.977	0.06946
0.10	0.18	1.00	0.631	3.226	1.969	0.06969
0.10	0.19	1.00	0.584	3.222	1.963	0.06983
0.10	0.20	1.00	0.586	3.221	1.955	0.07011
0.10	0.21	1.00	0.581	3.220	1.948	0.07049
0.10	0.22	1.00	0.619	3.219	1.943	0.07064
0.10	0.23	1.00	0.621	3.220	1.937	0.07103
0.10	0.24	1.00	0.621	3.220	1.930	0.07137
0.10	0.25	1.00	0.590	3.221	1.926	0.07162
0.10	0.26	1.00	0.618	3.221	1.923	0.07180
0.10	0.27	1.00	0.591	3.221	1.917	0.07214
0.10	0.28	1.00	0.603	3.223	1.914	0.07240
0.10	0.29	1.00	0.631	3.225	1.910	0.07269
0.10	0.30	1.00	0.612	3.226	1.906	0.07293
0.10	0.31	1.00	0.612	3.228	1.904	0.07320
0.10	0.32	1.00	0.597	3.231	1.899	0.07356
0.10	0.33	1.00	0.583	3.233	1.896	0.07382
0.10	0.34	1.00	0.619	3.235	1.893	0.07415
0.10	0.35	1.00	0.640	3.239	1.889	0.07453
0.10	0.36	1.00	0.618	3.242	1.888	0.07475
0.10	0.37	1.00	0.633	3.245	1.886	0.07501
0.10	0.38	1.00	0.607	3.249	1.883	0.07544
0.10	0.39	1.00	0.599	3.253	1.882	0.07566
0.10	0.40	1.00	0.588	3.257	1.878	0.07611
0.10	0.41	1.00	0.628	3.262	1.877	0.07640
0.10	0.42	1.00	0.586	3.266	1.874	0.07680
0.10	0.43	1.00	0.596	3.272	1.872	0.07724
0.10	0.44	1.00	0.623	3.277	1.871	0.07758
0.10	0.45	1.00	0.638	3.283	1.869	0.07801
0.10	0.46	1.00	0.618	3.289	1.867	0.07843
0.10	0.47	1.00	0.635	3.296	1.866	0.07884
0.10	0.48	1.00	0.629	3.302	1.864	0.07927
0.10	0.49	1.00	0.606	3.308	1.862	0.07972
0.10	0.50	1.00	0.640	3.316	1.864	0.08004
0.10	0.51	1.00	0.659	3.326	1.863	0.08067
0.10	0.52	1.00	0.623	3.337	1.862	0.08133
0.10	0.53	1.00	0.636	3.347	1.861	0.08192
0.10	0.54	1.00	0.617	3.355	1.859	0.08246
0.10	0.55	1.00	0.603	3.363	1.859	0.08292
0.10	0.56	1.00	0.618	3.375	1.851	0.08395
0.10	0.57	1.00	0.649	3.382	1.848	0.08449
0.10	0.58	1.00	0.644	3.387	1.846	0.08491
0.10	0.59	1.00	0.641	3.393	1.842	0.08544
0.10	0.60	1.00	0.642	3.397	1.842	0.08568
0.10	0.61	1.00	0.638	3.403	1.841	0.08603
0.10	0.62	1.00	0.640	3.409	1.832	0.08680
0.10	0.63	1.00	0.640	3.415	1.830	0.08722
0.10	0.64	1.00	0.618	3.418	1.828	0.08749
0.10	0.65	1.00	0.612	3.423	1.824	0.08800
0.10	0.66	1.00	0.640	3.428	1.821	0.08841
0.10	0.67	1.00	0.609	3.434	1.819	0.08881
0.10	0.68	1.00	0.661	3.439	1.817	0.08918
0.10	0.69	1.00	0.610	3.446	1.816	0.08964
0.10	0.70	1.00	0.636	3.454	1.807	0.09049
0.10	0.71	1.00	0.670	3.461	1.803	0.09110
0.10	0.72	1.00	0.609	3.468	1.799	0.09173
0.10	0.73	1.00	0.651	3.476	1.793	0.09242
0.10	0.74	1.00	0.627	3.486	1.787	0.09328
0.10	0.75	1.00	0.622	3.494	1.781	0.09402
0.10	0.76	1.00	0.611	3.502	1.779	0.09452
0.10	0.77	1.00	0.650	3.509	1.774	0.09522
0.10	0.78	1.00	0.675	3.517	1.769	0.09589
0.10	0.79	1.00	0.631	3.526	1.766	0.09653
0.10	0.80	1.00	0.648	3.538	1.764	0.09731
0.10	0.81	1.00	0.618	3.548	1.760	0.09804
0.10	0.82	1.00	0.657	3.559	1.754	0.09893
0.10	0.83	1.00	0.618	3.570	1.753	0.09959
0.10	0.84	1.00	0.648	3.583	1.749	0.10050
0.10	0.85	1.00	0.654	3.599	1.744	0.10165
0.10	0.86	1.00	0.615	3.617	1.740	0.10278
0.10	0.87	1.00	0.641	3.635	1.739	0.10383
0.10	0.88	1.00	0.654	3.653	1.732	0.10518
0.10	0.89	1.00	0.642	3.668	1.727	0.10623
0.10	0.90	1.00	0.659	3.686	1.719	0.10759
0.10	0.91	1.00	0.649	3.702	1.713	0.10878
0.10	0.92	1.00	0.625	3.715	1.707	0.10980
0.10	0.93	1.00	0.651	3.730	1.706	0.11062
0.10	0.94	1.00	0.645	3.743	1.703	0.11153
0.10	0.95	1.00	0.679	3.757	1.701	0.11235
0.10	0.96	1.00	0.632	3.769	1.701	0.11302
0.10	0.97	1.00	0.645	3.788	1.700	0.11410
0.10	0.98	1.00	0.625	3.816	1.702	0.11552
0.10	0.99	1.00	0.644	3.854	1.703	0.11755
0.10	1.00	1.00	0.647	4.033	1.718	0.12663
0.11	0.01	1.00	0.580	3.461	2.311	0.06498
0.11	0.02	1.00	0.578	3.452	2.298	0.06516
0.11	0.03	1.00	0.624	3.427	2.268	0.06539
0.11	0.04	1.00	0.580	3.395	2.229	0.06557
0.11	0.05	1.00	0.612	3.356	2.186	0.06571
0.11	0.06	1.00	0.615	3.327	2.149	0.06602
0.11	0.07	1.00	0.660	3.303	2.121	0.06610
0.11	0.08	1.00	0.606	3.285	2.095	0.06647
0.11	0.09	1.00	0.615	3.270	2.075	0.06667
0.11	0.10	1.00	0.575	3.258	2.056	0.06695
0.11	0.11	1.00	0.611	3.247	2.041	0.06717
0.11	0.12	1.00	0.579	3.238	2.028	0.06734
0.11	0.13	1.00	0.621	3.231	2.013	0.06770
0.11	0.14	1.00	0.597	3.223	2.001	0.06791
0.11	0.15	1.00	0.583	3.218	1.992	0.06810
0.11	0.16	1.00	0.611	3.215	1.982	0.06843
0.11	0.17	1.00	0.609	3.211	1.972	0.06872
0.11	0.18	1.00	0.586	3.208	1.964	0.06900
0.11	0.19	1.00	0.617	3.206	1.957	0.06924
0.11	0.20	1.00	0.619	3.205	1.950	0.06953
0.11	0.21	1.00	0.615	3.203	1.945	0.06967
0.11	0.22	1.00	0.606	3.203	1.940	0.06997
0.11	0.23	1.00	0.599	3.203	1.934	0.07025
0.11	0.24	1.00	0.607	3.204	1.928	0.07060
0.11	0.25	1.00	0.622	3.204	1.924	0.07080
0.11	0.26	1.00	0.608	3.205	1.919	0.07111
0.11	0.27	1.00	0.601	3.207	1.914	0.07153
0.11	0.28	1.00	0.602	3.208	1.911	0.07171
0.11	0.29	1.00	0.612	3.210	1.907	0.07201
0.11	0.30	1.00	0.615	3.211	1.903	0.07233
0.11	0.31	1.00	0.625	3.214	1.899	0.07264
0.11	0.32	1.00	0.594	3.218	1.896	0.07302
0.11	0.33	1.00	0.592	3.221	1.893	0.07334
0.11	0.34	1.00	0.595	3.224	1.890	0.07366
0.11	0.35	1.00	0.625	3.226	1.889	0.07381
0.11	0.36	1.00	0.607	3.230	1.887	0.07414
0.11	0.37	1.00	0.607	3.234	1.885	0.07445
0.11	0.38	1.00	0.665	3.237	1.883	0.07477
0.11	0.39	1.00	0.585	3.241	1.879	0.07517
0.11	0.40	1.00	0.622	3.246	1.877	0.07554
0.11	0.41	1.00	0.628	3.249	1.874	0.07590
0.11	0.42	1.00	0.599	3.255	1.874	0.07623
0.11	0.43	1.00	0.602	3.260	1.871	0.07666
0.11	0.44	1.00	0.635	3.265	1.871	0.07689
0.11	0.45	1.00	0.638	3.270	1.867	0.07737
0.11	0.46	1.00	0.613	3.277	1.865	0.07788
0.11	0.47	1.00	0.632	3.282	1.863	0.07825
0.11	0.48	1.00	0.601	3.290	1.862	0.07870
0.11	0.49	1.00	0.620	3.297	1.862	0.07909
0.11	0.50	1.00	0.611	3.303	1.861	0.07953
0.11	0.51	1.00	0.615	3.311	1.861	0.07997
0.11	0.52	1.00	0.628	3.320	1.860	0.08051
0.11	0.53	1.00	0.602	3.331	1.860	0.08107
0.11	0.54	1.00	0.619	3.341	1.861	0.08158
0.11	0.55	1.00	0.637	3.354	1.860	0.08237
0.11	0.56	1.00	0.657	3.364	1.856	0.08311
0.11	0.57	1.00	0.614	3.373	1.854	0.08374
0.11	0.58	1.00	0.603	3.382	1.846	0.08458
0.11	0.59	1.00	0.646	3.388	1.841	0.08521
0.11	0.60	1.00	0.629	3.393	1.841	0.08548
0.11	0.61	1.00	0.654	3.398	1.838	0.08589
0.11	0.62	1.00	0.639	3.403	1.836	0.08624
0.11	0.63	1.00	0.617	3.411	1.831	0.08693
0.11	0.64	1.00	0.648	3.415	1.826	0.08741
0.11	0.65	1.00	0.643	3.421	1.824	0.08788
0.11	0.66	1.00	0.636	3.427	1.819	0.08840
0.11	0.67	1.00	0.641	3.432	1.817	0.08880
0.11	0.68	1.00	0.644	3.438	1.812	0.08942
0.11	0.69	1.00	0.613	3.445	1.811	0.08983
0.11	0.70	1.00	0.610	3.452	1.808	0.09041
0.11	0.71	1.00	0.617	3.459	1.804	0.09099
0.11	0.72	1.00	0.642	3.467	1.801	0.09153
0.11	0.73	1.00	0.649	3.474	1.797	0.09212
0.11	0.74	1.00	0.623	3.484	1.790	0.09300
0.11	0.75	1.00	0.616	3.492	1.787	0.09360
0.11	0.76	1.00	0.639	3.502	1.778	0.09456
0.11	0.77	1.00	0.606	3.511	1.774	0.09530
0.11	0.78	1.00	0.629	3.520	1.770	0.09599
0.11	0.79	1.00	0.633	3.529	1.767	0.09664
0.11	0.80	1.00	0.643	3.539	1.763	0.09740
0.11	0.81	1.00	0.646	3.551	1.758	0.09829
0.11	0.82	1.00	0.659	3.563	1.756	0.09906
0.11	0.83	1.00	0.630	3.574	1.753	0.09983
0.11	0.84	1.00	0.652	3.589	1.749	0.10078
0.11	0.85	1.00	0.650	3.608	1.747	0.10197
0.11	0.86	1.00	0.676	3.625	1.741	0.10321
0.11	0.87	1.00	0.660	3.641	1.739	0.10414
0.11	0.88	1.00	0.647	3.657	1.735	0.10527
0.11	0.89	1.00	0.651	3.677	1.730	0.10658
0.11	0.90	1.00	0.647	3.695	1.725	0.10778
0.11	0.91	1.00	0.623	3.712	1.720	0.10895
0.11	0.92	1.00	0.677	3.728	1.715	0.11009
0.11	0.93	1.00	0.693	3.744	1.715	0.11098
0.11	0.94	1.00	0.662	3.760	1.712	0.11195
0.11	0.95	1.00	0.626	3.773	1.711	0.11273
0.11	0.96	1.00	0.669	3.788	1.707	0.11373
0.11	0.97	1.00	0.630	3.805	1.704	0.11481
0.11	0.98	1.00	0.624	3.829	1.702	0.11626
0.11	0.99	1.00	0.646	3.873	1.698	0.11879
0.11	1.00	1.00	0.647	4.065	1.702	0.12916
0.12	0.01	1.00	0.589	3.444	2.309	0.06416
0.12	0.02	1.00	0.608	3.436	2.296	0.06440
0.12	0.03	1.00	0.616	3.411	2.264	0.06463
0.12	0.04	1.00	0.609	3.377	2.223	0.06488
0.12	0.05	1.00	0.618	3.337	2.178	0.06505
0.12	0.06	1.00	0.576	3.309	2.143	0.06529
0.12	0.07	1.00	0.614	3.285	2.115	0.06542
0.12	0.08	1.00	0.620	3.267	2.090	0.06568
0.12	0.09	1.00	0.625	3.252	2.070	0.06596
0.12	0.10	1.00	0.576	3.240	2.052	0.06619
0.12	0.11	1.00	0.615	3.229	2.036	0.06643
0.12	0.12	1.00	0.601	3.220	2.021	0.06671
0.12	0.13	1.00	0.626	3.214	2.008	0.06708
0.12	0.14	1.00	0.601	3.208	1.998	0.06721
0.12	0.15	1.00	0.619	3.202	1.988	0.06743
0.12	0.16	1.00	0.618	3.198	1.976	0.06777
0.12	0.17	1.00	0.621	3.194	1.969	0.06794
0.12	0.18	1.00	0.608	3.192	1.961	0.06823
0.12	0.19	1.00	0.604	3.190	1.953	0.06851
0.12	0.20	1.00	0.625	3.189	1.947	0.06882
0.12	0.21	1.00	0.585	3.188	1.941	0.06906
0.12	0.22	1.00	0.612	3.188	1.934	0.06939
0.12	0.23	1.00	0.610	3.188	1.930	0.06957
0.12	0.24	1.00	0.618	3.188	1.924	0.06991
0.12	0.25	1.00	0.616	3.190	1.921	0.07016
0.12	0.26	1.00	0.581	3.191	1.916	0.07052
0.12	0.27	1.00	0.591	3.192	1.911	0.07083
0.12	0.28	1.00	0.594	3.195	1.908	0.07113
0.12	0.29	1.00	0.629	3.197	1.904	0.07148
0.12	0.30	1.00	0.617	3.199	1.901	0.07168
0.12	0.31	1.00	0.616	3.202	1.898	0.07203
0.12	0.32	1.00	0.596	3.205	1.893	0.07245
0.12	0.33	1.00	0.621	3.208	1.890	0.07283
0.12	0.34	1.00	0.626	3.212	1.887	0.07316
0.12	0.35	1.00	0.613	3.215	1.886	0.07337
0.12	0.36	1.00	0.593	3.218	1.884	0.07365
0.12	0.37	1.00	0.610	3.223	1.880	0.07413
0.12	0.38	1.00	0.619	3.228	1.878	0.07451
0.12	0.39	1.00	0.593	3.232	1.878	0.07474
0.12	0.40	1.00	0.626	3.237	1.877	0.07504
0.12	0.41	1.00	0.625	3.242	1.875	0.07539
0.12	0.42	1.00	0.624	3.246	1.874	0.07572
0.12	0.43	1.00	0.624	3.250	1.871	0.07612
0.12	0.44	1.00	0.585	3.256	1.869	0.07648
0.12	0.45	1.00	0.628	3.261	1.865	0.07701
0.12	0.46	1.00	0.615	3.267	1.865	0.07729
0.12	0.47	1.00	0.639	3.274	1.864	0.07771
0.12	0.48	1.00	0.624	3.279	1.861	0.07815
0.12	0.49	1.00	0.608	3.286	1.860	0.07860
0.12	0.50	1.00	0.612	3.295	1.861	0.07907
0.12	0.51	1.00	0.628	3.303	1.862	0.07945
0.12	0.52	1.00	0.623	3.312	1.862	0.07995
0.12	0.53	1.00	0.597	3.322	1.859	0.08062
0.12	0.54	1.00	0.637	3.330	1.861	0.08103
0.12	0.55	1.00	0.620	3.341	1.861	0.08162
0.12	0.56	1.00	0.632	3.349	1.859	0.08216
0.12	0.57	1.00	0.602	3.360	1.857	0.08284
0.12	0.58	1.00	0.616	3.370	1.854	0.08353
0.12	0.59	1.00	0.616	3.381	1.845	0.08462
0.12	0.60	1.00	0.635	3.388	1.839	0.08528
0.12	0.61	1.00	0.631	3.393	1.838	0.08562
0.12	0.62	1.00	0.631	3.399	1.833	0.08618
0.12	0.63	1.00	0.616	3.405	1.831	0.08663
0.12	0.64	1.00	0.640	3.412	1.827	0.08720
0.12	0.65	1.00	0.623	3.417	1.825	0.08762
0.12	0.66	1.00	0.608	3.423	1.820	0.08820
0.12	0.67	1.00	0.636	3.429	1.815	0.08878
0.12	0.68	1.00	0.622	3.437	1.811	0.08940
0.12	0.69	1.00	0.648	3.442	1.809	0.08981
0.12	0.70	1.00	0.637	3.451	1.804	0.09055
0.12	0.71	1.00	0.642	3.459	1.800	0.09114
0.12	0.72	1.00	0.637	3.466	1.796	0.09176
0.12	0.73	1.00	0.616	3.475	1.793	0.09238
0.12	0.74	1.00	0.608	3.483	1.790	0.09296
0.12	0.75	1.00	0.669	3.491	1.786	0.09360
0.12	0.76	1.00	0.609	3.501	1.780	0.09445
0.12	0.77	1.00	0.622	3.512	1.777	0.09521
0.12	0.78	1.00	0.625	3.521	1.773	0.09592
0.12	0.79	1.00	0.631	3.532	1.768	0.09675
0.12	0.80	1.00	0.657	3.543	1.763	0.09762
0.12	0.81	1.00	0.621	3.554	1.760	0.09838
0.12	0.82	1.00	0.629	3.567	1.756	0.09926
0.12	0.83	1.00	0.628	3.580	1.753	0.10016
0.12	0.84	1.00	0.629	3.595	1.748	0.10122
0.12	0.85	1.00	0.642	3.611	1.745	0.10225
0.12	0.86	1.00	0.662	3.628	1.744	0.10321
0.12	0.87	1.00	0.650	3.646	1.739	0.10444
0.12	0.88	1.00	0.629	3.665	1.736	0.10561
0.12	0.89	1.00	0.660	3.683	1.737	0.10655
0.12	0.90	1.00	0.660	3.705	1.735	0.10783
0.12	0.91	1.00	0.660	3.726	1.731	0.10920
0.12	0.92	1.00	0.646	3.745	1.726	0.11050
0.12	0.93	1.00	0.633	3.761	1.724	0.11147
0.12	0.94	1.00	0.645	3.775	1.720	0.11244
0.12	0.95	1.00	0.665	3.789	1.712	0.11356
0.12	0.96	1.00	0.636	3.802	1.705	0.11460
0.12	0.97	1.00	0.623	3.816	1.698	0.11576
0.12	0.98	1.00	0.668	3.840	1.696	0.11711
0.12	0.99	1.00	0.619	3.879	1.693	0.11942
0.12	1.00	1.00	0.650	4.091	1.699	0.13073
0.13	0.01	1.00	0.607	3.430	2.305	0.06357
0.13	0.02	1.00	0.620	3.421	2.294	0.06369
0.13	0.03	1.00	0.607	3.394	2.259	0.06396
0.13	0.04	1.00	0.621	3.358	2.217	0.06420
0.13	0.05	1.00	0.609	3.319	2.173	0.06426
0.13	0.06	1.00	0.604	3.291	2.137	0.06458
0.13	0.07	1.00	0.613	3.269	2.109	0.06484
0.13	0.08	1.00	0.610	3.250	2.085	0.06503
0.13	0.09	1.00	0.576	3.235	2.064	0.06530
0.13	0.10	1.00	0.636	3.224	2.046	0.06560
0.13	0.11	1.00	0.617	3.213	2.030	0.06581
0.13	0.12	1.00	0.582	3.205	2.017	0.06606
0.13	0.13	1.00	0.621	3.197	2.005	0.06628
0.13	0.14	1.00	0.580	3.191	1.992	0.06655
0.13	0.15	1.00	0.578	3.186	1.984	0.06676
0.13	0.16	1.00	0.594	3.183	1.974	0.06707
0.13	0.17	1.00	0.576	3.179	1.967	0.06722
0.13	0.18	1.00	0.589	3.178	1.958	0.06757
0.13	0.19	1.00	0.641	3.176	1.950	0.06791
0.13	0.20	1.00	0.595	3.174	1.945	0.06807
0.13	0.21	1.00	0.605	3.173	1.938	0.06839
0.13	0.22	1.00	0.623	3.175	1.932	0.06878
0.13	0.23	1.00	0.576	3.174	1.926	0.06906
0.13	0.24	1.00	0.616	3.174	1.920	0.06937
0.13	0.25	1.00	0.613	3.175	1.917	0.06954
0.13	0.26	1.00	0.605	3.178	1.912	0.06998
0.13	0.27	1.00	0.610	3.179	1.908	0.07026
0.13	0.28	1.00	0.585	3.181	1.903	0.07062
0.13	0.29	1.00	0.608	3.184	1.901	0.07088
0.13	0.30	1.00	0.624	3.187	1.898	0.07119
0.13	0.31	1.00	0.582	3.190	1.894	0.07159
0.13	0.32	1.00	0.626	3.195	1.891	0.07198
0.13	0.33	1.00	0.633	3.199	1.888	0.07238
0.13	0.34	1.00	0.620	3.202	1.887	0.07259
0.13	0.35	1.00	0.596	3.206	1.884	0.07299
0.13	0.36	1.00	0.603	3.210	1.882	0.07332
0.13	0.37	1.00	0.617	3.215	1.879	0.07368
0.13	0.38	1.00	0.627	3.219	1.879	0.07394
0.13	0.39	1.00	0.610	3.225	1.875	0.07447
0.13	0.40	1.00	0.630	3.230	1.876	0.07471
0.13	0.41	1.00	0.587	3.236	1.875	0.07510
0.13	0.42	1.00	0.626	3.242	1.875	0.07541
0.13	0.43	1.00	0.622	3.246	1.872	0.07581
0.13	0.44	1.00	0.596	3.249	1.868	0.07617
0.13	0.45	1.00	0.598	3.255	1.867	0.07654
0.13	0.46	1.00	0.623	3.259	1.865	0.07689
0.13	0.47	1.00	0.621	3.266	1.864	0.07728
0.13	0.48	1.00	0.622	3.273	1.863	0.07775
0.13	0.49	1.00	0.609	3.280	1.863	0.07817
0.13	0.50	1.00	0.625	3.289	1.863	0.07859
0.13	0.51	1.00	0.628	3.297	1.863	0.07908
0.13	0.52	1.00	0.616	3.307	1.864	0.07957
0.13	0.53	1.00	0.602	3.314	1.861	0.08012
0.13	0.54	1.00	0.601	3.324	1.859	0.08075
0.13	0.55	1.00	0.610	3.334	1.861	0.08121
0.13	0.56	1.00	0.602	3.342	1.858	0.08185
0.13	0.57	1.00	0.607	3.352	1.856	0.08244
0.13	0.58	1.00	0.618	3.358	1.855	0.08282
0.13	0.59	1.00	0.631	3.369	1.850	0.08368
0.13	0.60	1.00	0.626	3.380	1.845	0.08454
0.13	0.61	1.00	0.633	3.389	1.838	0.08541
0.13	0.62	1.00	0.645	3.395	1.834	0.08591
0.13	0.63	1.00	0.621	3.400	1.831	0.08636
0.13	0.64	1.00	0.636	3.408	1.829	0.08693
0.13	0.65	1.00	0.611	3.415	1.822	0.08766
0.13	0.66	1.00	0.639	3.420	1.818	0.08815
0.13	0.67	1.00	0.641	3.427	1.814	0.08867
0.13	0.68	1.00	0.647	3.434	1.809	0.08930
0.13	0.69	1.00	0.614	3.441	1.806	0.08989
0.13	0.70	1.00	0.623	3.448	1.803	0.09039
0.13	0.71	1.00	0.609	3.455	1.799	0.09099
0.13	0.72	1.00	0.614	3.464	1.798	0.09153
0.13	0.73	1.00	0.643	3.474	1.793	0.09232
0.13	0.74	1.00	0.648	3.484	1.787	0.09317
0.13	0.75	1.00	0.645	3.493	1.787	0.09364
0.13	0.76	1.00	0.636	3.502	1.783	0.09435
0.13	0.77	1.00	0.608	3.512	1.777	0.09518
0.13	0.78	1.00	0.625	3.523	1.774	0.09598
0.13	0.79	1.00	0.628	3.533	1.770	0.09671
0.13	0.80	1.00	0.645	3.544	1.765	0.09757
0.13	0.81	1.00	0.645	3.556	1.761	0.09842
0.13	0.82	1.00	0.625	3.569	1.757	0.09935
0.13	0.83	1.00	0.648	3.585	1.752	0.10043
0.13	0.84	1.00	0.624	3.601	1.750	0.10142
0.13	0.85	1.00	0.656	3.616	1.750	0.10227
0.13	0.86	1.00	0.665	3.637	1.745	0.10363
0.13	0.87	1.00	0.647	3.655	1.742	0.10481
0.13	0.88	1.00	0.623	3.678	1.746	0.10583
0.13	0.89	1.00	0.655	3.699	1.743	0.10714
0.13	0.90	1.00	0.652	3.722	1.746	0.10825
0.13	0.91	1.00	0.631	3.749	1.741	0.10997
0.13	0.92	1.00	0.639	3.767	1.736	0.11121
0.13	0.93	1.00	0.645	3.783	1.732	0.11228
0.13	0.94	1.00	0.649	3.799	1.726	0.11344
0.13	0.95	1.00	0.649	3.804	1.710	0.11448
0.13	0.96	1.00	0.646	3.814	1.700	0.11554
0.13	0.97	1.00	0.652	3.829	1.693	0.11667
0.13	0.98	1.00	0.660	3.851	1.690	0.11803
0.13	0.99	1.00	0.694	3.891	1.690	0.12023
0.13	1.00	1.00	0.657	4.088	1.681	0.13139
0.14	0.01	1.00	0.606	3.417	2.304	0.06293
0.14	0.02	1.00	0.585	3.409	2.291	0.06312
0.14	0.03	1.00	0.614	3.379	2.255	0.06333
0.14	0.04	1.00	0.585	3.342	2.212	0.06349
0.14	0.05	1.00	0.608	3.304	2.166	0.06381
0.14	0.06	1.00	0.587	3.275	2.131	0.06400
0.14	0.07	1.00	0.608	3.253	2.103	0.06425
0.14	0.08	1.00	0.604	3.235	2.081	0.06436
0.14	0.09	1.00	0.598	3.220	2.060	0.06462
0.14	0.10	1.00	0.636	3.208	2.043	0.06486
0.14	0.11	1.00	0.620	3.199	2.027	0.06520
0.14	0.12	1.00	0.587	3.189	2.014	0.06531
0.14	0.13	1.00	0.634	3.183	2.000	0.06572
0.14	0.14	1.00	0.578	3.177	1.990	0.06593
0.14	0.15	1.00	0.617	3.173	1.980	0.06620
0.14	0.16	1.00	0.632	3.169	1.971	0.06642
0.14	0.17	1.00	0.580	3.167	1.962	0.06676
0.14	0.18	1.00	0.592	3.165	1.953	0.06717
0.14	0.19	1.00	0.593	3.163	1.947	0.06735
0.14	0.20	1.00	0.621	3.161	1.943	0.06745
0.14	0.21	1.00	0.602	3.161	1.934	0.06790
0.14	0.22	1.00	0.612	3.160	1.930	0.06809
0.14	0.23	1.00	0.612	3.161	1.922	0.06855
0.14	0.24	1.00	0.611	3.162	1.918	0.06882
0.14	0.25	1.00	0.611	3.163	1.913	0.06913
0.14	0.26	1.00	0.616	3.164	1.910	0.06934
0.14	0.27	1.00	0.596	3.167	1.905	0.06973
0.14	0.28	1.00	0.615	3.169	1.900	0.07011
0.14	0.29	1.00	0.590	3.171	1.898	0.07037
0.14	0.30	1.00	0.596	3.175	1.893	0.07083
0.14	0.31	1.00	0.587	3.179	1.891	0.07112
0.14	0.32	1.00	0.625	3.183	1.889	0.07147
0.14	0.33	1.00	0.586	3.187	1.885	0.07187
0.14	0.34	1.00	0.604	3.192	1.884	0.07220
0.14	0.35	1.00	0.603	3.197	1.880	0.07272
0.14	0.36	1.00	0.586	3.201	1.880	0.07288
0.14	0.37	1.00	0.587	3.207	1.878	0.07335
0.14	0.38	1.00	0.625	3.213	1.878	0.07366
0.14	0.39	1.00	0.592	3.218	1.877	0.07402
0.14	0.40	1.00	0.591	3.224	1.876	0.07442
0.14	0.41	1.00	0.628	3.229	1.871	0.07490
0.14	0.42	1.00	0.593	3.235	1.871	0.07522
0.14	0.43	1.00	0.586	3.241	1.870	0.07564
0.14	0.44	1.00	0.632	3.247	1.872	0.07588
0.14	0.45	1.00	0.629	3.251	1.870	0.07616
0.14	0.46	1.00	0.618	3.258	1.868	0.07665
0.14	0.47	1.00	0.588	3.265	1.867	0.07707
0.14	0.48	1.00	0.623	3.272	1.866	0.07753
0.14	0.49	1.00	0.631	3.277	1.864	0.07793
0.14	0.50	1.00	0.633	3.284	1.863	0.07835
0.14	0.51	1.00	0.631	3.292	1.861	0.07892
0.14	0.52	1.00	0.604	3.303	1.865	0.07930
0.14	0.53	1.00	0.635	3.311	1.864	0.07977
0.14	0.54	1.00	0.633	3.318	1.862	0.08028
0.14	0.55	1.00	0.627	3.327	1.859	0.08088
0.14	0.56	1.00	0.643	3.336	1.857	0.08154
0.14	0.57	1.00	0.615	3.344	1.856	0.08200
0.14	0.58	1.00	0.620	3.352	1.853	0.08259
0.14	0.59	1.00	0.617	3.361	1.850	0.08323
0.14	0.60	1.00	0.623	3.371	1.849	0.08385
0.14	0.61	1.00	0.615	3.379	1.841	0.08471
0.14	0.62	1.00	0.639	3.387	1.840	0.08519
0.14	0.63	1.00	0.633	3.396	1.830	0.08621
0.14	0.64	1.00	0.622	3.404	1.826	0.08681
0.14	0.65	1.00	0.604	3.412	1.822	0.08747
0.14	0.66	1.00	0.613	3.418	1.819	0.08793
0.14	0.67	1.00	0.645	3.424	1.813	0.08859
0.14	0.68	1.00	0.618	3.432	1.809	0.08923
0.14	0.69	1.00	0.603	3.440	1.805	0.08989
0.14	0.70	1.00	0.612	3.448	1.801	0.09047
0.14	0.71	1.00	0.633	3.456	1.797	0.09112
0.14	0.72	1.00	0.636	3.465	1.796	0.09169
0.14	0.73	1.00	0.619	3.475	1.791	0.09247
0.14	0.74	1.00	0.611	3.484	1.789	0.09309
0.14	0.75	1.00	0.604	3.494	1.785	0.09381
0.14	0.76	1.00	0.650	3.504	1.781	0.09462
0.14	0.77	1.00	0.634	3.514	1.779	0.09525
0.14	0.78	1.00	0.637	3.525	1.775	0.09606
0.14	0.79	1.00	0.611	3.536	1.772	0.09678
0.14	0.80	1.00	0.639	3.547	1.768	0.09758
0.14	0.81	1.00	0.650	3.560	1.765	0.09846
0.14	0.82	1.00	0.637	3.574	1.760	0.09945
0.14	0.83	1.00	0.617	3.590	1.755	0.10061
0.14	0.84	1.00	0.624	3.607	1.753	0.10161
0.14	0.85	1.00	0.621	3.627	1.755	0.10256
0.14	0.86	1.00	0.663	3.646	1.752	0.10378
0.14	0.87	1.00	0.618	3.670	1.754	0.10503
0.14	0.88	1.00	0.652	3.692	1.749	0.10646
0.14	0.89	1.00	0.655	3.713	1.746	0.10777
0.14	0.90	1.00	0.671	3.741	1.742	0.10947
0.14	0.91	1.00	0.623	3.759	1.740	0.11057
0.14	0.92	1.00	0.648	3.779	1.734	0.11195
0.14	0.93	1.00	0.625	3.791	1.722	0.11320
0.14	0.94	1.00	0.669	3.803	1.710	0.11444
0.14	0.95	1.00	0.629	3.812	1.701	0.11538
0.14	0.96	1.00	0.672	3.828	1.692	0.11666
0.14	0.97	1.00	0.623	3.845	1.686	0.11790
0.14	0.98	1.00	0.625	3.867	1.686	0.11907
0.14	0.99	1.00	0.620	3.911	1.688	0.12140
0.14	1.00	1.00	0.624	4.100	1.674	0.13241
0.15	0.01	1.00	0.608	3.406	2.301	0.06239
0.15	0.02	1.00	0.618	3.395	2.288	0.06255
0.15	0.03	1.00	0.576	3.366	2.253	0.06269
0.15	0.04	1.00	0.614	3.326	2.206	0.06294
0.15	0.05	1.00	0.608	3.288	2.162	0.06315
0.15	0.06	1.00	0.612	3.261	2.127	0.06342
0.15	0.07	1.00	0.617	3.239	2.099	0.06371
0.15	0.08	1.00	0.584	3.221	2.076	0.06390
0.15	0.09	1.00	0.582	3.206	2.057	0.06403
0.15	0.10	1.00	0.618	3.195	2.040	0.06435
0.15	0.11	1.00	0.612	3.186	2.024	0.06462
0.15	0.12	1.00	0.577	3.177	2.010	0.06488
0.15	0.13	1.00	0.602	3.171	1.998	0.06513
0.15	0.14	1.00	0.588	3.165	1.986	0.06542
0.15	0.15	1.00	0.612	3.161	1.976	0.06572
0.15	0.16	1.00	0.580	3.157	1.968	0.06594
0.15	0.17	1.00	0.602	3.154	1.960	0.06622
0.15	0.18	1.00	0.606	3.152	1.951	0.06652
0.15	0.19	1.00	0.587	3.150	1.945	0.06674
0.15	0.20	1.00	0.612	3.149	1.939	0.06698
0.15	0.21	1.00	0.596	3.149	1.931	0.06742
0.15	0.22	1.00	0.598	3.149	1.926	0.06763
0.15	0.23	1.00	0.615	3.149	1.919	0.06803
0.15	0.24	1.00	0.591	3.150	1.915	0.06830
0.15	0.25	1.00	0.626	3.151	1.910	0.06861
0.15	0.26	1.00	0.606	3.153	1.907	0.06888
0.15	0.27	1.00	0.587	3.155	1.901	0.06932
0.15	0.28	1.00	0.619	3.158	1.897	0.06965
0.15	0.29	1.00	0.612	3.160	1.895	0.06985
0.15	0.30	1.00	0.602	3.164	1.889	0.07037
0.15	0.31	1.00	0.581	3.167	1.887	0.07066
0.15	0.32	1.00	0.612	3.171	1.884	0.07101
0.15	0.33	1.00	0.627	3.175	1.882	0.07137
0.15	0.34	1.00	0.590	3.181	1.879	0.07187
0.15	0.35	1.00	0.596	3.186	1.877	0.07221
0.15	0.36	1.00	0.629	3.191	1.874	0.07267
0.15	0.37	1.00	0.600	3.197	1.873	0.07300
0.15	0.38	1.00	0.590	3.203	1.875	0.07327
0.15	0.39	1.00	0.602	3.210	1.872	0.07383
0.15	0.40	1.00	0.657	3.216	1.871	0.07423
0.15	0.41	1.00	0.626	3.223	1.870	0.07462
0.15	0.42	1.00	0.602	3.230	1.869	0.07509
0.15	0.43	1.00	0.591	3.238	1.869	0.07546
0.15	0.44	1.00	0.614	3.245	1.869	0.07590
0.15	0.45	1.00	0.588	3.253	1.873	0.07614
0.15	0.46	1.00	0.599	3.258	1.871	0.07653
0.15	0.47	1.00	0.597	3.264	1.871	0.07684
0.15	0.48	1.00	0.628	3.270	1.871	0.07717
0.15	0.49	1.00	0.599	3.278	1.870	0.07767
0.15	0.50	1.00	0.604	3.283	1.867	0.07808
0.15	0.51	1.00	0.637	3.290	1.865	0.07860
0.15	0.52	1.00	0.609	3.301	1.866	0.07913
0.15	0.53	1.00	0.618	3.311	1.863	0.07981
0.15	0.54	1.00	0.598	3.317	1.864	0.08012
0.15	0.55	1.00	0.600	3.321	1.858	0.08065
0.15	0.56	1.00	0.633	3.329	1.856	0.08119
0.15	0.57	1.00	0.631	3.338	1.855	0.08177
0.15	0.58	1.00	0.621	3.347	1.851	0.08239
0.15	0.59	1.00	0.627	3.355	1.851	0.08292
0.15	0.60	1.00	0.637	3.365	1.847	0.08362
0.15	0.61	1.00	0.616	3.373	1.841	0.08438
0.15	0.62	1.00	0.607	3.381	1.838	0.08499
0.15	0.63	1.00	0.643	3.390	1.832	0.08575
0.15	0.64	1.00	0.643	3.398	1.828	0.08638
0.15	0.65	1.00	0.640	3.406	1.822	0.08715
0.15	0.66	1.00	0.622	3.415	1.817	0.08789
0.15	0.67	1.00	0.643	3.422	1.814	0.08843
0.15	0.68	1.00	0.637	3.431	1.808	0.08922
0.15	0.69	1.00	0.611	3.440	1.804	0.08988
0.15	0.70	1.00	0.628	3.447	1.802	0.09038
0.15	0.71	1.00	0.622	3.457	1.798	0.09112
0.15	0.72	1.00	0.621	3.466	1.795	0.09183
0.15	0.73	1.00	0.622	3.476	1.791	0.09251
0.15	0.74	1.00	0.618	3.485	1.788	0.09321
0.15	0.75	1.00	0.644	3.495	1.785	0.09389
0.15	0.76	1.00	0.646	3.507	1.781	0.09474
0.15	0.77	1.00	0.677	3.517	1.777	0.09545
0.15	0.78	1.00	0.645	3.527	1.776	0.09607
0.15	0.79	1.00	0.653	3.538	1.772	0.09691
0.15	0.80	1.00	0.647	3.552	1.769	0.09779
0.15	0.81	1.00	0.629	3.567	1.766	0.09877
0.15	0.82	1.00	0.622	3.581	1.762	0.09972
0.15	0.83	1.00	0.653	3.601	1.762	0.10084
0.15	0.84	1.00	0.624	3.621	1.759	0.10207
0.15	0.85	1.00	0.639	3.639	1.760	0.10303
0.15	0.86	1.00	0.621	3.662	1.759	0.10431
0.15	0.87	1.00	0.621	3.682	1.753	0.10569
0.15	0.88	1.00	0.649	3.707	1.745	0.10748
0.15	0.89	1.00	0.654	3.726	1.741	0.10871
0.15	0.90	1.00	0.630	3.748	1.729	0.11048
0.15	0.91	1.00	0.666	3.767	1.725	0.11173
0.15	0.92	1.00	0.627	3.783	1.717	0.11296
0.15	0.93	1.00	0.639	3.798	1.709	0.11424
0.15	0.94	1.00	0.642	3.811	1.703	0.11523
0.15	0.95	1.00	0.667	3.829	1.694	0.11663
0.15	0.96	1.00	0.624	3.846	1.685	0.11794
0.15	0.97	1.00	0.699	3.864	1.678	0.11933
0.15	0.98	1.00	0.637	3.891	1.680	0.12068
0.15	0.99	1.00	0.640	3.930	1.685	0.12259
0.15	1.00	1.00	0.622	4.109	1.658	0.13359
0.16	0.01	1.00	0.617	3.394	2.300	0.06179
0.16	0.02	1.00	0.606	3.384	2.285	0.06203
0.16	0.03	1.00	0.615	3.353	2.249	0.06220
0.16	0.04	1.00	0.609	3.312	2.202	0.06239
0.16	0.05	1.00	0.578	3.275	2.157	0.06263
0.16	0.06	1.00	0.611	3.248	2.124	0.06290
0.16	0.07	1.00	0.582	3.226	2.095	0.06313
0.16	0.08	1.00	0.602	3.208	2.073	0.06332
0.16	0.09	1.00	0.601	3.193	2.051	0.06363
0.16	0.10	1.00	0.605	3.182	2.035	0.06384
0.16	0.11	1.00	0.646	3.173	2.020	0.06415
0.16	0.12	1.00	0.601	3.166	2.006	0.06443
0.16	0.13	1.00	0.608	3.159	1.995	0.06466
0.16	0.14	1.00	0.611	3.153	1.983	0.06495
0.16	0.15	1.00	0.597	3.149	1.973	0.06523
0.16	0.16	1.00	0.578	3.145	1.965	0.06545
0.16	0.17	1.00	0.583	3.144	1.956	0.06583
0.16	0.18	1.00	0.633	3.141	1.949	0.06602
0.16	0.19	1.00	0.615	3.139	1.941	0.06632
0.16	0.20	1.00	0.596	3.138	1.934	0.06667
0.16	0.21	1.00	0.595	3.138	1.929	0.06689
0.16	0.22	1.00	0.618	3.138	1.923	0.06724
0.16	0.23	1.00	0.583	3.138	1.916	0.06756
0.16	0.24	1.00	0.603	3.139	1.913	0.06779
0.16	0.25	1.00	0.591	3.141	1.907	0.06821
0.16	0.26	1.00	0.616	3.143	1.904	0.06849
0.16	0.27	1.00	0.615	3.145	1.899	0.06883
0.16	0.28	1.00	0.619	3.148	1.894	0.06926
0.16	0.29	1.00	0.585	3.150	1.892	0.06946
0.16	0.30	1.00	0.581	3.154	1.889	0.06986
0.16	0.31	1.00	0.622	3.158	1.883	0.07033
0.16	0.32	1.00	0.616	3.162	1.881	0.07070
0.16	0.33	1.00	0.609	3.166	1.879	0.07103
0.16	0.34	1.00	0.582	3.170	1.877	0.07137
0.16	0.35	1.00	0.628	3.177	1.875	0.07180
0.16	0.36	1.00	0.621	3.182	1.872	0.07228
0.16	0.37	1.00	0.623	3.189	1.870	0.07278
0.16	0.38	1.00	0.623	3.196	1.870	0.07313
0.16	0.39	1.00	0.627	3.203	1.868	0.07361
0.16	0.40	1.00	0.589	3.210	1.869	0.07393
0.16	0.41	1.00	0.597	3.218	1.869	0.07442
0.16	0.42	1.00	0.626	3.226	1.868	0.07490
0.16	0.43	1.00	0.648	3.236	1.871	0.07530
0.16	0.44	1.00	0.625	3.246	1.870	0.07591
0.16	0.45	1.00	0.630	3.254	1.871	0.07625
0.16	0.46	1.00	0.609	3.262	1.870	0.07678
0.16	0.47	1.00	0.629	3.265	1.868	0.07709
0.16	0.48	1.00	0.627	3.272	1.872	0.07723
0.16	0.49	1.00	0.631	3.282	1.865	0.07811
0.16	0.50	1.00	0.596	3.284	1.869	0.07806
0.16	0.51	1.00	0.633	3.289	1.866	0.07846
0.16	0.52	1.00	0.625	3.296	1.863	0.07903
0.16	0.53	1.00	0.632	3.305	1.865	0.07943
0.16	0.54	1.00	0.591	3.313	1.859	0.08015
0.16	0.55	1.00	0.633	3.319	1.857	0.08060
0.16	0.56	1.00	0.591	3.325	1.857	0.08095
0.16	0.57	1.00	0.616	3.334	1.853	0.08163
0.16	0.58	1.00	0.632	3.343	1.850	0.08224
0.16	0.59	1.00	0.642	3.351	1.849	0.08273
0.16	0.60	1.00	0.649	3.361	1.844	0.08354
0.16	0.61	1.00	0.602	3.368	1.842	0.08404
0.16	0.62	1.00	0.626	3.375	1.838	0.08467
0.16	0.63	1.00	0.618	3.385	1.833	0.08542
0.16	0.64	1.00	0.645	3.394	1.829	0.08612
0.16	0.65	1.00	0.616	3.402	1.824	0.08685
0.16	0.66	1.00	0.648	3.412	1.819	0.08763
0.16	0.67	1.00	0.631	3.422	1.814	0.08842
0.16	0.68	1.00	0.638	3.430	1.811	0.08901
0.16	0.69	1.00	0.608	3.439	1.806	0.08978
0.16	0.70	1.00	0.634	3.447	1.802	0.09043
0.16	0.71	1.00	0.654	3.458	1.799	0.09111
0.16	0.72	1.00	0.649	3.467	1.793	0.09195
0.16	0.73	1.00	0.662	3.476	1.791	0.09257
0.16	0.74	1.00	0.625	3.485	1.787	0.09320
0.16	0.75	1.00	0.611	3.497	1.784	0.09402
0.16	0.76	1.00	0.646	3.508	1.781	0.09478
0.16	0.77	1.00	0.642	3.519	1.777	0.09557
0.16	0.78	1.00	0.648	3.531	1.775	0.09633
0.16	0.79	1.00	0.628	3.542	1.774	0.09701
0.16	0.80	1.00	0.648	3.560	1.770	0.09817
0.16	0.81	1.00	0.625	3.576	1.770	0.09910
0.16	0.82	1.00	0.644	3.594	1.771	0.10003
0.16	0.83	1.00	0.637	3.611	1.767	0.10113
0.16	0.84	1.00	0.620	3.633	1.766	0.10236
0.16	0.85	1.00	0.629	3.660	1.759	0.10424
0.16	0.86	1.00	0.628	3.680	1.754	0.10553
0.16	0.87	1.00	0.707	3.700	1.747	0.10698
0.16	0.88	1.00	0.649	3.721	1.736	0.10865
0.16	0.89	1.00	0.631	3.743	1.725	0.11041
0.16	0.90	1.00	0.627	3.760	1.720	0.11157
0.16	0.91	1.00	0.664	3.776	1.714	0.11272
0.16	0.92	1.00	0.654	3.793	1.708	0.11399
0.16	0.93	1.00	0.664	3.809	1.699	0.11533
0.16	0.94	1.00	0.643	3.826	1.693	0.11652
0.16	0.95	1.00	0.660	3.844	1.689	0.11768
0.16	0.96	1.00	0.621	3.863	1.680	0.11914
0.16	0.97	1.00	0.636	3.885	1.674	0.12066
0.16	0.98	1.00	0.620	3.917	1.673	0.12241
0.16	0.99	1.00	0.626	3.953	1.675	0.12434
0.16	1.00	1.00	0.663	4.132	1.651	0.13523
0.17	0.01	1.00	0.613	3.384	2.297	0.06137
0.17	0.02	1.00	0.611	3.373	2.283	0.06155
0.17	0.03	1.00	0.589	3.341	2.245	0.06172
0.17	0.04	1.00	0.605	3.300	2.197	0.06195
0.17	0.05	1.00	0.611	3.263	2.154	0.06215
0.17	0.06	1.00	0.581	3.235	2.118	0.06246
0.17	0.07	1.00	0.618	3.214	2.091	0.06272
0.17	0.08	1.00	0.577	3.197	2.069	0.06292
0.17	0.09	1.00	0.613	3.182	2.049	0.06313
0.17	0.10	1.00	0.647	3.171	2.032	0.06342
0.17	0.11	1.00	0.609	3.162	2.015	0.06382
0.17	0.12	1.00	0.614	3.153	2.003	0.06390
0.17	0.13	1.00	0.610	3.148	1.991	0.06422
0.17	0.14	1.00	0.635	3.142	1.980	0.06450
0.17	0.15	1.00	0.615	3.138	1.971	0.06474
0.17	0.16	1.00	0.613	3.135	1.962	0.06501
0.17	0.17	1.00	0.575	3.132	1.953	0.06532
0.17	0.18	1.00	0.601	3.129	1.948	0.06545
0.17	0.19	1.00	0.584	3.128	1.940	0.06582
0.17	0.20	1.00	0.595	3.128	1.932	0.06618
0.17	0.21	1.00	0.626	3.128	1.926	0.06647
0.17	0.22	1.00	0.581	3.128	1.920	0.06680
0.17	0.23	1.00	0.613	3.129	1.915	0.06714
0.17	0.24	1.00	0.583	3.130	1.910	0.06748
0.17	0.25	1.00	0.608	3.131	1.905	0.06777
0.17	0.26	1.00	0.592	3.133	1.900	0.06811
0.17	0.27	1.00	0.615	3.136	1.896	0.06845
0.17	0.28	1.00	0.582	3.138	1.893	0.06874
0.17	0.29	1.00	0.607	3.142	1.888	0.06927
0.17	0.30	1.00	0.612	3.145	1.885	0.06957
0.17	0.31	1.00	0.616	3.149	1.881	0.07001
0.17	0.32	1.00	0.620	3.153	1.880	0.07028
0.17	0.33	1.00	0.614	3.158	1.878	0.07065
0.17	0.34	1.00	0.607	3.163	1.874	0.07116
0.17	0.35	1.00	0.594	3.168	1.872	0.07148
0.17	0.36	1.00	0.587	3.174	1.869	0.07194
0.17	0.37	1.00	0.615	3.180	1.867	0.07241
0.17	0.38	1.00	0.591	3.187	1.867	0.07281
0.17	0.39	1.00	0.591	3.195	1.868	0.07322
0.17	0.40	1.00	0.588	3.206	1.867	0.07384
0.17	0.41	1.00	0.621	3.215	1.868	0.07427
0.17	0.42	1.00	0.585	3.226	1.868	0.07488
0.17	0.43	1.00	0.625	3.236	1.868	0.07546
0.17	0.44	1.00	0.627	3.247	1.870	0.07597
0.17	0.45	1.00	0.638	3.258	1.866	0.07671
0.17	0.46	1.00	0.614	3.263	1.868	0.07693
0.17	0.47	1.00	0.637	3.267	1.864	0.07739
0.17	0.48	1.00	0.627	3.272	1.863	0.07770
0.17	0.49	1.00	0.634	3.280	1.866	0.07798
0.17	0.50	1.00	0.611	3.286	1.865	0.07831
0.17	0.51	1.00	0.624	3.289	1.865	0.07853
0.17	0.52	1.00	0.612	3.293	1.862	0.07890
0.17	0.53	1.00	0.641	3.299	1.861	0.07930
0.17	0.54	1.00	0.598	3.307	1.859	0.07980
0.17	0.55	1.00	0.600	3.317	1.855	0.08055
0.17	0.56	1.00	0.628	3.325	1.851	0.08121
0.17	0.57	1.00	0.630	3.331	1.852	0.08150
0.17	0.58	1.00	0.594	3.339	1.849	0.08209
0.17	0.59	1.00	0.617	3.348	1.847	0.08267
0.17	0.60	1.00	0.631	3.356	1.844	0.08331
0.17	0.61	1.00	0.623	3.365	1.841	0.08393
0.17	0.62	1.00	0.609	3.375	1.835	0.08477
0.17	0.63	1.00	0.606	3.382	1.833	0.08526
0.17	0.64	1.00	0.627	3.392	1.832	0.08583
0.17	0.65	1.00	0.635	3.401	1.825	0.08672
0.17	0.66	1.00	0.633	3.411	1.822	0.08739
0.17	0.67	1.00	0.611	3.421	1.816	0.08824
0.17	0.68	1.00	0.662	3.430	1.813	0.08894
0.17	0.69	1.00	0.608	3.439	1.807	0.08968
0.17	0.70	1.00	0.641	3.450	1.804	0.09048
0.17	0.71	1.00	0.646	3.459	1.798	0.09124
0.17	0.72	1.00	0.604	3.469	1.796	0.09185
0.17	0.73	1.00	0.617	3.478	1.791	0.09264
0.17	0.74	1.00	0.654	3.489	1.789	0.09333
0.17	0.75	1.00	0.620	3.499	1.786	0.09404
0.17	0.76	1.00	0.614	3.510	1.780	0.09496
0.17	0.77	1.00	0.647	3.523	1.781	0.09560
0.17	0.78	1.00	0.639	3.538	1.777	0.09664
0.17	0.79	1.00	0.642	3.551	1.774	0.09753
0.17	0.80	1.00	0.642	3.568	1.772	0.09849
0.17	0.81	1.00	0.634	3.584	1.774	0.09931
0.17	0.82	1.00	0.611	3.603	1.770	0.10055
0.17	0.83	1.00	0.625	3.626	1.771	0.10181
0.17	0.84	1.00	0.616	3.652	1.760	0.10370
0.17	0.85	1.00	0.637	3.676	1.755	0.10532
0.17	0.86	1.00	0.627	3.697	1.746	0.10689
0.17	0.87	1.00	0.644	3.717	1.737	0.10843
0.17	0.88	1.00	0.625	3.736	1.728	0.10993
0.17	0.89	1.00	0.637	3.755	1.719	0.11138
0.17	0.90	1.00	0.662	3.772	1.715	0.11251
0.17	0.91	1.00	0.629	3.789	1.708	0.11377
0.17	0.92	1.00	0.656	3.807	1.702	0.11502
0.17	0.93	1.00	0.664	3.825	1.694	0.11639
0.17	0.94	1.00	0.655	3.843	1.690	0.11761
0.17	0.95	1.00	0.670	3.864	1.684	0.11899
0.17	0.96	1.00	0.636	3.885	1.674	0.12065
0.17	0.97	1.00	0.670	3.908	1.669	0.12219
0.17	0.98	1.00	0.626	3.945	1.667	0.12428
0.17	0.99	1.00	0.642	3.985	1.664	0.12662
0.17	1.00	1.00	0.612	4.175	1.637	0.13818
0.18	0.01	1.00	0.635	3.373	2.297	0.06077
0.18	0.02	1.00	0.602	3.362	2.281	0.06103
0.18	0.03	1.00	0.612	3.330	2.243	0.06121
0.18	0.04	1.00	0.576	3.288	2.193	0.06147
0.18	0.05	1.00	0.579	3.251	2.150	0.06170
0.18	0.06	1.00	0.601	3.224	2.116	0.06193
0.18	0.07	1.00	0.611	3.202	2.088	0.06218
0.18	0.08	1.00	0.604	3.186	2.065	0.06248
0.18	0.09	1.00	0.591	3.171	2.045	0.06272
0.18	0.10	1.00	0.618	3.160	2.029	0.06293
0.18	0.11	1.00	0.613	3.151	2.014	0.06324
0.18	0.12	1.00	0.574	3.144	2.002	0.06345
0.18	0.13	1.00	0.648	3.137	1.989	0.06377
0.18	0.14	1.00	0.596	3.134	1.979	0.06407
0.18	0.15	1.00	0.617	3.128	1.969	0.06429
0.18	0.16	1.00	0.607	3.125	1.960	0.06459
0.18	0.17	1.00	0.580	3.123	1.950	0.06494
0.18	0.18	1.00	0.609	3.120	1.944	0.06514
0.18	0.19	1.00	0.584	3.119	1.937	0.06544
0.18	0.20	1.00	0.611	3.118	1.931	0.06571
0.18	0.21	1.00	0.614	3.118	1.924	0.06608
0.18	0.22	1.00	0.596	3.119	1.918	0.06644
0.18	0.23	1.00	0.604	3.119	1.912	0.06677
0.18	0.24	1.00	0.614	3.121	1.906	0.06715
0.18	0.25	1.00	0.634	3.122	1.902	0.06744
0.18	0.26	1.00	0.623	3.124	1.897	0.06778
0.18	0.27	1.00	0.585	3.127	1.894	0.06808
0.18	0.28	1.00	0.609	3.130	1.890	0.06845
0.18	0.29	1.00	0.590	3.134	1.887	0.06885
0.18	0.30	1.00	0.577	3.138	1.882	0.06930
0.18	0.31	1.00	0.595	3.141	1.880	0.06958
0.18	0.32	1.00	0.583	3.146	1.878	0.06997
0.18	0.33	1.00	0.640	3.150	1.876	0.07031
0.18	0.34	1.00	0.604	3.155	1.873	0.07074
0.18	0.35	1.00	0.622	3.161	1.870	0.07120
0.18	0.36	1.00	0.585	3.167	1.869	0.07155
0.18	0.37	1.00	0.630	3.173	1.866	0.07209
0.18	0.38	1.00	0.597	3.180	1.867	0.07242
0.18	0.39	1.00	0.610	3.189	1.864	0.07306
0.18	0.40	1.00	0.620	3.199	1.866	0.07352
0.18	0.41	1.00	0.613	3.211	1.868	0.07404
0.18	0.42	1.00	0.631	3.225	1.867	0.07487
0.18	0.43	1.00	0.630	3.231	1.868	0.07517
0.18	0.44	1.00	0.587	3.242	1.867	0.07583
0.18	0.45	1.00	0.599	3.256	1.862	0.07686
0.18	0.46	1.00	0.587	3.260	1.864	0.07697
0.18	0.47	1.00	0.640	3.264	1.863	0.07727
0.18	0.48	1.00	0.626	3.271	1.862	0.07767
0.18	0.49	1.00	0.603	3.280	1.863	0.07810
0.18	0.50	1.00	0.632	3.284	1.861	0.07848
0.18	0.51	1.00	0.611	3.289	1.863	0.07862
0.18	0.52	1.00	0.627	3.294	1.861	0.07898
0.18	0.53	1.00	0.607	3.299	1.859	0.07939
0.18	0.54	1.00	0.599	3.306	1.857	0.07988
0.18	0.55	1.00	0.636	3.314	1.856	0.08037
0.18	0.56	1.00	0.630	3.324	1.853	0.08105
0.18	0.57	1.00	0.636	3.333	1.848	0.08180
0.18	0.58	1.00	0.636	3.339	1.849	0.08208
0.18	0.59	1.00	0.657	3.346	1.846	0.08266
0.18	0.60	1.00	0.597	3.355	1.843	0.08329
0.18	0.61	1.00	0.637	3.365	1.841	0.08394
0.18	0.62	1.00	0.606	3.374	1.836	0.08463
0.18	0.63	1.00	0.644	3.382	1.833	0.08528
0.18	0.64	1.00	0.635	3.393	1.829	0.08610
0.18	0.65	1.00	0.637	3.401	1.826	0.08668
0.18	0.66	1.00	0.601	3.409	1.825	0.08720
0.18	0.67	1.00	0.641	3.420	1.819	0.08804
0.18	0.68	1.00	0.640	3.429	1.815	0.08876
0.18	0.69	1.00	0.645	3.441	1.812	0.08952
0.18	0.70	1.00	0.610	3.450	1.805	0.09038
0.18	0.71	1.00	0.664	3.460	1.800	0.09119
0.18	0.72	1.00	0.625	3.470	1.796	0.09193
0.18	0.73	1.00	0.618	3.480	1.793	0.09263
0.18	0.74	1.00	0.639	3.492	1.787	0.09359
0.18	0.75	1.00	0.647	3.503	1.786	0.09425
0.18	0.76	1.00	0.667	3.516	1.782	0.09522
0.18	0.77	1.00	0.626	3.531	1.781	0.09605
0.18	0.78	1.00	0.651	3.546	1.779	0.09699
0.18	0.79	1.00	0.620	3.563	1.777	0.09799
0.18	0.80	1.00	0.649	3.581	1.775	0.09906
0.18	0.81	1.00	0.640	3.601	1.771	0.10036
0.18	0.82	1.00	0.649	3.622	1.768	0.10173
0.18	0.83	1.00	0.647	3.648	1.764	0.10330
0.18	0.84	1.00	0.650	3.671	1.756	0.10498
0.18	0.85	1.00	0.628	3.691	1.748	0.10645
0.18	0.86	1.00	0.619	3.711	1.739	0.10798
0.18	0.87	1.00	0.670	3.731	1.732	0.10942
0.18	0.88	1.00	0.616	3.750	1.725	0.11078
0.18	0.89	1.00	0.654	3.770	1.717	0.11230
0.18	0.90	1.00	0.632	3.790	1.713	0.11356
0.18	0.91	1.00	0.626	3.811	1.708	0.11500
0.18	0.92	1.00	0.620	3.831	1.702	0.11633
0.18	0.93	1.00	0.640	3.849	1.693	0.11774
0.18	0.94	1.00	0.630	3.868	1.685	0.11918
0.18	0.95	1.00	0.666	3.888	1.675	0.12076
0.18	0.96	1.00	0.621	3.907	1.668	0.12214
0.18	0.97	1.00	0.659	3.934	1.661	0.12391
0.18	0.98	1.00	0.633	3.979	1.664	0.12626
0.18	0.99	1.00	0.638	4.028	1.656	0.12927
0.18	1.00	1.00	0.610	4.227	1.582	0.14362
0.19	0.01	1.00	0.624	3.365	2.296	0.06038
0.19	0.02	1.00	0.598	3.352	2.279	0.06058
0.19	0.03	1.00	0.615	3.320	2.238	0.06092
0.19	0.04	1.00	0.574	3.276	2.190	0.06101
0.19	0.05	1.00	0.610	3.241	2.145	0.06139
0.19	0.06	1.00	0.572	3.214	2.112	0.06161
0.19	0.07	1.00	0.622	3.191	2.084	0.06181
0.19	0.08	1.00	0.607	3.175	2.062	0.06206
0.19	0.09	1.00	0.616	3.161	2.042	0.06229
0.19	0.10	1.00	0.608	3.150	2.026	0.06253
0.19	0.11	1.00	0.605	3.141	2.011	0.06280
0.19	0.12	1.00	0.613	3.134	1.999	0.06308
0.19	0.13	1.00	0.588	3.129	1.986	0.06341
0.19	0.14	1.00	0.608	3.124	1.976	0.06369
0.19	0.15	1.00	0.612	3.119	1.967	0.06392
0.19	0.16	1.00	0.603	3.116	1.958	0.06418
0.19	0.17	1.00	0.621	3.113	1.949	0.06446
0.19	0.18	1.00	0.578	3.111	1.941	0.06479
0.19	0.19	1.00	0.615	3.111	1.935	0.06508
0.19	0.20	1.00	0.612	3.110	1.928	0.06541
0.19	0.21	1.00	0.619	3.110	1.921	0.06578
0.19	0.22	1.00	0.608	3.110	1.916	0.06605
0.19	0.23	1.00	0.601	3.110	1.910	0.06637
0.19	0.24	1.00	0.616	3.113	1.905	0.06674
0.19	0.25	1.00	0.639	3.115	1.899	0.06717
0.19	0.26	1.00	0.619	3.118	1.896	0.06750
0.19	0.27	1.00	0.601	3.119	1.891	0.06778
0.19	0.28	1.00	0.641	3.123	1.886	0.06825
0.19	0.29	1.00	0.622	3.125	1.883	0.06854
0.19	0.30	1.00	0.594	3.129	1.882	0.06886
0.19	0.31	1.00	0.608	3.133	1.878	0.06928
0.19	0.32	1.00	0.612	3.139	1.877	0.06963
0.19	0.33	1.00	0.587	3.143	1.873	0.07009
0.19	0.34	1.00	0.602	3.149	1.869	0.07057
0.19	0.35	1.00	0.604	3.155	1.869	0.07095
0.19	0.36	1.00	0.585	3.161	1.866	0.07142
0.19	0.37	1.00	0.606	3.168	1.865	0.07184
0.19	0.38	1.00	0.584	3.176	1.866	0.07220
0.19	0.39	1.00	0.606	3.184	1.866	0.07268
0.19	0.40	1.00	0.624	3.193	1.867	0.07317
0.19	0.41	1.00	0.603	3.203	1.867	0.07367
0.19	0.42	1.00	0.605	3.215	1.868	0.07429
0.19	0.43	1.00	0.652	3.229	1.867	0.07510
0.19	0.44	1.00	0.608	3.238	1.867	0.07557
0.19	0.45	1.00	0.617	3.253	1.860	0.07676
0.19	0.46	1.00	0.661	3.255	1.862	0.07680
0.19	0.47	1.00	0.631	3.261	1.863	0.07710
0.19	0.48	1.00	0.590	3.269	1.860	0.07768
0.19	0.49	1.00	0.628	3.276	1.860	0.07804
0.19	0.50	1.00	0.632	3.283	1.856	0.07867
0.19	0.51	1.00	0.624	3.288	1.859	0.07875
0.19	0.52	1.00	0.607	3.293	1.861	0.07895
0.19	0.53	1.00	0.600	3.299	1.857	0.07948
0.19	0.54	1.00	0.626	3.305	1.855	0.07987
0.19	0.55	1.00	0.615	3.312	1.853	0.08043
0.19	0.56	1.00	0.601	3.321	1.851	0.08101
0.19	0.57	1.00	0.603	3.330	1.849	0.08161
0.19	0.58	1.00	0.592	3.339	1.847	0.08221
0.19	0.59	1.00	0.640	3.347	1.844	0.08277
0.19	0.60	1.00	0.598	3.354	1.843	0.08320
0.19	0.61	1.00	0.647	3.365	1.842	0.08390
0.19	0.62	1.00	0.628	3.375	1.839	0.08457
0.19	0.63	1.00	0.602	3.385	1.837	0.08521
0.19	0.64	1.00	0.636	3.394	1.833	0.08590
0.19	0.65	1.00	0.619	3.404	1.829	0.08672
0.19	0.66	1.00	0.636	3.413	1.825	0.08736
0.19	0.67	1.00	0.609	3.422	1.822	0.08802
0.19	0.68	1.00	0.646	3.431	1.817	0.08877
0.19	0.69	1.00	0.621	3.440	1.814	0.08944
0.19	0.70	1.00	0.635	3.450	1.809	0.09021
0.19	0.71	1.00	0.639	3.460	1.803	0.09108
0.19	0.72	1.00	0.633	3.471	1.800	0.09178
0.19	0.73	1.00	0.618	3.484	1.795	0.09276
0.19	0.74	1.00	0.638	3.495	1.795	0.09342
0.19	0.75	1.00	0.626	3.511	1.788	0.09461
0.19	0.76	1.00	0.617	3.525	1.786	0.09551
0.19	0.77	1.00	0.623	3.542	1.783	0.09657
0.19	0.78	1.00	0.636	3.561	1.780	0.09773
0.19	0.79	1.00	0.625	3.580	1.778	0.09890
0.19	0.80	1.00	0.614	3.599	1.776	0.10005
0.19	0.81	1.00	0.628	3.623	1.773	0.10153
0.19	0.82	1.00	0.615	3.645	1.767	0.10303
0.19	0.83	1.00	0.656	3.669	1.758	0.10477
0.19	0.84	1.00	0.618	3.688	1.752	0.10614
0.19	0.85	1.00	0.623	3.708	1.743	0.10762
0.19	0.86	1.00	0.624	3.727	1.738	0.10891
0.19	0.87	1.00	0.647	3.748	1.727	0.11063
0.19	0.88	1.00	0.645	3.772	1.718	0.11237
0.19	0.89	1.00	0.648	3.795	1.717	0.11370
0.19	0.90	1.00	0.630	3.819	1.713	0.11521
0.19	0.91	1.00	0.634	3.839	1.707	0.11655
0.19	0.92	1.00	0.661	3.864	1.706	0.11794
0.19	0.93	1.00	0.640	3.876	1.691	0.11935
0.19	0.94	1.00	0.641	3.894	1.682	0.12077
0.19	0.95	1.00	0.642	3.913	1.670	0.12233
0.19	0.96	1.00	0.675	3.932	1.661	0.12381
0.19	0.97	1.00	0.634	3.959	1.653	0.12567
0.19	0.98	1.00	0.660	4.018	1.658	0.12864
0.19	0.99	1.00	0.634	4.089	1.652	0.13282
0.19	1.00	1.00	0.615	4.248	1.550	0.14624
0.20	0.01	1.00	0.571	3.356	2.294	0.05996
0.20	0.02	1.00	0.584	3.344	2.276	0.06022
0.20	0.03	1.00	0.601	3.309	2.237	0.06037
0.20	0.04	1.00	0.617	3.266	2.185	0.06069
0.20	0.05	1.00	0.600	3.230	2.142	0.06090
0.20	0.06	1.00	0.591	3.203	2.109	0.06112
0.20	0.07	1.00	0.644	3.183	2.081	0.06149
0.20	0.08	1.00	0.604	3.166	2.057	0.06177
0.20	0.09	1.00	0.604	3.152	2.039	0.06200
0.20	0.10	1.00	0.597	3.141	2.024	0.06212
0.20	0.11	1.00	0.602	3.132	2.008	0.06253
0.20	0.12	1.00	0.597	3.126	1.995	0.06278
0.20	0.13	1.00	0.571	3.120	1.984	0.06301
0.20	0.14	1.00	0.581	3.115	1.974	0.06333
0.20	0.15	1.00	0.604	3.111	1.964	0.06358
0.20	0.16	1.00	0.587	3.106	1.955	0.06378
0.20	0.17	1.00	0.608	3.106	1.947	0.06420
0.20	0.18	1.00	0.616	3.104	1.939	0.06450
0.20	0.19	1.00	0.612	3.102	1.931	0.06482
0.20	0.20	1.00	0.603	3.101	1.926	0.06504
0.20	0.21	1.00	0.574	3.102	1.918	0.06547
0.20	0.22	1.00	0.605	3.101	1.913	0.06571
0.20	0.23	1.00	0.591	3.103	1.907	0.06609
0.20	0.24	1.00	0.612	3.105	1.903	0.06641
0.20	0.25	1.00	0.606	3.106	1.898	0.06674
0.20	0.26	1.00	0.600	3.109	1.893	0.06719
0.20	0.27	1.00	0.602	3.112	1.888	0.06755
0.20	0.28	1.00	0.622	3.115	1.885	0.06791
0.20	0.29	1.00	0.615	3.119	1.880	0.06839
0.20	0.30	1.00	0.611	3.123	1.879	0.06867
0.20	0.31	1.00	0.619	3.127	1.876	0.06903
0.20	0.32	1.00	0.584	3.132	1.872	0.06951
0.20	0.33	1.00	0.612	3.137	1.872	0.06977
0.20	0.34	1.00	0.621	3.143	1.869	0.07028
0.20	0.35	1.00	0.615	3.149	1.866	0.07072
0.20	0.36	1.00	0.618	3.156	1.867	0.07111
0.20	0.37	1.00	0.602	3.164	1.863	0.07171
0.20	0.38	1.00	0.626	3.172	1.866	0.07202
0.20	0.39	1.00	0.613	3.180	1.867	0.07238
0.20	0.40	1.00	0.622	3.190	1.866	0.07299
0.20	0.41	1.00	0.617	3.200	1.868	0.07346
0.20	0.42	1.00	0.618	3.209	1.868	0.07395
0.20	0.43	1.00	0.653	3.220	1.868	0.07456
0.20	0.44	1.00	0.630	3.233	1.867	0.07537
0.20	0.45	1.00	0.612	3.246	1.862	0.07630
0.20	0.46	1.00	0.633	3.251	1.864	0.07653
0.20	0.47	1.00	0.609	3.260	1.861	0.07712
0.20	0.48	1.00	0.613	3.265	1.860	0.07750
0.20	0.49	1.00	0.625	3.274	1.860	0.07794
0.20	0.50	1.00	0.595	3.280	1.859	0.07835
0.20	0.51	1.00	0.606	3.287	1.855	0.07891
0.20	0.52	1.00	0.635	3.293	1.855	0.07929
0.20	0.53	1.00	0.631	3.299	1.857	0.07947
0.20	0.54	1.00	0.598	3.306	1.855	0.07996
0.20	0.55	1.00	0.629	3.311	1.853	0.08035
0.20	0.56	1.00	0.621	3.320	1.851	0.08093
0.20	0.57	1.00	0.626	3.329	1.851	0.08144
0.20	0.58	1.00	0.601	3.340	1.846	0.08233
0.20	0.59	1.00	0.603	3.350	1.844	0.08293
0.20	0.60	1.00	0.635	3.358	1.846	0.08332
0.20	0.61	1.00	0.629	3.368	1.844	0.08395
0.20	0.62	1.00	0.621	3.379	1.840	0.08474
0.20	0.63	1.00	0.618	3.388	1.839	0.08529
0.20	0.64	1.00	0.644	3.398	1.837	0.08592
0.20	0.65	1.00	0.603	3.405	1.832	0.08659
0.20	0.66	1.00	0.642	3.414	1.827	0.08734
0.20	0.67	1.00	0.634	3.425	1.824	0.08809
0.20	0.68	1.00	0.643	3.434	1.819	0.08885
0.20	0.69	1.00	0.635	3.444	1.814	0.08963
0.20	0.70	1.00	0.606	3.454	1.810	0.09037
0.20	0.71	1.00	0.605	3.465	1.806	0.09121
0.20	0.72	1.00	0.642	3.478	1.802	0.09208
0.20	0.73	1.00	0.612	3.491	1.798	0.09302
0.20	0.74	1.00	0.651	3.507	1.795	0.09405
0.20	0.75	1.00	0.653	3.523	1.792	0.09505
0.20	0.76	1.00	0.649	3.541	1.788	0.09622
0.20	0.77	1.00	0.607	3.558	1.784	0.09740
0.20	0.78	1.00	0.650	3.580	1.784	0.09858
0.20	0.79	1.00	0.646	3.600	1.782	0.09978
0.20	0.80	1.00	0.627	3.622	1.780	0.10111
0.20	0.81	1.00	0.649	3.644	1.774	0.10261
0.20	0.82	1.00	0.651	3.662	1.765	0.10403
0.20	0.83	1.00	0.622	3.687	1.752	0.10600
0.20	0.84	1.00	0.634	3.708	1.745	0.10753
0.20	0.85	1.00	0.632	3.730	1.737	0.10912
0.20	0.86	1.00	0.633	3.753	1.728	0.11085
0.20	0.87	1.00	0.629	3.777	1.716	0.11274
0.20	0.88	1.00	0.649	3.803	1.709	0.11447
0.20	0.89	1.00	0.641	3.832	1.716	0.11570
0.20	0.90	1.00	0.666	3.865	1.719	0.11738
0.20	0.91	1.00	0.619	3.884	1.718	0.11848
0.20	0.92	1.00	0.646	3.894	1.702	0.11979
0.20	0.93	1.00	0.651	3.906	1.686	0.12119
0.20	0.94	1.00	0.633	3.922	1.675	0.12262
0.20	0.95	1.00	0.624	3.942	1.664	0.12422
0.20	0.96	1.00	0.624	3.965	1.660	0.12569
0.20	0.97	1.00	0.622	3.991	1.649	0.12766
0.20	0.98	1.00	0.632	4.058	1.650	0.13125
0.20	0.99	1.00	0.651	4.142	1.619	0.13724
[truncated: 8,001 more rows]
