# Supplementary material for: A study of Mandelbrot and Julia Sets via Picard–Thakur iteration with s-convexity
Source: PLoS One. 2025 Mar 21;20(3):e0315271. doi: 10.1371/journal.pone.0315271 (PMC11927917; doi:10.1371/journal.pone.0315271)
Supplement: Data 1 — (ZIP) [file pone.0315271.s001.zip › data/mandelbrot/k1/varying_s/linear_m_pt11.tsv]

s	time	ANI	AET	NAI
0.010	5.799	3.721	2.136	0.08872
0.020	2.278	3.789	2.106	0.09407
0.030	1.326	3.891	2.100	0.10006
0.040	1.563	4.008	2.116	0.10580
0.050	1.510	4.111	2.114	0.11168
0.060	1.447	4.206	2.124	0.11648
0.070	1.465	4.307	2.138	0.12142
0.080	1.444	4.408	2.155	0.12629
0.090	1.550	4.511	2.169	0.13136
0.100	1.560	4.600	2.194	0.13509
0.110	1.548	4.675	2.222	0.13798
0.120	1.505	4.735	2.246	0.14022
0.130	1.494	4.766	2.289	0.13989
0.140	1.501	4.714	2.366	0.13316
0.150	1.488	4.550	2.446	0.11984
0.160	1.433	4.447	2.448	0.11393
0.170	1.418	4.352	2.426	0.10959
0.180	1.468	4.294	2.413	0.10697
0.190	1.462	4.270	2.421	0.10516
0.200	1.424	4.265	2.422	0.10487
0.210	1.431	4.277	2.444	0.10444
0.220	1.380	4.300	2.469	0.10443
0.230	1.425	4.344	2.497	0.10548
0.240	1.542	4.402	2.535	0.10688
0.250	1.479	4.483	2.567	0.10990
0.260	1.540	4.560	2.596	0.11282
0.270	1.552	4.617	2.637	0.11403
0.280	1.529	4.673	2.686	0.11476
0.290	1.568	4.740	2.728	0.11651
0.300	1.591	4.798	2.753	0.11860
0.310	1.479	4.823	2.750	0.12014
0.320	1.542	4.872	2.767	0.12212
0.330	1.596	4.907	2.762	0.12442
0.340	1.531	4.936	2.757	0.12641
0.350	1.562	4.968	2.776	0.12725
0.360	1.543	4.989	2.796	0.12749
0.370	1.648	4.949	2.824	0.12373
0.380	1.577	4.735	2.883	0.10818
0.390	1.479	4.529	2.889	0.09584
0.400	1.475	4.416	2.882	0.08965
0.410	1.500	4.452	2.891	0.09126
0.420	1.486	4.360	2.875	0.08673
0.430	1.534	4.334	2.866	0.08566
0.440	1.570	4.313	2.861	0.08476
0.450	1.465	4.294	2.852	0.08408
0.460	1.467	4.280	2.846	0.08358
0.470	1.582	4.273	2.843	0.08334
0.480	1.429	4.269	2.843	0.08313
0.490	1.502	4.270	2.842	0.08323
0.500	1.445	4.274	2.846	0.08324
0.510	1.439	4.287	2.851	0.08372
0.520	1.454	4.303	2.856	0.08439
0.530	1.445	4.338	2.859	0.08633
0.540	1.503	4.386	2.856	0.08924
0.550	1.497	4.411	2.859	0.09051
0.560	1.566	4.427	2.866	0.09111
0.570	1.510	4.435	2.875	0.09112
0.580	1.522	4.438	2.884	0.09078
0.590	1.608	4.437	2.898	0.09002
0.600	1.498	4.434	2.906	0.08938
0.610	1.542	4.440	2.910	0.08952
0.620	1.540	4.447	2.913	0.08975
0.630	1.534	4.451	2.920	0.08965
0.640	1.511	4.458	2.919	0.09009
0.650	1.465	4.466	2.918	0.09062
0.660	1.526	4.476	2.917	0.09125
0.670	1.525	4.484	2.913	0.09194
0.680	1.524	4.497	2.916	0.09254
0.690	1.539	4.509	2.916	0.09324
0.700	1.537	4.524	2.915	0.09418
0.710	1.467	4.540	2.914	0.09516
0.720	1.557	4.554	2.914	0.09594
0.730	1.532	4.571	2.914	0.09696
0.740	1.528	4.587	2.916	0.09784
0.750	1.578	4.606	2.914	0.09903
0.760	1.530	4.624	2.916	0.09993
0.770	1.569	4.641	2.917	0.10095
0.780	1.620	4.658	2.917	0.10192
0.790	1.515	4.675	2.918	0.10286
0.800	1.548	4.693	2.918	0.10390
0.810	1.521	4.714	2.921	0.10499
0.820	1.606	4.733	2.924	0.10594
0.830	1.560	4.751	2.928	0.10677
0.840	1.642	4.770	2.932	0.10766
0.850	1.627	4.789	2.933	0.10878
0.860	1.606	4.810	2.935	0.10988
0.870	1.707	4.832	2.938	0.11103
0.880	1.543	4.852	2.940	0.11209
0.890	1.546	4.874	2.940	0.11336
0.900	1.718	4.894	2.941	0.11450
0.910	1.556	4.916	2.944	0.11558
0.920	1.551	4.937	2.946	0.11673
0.930	1.602	4.957	2.946	0.11792
0.940	1.566	4.977	2.947	0.11905
0.950	1.679	4.997	2.946	0.12031
0.960	1.761	5.019	2.944	0.12166
0.970	1.678	5.038	2.946	0.12268
0.980	1.588	5.058	2.949	0.12366
0.990	1.608	5.077	2.946	0.12497
1.000	1.601	5.096	2.947	0.12603
