# Supplementary material for: A study of Mandelbrot and Julia Sets via Picard–Thakur iteration with s-convexity
Source: PLoS One. 2025 Mar 21;20(3):e0315271. doi: 10.1371/journal.pone.0315271 (PMC11927917; doi:10.1371/journal.pone.0315271)
Supplement: Data 1 — (ZIP) [file pone.0315271.s001.zip › data/mandelbrot/k1/varying_s/linear_m_pt2.tsv]

s	time	ANI	AET	NAI
0.010	5.423	3.698	2.126	0.08794
0.020	2.004	3.741	2.088	0.09231
0.030	1.299	3.822	2.084	0.09699
0.040	1.290	3.914	2.083	0.10219
0.050	1.339	4.002	2.087	0.10686
0.060	1.356	4.079	2.086	0.11124
0.070	1.354	4.152	2.089	0.11521
0.080	1.411	4.234	2.098	0.11932
0.090	1.389	4.316	2.111	0.12328
0.100	1.448	4.401	2.122	0.12746
0.110	1.487	4.484	2.138	0.13135
0.120	1.484	4.557	2.160	0.13434
0.130	1.429	4.619	2.179	0.13692
0.140	1.482	4.668	2.197	0.13879
0.150	1.452	4.702	2.224	0.13942
0.160	1.512	4.698	2.271	0.13689
0.170	1.401	4.581	2.353	0.12625
0.180	1.404	4.506	2.399	0.11973
0.190	1.443	4.429	2.414	0.11461
0.200	1.446	4.317	2.360	0.11092
0.210	1.377	4.257	2.346	0.10826
0.220	1.440	4.219	2.361	0.10535
0.230	1.297	4.206	2.371	0.10407
0.240	1.365	4.203	2.378	0.10356
0.250	1.339	4.207	2.391	0.10315
0.260	1.370	4.215	2.411	0.10262
0.270	1.391	4.243	2.427	0.10336
0.280	1.398	4.281	2.454	0.10413
0.290	1.368	4.333	2.476	0.10602
0.300	1.439	4.398	2.498	0.10856
0.310	1.435	4.460	2.516	0.11120
0.320	1.423	4.519	2.545	0.11306
0.330	1.426	4.556	2.585	0.11318
0.340	1.499	4.595	2.615	0.11389
0.350	1.487	4.623	2.639	0.11431
0.360	1.502	4.638	2.644	0.11487
0.370	1.435	4.673	2.660	0.11610
0.380	1.446	4.709	2.669	0.11768
0.390	1.483	4.727	2.664	0.11901
0.400	1.522	4.733	2.660	0.11957
0.410	1.549	4.742	2.675	0.11935
0.420	1.453	4.747	2.692	0.11873
0.430	1.475	4.732	2.719	0.11651
0.440	1.464	4.657	2.750	0.11060
0.450	1.444	4.447	2.804	0.09556
0.460	1.518	4.327	2.804	0.08854
0.470	1.391	4.257	2.805	0.08440
0.480	1.393	4.250	2.812	0.08367
0.490	1.439	4.322	2.810	0.08797
0.500	1.395	4.238	2.804	0.08340
0.510	1.417	4.239	2.807	0.08331
0.520	1.390	4.241	2.815	0.08298
0.530	1.372	4.247	2.819	0.08308
0.540	1.395	4.250	2.822	0.08312
0.550	1.383	4.250	2.819	0.08330
0.560	1.407	4.257	2.818	0.08375
0.570	1.394	4.269	2.819	0.08438
0.580	1.399	4.281	2.822	0.08490
0.590	1.374	4.296	2.826	0.08560
0.600	1.394	4.313	2.833	0.08625
0.610	1.431	4.337	2.842	0.08709
0.620	1.435	4.363	2.850	0.08822
0.630	1.418	4.395	2.864	0.08933
0.640	1.434	4.436	2.872	0.09129
0.650	1.369	4.484	2.883	0.09356
0.660	1.453	4.538	2.893	0.09617
0.670	1.393	4.591	2.901	0.09887
0.680	1.467	4.631	2.916	0.10043
0.690	1.512	4.666	2.926	0.10191
0.700	1.476	4.697	2.936	0.10319
0.710	1.502	4.730	2.945	0.10464
0.720	1.469	4.759	2.959	0.10563
0.730	1.539	4.785	2.969	0.10664
0.740	1.565	4.811	2.984	0.10736
0.750	1.549	4.839	2.997	0.10838
0.760	1.507	4.867	3.006	0.10951
0.770	1.572	4.897	3.016	0.11072
0.780	1.540	4.927	3.024	0.11207
0.790	1.530	4.956	3.035	0.11325
0.800	1.564	4.988	3.044	0.11469
0.810	1.549	5.022	3.055	0.11607
0.820	1.561	5.060	3.063	0.11785
0.830	1.585	5.095	3.073	0.11947
0.840	1.680	5.130	3.085	0.12088
0.850	1.582	5.164	3.093	0.12247
0.860	1.548	5.195	3.101	0.12388
0.870	1.576	5.226	3.108	0.12538
0.880	1.547	5.259	3.113	0.12713
0.890	2.064	5.294	3.118	0.12891
0.900	1.617	5.330	3.124	0.13072
0.910	1.593	5.362	3.127	0.13247
0.920	1.543	5.397	3.129	0.13440
0.930	1.616	5.431	3.138	0.13600
0.940	1.643	5.463	3.143	0.13766
0.950	1.626	5.496	3.142	0.13959
0.960	1.641	5.531	3.146	0.14155
0.970	1.684	5.568	3.152	0.14343
0.980	1.671	5.606	3.160	0.14524
0.990	1.627	5.646	3.164	0.14744
1.000	1.745	5.688	3.174	0.14944
