# Supplementary material for: A study of Mandelbrot and Julia Sets via Picard–Thakur iteration with s-convexity
Source: PLoS One. 2025 Mar 21;20(3):e0315271. doi: 10.1371/journal.pone.0315271 (PMC11927917; doi:10.1371/journal.pone.0315271)
Supplement: Data 1 — (ZIP) [file pone.0315271.s001.zip › data/mandelbrot/k1/varying_s/linear_m_pt3.tsv]

s	time	ANI	AET	NAI
0.010	1.315	3.567	2.010	0.08654
0.020	1.363	3.563	1.957	0.08903
0.030	1.348	3.589	1.929	0.09188
0.040	1.761	3.628	1.916	0.09464
0.050	1.513	3.678	1.911	0.09764
0.060	1.515	3.742	1.911	0.10120
0.070	1.614	3.807	1.916	0.10458
0.080	1.634	3.876	1.920	0.10818
0.090	1.606	3.942	1.929	0.11138
0.100	1.423	4.003	1.940	0.11422
0.110	1.595	4.059	1.946	0.11702
0.120	1.303	4.119	1.949	0.12022
0.130	1.382	4.175	1.949	0.12328
0.140	1.410	4.231	1.948	0.12647
0.150	1.326	4.290	1.953	0.12949
0.160	1.433	4.345	1.959	0.13224
0.170	1.339	4.403	1.963	0.13528
0.180	1.445	4.467	1.969	0.13857
0.190	1.470	4.529	1.976	0.14163
0.200	1.444	4.584	1.983	0.14436
0.210	1.548	4.636	1.989	0.14698
0.220	1.436	4.691	1.992	0.14988
0.230	1.516	4.750	2.000	0.15277
0.240	1.468	4.798	1.994	0.15576
0.250	1.509	4.844	1.988	0.15858
0.260	1.545	4.882	1.986	0.16077
0.270	1.508	4.918	1.986	0.16273
0.280	1.510	4.959	1.989	0.16489
0.290	1.556	5.005	1.991	0.16733
0.300	1.584	5.052	1.998	0.16964
0.310	1.654	5.090	2.007	0.17135
0.320	1.707	5.124	2.013	0.17297
0.330	1.572	5.159	2.020	0.17458
0.340	1.553	5.188	2.028	0.17581
0.350	1.541	5.214	2.034	0.17699
0.360	1.575	5.241	2.044	0.17806
0.370	1.552	5.269	2.054	0.17915
0.380	1.664	5.296	2.068	0.18003
0.390	1.593	5.319	2.090	0.18031
0.400	1.569	5.343	2.117	0.18044
0.410	1.617	5.370	2.143	0.18069
0.420	1.680	5.394	2.172	0.18076
0.430	1.695	5.427	2.195	0.18152
0.440	1.703	5.472	2.226	0.18261
0.450	1.637	5.530	2.260	0.18433
0.460	1.836	5.585	2.295	0.18582
0.470	1.696	5.643	2.329	0.18753
0.480	1.635	5.699	2.363	0.18914
0.490	1.665	5.742	2.390	0.19035
0.500	1.628	5.792	2.406	0.19246
0.510	1.716	5.841	2.425	0.19436
0.520	1.691	5.888	2.443	0.19621
0.530	1.757	5.932	2.450	0.19843
0.540	1.789	5.982	2.460	0.20082
0.550	1.753	6.037	2.478	0.20313
0.560	1.817	6.096	2.491	0.20590
0.570	1.845	6.157	2.501	0.20891
0.580	1.771	6.220	2.508	0.21221
0.590	1.895	6.289	2.518	0.21575
0.600	1.813	6.364	2.529	0.21951
0.610	1.809	6.440	2.544	0.22320
0.620	1.835	6.517	2.562	0.22680
0.630	1.858	6.591	2.586	0.22998
0.640	1.845	6.672	2.610	0.23362
0.650	1.916	6.758	2.631	0.23762
0.660	1.980	6.833	2.654	0.24095
0.670	1.952	6.918	2.682	0.24461
0.680	1.939	7.000	2.712	0.24806
0.690	1.977	7.085	2.745	0.25155
0.700	1.971	7.157	2.772	0.25449
0.710	1.927	7.220	2.806	0.25668
0.720	2.073	7.300	2.831	0.26030
0.730	2.102	7.386	2.858	0.26415
0.740	2.044	7.474	2.883	0.26823
0.750	2.038	7.560	2.913	0.27200
0.760	2.171	7.634	2.947	0.27488
0.770	2.073	7.706	2.979	0.27770
0.780	2.125	7.788	3.010	0.28121
0.790	2.123	7.860	3.053	0.28362
0.800	2.090	7.925	3.083	0.28622
0.810	2.120	7.976	3.115	0.28793
0.820	2.134	7.977	3.167	0.28577
0.830	2.210	7.957	3.203	0.28301
0.840	2.199	7.972	3.221	0.28314
0.850	2.118	8.003	3.234	0.28446
0.860	2.219	8.046	3.243	0.28663
0.870	2.188	8.100	3.257	0.28928
0.880	2.177	8.162	3.267	0.29253
0.890	2.136	8.224	3.285	0.29547
0.900	2.244	8.289	3.308	0.29839
0.910	2.950	8.360	3.327	0.30185
0.920	2.319	8.432	3.346	0.30538
0.930	2.373	8.511	3.365	0.30934
0.940	2.285	8.594	3.384	0.31353
0.950	2.256	8.684	3.404	0.31813
0.960	2.332	8.776	3.416	0.32318
0.970	2.201	8.869	3.434	0.32806
0.980	2.365	8.966	3.440	0.33371
0.990	2.341	9.068	3.440	0.33982
1.000	2.373	9.167	3.434	0.34608
