# Supplementary material for: A study of Mandelbrot and Julia Sets via Picard–Thakur iteration with s-convexity
Source: PLoS One. 2025 Mar 21;20(3):e0315271. doi: 10.1371/journal.pone.0315271 (PMC11927917; doi:10.1371/journal.pone.0315271)
Supplement: Data 1 — (ZIP) [file pone.0315271.s001.zip › data/mandelbrot/k1/varying_s/linear_m_pt4.tsv]

s	time	ANI	AET	NAI
0.010	1.293	3.513	1.967	0.08576
0.020	1.527	3.479	1.891	0.08774
0.030	1.353	3.478	1.849	0.08973
0.040	1.265	3.494	1.827	0.09172
0.050	1.261	3.520	1.815	0.09376
0.060	1.222	3.552	1.807	0.09593
0.070	1.356	3.589	1.801	0.09825
0.080	1.384	3.625	1.798	0.10042
0.090	1.243	3.668	1.798	0.10277
0.100	1.357	3.713	1.796	0.10530
0.110	1.282	3.758	1.801	0.10753
0.120	1.330	3.805	1.806	0.10983
0.130	1.246	3.850	1.807	0.11228
0.140	1.318	3.894	1.808	0.11465
0.150	1.353	3.935	1.812	0.11668
0.160	1.315	3.978	1.817	0.11887
0.170	1.327	4.025	1.824	0.12111
0.180	1.379	4.067	1.825	0.12338
0.190	1.341	4.105	1.826	0.12537
0.200	1.364	4.145	1.831	0.12739
0.210	1.419	4.187	1.841	0.12918
0.220	1.381	4.232	1.847	0.13141
0.230	1.443	4.269	1.852	0.13317
0.240	1.370	4.309	1.856	0.13520
0.250	1.413	4.353	1.862	0.13737
0.260	1.454	4.404	1.873	0.13961
0.270	1.456	4.457	1.882	0.14214
0.280	1.451	4.504	1.883	0.14463
0.290	1.506	4.552	1.883	0.14732
0.300	1.492	4.602	1.886	0.14993
0.310	1.527	4.654	1.888	0.15273
0.320	1.531	4.707	1.889	0.15562
0.330	1.497	4.760	1.891	0.15845
0.340	1.521	4.813	1.894	0.16126
0.350	1.523	4.866	1.898	0.16396
0.360	1.584	4.919	1.904	0.16660
0.370	1.600	4.974	1.911	0.16929
0.380	1.530	5.032	1.916	0.17228
0.390	1.540	5.090	1.919	0.17542
0.400	1.599	5.153	1.924	0.17865
0.410	1.611	5.218	1.927	0.18211
0.420	1.566	5.282	1.929	0.18552
0.430	1.608	5.345	1.932	0.18888
0.440	1.611	5.416	1.935	0.19268
0.450	1.605	5.487	1.940	0.19643
0.460	1.635	5.562	1.943	0.20044
0.470	1.698	5.637	1.947	0.20442
0.480	1.624	5.715	1.954	0.20841
0.490	1.670	5.793	1.960	0.21243
0.500	1.673	5.865	1.959	0.21655
0.510	1.658	5.935	1.961	0.22033
0.520	1.776	6.007	1.963	0.22422
0.530	1.676	6.079	1.970	0.22790
0.540	1.766	6.158	1.976	0.23201
0.550	1.824	6.235	1.987	0.23581
0.560	1.827	6.316	1.994	0.24005
0.570	1.814	6.399	2.005	0.24416
0.580	1.820	6.479	2.015	0.24821
0.590	1.865	6.561	2.025	0.25232
0.600	1.883	6.645	2.038	0.25645
0.610	1.944	6.732	2.054	0.26065
0.620	1.909	6.818	2.070	0.26483
0.630	1.889	6.906	2.086	0.26908
0.640	1.939	6.994	2.102	0.27330
0.650	2.012	7.082	2.117	0.27765
0.660	2.007	7.169	2.135	0.28174
0.670	2.026	7.256	2.154	0.28590
0.680	2.021	7.347	2.174	0.29018
0.690	2.033	7.441	2.192	0.29472
0.700	2.042	7.532	2.206	0.29928
0.710	2.045	7.629	2.228	0.30390
0.720	2.075	7.726	2.252	0.30846
0.730	2.124	7.825	2.282	0.31283
0.740	2.142	7.929	2.310	0.31760
0.750	2.150	8.039	2.336	0.32288
0.760	2.201	8.145	2.367	0.32768
0.770	2.189	8.252	2.396	0.33269
0.780	2.182	8.364	2.415	0.33832
0.790	2.253	8.470	2.431	0.34376
0.800	2.318	8.581	2.458	0.34906
0.810	2.276	8.693	2.484	0.35445
0.820	2.297	8.814	2.506	0.36056
0.830	2.352	8.922	2.528	0.36596
0.840	2.264	9.026	2.547	0.37118
0.850	2.613	9.145	2.570	0.37721
0.860	2.337	9.271	2.594	0.38358
0.870	2.408	9.391	2.595	0.39044
0.880	2.450	9.503	2.615	0.39619
0.890	2.445	9.654	2.586	0.40587
0.900	2.517	9.760	2.623	0.41071
0.910	2.560	9.911	2.605	0.42002
0.920	2.548	10.045	2.614	0.42743
0.930	2.550	10.186	2.633	0.43488
0.940	2.593	10.336	2.616	0.44407
0.950	2.613	10.478	2.610	0.45246
0.960	2.587	10.614	2.602	0.46055
0.970	2.709	10.746	2.570	0.46907
0.980	2.820	10.879	2.543	0.47751
0.990	2.736	11.013	2.523	0.48578
1.000	3.016	11.149	2.513	0.49383
