# Supplementary material for: A study of Mandelbrot and Julia Sets via Picard–Thakur iteration with s-convexity
Source: PLoS One. 2025 Mar 21;20(3):e0315271. doi: 10.1371/journal.pone.0315271 (PMC11927917; doi:10.1371/journal.pone.0315271)
Supplement: Data 1 — (ZIP) [file pone.0315271.s001.zip › data/mandelbrot/k1/varying_s/linear_m_pt5.tsv]

s	time	ANI	AET	NAI
0.010	5.385	3.470	1.931	0.08517
0.020	1.801	3.413	1.840	0.08665
0.030	1.209	3.400	1.801	0.08787
0.040	1.227	3.406	1.779	0.08926
0.050	1.267	3.419	1.762	0.09083
0.060	1.232	3.433	1.750	0.09221
0.070	1.272	3.448	1.741	0.09348
0.080	1.203	3.473	1.743	0.09478
0.090	1.241	3.491	1.735	0.09616
0.100	1.235	3.510	1.733	0.09729
0.110	1.249	3.533	1.725	0.09893
0.120	1.340	3.557	1.717	0.10063
0.130	1.248	3.586	1.717	0.10224
0.140	1.260	3.601	1.707	0.10355
0.150	1.316	3.621	1.697	0.10517
0.160	1.309	3.643	1.692	0.10658
0.170	1.395	3.669	1.693	0.10795
0.180	1.345	3.698	1.689	0.10974
0.190	1.241	3.725	1.689	0.11120
0.200	1.276	3.751	1.687	0.11269
0.210	1.304	3.777	1.687	0.11411
0.220	1.294	3.807	1.688	0.11569
0.230	1.270	3.838	1.690	0.11732
0.240	1.303	3.868	1.693	0.11878
0.250	1.302	3.899	1.696	0.12038
0.260	1.347	3.930	1.701	0.12183
0.270	1.386	3.961	1.708	0.12321
0.280	1.422	3.993	1.713	0.12464
0.290	1.362	4.026	1.720	0.12613
0.300	1.392	4.058	1.728	0.12753
0.310	1.359	4.091	1.736	0.12892
0.320	1.395	4.126	1.746	0.13037
0.330	1.368	4.160	1.755	0.13184
0.340	1.374	4.197	1.765	0.13336
0.350	1.466	4.234	1.772	0.13504
0.360	1.438	4.274	1.783	0.13673
0.370	1.436	4.313	1.794	0.13838
0.380	1.434	4.353	1.804	0.14010
0.390	1.498	4.393	1.815	0.14178
0.400	1.415	4.435	1.822	0.14375
0.410	1.459	4.480	1.835	0.14558
0.420	1.651	4.523	1.847	0.14740
0.430	1.497	4.566	1.858	0.14925
0.440	1.455	4.611	1.870	0.15120
0.450	1.473	4.658	1.879	0.15333
0.460	1.554	4.705	1.890	0.15544
0.470	1.516	4.753	1.898	0.15772
0.480	1.513	4.799	1.910	0.15972
0.490	1.566	4.846	1.921	0.16179
0.500	1.505	4.897	1.932	0.16406
0.510	1.556	4.943	1.945	0.16605
0.520	1.515	4.990	1.959	0.16801
0.530	1.577	5.033	1.974	0.16973
0.540	1.546	5.081	1.984	0.17193
0.550	1.584	5.129	1.994	0.17408
0.560	1.539	5.181	2.003	0.17659
0.570	1.578	5.234	2.011	0.17916
0.580	1.679	5.287	2.013	0.18203
0.590	1.616	5.342	2.022	0.18467
0.600	1.646	5.394	2.030	0.18718
0.610	1.714	5.452	2.033	0.19030
0.620	1.739	5.511	2.039	0.19332
0.630	1.625	5.573	2.033	0.19700
0.640	1.679	5.631	2.036	0.20017
0.650	1.716	5.691	2.040	0.20329
0.660	1.688	5.747	2.046	0.20611
0.670	1.783	5.807	2.053	0.20917
0.680	1.723	5.865	2.064	0.21188
0.690	1.713	5.926	2.070	0.21509
0.700	1.795	5.989	2.069	0.21859
0.710	1.720	6.050	2.071	0.22192
0.720	1.890	6.110	2.071	0.22528
0.730	1.764	6.170	2.074	0.22853
0.740	1.807	6.231	2.076	0.23180
0.750	1.861	6.294	2.076	0.23536
0.760	1.878	6.355	2.081	0.23850
0.770	1.846	6.417	2.084	0.24182
0.780	1.904	6.479	2.083	0.24534
0.790	1.858	6.540	2.088	0.24856
0.800	1.901	6.604	2.091	0.25202
0.810	1.837	6.672	2.095	0.25562
0.820	1.898	6.738	2.099	0.25919
0.830	1.883	6.807	2.101	0.26288
0.840	1.930	6.873	2.110	0.26625
0.850	1.930	6.941	2.119	0.26969
0.860	1.940	7.010	2.123	0.27339
0.870	2.487	7.080	2.129	0.27705
0.880	2.011	7.152	2.128	0.28109
0.890	1.999	7.226	2.133	0.28507
0.900	2.011	7.300	2.136	0.28905
0.910	2.074	7.374	2.139	0.29307
0.920	2.058	7.448	2.143	0.29707
0.930	2.015	7.525	2.143	0.30138
0.940	2.121	7.601	2.142	0.30570
0.950	2.071	7.677	2.147	0.30978
0.960	2.150	7.757	2.144	0.31435
0.970	2.170	7.836	2.144	0.31877
0.980	2.108	7.914	2.146	0.32307
0.990	2.222	7.993	2.145	0.32752
1.000	2.178	8.074	2.147	0.33200
