# Supplementary material for: A study of Mandelbrot and Julia Sets via Picard–Thakur iteration with s-convexity
Source: PLoS One. 2025 Mar 21;20(3):e0315271. doi: 10.1371/journal.pone.0315271 (PMC11927917; doi:10.1371/journal.pone.0315271)
Supplement: Data 1 — (ZIP) [file pone.0315271.s001.zip › data/mandelbrot/k1/varying_s/linear_m_pt6.tsv]

s	time	ANI	AET	NAI
0.010	5.593	3.467	1.917	0.08572
0.020	2.123	3.419	1.829	0.08748
0.030	1.211	3.414	1.789	0.08922
0.040	1.232	3.430	1.769	0.09107
0.050	1.280	3.453	1.758	0.09293
0.060	1.255	3.483	1.749	0.09502
0.070	1.258	3.519	1.744	0.09723
0.080	1.222	3.557	1.741	0.09948
0.090	1.269	3.596	1.737	0.10181
0.100	1.262	3.632	1.738	0.10372
0.110	1.240	3.664	1.740	0.10538
0.120	1.290	3.693	1.738	0.10702
0.130	1.319	3.724	1.737	0.10882
0.140	1.330	3.755	1.740	0.11032
0.150	1.292	3.783	1.740	0.11189
0.160	1.356	3.816	1.744	0.11354
0.170	1.277	3.851	1.744	0.11543
0.180	1.282	3.885	1.749	0.11703
0.190	1.337	3.922	1.740	0.11949
0.200	1.372	3.941	1.744	0.12035
0.210	1.311	3.974	1.744	0.12218
0.220	1.380	4.010	1.746	0.12399
0.230	1.395	4.049	1.754	0.12577
0.240	1.425	4.090	1.756	0.12791
0.250	1.360	4.132	1.767	0.12972
0.260	1.370	4.175	1.778	0.13154
0.270	1.399	4.222	1.783	0.13388
0.280	1.384	4.273	1.792	0.13624
0.290	1.392	4.326	1.798	0.13892
0.300	1.425	4.381	1.806	0.14154
0.310	1.475	4.439	1.813	0.14443
0.320	1.478	4.498	1.821	0.14729
0.330	1.444	4.560	1.826	0.15042
0.340	1.439	4.621	1.832	0.15354
0.350	1.479	4.685	1.837	0.15681
0.360	1.484	4.749	1.842	0.16011
0.370	1.481	4.813	1.843	0.16357
0.380	1.531	4.880	1.843	0.16723
0.390	1.497	4.943	1.846	0.17062
0.400	1.553	5.009	1.845	0.17428
0.410	1.553	5.073	1.849	0.17764
0.420	1.608	5.141	1.849	0.18137
0.430	1.567	5.208	1.854	0.18483
0.440	1.569	5.277	1.855	0.18858
0.450	1.631	5.346	1.862	0.19205
0.460	1.605	5.418	1.863	0.19600
0.470	1.679	5.487	1.865	0.19975
0.480	1.712	5.550	1.866	0.20314
0.490	1.613	5.614	1.872	0.20641
0.500	1.619	5.677	1.877	0.20965
0.510	1.733	5.739	1.887	0.21265
0.520	1.741	5.804	1.891	0.21609
0.530	1.767	5.871	1.898	0.21945
0.540	1.730	5.936	1.908	0.22264
0.550	1.698	6.004	1.909	0.22635
0.560	1.854	6.074	1.914	0.23003
0.570	1.763	6.142	1.918	0.23360
0.580	1.788	6.209	1.922	0.23715
0.590	1.848	6.278	1.932	0.24054
0.600	1.879	6.347	1.937	0.24416
0.610	1.900	6.412	1.945	0.24743
0.620	1.826	6.475	1.951	0.25067
0.630	1.838	6.537	1.961	0.25368
0.640	1.854	6.601	1.966	0.25698
0.650	1.942	6.668	1.980	0.26019
0.660	1.945	6.735	1.988	0.26353
0.670	1.949	6.802	1.996	0.26693
0.680	1.875	6.866	2.011	0.26989
0.690	1.924	6.935	2.026	0.27308
0.700	1.923	7.001	2.042	0.27616
0.710	1.902	7.068	2.061	0.27911
0.720	1.945	7.135	2.075	0.28230
0.730	1.997	7.200	2.090	0.28530
0.740	2.043	7.266	2.107	0.28834
0.750	2.055	7.334	2.126	0.29138
0.760	2.039	7.402	2.146	0.29441
0.770	2.071	7.472	2.170	0.29737
0.780	2.092	7.545	2.190	0.30070
0.790	2.031	7.619	2.210	0.30405
0.800	2.101	7.697	2.230	0.30763
0.810	2.091	7.774	2.250	0.31120
0.820	2.154	7.852	2.274	0.31470
0.830	2.117	7.936	2.294	0.31864
0.840	2.442	8.025	2.314	0.32290
0.850	2.181	8.121	2.330	0.32774
0.860	2.157	8.220	2.353	0.33248
0.870	2.173	8.318	2.377	0.33714
0.880	2.258	8.420	2.393	0.34229
0.890	2.266	8.524	2.416	0.34736
0.900	2.330	8.627	2.443	0.35223
0.910	2.227	8.733	2.464	0.35748
0.920	2.277	8.837	2.491	0.36245
0.930	2.278	8.942	2.513	0.36766
0.940	2.377	9.050	2.537	0.37292
0.950	2.375	9.158	2.559	0.37836
0.960	2.376	9.268	2.580	0.38391
0.970	2.417	9.378	2.596	0.38969
0.980	2.428	9.491	2.617	0.39547
0.990	2.408	9.603	2.628	0.40152
1.000	2.432	9.724	2.645	0.40787
