# Supplementary material for: A study of Mandelbrot and Julia Sets via Picard–Thakur iteration with s-convexity
Source: PLoS One. 2025 Mar 21;20(3):e0315271. doi: 10.1371/journal.pone.0315271 (PMC11927917; doi:10.1371/journal.pone.0315271)
Supplement: Data 1 — (ZIP) [file pone.0315271.s001.zip › data/mandelbrot/k1/varying_s/linear_m_pt7.tsv]

s	time	ANI	AET	NAI
0.010	5.244	3.399	1.856	0.08503
0.020	1.840	3.339	1.770	0.08607
0.030	1.265	3.315	1.728	0.08685
0.040	1.370	3.306	1.697	0.08791
0.050	1.323	3.297	1.676	0.08846
0.060	1.404	3.299	1.662	0.08928
0.070	1.431	3.307	1.647	0.09042
0.080	1.482	3.316	1.632	0.09170
0.090	1.556	3.339	1.626	0.09320
0.100	1.357	3.357	1.616	0.09468
0.110	1.263	3.369	1.603	0.09600
0.120	1.264	3.370	1.599	0.09623
0.130	1.254	3.381	1.596	0.09700
0.140	1.320	3.397	1.601	0.09759
0.150	1.316	3.410	1.601	0.09832
0.160	1.274	3.422	1.597	0.09918
0.170	1.253	3.431	1.594	0.09982
0.180	1.277	3.444	1.586	0.10088
0.190	1.269	3.458	1.579	0.10200
0.200	1.370	3.477	1.571	0.10344
0.210	1.222	3.494	1.560	0.10489
0.220	1.262	3.510	1.553	0.10608
0.230	1.367	3.530	1.548	0.10742
0.240	1.401	3.551	1.544	0.10872
0.250	1.263	3.574	1.543	0.11005
0.260	1.315	3.597	1.545	0.11119
0.270	1.273	3.622	1.550	0.11228
0.280	1.336	3.644	1.552	0.11343
0.290	1.267	3.664	1.549	0.11464
0.300	1.384	3.686	1.547	0.11590
0.310	1.399	3.703	1.545	0.11693
0.320	1.311	3.720	1.546	0.11780
0.330	1.284	3.730	1.546	0.11836
0.340	1.412	3.750	1.542	0.11958
0.350	1.388	3.764	1.545	0.12027
0.360	1.350	3.775	1.546	0.12081
0.370	1.347	3.782	1.548	0.12110
0.380	1.386	3.788	1.549	0.12133
0.390	1.348	3.794	1.553	0.12150
0.400	1.359	3.802	1.553	0.12192
0.410	1.376	3.807	1.555	0.12209
0.420	1.347	3.816	1.559	0.12243
0.430	1.376	3.823	1.559	0.12277
0.440	1.412	3.830	1.561	0.12305
0.450	1.339	3.841	1.559	0.12372
0.460	1.366	3.850	1.561	0.12416
0.470	1.350	3.863	1.562	0.12481
0.480	1.456	3.875	1.564	0.12538
0.490	1.372	3.887	1.565	0.12593
0.500	1.410	3.898	1.567	0.12647
0.510	1.464	3.910	1.569	0.12700
0.520	1.454	3.924	1.573	0.12758
0.530	1.379	3.938	1.574	0.12826
0.540	1.349	3.953	1.576	0.12904
0.550	1.402	3.966	1.580	0.12953
0.560	1.394	3.981	1.581	0.13028
0.570	1.516	3.995	1.584	0.13091
0.580	1.462	4.010	1.588	0.13152
0.590	1.436	4.026	1.591	0.13227
0.600	1.409	4.040	1.593	0.13295
0.610	1.444	4.058	1.597	0.13372
0.620	1.430	4.076	1.599	0.13462
0.630	1.376	4.093	1.603	0.13534
0.640	1.476	4.110	1.606	0.13613
0.650	1.453	4.130	1.609	0.13711
0.660	1.456	4.148	1.614	0.13783
0.670	1.453	4.167	1.616	0.13876
0.680	1.429	4.185	1.621	0.13952
0.690	1.430	4.203	1.624	0.14035
0.700	1.461	4.222	1.627	0.14128
0.710	1.468	4.239	1.633	0.14189
0.720	1.436	4.260	1.632	0.14308
0.730	1.447	4.280	1.634	0.14404
0.740	1.441	4.299	1.641	0.14481
0.750	1.412	4.320	1.643	0.14586
0.760	1.417	4.341	1.643	0.14696
0.770	1.513	4.360	1.649	0.14775
0.780	1.522	4.380	1.649	0.14883
0.790	1.427	4.402	1.652	0.14991
0.800	1.554	4.423	1.656	0.15083
0.810	1.504	4.445	1.657	0.15200
0.820	1.459	4.465	1.660	0.15296
0.830	1.447	4.487	1.666	0.15386
0.840	1.482	4.508	1.665	0.15509
0.850	1.508	4.531	1.669	0.15614
0.860	1.507	4.553	1.671	0.15721
0.870	1.510	4.575	1.675	0.15821
0.880	1.539	4.598	1.679	0.15936
0.890	1.614	4.620	1.682	0.16038
0.900	1.500	4.642	1.686	0.16142
0.910	1.525	4.666	1.688	0.16258
0.920	1.503	4.688	1.692	0.16365
0.930	1.586	4.713	1.694	0.16492
0.940	1.587	4.736	1.700	0.16588
0.950	1.565	4.760	1.704	0.16703
0.960	1.533	4.783	1.706	0.16818
0.970	1.577	4.808	1.713	0.16926
0.980	1.776	4.831	1.713	0.17049
0.990	1.532	4.856	1.719	0.17161
1.000	1.602	4.882	1.723	0.17284
