# Supplementary material for: A study of Mandelbrot and Julia Sets via Picard–Thakur iteration with s-convexity
Source: PLoS One. 2025 Mar 21;20(3):e0315271. doi: 10.1371/journal.pone.0315271 (PMC11927917; doi:10.1371/journal.pone.0315271)
Supplement: Data 1 — (ZIP) [file pone.0315271.s001.zip › data/mandelbrot/k1/varying_s/linear_m_pt81.tsv]

s	time	ANI	AET	NAI
0.010	6.150	3.369	1.815	0.08547
0.020	2.322	3.307	1.724	0.08661
0.030	1.330	3.287	1.668	0.08830
0.040	1.321	3.298	1.628	0.09089
0.050	1.232	3.283	1.594	0.09175
0.060	1.270	3.266	1.590	0.09103
0.070	1.219	3.271	1.576	0.09199
0.080	1.210	3.274	1.551	0.09342
0.090	1.208	3.276	1.525	0.09477
0.100	1.239	3.274	1.512	0.09531
0.110	1.221	3.275	1.499	0.09600
0.120	1.278	3.279	1.489	0.09672
0.130	1.184	3.274	1.478	0.09694
0.140	1.255	3.263	1.470	0.09678
0.150	1.198	3.255	1.464	0.09661
0.160	1.277	3.248	1.458	0.09654
0.170	1.231	3.241	1.454	0.09639
0.180	1.249	3.233	1.446	0.09630
0.190	1.218	3.223	1.443	0.09592
0.200	1.235	3.216	1.439	0.09574
0.210	1.190	3.208	1.434	0.09558
0.220	1.231	3.203	1.426	0.09566
0.230	1.253	3.195	1.423	0.09538
0.240	1.225	3.190	1.421	0.09519
0.250	1.293	3.185	1.416	0.09515
0.260	1.210	3.180	1.413	0.09508
0.270	1.240	3.174	1.411	0.09481
0.280	1.219	3.171	1.407	0.09488
0.290	1.254	3.168	1.402	0.09492
0.300	1.226	3.164	1.401	0.09479
0.310	1.302	3.161	1.399	0.09473
0.320	1.258	3.158	1.397	0.09467
0.330	1.219	3.155	1.392	0.09476
0.340	1.244	3.153	1.389	0.09479
0.350	1.224	3.151	1.387	0.09478
0.360	1.295	3.150	1.384	0.09483
0.370	1.254	3.148	1.382	0.09486
0.380	1.248	3.147	1.380	0.09492
0.390	1.315	3.148	1.377	0.09507
0.400	1.188	3.148	1.373	0.09533
0.410	1.238	3.149	1.371	0.09543
0.420	1.356	3.150	1.369	0.09560
0.430	1.278	3.149	1.366	0.09567
0.440	1.238	3.149	1.364	0.09581
0.450	1.199	3.149	1.363	0.09581
0.460	1.251	3.151	1.361	0.09600
0.470	1.292	3.150	1.357	0.09615
0.480	1.250	3.150	1.357	0.09620
0.490	1.255	3.151	1.355	0.09628
0.500	1.238	3.151	1.351	0.09651
0.510	1.299	3.150	1.349	0.09659
0.520	1.267	3.150	1.347	0.09666
0.530	1.260	3.150	1.345	0.09675
0.540	1.237	3.149	1.342	0.09684
0.550	1.242	3.149	1.339	0.09702
0.560	1.201	3.148	1.339	0.09696
0.570	1.298	3.149	1.335	0.09719
0.580	1.359	3.149	1.333	0.09727
0.590	1.321	3.149	1.331	0.09734
0.600	1.261	3.149	1.331	0.09736
0.610	1.244	3.149	1.328	0.09752
0.620	1.253	3.149	1.327	0.09758
0.630	1.254	3.149	1.324	0.09773
0.640	1.227	3.149	1.321	0.09786
0.650	1.257	3.150	1.321	0.09790
0.660	1.241	3.149	1.320	0.09793
0.670	1.309	3.149	1.317	0.09809
0.680	1.246	3.150	1.316	0.09812
0.690	1.219	3.150	1.313	0.09828
0.700	1.233	3.151	1.313	0.09835
0.710	1.216	3.151	1.310	0.09848
0.720	1.273	3.150	1.310	0.09848
0.730	1.279	3.149	1.309	0.09844
0.740	1.252	3.150	1.306	0.09865
0.750	1.296	3.149	1.305	0.09866
0.760	1.239	3.151	1.303	0.09882
0.770	1.237	3.150	1.302	0.09882
0.780	1.277	3.149	1.300	0.09890
0.790	1.276	3.150	1.299	0.09899
0.800	1.222	3.149	1.296	0.09910
0.810	1.211	3.149	1.294	0.09915
0.820	1.320	3.150	1.293	0.09927
0.830	1.338	3.149	1.292	0.09926
0.840	1.237	3.149	1.291	0.09931
0.850	1.234	3.149	1.288	0.09943
0.860	1.267	3.148	1.287	0.09941
0.870	1.279	3.148	1.286	0.09948
0.880	1.260	3.148	1.285	0.09955
0.890	1.282	3.146	1.283	0.09953
0.900	1.262	3.146	1.283	0.09955
0.910	1.237	3.145	1.280	0.09959
0.920	1.221	3.145	1.279	0.09966
0.930	1.217	3.146	1.280	0.09965
0.940	1.252	3.145	1.278	0.09972
0.950	1.392	3.145	1.278	0.09973
0.960	1.251	3.145	1.273	0.09996
0.970	1.263	3.145	1.273	0.09995
0.980	1.300	3.143	1.274	0.09981
0.990	1.780	3.142	1.270	0.09995
1.000	1.292	3.142	1.270	0.09995
