# Supplementary material for: A study of Mandelbrot and Julia Sets via Picard–Thakur iteration with s-convexity
Source: PLoS One. 2025 Mar 21;20(3):e0315271. doi: 10.1371/journal.pone.0315271 (PMC11927917; doi:10.1371/journal.pone.0315271)
Supplement: Data 1 — (ZIP) [file pone.0315271.s001.zip › data/mandelbrot/k2/heatmaps_data/results3_0.1.tsv]

sigma	psi	rho	time	ANI	AET	NAI
0.01	0.01	0.10	2.247	4.023	2.246	0.10014
0.01	0.02	0.10	1.570	3.922	2.124	0.10054
0.01	0.03	0.10	1.628	3.859	2.052	0.10069
0.01	0.04	0.10	1.549	3.816	2.001	0.10083
0.01	0.05	0.10	2.186	3.784	1.963	0.10093
0.01	0.06	0.10	2.148	3.757	1.932	0.10099
0.01	0.07	0.10	2.095	3.738	1.907	0.10119
0.01	0.08	0.10	2.128	3.719	1.885	0.10123
0.01	0.09	0.10	2.120	3.705	1.866	0.10141
0.01	0.10	0.10	2.149	3.692	1.856	0.10117
0.01	0.11	0.10	0.600	3.697	1.857	0.10139
0.01	0.12	0.10	0.572	3.699	1.858	0.10147
0.01	0.13	0.10	0.587	3.703	1.862	0.10149
0.01	0.14	0.10	0.568	3.707	1.865	0.10158
0.01	0.15	0.10	0.593	3.711	1.869	0.10161
0.01	0.16	0.10	0.573	3.716	1.868	0.10191
0.01	0.17	0.10	0.580	3.721	1.873	0.10196
0.01	0.18	0.10	0.550	3.727	1.879	0.10200
0.01	0.19	0.10	0.582	3.732	1.883	0.10208
0.01	0.20	0.10	0.600	3.736	1.884	0.10221
0.01	0.21	0.10	0.593	3.745	1.886	0.10264
0.01	0.22	0.10	0.578	3.748	1.891	0.10252
0.01	0.23	0.10	0.591	3.756	1.893	0.10288
0.01	0.24	0.10	0.583	3.763	1.897	0.10307
0.01	0.25	0.10	0.579	3.768	1.901	0.10313
0.01	0.26	0.10	0.572	3.777	1.905	0.10346
0.01	0.27	0.10	0.609	3.784	1.908	0.10372
0.01	0.28	0.10	0.458	3.791	1.911	0.10395
0.01	0.29	0.10	0.480	3.800	1.918	0.10408
0.01	0.30	0.10	0.459	3.811	1.920	0.10458
0.01	0.31	0.10	0.459	3.817	1.926	0.10461
0.01	0.32	0.10	0.460	3.825	1.932	0.10475
0.01	0.33	0.10	0.453	3.833	1.937	0.10497
0.01	0.34	0.10	0.449	3.842	1.940	0.10529
0.01	0.35	0.10	0.453	3.849	1.946	0.10543
0.01	0.36	0.10	0.577	3.859	1.949	0.10580
0.01	0.37	0.10	0.572	3.867	1.952	0.10609
0.01	0.38	0.10	0.573	3.873	1.955	0.10628
0.01	0.39	0.10	0.576	3.884	1.963	0.10649
0.01	0.40	0.10	0.588	3.891	1.968	0.10668
0.01	0.41	0.10	0.587	3.899	1.971	0.10691
0.01	0.42	0.10	0.574	3.909	1.978	0.10711
0.01	0.43	0.10	0.579	3.916	1.982	0.10731
0.01	0.44	0.10	0.581	3.927	1.987	0.10772
0.01	0.45	0.10	0.580	3.933	1.992	0.10778
0.01	0.46	0.10	0.574	3.941	1.997	0.10802
0.01	0.47	0.10	0.584	3.949	2.003	0.10812
0.01	0.48	0.10	0.578	3.957	2.007	0.10835
0.01	0.49	0.10	0.572	3.967	2.011	0.10871
0.01	0.50	0.10	0.585	3.975	2.015	0.10896
0.01	0.51	0.10	0.579	3.982	2.020	0.10911
0.01	0.52	0.10	0.577	3.991	2.026	0.10933
0.01	0.53	0.10	0.585	4.000	2.029	0.10967
0.01	0.54	0.10	0.570	4.006	2.033	0.10981
0.01	0.55	0.10	0.591	4.013	2.038	0.10991
0.01	0.56	0.10	0.578	4.019	2.042	0.11009
0.01	0.57	0.10	0.578	4.027	2.044	0.11046
0.01	0.58	0.10	0.578	4.034	2.047	0.11069
0.01	0.59	0.10	0.574	4.043	2.050	0.11104
0.01	0.60	0.10	0.582	4.051	2.051	0.11141
0.01	0.61	0.10	0.579	4.060	2.058	0.11156
0.01	0.62	0.10	0.571	4.067	2.059	0.11193
0.01	0.63	0.10	0.603	4.075	2.064	0.11213
0.01	0.64	0.10	0.578	4.084	2.069	0.11236
0.01	0.65	0.10	0.579	4.094	2.074	0.11273
0.01	0.66	0.10	0.590	4.105	2.078	0.11310
0.01	0.67	0.10	0.586	4.114	2.083	0.11339
0.01	0.68	0.10	0.590	4.124	2.084	0.11384
0.01	0.69	0.10	0.609	4.135	2.091	0.11413
0.01	0.70	0.10	0.551	4.148	2.097	0.11456
0.01	0.71	0.10	0.583	4.161	2.106	0.11483
0.01	0.72	0.10	0.595	4.183	2.121	0.11528
0.01	0.73	0.10	0.588	4.199	2.131	0.11574
0.01	0.74	0.10	0.579	4.218	2.139	0.11640
0.01	0.75	0.10	0.588	4.234	2.147	0.11693
0.01	0.76	0.10	0.596	4.248	2.151	0.11747
0.01	0.77	0.10	0.575	4.268	2.159	0.11818
0.01	0.78	0.10	0.604	4.290	2.172	0.11881
0.01	0.79	0.10	0.598	4.311	2.180	0.11958
0.01	0.80	0.10	0.583	4.338	2.189	0.12070
0.01	0.81	0.10	0.598	4.354	2.195	0.12126
0.01	0.82	0.10	0.587	4.373	2.196	0.12224
0.01	0.83	0.10	0.576	4.396	2.203	0.12324
0.01	0.84	0.10	0.577	4.425	2.206	0.12469
0.01	0.85	0.10	0.600	4.458	2.213	0.12623
0.01	0.86	0.10	0.575	4.498	2.221	0.12806
0.01	0.87	0.10	0.593	4.545	2.232	0.13018
0.01	0.88	0.10	0.612	4.602	2.238	0.13308
0.01	0.89	0.10	0.580	4.669	2.230	0.13726
0.01	0.90	0.10	0.581	4.743	2.214	0.14217
0.01	0.91	0.10	0.609	4.820	2.207	0.14684
0.01	0.92	0.10	0.605	4.901	2.191	0.15216
0.01	0.93	0.10	0.610	4.981	2.178	0.15729
0.01	0.94	0.10	0.589	5.065	2.169	0.16238
0.01	0.95	0.10	0.581	5.158	2.156	0.16826
0.01	0.96	0.10	0.615	5.250	2.135	0.17435
0.01	0.97	0.10	0.615	5.348	2.112	0.18090
0.01	0.98	0.10	0.629	5.442	2.092	0.18706
0.01	0.99	0.10	0.626	5.541	2.080	0.19309
0.01	1.00	0.10	0.618	5.661	2.054	0.20097
0.02	0.01	0.10	0.585	3.877	2.196	0.09441
0.02	0.02	0.10	0.582	3.765	2.072	0.09443
0.02	0.03	0.10	0.562	3.705	1.998	0.09483
0.02	0.04	0.10	0.572	3.663	1.950	0.09491
0.02	0.05	0.10	0.562	3.632	1.915	0.09496
0.02	0.06	0.10	0.580	3.610	1.887	0.09511
0.02	0.07	0.10	0.573	3.590	1.860	0.09538
0.02	0.08	0.10	0.557	3.575	1.842	0.09542
0.02	0.09	0.10	0.574	3.562	1.825	0.09559
0.02	0.10	0.10	0.584	3.553	1.809	0.09586
0.02	0.11	0.10	0.589	3.556	1.813	0.09581
0.02	0.12	0.10	0.568	3.561	1.819	0.09584
0.02	0.13	0.10	0.583	3.566	1.822	0.09591
0.02	0.14	0.10	0.575	3.575	1.825	0.09628
0.02	0.15	0.10	0.579	3.580	1.830	0.09628
0.02	0.16	0.10	0.580	3.588	1.834	0.09654
0.02	0.17	0.10	0.584	3.596	1.837	0.09687
0.02	0.18	0.10	0.572	3.602	1.844	0.09686
0.02	0.19	0.10	0.572	3.611	1.848	0.09715
0.02	0.20	0.10	0.578	3.621	1.853	0.09744
0.02	0.21	0.10	0.597	3.629	1.858	0.09761
0.02	0.22	0.10	0.566	3.638	1.866	0.09773
0.02	0.23	0.10	0.580	3.646	1.871	0.09789
0.02	0.24	0.10	0.577	3.658	1.878	0.09823
0.02	0.25	0.10	0.579	3.667	1.886	0.09837
0.02	0.26	0.10	0.575	3.678	1.891	0.09865
0.02	0.27	0.10	0.587	3.691	1.900	0.09893
0.02	0.28	0.10	0.572	3.700	1.909	0.09901
0.02	0.29	0.10	0.580	3.711	1.913	0.09938
0.02	0.30	0.10	0.580	3.721	1.918	0.09968
0.02	0.31	0.10	0.572	3.732	1.923	0.10004
0.02	0.32	0.10	0.581	3.742	1.928	0.10041
0.02	0.33	0.10	0.592	3.751	1.935	0.10048
0.02	0.34	0.10	0.572	3.762	1.945	0.10068
0.02	0.35	0.10	0.582	3.774	1.952	0.10096
0.02	0.36	0.10	0.575	3.786	1.956	0.10141
0.02	0.37	0.10	0.581	3.794	1.962	0.10160
0.02	0.38	0.10	0.574	3.805	1.967	0.10193
0.02	0.39	0.10	0.588	3.812	1.971	0.10209
0.02	0.40	0.10	0.574	3.820	1.979	0.10216
0.02	0.41	0.10	0.585	3.826	1.980	0.10244
0.02	0.42	0.10	0.576	3.832	1.984	0.10257
0.02	0.43	0.10	0.590	3.842	1.988	0.10296
0.02	0.44	0.10	0.576	3.851	1.986	0.10349
0.02	0.45	0.10	0.586	3.858	1.989	0.10375
0.02	0.46	0.10	0.574	3.864	1.995	0.10383
0.02	0.47	0.10	0.583	3.873	1.996	0.10424
0.02	0.48	0.10	0.573	3.881	2.000	0.10449
0.02	0.49	0.10	0.582	3.891	2.002	0.10496
0.02	0.50	0.10	0.580	3.902	2.000	0.10564
0.02	0.51	0.10	0.582	3.910	2.006	0.10584
0.02	0.52	0.10	0.576	3.919	2.010	0.10608
0.02	0.53	0.10	0.562	3.929	2.012	0.10661
0.02	0.54	0.10	0.584	3.943	2.018	0.10703
0.02	0.55	0.10	0.579	3.956	2.034	0.10697
0.02	0.56	0.10	0.594	3.975	2.048	0.10732
0.02	0.57	0.10	0.582	3.986	2.054	0.10764
0.02	0.58	0.10	0.560	4.000	2.054	0.10844
0.02	0.59	0.10	0.588	4.015	2.060	0.10899
0.02	0.60	0.10	0.570	4.029	2.074	0.10904
0.02	0.61	0.10	0.574	4.016	2.063	0.10888
0.02	0.62	0.10	0.568	4.017	2.067	0.10874
0.02	0.63	0.10	0.588	4.028	2.069	0.10926
0.02	0.64	0.10	0.605	4.038	2.072	0.10966
0.02	0.65	0.10	0.583	4.049	2.077	0.11004
0.02	0.66	0.10	0.576	4.070	2.093	0.11045
0.02	0.67	0.10	0.561	4.087	2.097	0.11113
0.02	0.68	0.10	0.585	4.103	2.105	0.11166
0.02	0.69	0.10	0.575	4.127	2.114	0.11254
0.02	0.70	0.10	0.614	4.149	2.131	0.11293
0.02	0.71	0.10	0.615	4.166	2.133	0.11376
0.02	0.72	0.10	0.603	4.173	2.137	0.11399
0.02	0.73	0.10	0.593	4.182	2.143	0.11416
0.02	0.74	0.10	0.568	4.198	2.150	0.11476
0.02	0.75	0.10	0.581	4.215	2.150	0.11566
0.02	0.76	0.10	0.580	4.238	2.149	0.11705
0.02	0.77	0.10	0.595	4.262	2.149	0.11834
0.02	0.78	0.10	0.613	4.282	2.153	0.11925
0.02	0.79	0.10	0.609	4.300	2.152	0.12038
0.02	0.80	0.10	0.574	4.321	2.153	0.12148
0.02	0.81	0.10	0.582	4.343	2.157	0.12250
0.02	0.82	0.10	0.593	4.363	2.166	0.12319
0.02	0.83	0.10	0.592	4.385	2.167	0.12434
0.02	0.84	0.10	0.581	4.413	2.176	0.12553
0.02	0.85	0.10	0.593	4.436	2.182	0.12653
0.02	0.86	0.10	0.584	4.463	2.189	0.12771
0.02	0.87	0.10	0.590	4.513	2.189	0.13046
0.02	0.88	0.10	0.580	4.574	2.190	0.13387
0.02	0.89	0.10	0.585	4.655	2.153	0.14021
0.02	0.90	0.10	0.596	4.709	2.125	0.14455
0.02	0.91	0.10	0.576	4.762	2.116	0.14799
0.02	0.92	0.10	0.599	4.818	2.109	0.15139
0.02	0.93	0.10	0.592	4.878	2.114	0.15454
0.02	0.94	0.10	0.591	4.947	2.104	0.15889
0.02	0.95	0.10	0.627	5.024	2.093	0.16370
0.02	0.96	0.10	0.598	5.119	2.080	0.16959
0.02	0.97	0.10	0.612	5.224	2.065	0.17614
0.02	0.98	0.10	0.588	5.342	2.039	0.18389
0.02	0.99	0.10	0.671	5.476	2.024	0.19205
0.02	1.00	0.10	0.614	5.647	2.076	0.19923
0.03	0.01	0.10	0.569	3.768	2.157	0.09030
0.03	0.02	0.10	0.570	3.657	2.033	0.09040
0.03	0.03	0.10	0.584	3.598	1.964	0.09061
0.03	0.04	0.10	0.556	3.558	1.920	0.09063
0.03	0.05	0.10	0.564	3.533	1.881	0.09119
0.03	0.06	0.10	0.585	3.510	1.852	0.09137
0.03	0.07	0.10	0.582	3.494	1.830	0.09159
0.03	0.08	0.10	0.576	3.478	1.810	0.09169
0.03	0.09	0.10	0.578	3.466	1.798	0.09168
0.03	0.10	0.10	0.553	3.456	1.782	0.09189
0.03	0.11	0.10	0.580	3.461	1.790	0.09178
0.03	0.12	0.10	0.577	3.467	1.793	0.09194
0.03	0.13	0.10	0.578	3.477	1.796	0.09233
0.03	0.14	0.10	0.539	3.481	1.804	0.09218
0.03	0.15	0.10	0.581	3.492	1.805	0.09275
0.03	0.16	0.10	0.573	3.502	1.810	0.09302
0.03	0.17	0.10	0.551	3.509	1.815	0.09316
0.03	0.18	0.10	0.570	3.519	1.819	0.09346
0.03	0.19	0.10	0.582	3.529	1.825	0.09374
0.03	0.20	0.10	0.568	3.538	1.833	0.09384
0.03	0.21	0.10	0.575	3.549	1.842	0.09401
0.03	0.22	0.10	0.567	3.563	1.847	0.09453
0.03	0.23	0.10	0.582	3.577	1.859	0.09471
0.03	0.24	0.10	0.562	3.591	1.871	0.09486
0.03	0.25	0.10	0.577	3.605	1.879	0.09522
0.03	0.26	0.10	0.572	3.614	1.888	0.09526
0.03	0.27	0.10	0.573	3.627	1.895	0.09564
0.03	0.28	0.10	0.576	3.638	1.900	0.09603
0.03	0.29	0.10	0.581	3.649	1.910	0.09615
0.03	0.30	0.10	0.566	3.661	1.916	0.09653
0.03	0.31	0.10	0.584	3.672	1.922	0.09677
0.03	0.32	0.10	0.575	3.682	1.927	0.09714
0.03	0.33	0.10	0.571	3.691	1.931	0.09738
0.03	0.34	0.10	0.554	3.699	1.933	0.09776
0.03	0.35	0.10	0.581	3.703	1.936	0.09781
0.03	0.36	0.10	0.573	3.711	1.941	0.09799
0.03	0.37	0.10	0.579	3.720	1.944	0.09837
0.03	0.38	0.10	0.583	3.727	1.949	0.09854
0.03	0.39	0.10	0.569	3.735	1.950	0.09887
0.03	0.40	0.10	0.584	3.743	1.952	0.09926
0.03	0.41	0.10	0.579	3.751	1.955	0.09956
0.03	0.42	0.10	0.576	3.759	1.958	0.09983
0.03	0.43	0.10	0.594	3.768	1.959	0.10023
0.03	0.44	0.10	0.588	3.781	1.960	0.10092
0.03	0.45	0.10	0.575	3.791	1.965	0.10126
0.03	0.46	0.10	0.576	3.802	1.968	0.10168
0.03	0.47	0.10	0.590	3.811	1.976	0.10180
0.03	0.48	0.10	0.567	3.826	1.980	0.10245
0.03	0.49	0.10	0.583	3.850	1.995	0.10303
0.03	0.50	0.10	0.585	3.867	2.002	0.10361
0.03	0.51	0.10	0.602	3.872	2.003	0.10386
0.03	0.52	0.10	0.582	3.887	2.011	0.10431
0.03	0.53	0.10	0.577	3.881	2.013	0.10388
0.03	0.54	0.10	0.581	3.879	2.014	0.10369
0.03	0.55	0.10	0.583	3.892	2.014	0.10441
0.03	0.56	0.10	0.571	3.902	2.018	0.10477
0.03	0.57	0.10	0.566	3.916	2.023	0.10526
0.03	0.58	0.10	0.586	3.936	2.029	0.10609
0.03	0.59	0.10	0.572	3.958	2.039	0.10684
0.03	0.60	0.10	0.585	3.969	2.048	0.10702
0.03	0.61	0.10	0.579	3.982	2.058	0.10724
0.03	0.62	0.10	0.570	3.997	2.063	0.10783
0.03	0.63	0.10	0.542	4.014	2.061	0.10883
0.03	0.64	0.10	0.581	4.022	2.068	0.10899
0.03	0.65	0.10	0.583	4.036	2.074	0.10944
0.03	0.66	0.10	0.601	4.057	2.082	0.11026
0.03	0.67	0.10	0.579	4.070	2.083	0.11090
0.03	0.68	0.10	0.574	4.091	2.085	0.11198
0.03	0.69	0.10	0.577	4.112	2.083	0.11327
0.03	0.70	0.10	0.579	4.134	2.084	0.11444
0.03	0.71	0.10	0.587	4.146	2.083	0.11511
0.03	0.72	0.10	0.574	4.176	2.078	0.11706
0.03	0.73	0.10	0.588	4.204	2.075	0.11877
0.03	0.74	0.10	0.578	4.228	2.068	0.12043
0.03	0.75	0.10	0.592	4.247	2.065	0.12166
0.03	0.76	0.10	0.576	4.270	2.061	0.12316
0.03	0.77	0.10	0.585	4.289	2.063	0.12410
0.03	0.78	0.10	0.574	4.313	2.065	0.12534
0.03	0.79	0.10	0.581	4.330	2.072	0.12598
0.03	0.80	0.10	0.589	4.348	2.073	0.12687
0.03	0.81	0.10	0.585	4.361	2.079	0.12731
0.03	0.82	0.10	0.572	4.375	2.080	0.12807
0.03	0.83	0.10	0.581	4.384	2.087	0.12826
0.03	0.84	0.10	0.579	4.399	2.091	0.12888
0.03	0.85	0.10	0.589	4.422	2.090	0.13019
0.03	0.86	0.10	0.596	4.448	2.092	0.13158
0.03	0.87	0.10	0.584	4.481	2.084	0.13378
0.03	0.88	0.10	0.579	4.511	2.082	0.13556
0.03	0.89	0.10	0.566	4.541	2.077	0.13747
0.03	0.90	0.10	0.559	4.571	2.081	0.13894
0.03	0.91	0.10	0.618	4.604	2.076	0.14101
0.03	0.92	0.10	0.569	4.641	2.072	0.14329
0.03	0.93	0.10	0.579	4.672	2.069	0.14517
0.03	0.94	0.10	0.583	4.707	2.069	0.14713
0.03	0.95	0.10	0.589	4.749	2.073	0.14926
0.03	0.96	0.10	0.587	4.796	2.075	0.15179
0.03	0.97	0.10	0.595	4.871	2.074	0.15604
0.03	0.98	0.10	0.615	4.976	2.063	0.16240
0.03	0.99	0.10	0.597	5.135	1.978	0.17516
0.03	1.00	0.10	0.602	5.388	2.007	0.18791
0.04	0.01	0.10	0.599	3.686	2.126	0.08724
0.04	0.02	0.10	0.576	3.577	2.006	0.08733
0.04	0.03	0.10	0.584	3.519	1.935	0.08768
0.04	0.04	0.10	0.566	3.480	1.893	0.08766
0.04	0.05	0.10	0.568	3.453	1.855	0.08808
0.04	0.06	0.10	0.574	3.430	1.829	0.08808
0.04	0.07	0.10	0.546	3.414	1.806	0.08841
0.04	0.08	0.10	0.580	3.402	1.789	0.08858
0.04	0.09	0.10	0.545	3.391	1.778	0.08853
0.04	0.10	0.10	0.541	3.380	1.762	0.08870
0.04	0.11	0.10	0.568	3.387	1.768	0.08878
0.04	0.12	0.10	0.567	3.394	1.773	0.08893
0.04	0.13	0.10	0.562	3.402	1.779	0.08905
0.04	0.14	0.10	0.567	3.412	1.782	0.08949
0.04	0.15	0.10	0.575	3.420	1.792	0.08944
0.04	0.16	0.10	0.564	3.430	1.796	0.08977
0.04	0.17	0.10	0.568	3.443	1.799	0.09029
0.04	0.18	0.10	0.572	3.454	1.805	0.09061
0.04	0.19	0.10	0.592	3.465	1.812	0.09091
0.04	0.20	0.10	0.570	3.479	1.820	0.09126
0.04	0.21	0.10	0.573	3.493	1.832	0.09145
0.04	0.22	0.10	0.573	3.514	1.846	0.09184
0.04	0.23	0.10	0.572	3.529	1.858	0.09215
0.04	0.24	0.10	0.578	3.541	1.864	0.09251
0.04	0.25	0.10	0.582	3.551	1.872	0.09261
0.04	0.26	0.10	0.577	3.564	1.878	0.09305
0.04	0.27	0.10	0.592	3.576	1.887	0.09323
0.04	0.28	0.10	0.554	3.586	1.893	0.09346
0.04	0.29	0.10	0.596	3.595	1.892	0.09403
0.04	0.30	0.10	0.569	3.600	1.897	0.09403
0.04	0.31	0.10	0.581	3.607	1.901	0.09424
0.04	0.32	0.10	0.573	3.616	1.902	0.09469
0.04	0.33	0.10	0.578	3.623	1.906	0.09489
0.04	0.34	0.10	0.580	3.631	1.914	0.09494
0.04	0.35	0.10	0.575	3.640	1.918	0.09526
0.04	0.36	0.10	0.580	3.647	1.918	0.09563
0.04	0.37	0.10	0.574	3.658	1.923	0.09599
0.04	0.38	0.10	0.541	3.666	1.923	0.09643
0.04	0.39	0.10	0.568	3.676	1.928	0.09674
0.04	0.40	0.10	0.575	3.688	1.928	0.09736
0.04	0.41	0.10	0.567	3.697	1.934	0.09757
0.04	0.42	0.10	0.573	3.707	1.935	0.09809
0.04	0.43	0.10	0.595	3.719	1.938	0.09859
0.04	0.44	0.10	0.579	3.732	1.944	0.09904
0.04	0.45	0.10	0.585	3.756	1.953	0.09988
0.04	0.46	0.10	0.545	3.786	1.964	0.10100
0.04	0.47	0.10	0.571	3.782	1.971	0.10044
0.04	0.48	0.10	0.575	3.804	1.971	0.10163
0.04	0.49	0.10	0.580	3.786	1.978	0.10033
0.04	0.50	0.10	0.587	3.795	1.979	0.10077
0.04	0.51	0.10	0.584	3.804	1.982	0.10109
0.04	0.52	0.10	0.571	3.818	1.986	0.10174
0.04	0.53	0.10	0.572	3.833	1.989	0.10241
0.04	0.54	0.10	0.580	3.859	1.998	0.10339
0.04	0.55	0.10	0.576	3.871	2.009	0.10349
0.04	0.56	0.10	0.574	3.888	2.014	0.10416
0.04	0.57	0.10	0.581	3.906	2.022	0.10479
0.04	0.58	0.10	0.573	3.924	2.020	0.10586
0.04	0.59	0.10	0.572	3.944	2.027	0.10662
0.04	0.60	0.10	0.593	3.964	2.030	0.10759
0.04	0.61	0.10	0.609	3.982	2.040	0.10817
0.04	0.62	0.10	0.586	4.007	2.034	0.10983
0.04	0.63	0.10	0.577	4.035	2.035	0.11129
0.04	0.64	0.10	0.577	4.067	2.032	0.11329
0.04	0.65	0.10	0.570	4.109	2.025	0.11591
0.04	0.66	0.10	0.572	4.150	2.010	0.11898
0.04	0.67	0.10	0.577	4.186	2.003	0.12134
0.04	0.68	0.10	0.605	4.218	1.996	0.12340
0.04	0.69	0.10	0.578	4.247	1.996	0.12504
0.04	0.70	0.10	0.595	4.272	1.990	0.12673
0.04	0.71	0.10	0.584	4.295	1.987	0.12813
0.04	0.72	0.10	0.588	4.308	1.983	0.12908
0.04	0.73	0.10	0.584	4.326	1.979	0.13028
0.04	0.74	0.10	0.598	4.341	1.974	0.13133
0.04	0.75	0.10	0.566	4.357	1.974	0.13217
0.04	0.76	0.10	0.581	4.373	1.974	0.13309
0.04	0.77	0.10	0.586	4.388	1.976	0.13381
0.04	0.78	0.10	0.581	4.404	1.973	0.13483
0.04	0.79	0.10	0.569	4.416	1.970	0.13568
0.04	0.80	0.10	0.585	4.420	1.973	0.13574
0.04	0.81	0.10	0.567	4.425	1.973	0.13601
0.04	0.82	0.10	0.590	4.429	1.974	0.13621
0.04	0.83	0.10	0.583	4.439	1.973	0.13676
0.04	0.84	0.10	0.584	4.443	1.979	0.13670
0.04	0.85	0.10	0.589	4.450	1.978	0.13715
0.04	0.86	0.10	0.600	4.457	1.983	0.13731
0.04	0.87	0.10	0.618	4.462	1.987	0.13742
0.04	0.88	0.10	0.611	4.474	1.992	0.13783
0.04	0.89	0.10	0.590	4.483	1.989	0.13852
0.04	0.90	0.10	0.586	4.496	1.998	0.13880
0.04	0.91	0.10	0.602	4.509	2.000	0.13941
0.04	0.92	0.10	0.602	4.520	2.006	0.13973
0.04	0.93	0.10	0.583	4.537	2.018	0.14004
0.04	0.94	0.10	0.624	4.552	2.027	0.14047
0.04	0.95	0.10	0.594	4.581	2.031	0.14189
0.04	0.96	0.10	0.589	4.618	2.034	0.14383
0.04	0.97	0.10	0.600	4.661	2.044	0.14573
0.04	0.98	0.10	0.591	4.744	2.053	0.14992
0.04	0.99	0.10	0.611	4.909	2.005	0.16137
0.04	1.00	0.10	0.597	5.162	1.944	0.17819
0.05	0.01	0.10	0.593	3.617	2.103	0.08459
0.05	0.02	0.10	0.585	3.508	1.980	0.08481
0.05	0.03	0.10	0.580	3.452	1.914	0.08507
0.05	0.04	0.10	0.563	3.413	1.871	0.08508
0.05	0.05	0.10	0.548	3.387	1.834	0.08546
0.05	0.06	0.10	0.582	3.368	1.808	0.08576
0.05	0.07	0.10	0.548	3.352	1.786	0.08598
0.05	0.08	0.10	0.560	3.341	1.770	0.08614
0.05	0.09	0.10	0.559	3.329	1.756	0.08618
0.05	0.10	0.10	0.584	3.319	1.746	0.08618
0.05	0.11	0.10	0.595	3.326	1.751	0.08634
0.05	0.12	0.10	0.560	3.333	1.757	0.08641
0.05	0.13	0.10	0.576	3.342	1.764	0.08652
0.05	0.14	0.10	0.559	3.354	1.768	0.08698
0.05	0.15	0.10	0.570	3.364	1.774	0.08723
0.05	0.16	0.10	0.575	3.377	1.779	0.08769
0.05	0.17	0.10	0.573	3.388	1.785	0.08797
0.05	0.18	0.10	0.546	3.400	1.794	0.08822
0.05	0.19	0.10	0.571	3.415	1.803	0.08857
0.05	0.20	0.10	0.561	3.432	1.816	0.08891
0.05	0.21	0.10	0.573	3.452	1.832	0.08917
0.05	0.22	0.10	0.581	3.471	1.848	0.08941
0.05	0.23	0.10	0.555	3.483	1.848	0.09008
0.05	0.24	0.10	0.578	3.493	1.857	0.09017
0.05	0.25	0.10	0.572	3.508	1.865	0.09062
0.05	0.26	0.10	0.594	3.515	1.868	0.09081
0.05	0.27	0.10	0.574	3.521	1.869	0.09114
0.05	0.28	0.10	0.549	3.529	1.872	0.09146
0.05	0.29	0.10	0.571	3.535	1.875	0.09161
0.05	0.30	0.10	0.574	3.543	1.879	0.09184
0.05	0.31	0.10	0.585	3.552	1.885	0.09206
0.05	0.32	0.10	0.574	3.564	1.890	0.09246
0.05	0.33	0.10	0.579	3.570	1.894	0.09254
0.05	0.34	0.10	0.571	3.579	1.896	0.09298
0.05	0.35	0.10	0.590	3.588	1.902	0.09314
0.05	0.36	0.10	0.571	3.597	1.903	0.09363
0.05	0.37	0.10	0.590	3.610	1.907	0.09414
0.05	0.38	0.10	0.548	3.620	1.907	0.09469
0.05	0.39	0.10	0.580	3.631	1.908	0.09527
0.05	0.40	0.10	0.583	3.642	1.911	0.09573
0.05	0.41	0.10	0.579	3.654	1.918	0.09600
0.05	0.42	0.10	0.582	3.674	1.923	0.09685
0.05	0.43	0.10	0.584	3.715	1.933	0.09866
0.05	0.44	0.10	0.557	3.717	1.942	0.09830
0.05	0.45	0.10	0.576	3.726	1.945	0.09864
0.05	0.46	0.10	0.576	3.720	1.953	0.09791
0.05	0.47	0.10	0.585	3.725	1.952	0.09822
0.05	0.48	0.10	0.574	3.736	1.954	0.09872
0.05	0.49	0.10	0.596	3.750	1.960	0.09918
0.05	0.50	0.10	0.612	3.766	1.967	0.09975
0.05	0.51	0.10	0.582	3.798	1.970	0.10136
0.05	0.52	0.10	0.550	3.814	1.982	0.10169
0.05	0.53	0.10	0.584	3.833	1.993	0.10216
0.05	0.54	0.10	0.586	3.856	1.989	0.10364
0.05	0.55	0.10	0.601	3.879	1.988	0.10501
0.05	0.56	0.10	0.577	3.906	1.994	0.10619
0.05	0.57	0.10	0.582	3.937	1.998	0.10769
0.05	0.58	0.10	0.579	3.968	1.992	0.10971
0.05	0.59	0.10	0.551	4.007	1.990	0.11204
0.05	0.60	0.10	0.606	4.040	1.983	0.11418
0.05	0.61	0.10	0.588	4.090	1.968	0.11768
0.05	0.62	0.10	0.586	4.141	1.956	0.12111
0.05	0.63	0.10	0.598	4.183	1.947	0.12384
0.05	0.64	0.10	0.585	4.219	1.941	0.12613
0.05	0.65	0.10	0.554	4.248	1.932	0.12818
0.05	0.66	0.10	0.577	4.271	1.925	0.12979
0.05	0.67	0.10	0.583	4.298	1.920	0.13150
0.05	0.68	0.10	0.613	4.322	1.920	0.13282
0.05	0.69	0.10	0.563	4.347	1.914	0.13453
0.05	0.70	0.10	0.598	4.365	1.906	0.13588
0.05	0.71	0.10	0.592	4.380	1.907	0.13664
0.05	0.72	0.10	0.580	4.391	1.902	0.13751
0.05	0.73	0.10	0.595	4.396	1.904	0.13771
0.05	0.74	0.10	0.598	4.399	1.907	0.13771
0.05	0.75	0.10	0.638	4.405	1.909	0.13800
0.05	0.76	0.10	0.581	4.404	1.910	0.13785
0.05	0.77	0.10	0.581	4.400	1.914	0.13746
0.05	0.78	0.10	0.595	4.397	1.912	0.13736
0.05	0.79	0.10	0.582	4.392	1.916	0.13693
0.05	0.80	0.10	0.586	4.389	1.915	0.13681
0.05	0.81	0.10	0.599	4.384	1.918	0.13633
0.05	0.82	0.10	0.608	4.384	1.919	0.13633
0.05	0.83	0.10	0.589	4.384	1.921	0.13621
0.05	0.84	0.10	0.580	4.385	1.922	0.13626
0.05	0.85	0.10	0.602	4.388	1.927	0.13615
0.05	0.86	0.10	0.575	4.388	1.928	0.13613
0.05	0.87	0.10	0.590	4.394	1.931	0.13628
0.05	0.88	0.10	0.583	4.397	1.938	0.13611
0.05	0.89	0.10	0.596	4.401	1.941	0.13623
0.05	0.90	0.10	0.612	4.406	1.947	0.13624
0.05	0.91	0.10	0.643	4.415	1.951	0.13649
0.05	0.92	0.10	0.579	4.424	1.963	0.13648
0.05	0.93	0.10	0.611	4.437	1.968	0.13690
0.05	0.94	0.10	0.592	4.449	1.974	0.13731
0.05	0.95	0.10	0.609	4.470	1.983	0.13804
0.05	0.96	0.10	0.588	4.500	1.991	0.13930
0.05	0.97	0.10	0.590	4.543	2.002	0.14121
0.05	0.98	0.10	0.590	4.609	2.011	0.14446
0.05	0.99	0.10	0.628	4.741	1.995	0.15251
0.05	1.00	0.10	0.606	4.999	1.921	0.17025
0.06	0.01	0.10	0.555	3.558	2.085	0.08225
0.06	0.02	0.10	0.560	3.454	1.961	0.08272
0.06	0.03	0.10	0.555	3.399	1.894	0.08312
0.06	0.04	0.10	0.578	3.360	1.852	0.08309
0.06	0.05	0.10	0.580	3.333	1.817	0.08341
0.06	0.06	0.10	0.555	3.314	1.794	0.08349
0.06	0.07	0.10	0.561	3.299	1.770	0.08389
0.06	0.08	0.10	0.578	3.285	1.754	0.08388
0.06	0.09	0.10	0.575	3.275	1.742	0.08400
0.06	0.10	0.10	0.558	3.266	1.732	0.08397
0.06	0.11	0.10	0.554	3.274	1.738	0.08411
0.06	0.12	0.10	0.590	3.285	1.742	0.08452
0.06	0.13	0.10	0.574	3.293	1.747	0.08471
0.06	0.14	0.10	0.563	3.304	1.753	0.08497
0.06	0.15	0.10	0.580	3.317	1.760	0.08538
0.06	0.16	0.10	0.561	3.328	1.768	0.08558
0.06	0.17	0.10	0.574	3.343	1.774	0.08609
0.06	0.18	0.10	0.567	3.356	1.780	0.08649
0.06	0.19	0.10	0.581	3.373	1.794	0.08673
0.06	0.20	0.10	0.574	3.398	1.812	0.08718
0.06	0.21	0.10	0.582	3.419	1.832	0.08735
0.06	0.22	0.10	0.563	3.425	1.835	0.08751
0.06	0.23	0.10	0.575	3.441	1.845	0.08791
0.06	0.24	0.10	0.563	3.451	1.845	0.08844
0.06	0.25	0.10	0.584	3.458	1.849	0.08863
0.06	0.26	0.10	0.550	3.465	1.848	0.08910
0.06	0.27	0.10	0.570	3.473	1.850	0.08944
0.06	0.28	0.10	0.586	3.480	1.857	0.08946
0.06	0.29	0.10	0.574	3.489	1.859	0.08985
0.06	0.30	0.10	0.585	3.498	1.865	0.09003
0.06	0.31	0.10	0.578	3.510	1.871	0.09041
0.06	0.32	0.10	0.582	3.519	1.876	0.09063
0.06	0.33	0.10	0.588	3.528	1.882	0.09087
0.06	0.34	0.10	0.586	3.538	1.884	0.09129
0.06	0.35	0.10	0.575	3.548	1.885	0.09182
0.06	0.36	0.10	0.582	3.560	1.887	0.09237
0.06	0.37	0.10	0.585	3.570	1.889	0.09285
0.06	0.38	0.10	0.595	3.586	1.891	0.09359
0.06	0.39	0.10	0.581	3.595	1.898	0.09375
0.06	0.40	0.10	0.586	3.615	1.902	0.09464
0.06	0.41	0.10	0.582	3.657	1.909	0.09661
0.06	0.42	0.10	0.549	3.671	1.920	0.09689
0.06	0.43	0.10	0.581	3.670	1.926	0.09653
0.06	0.44	0.10	0.577	3.669	1.930	0.09621
0.06	0.45	0.10	0.586	3.671	1.932	0.09621
0.06	0.46	0.10	0.617	3.684	1.936	0.09678
0.06	0.47	0.10	0.580	3.701	1.940	0.09751
0.06	0.48	0.10	0.589	3.722	1.949	0.09820
0.06	0.49	0.10	0.579	3.760	1.950	0.10025
0.06	0.50	0.10	0.584	3.775	1.961	0.10057
0.06	0.51	0.10	0.584	3.804	1.964	0.10203
0.06	0.52	0.10	0.577	3.836	1.959	0.10408
0.06	0.53	0.10	0.581	3.863	1.953	0.10581
0.06	0.54	0.10	0.584	3.898	1.953	0.10778
0.06	0.55	0.10	0.580	3.934	1.950	0.10987
0.06	0.56	0.10	0.581	3.970	1.949	0.11193
0.06	0.57	0.10	0.573	4.015	1.947	0.11454
0.06	0.58	0.10	0.578	4.069	1.934	0.11819
0.06	0.59	0.10	0.595	4.127	1.912	0.12244
0.06	0.60	0.10	0.576	4.174	1.900	0.12564
0.06	0.61	0.10	0.586	4.213	1.894	0.12812
0.06	0.62	0.10	0.605	4.247	1.885	0.13040
0.06	0.63	0.10	0.583	4.281	1.878	0.13262
0.06	0.64	0.10	0.581	4.313	1.875	0.13453
0.06	0.65	0.10	0.575	4.339	1.871	0.13614
0.06	0.66	0.10	0.576	4.355	1.866	0.13727
0.06	0.67	0.10	0.581	4.369	1.870	0.13783
0.06	0.68	0.10	0.576	4.377	1.868	0.13836
0.06	0.69	0.10	0.577	4.382	1.869	0.13859
0.06	0.70	0.10	0.604	4.387	1.868	0.13896
0.06	0.71	0.10	0.579	4.389	1.868	0.13905
0.06	0.72	0.10	0.582	4.390	1.875	0.13879
0.06	0.73	0.10	0.580	4.386	1.874	0.13856
0.06	0.74	0.10	0.592	4.381	1.873	0.13835
0.06	0.75	0.10	0.582	4.370	1.876	0.13761
0.06	0.76	0.10	0.578	4.361	1.877	0.13708
0.06	0.77	0.10	0.581	4.352	1.881	0.13639
0.06	0.78	0.10	0.590	4.346	1.883	0.13594
0.06	0.79	0.10	0.615	4.342	1.886	0.13556
0.06	0.80	0.10	0.556	4.339	1.888	0.13530
0.06	0.81	0.10	0.593	4.335	1.890	0.13501
0.06	0.82	0.10	0.583	4.334	1.886	0.13513
0.06	0.83	0.10	0.593	4.331	1.886	0.13496
0.06	0.84	0.10	0.582	4.334	1.886	0.13516
0.06	0.85	0.10	0.585	4.333	1.890	0.13491
0.06	0.86	0.10	0.594	4.334	1.892	0.13488
0.06	0.87	0.10	0.582	4.338	1.898	0.13481
0.06	0.88	0.10	0.595	4.333	1.900	0.13442
0.06	0.89	0.10	0.587	4.337	1.904	0.13448
0.06	0.90	0.10	0.585	4.346	1.905	0.13490
0.06	0.91	0.10	0.577	4.344	1.916	0.13428
0.06	0.92	0.10	0.584	4.343	1.927	0.13369
0.06	0.93	0.10	0.586	4.353	1.925	0.13434
0.06	0.94	0.10	0.582	4.365	1.931	0.13474
0.06	0.95	0.10	0.593	4.385	1.936	0.13560
0.06	0.96	0.10	0.593	4.413	1.947	0.13661
0.06	0.97	0.10	0.585	4.450	1.954	0.13829
0.06	0.98	0.10	0.582	4.511	1.967	0.14108
0.06	0.99	0.10	0.616	4.634	1.958	0.14831
0.06	1.00	0.10	0.591	4.863	1.892	0.16412
0.07	0.01	0.10	0.556	3.509	2.067	0.08041
0.07	0.02	0.10	0.587	3.403	1.948	0.08062
0.07	0.03	0.10	0.580	3.349	1.879	0.08112
0.07	0.04	0.10	0.580	3.311	1.835	0.08125
0.07	0.05	0.10	0.548	3.285	1.802	0.08151
0.07	0.06	0.10	0.548	3.266	1.778	0.08166
0.07	0.07	0.10	0.580	3.252	1.757	0.08198
0.07	0.08	0.10	0.576	3.241	1.741	0.08211
0.07	0.09	0.10	0.584	3.232	1.728	0.08231
0.07	0.10	0.10	0.566	3.222	1.718	0.08227
0.07	0.11	0.10	0.569	3.230	1.726	0.08229
0.07	0.12	0.10	0.569	3.239	1.732	0.08252
0.07	0.13	0.10	0.586	3.251	1.738	0.08281
0.07	0.14	0.10	0.573	3.261	1.747	0.08294
0.07	0.15	0.10	0.571	3.275	1.750	0.08358
0.07	0.16	0.10	0.586	3.284	1.758	0.08366
0.07	0.17	0.10	0.561	3.299	1.767	0.08399
0.07	0.18	0.10	0.568	3.317	1.777	0.08449
0.07	0.19	0.10	0.575	3.343	1.798	0.08488
0.07	0.20	0.10	0.582	3.365	1.815	0.08524
0.07	0.21	0.10	0.572	3.378	1.820	0.08569
0.07	0.22	0.10	0.587	3.390	1.828	0.08599
0.07	0.23	0.10	0.550	3.398	1.828	0.08637
0.07	0.24	0.10	0.575	3.406	1.829	0.08678
0.07	0.25	0.10	0.572	3.411	1.830	0.08700
0.07	0.26	0.10	0.566	3.421	1.835	0.08729
0.07	0.27	0.10	0.579	3.430	1.836	0.08778
0.07	0.28	0.10	0.569	3.440	1.840	0.08809
0.07	0.29	0.10	0.576	3.449	1.842	0.08850
0.07	0.30	0.10	0.580	3.464	1.852	0.08881
0.07	0.31	0.10	0.573	3.475	1.856	0.08926
0.07	0.32	0.10	0.570	3.483	1.862	0.08938
0.07	0.33	0.10	0.585	3.494	1.866	0.08977
0.07	0.34	0.10	0.574	3.504	1.866	0.09033
0.07	0.35	0.10	0.581	3.516	1.871	0.09073
0.07	0.36	0.10	0.577	3.530	1.874	0.09137
0.07	0.37	0.10	0.580	3.545	1.878	0.09201
0.07	0.38	0.10	0.573	3.559	1.882	0.09257
0.07	0.39	0.10	0.606	3.581	1.888	0.09348
0.07	0.40	0.10	0.577	3.628	1.895	0.09570
0.07	0.41	0.10	0.615	3.624	1.906	0.09493
0.07	0.42	0.10	0.593	3.639	1.910	0.09559
0.07	0.43	0.10	0.597	3.624	1.915	0.09451
0.07	0.44	0.10	0.551	3.639	1.915	0.09530
0.07	0.45	0.10	0.581	3.656	1.921	0.09597
0.07	0.46	0.10	0.583	3.678	1.925	0.09699
0.07	0.47	0.10	0.574	3.708	1.931	0.09831
0.07	0.48	0.10	0.577	3.748	1.935	0.10037
0.07	0.49	0.10	0.574	3.778	1.936	0.10194
0.07	0.50	0.10	0.583	3.818	1.929	0.10451
0.07	0.51	0.10	0.581	3.849	1.924	0.10649
0.07	0.52	0.10	0.616	3.878	1.928	0.10791
0.07	0.53	0.10	0.581	3.922	1.926	0.11043
0.07	0.54	0.10	0.582	3.958	1.922	0.11264
0.07	0.55	0.10	0.601	4.004	1.911	0.11574
0.07	0.56	0.10	0.592	4.068	1.887	0.12039
0.07	0.57	0.10	0.585	4.131	1.872	0.12458
0.07	0.58	0.10	0.582	4.178	1.859	0.12782
0.07	0.59	0.10	0.566	4.221	1.852	0.13055
0.07	0.60	0.10	0.595	4.262	1.845	0.13318
0.07	0.61	0.10	0.580	4.293	1.840	0.13505
0.07	0.62	0.10	0.623	4.311	1.838	0.13618
0.07	0.63	0.10	0.582	4.331	1.839	0.13722
0.07	0.64	0.10	0.606	4.340	1.837	0.13779
0.07	0.65	0.10	0.591	4.350	1.837	0.13836
0.07	0.66	0.10	0.582	4.361	1.838	0.13889
0.07	0.67	0.10	0.590	4.366	1.836	0.13929
0.07	0.68	0.10	0.595	4.372	1.839	0.13946
0.07	0.69	0.10	0.575	4.375	1.843	0.13945
0.07	0.70	0.10	0.631	4.372	1.841	0.13936
0.07	0.71	0.10	0.591	4.371	1.842	0.13931
0.07	0.72	0.10	0.569	4.366	1.844	0.13891
0.07	0.73	0.10	0.612	4.358	1.843	0.13850
0.07	0.74	0.10	0.562	4.355	1.844	0.13831
0.07	0.75	0.10	0.587	4.347	1.841	0.13800
0.07	0.76	0.10	0.605	4.335	1.849	0.13695
0.07	0.77	0.10	0.567	4.328	1.851	0.13645
0.07	0.78	0.10	0.585	4.319	1.856	0.13577
0.07	0.79	0.10	0.583	4.315	1.857	0.13548
0.07	0.80	0.10	0.590	4.309	1.860	0.13501
0.07	0.81	0.10	0.574	4.308	1.865	0.13472
0.07	0.82	0.10	0.578	4.304	1.866	0.13444
0.07	0.83	0.10	0.583	4.305	1.864	0.13456
0.07	0.84	0.10	0.582	4.307	1.865	0.13465
0.07	0.85	0.10	0.579	4.307	1.868	0.13451
0.07	0.86	0.10	0.561	4.304	1.876	0.13399
0.07	0.87	0.10	0.597	4.304	1.879	0.13381
0.07	0.88	0.10	0.595	4.302	1.881	0.13361
0.07	0.89	0.10	0.584	4.305	1.883	0.13369
0.07	0.90	0.10	0.590	4.306	1.884	0.13371
0.07	0.91	0.10	0.546	4.301	1.887	0.13328
0.07	0.92	0.10	0.590	4.307	1.888	0.13356
0.07	0.93	0.10	0.581	4.314	1.892	0.13373
0.07	0.94	0.10	0.557	4.327	1.898	0.13418
0.07	0.95	0.10	0.605	4.339	1.907	0.13440
0.07	0.96	0.10	0.606	4.362	1.914	0.13536
0.07	0.97	0.10	0.590	4.394	1.914	0.13708
0.07	0.98	0.10	0.585	4.440	1.929	0.13899
0.07	0.99	0.10	0.554	4.555	1.921	0.14573
0.07	1.00	0.10	0.589	4.756	1.869	0.15924
0.08	0.01	0.10	0.554	3.467	2.052	0.07884
0.08	0.02	0.10	0.596	3.360	1.933	0.07898
0.08	0.03	0.10	0.589	3.303	1.870	0.07909
0.08	0.04	0.10	0.561	3.269	1.820	0.07970
0.08	0.05	0.10	0.581	3.244	1.790	0.07987
0.08	0.06	0.10	0.573	3.226	1.767	0.08000
0.08	0.07	0.10	0.579	3.211	1.746	0.08023
0.08	0.08	0.10	0.550	3.200	1.730	0.08047
0.08	0.09	0.10	0.572	3.191	1.716	0.08067
0.08	0.10	0.10	0.573	3.185	1.707	0.08080
0.08	0.11	0.10	0.567	3.193	1.717	0.08077
0.08	0.12	0.10	0.577	3.200	1.721	0.08094
0.08	0.13	0.10	0.580	3.213	1.728	0.08124
0.08	0.14	0.10	0.579	3.226	1.732	0.08179
0.08	0.15	0.10	0.547	3.238	1.742	0.08191
0.08	0.16	0.10	0.566	3.251	1.749	0.08229
0.08	0.17	0.10	0.574	3.266	1.760	0.08254
0.08	0.18	0.10	0.576	3.289	1.775	0.08306
0.08	0.19	0.10	0.572	3.318	1.795	0.08361
0.08	0.20	0.10	0.576	3.328	1.804	0.08373
0.08	0.21	0.10	0.568	3.344	1.810	0.08434
0.08	0.22	0.10	0.578	3.350	1.813	0.08451
0.08	0.23	0.10	0.588	3.357	1.813	0.08489
0.08	0.24	0.10	0.576	3.363	1.816	0.08509
0.08	0.25	0.10	0.574	3.374	1.817	0.08563
0.08	0.26	0.10	0.582	3.385	1.818	0.08618
0.08	0.27	0.10	0.573	3.390	1.823	0.08621
0.08	0.28	0.10	0.553	3.403	1.828	0.08668
0.08	0.29	0.10	0.575	3.419	1.836	0.08711
0.08	0.30	0.10	0.577	3.429	1.842	0.08740
0.08	0.31	0.10	0.577	3.440	1.843	0.08795
0.08	0.32	0.10	0.582	3.451	1.848	0.08834
0.08	0.33	0.10	0.581	3.464	1.847	0.08909
0.08	0.34	0.10	0.571	3.477	1.856	0.08938
0.08	0.35	0.10	0.577	3.491	1.857	0.09003
0.08	0.36	0.10	0.578	3.504	1.862	0.09057
0.08	0.37	0.10	0.574	3.521	1.868	0.09116
0.08	0.38	0.10	0.581	3.546	1.873	0.09228
0.08	0.39	0.10	0.579	3.593	1.881	0.09448
0.08	0.40	0.10	0.582	3.587	1.890	0.09372
0.08	0.41	0.10	0.574	3.610	1.892	0.09488
0.08	0.42	0.10	0.575	3.595	1.901	0.09360
0.08	0.43	0.10	0.605	3.614	1.905	0.09446
0.08	0.44	0.10	0.587	3.634	1.910	0.09534
0.08	0.45	0.10	0.573	3.660	1.912	0.09664
0.08	0.46	0.10	0.572	3.704	1.913	0.09906
0.08	0.47	0.10	0.581	3.738	1.917	0.10070
0.08	0.48	0.10	0.587	3.776	1.914	0.10296
0.08	0.49	0.10	0.576	3.817	1.903	0.10579
0.08	0.50	0.10	0.584	3.859	1.897	0.10839
0.08	0.51	0.10	0.576	3.899	1.896	0.11064
0.08	0.52	0.10	0.575	3.942	1.890	0.11330
0.08	0.53	0.10	0.580	3.993	1.880	0.11659
0.08	0.54	0.10	0.585	4.046	1.870	0.12001
0.08	0.55	0.10	0.589	4.117	1.845	0.12511
0.08	0.56	0.10	0.619	4.179	1.835	0.12907
0.08	0.57	0.10	0.576	4.223	1.825	0.13193
0.08	0.58	0.10	0.612	4.254	1.820	0.13389
0.08	0.59	0.10	0.592	4.276	1.813	0.13545
0.08	0.60	0.10	0.578	4.296	1.815	0.13645
0.08	0.61	0.10	0.558	4.312	1.814	0.13736
0.08	0.62	0.10	0.617	4.323	1.817	0.13783
0.08	0.63	0.10	0.586	4.336	1.812	0.13878
0.08	0.64	0.10	0.588	4.344	1.813	0.13914
0.08	0.65	0.10	0.600	4.349	1.813	0.13942
0.08	0.66	0.10	0.579	4.354	1.810	0.13986
0.08	0.67	0.10	0.596	4.354	1.810	0.13988
0.08	0.68	0.10	0.598	4.358	1.807	0.14021
0.08	0.69	0.10	0.564	4.359	1.804	0.14039
0.08	0.70	0.10	0.606	4.359	1.803	0.14048
0.08	0.71	0.10	0.577	4.358	1.803	0.14043
0.08	0.72	0.10	0.580	4.353	1.800	0.14028
0.08	0.73	0.10	0.570	4.348	1.803	0.13986
0.08	0.74	0.10	0.590	4.342	1.808	0.13930
0.08	0.75	0.10	0.588	4.336	1.807	0.13905
0.08	0.76	0.10	0.581	4.333	1.810	0.13869
0.08	0.77	0.10	0.593	4.326	1.817	0.13803
0.08	0.78	0.10	0.580	4.319	1.820	0.13746
0.08	0.79	0.10	0.583	4.315	1.818	0.13732
0.08	0.80	0.10	0.583	4.310	1.821	0.13692
0.08	0.81	0.10	0.583	4.301	1.826	0.13618
0.08	0.82	0.10	0.580	4.300	1.833	0.13576
0.08	0.83	0.10	0.586	4.298	1.830	0.13580
0.08	0.84	0.10	0.581	4.303	1.833	0.13597
0.08	0.85	0.10	0.614	4.303	1.829	0.13619
0.08	0.86	0.10	0.585	4.299	1.831	0.13584
0.08	0.87	0.10	0.580	4.297	1.839	0.13534
0.08	0.88	0.10	0.580	4.302	1.839	0.13559
0.08	0.89	0.10	0.586	4.294	1.847	0.13481
0.08	0.90	0.10	0.582	4.292	1.855	0.13429
0.08	0.91	0.10	0.589	4.294	1.852	0.13455
0.08	0.92	0.10	0.581	4.310	1.851	0.13549
0.08	0.93	0.10	0.591	4.318	1.852	0.13587
0.08	0.94	0.10	0.583	4.327	1.859	0.13607
0.08	0.95	0.10	0.585	4.324	1.879	0.13494
0.08	0.96	0.10	0.600	4.343	1.885	0.13567
0.08	0.97	0.10	0.575	4.363	1.887	0.13669
0.08	0.98	0.10	0.585	4.403	1.898	0.13842
0.08	0.99	0.10	0.588	4.501	1.897	0.14386
0.08	1.00	0.10	0.594	4.673	1.841	0.15598
0.09	0.01	0.10	0.588	3.428	2.039	0.07732
0.09	0.02	0.10	0.578	3.320	1.920	0.07742
0.09	0.03	0.10	0.574	3.266	1.854	0.07781
0.09	0.04	0.10	0.579	3.230	1.811	0.07801
0.09	0.05	0.10	0.582	3.207	1.780	0.07834
0.09	0.06	0.10	0.574	3.189	1.757	0.07851
0.09	0.07	0.10	0.553	3.176	1.733	0.07902
0.09	0.08	0.10	0.572	3.164	1.718	0.07909
0.09	0.09	0.10	0.575	3.156	1.709	0.07912
0.09	0.10	0.10	0.546	3.148	1.699	0.07918
0.09	0.11	0.10	0.585	3.158	1.704	0.07946
0.09	0.12	0.10	0.573	3.169	1.712	0.07965
0.09	0.13	0.10	0.578	3.180	1.719	0.07994
0.09	0.14	0.10	0.579	3.192	1.727	0.08019
0.09	0.15	0.10	0.547	3.205	1.734	0.08053
0.09	0.16	0.10	0.561	3.220	1.741	0.08096
0.09	0.17	0.10	0.572	3.234	1.752	0.08121
0.09	0.18	0.10	0.574	3.267	1.775	0.08184
0.09	0.19	0.10	0.580	3.290	1.798	0.08201
0.09	0.20	0.10	0.578	3.301	1.800	0.08246
0.09	0.21	0.10	0.545	3.309	1.798	0.08299
0.09	0.22	0.10	0.547	3.316	1.802	0.08321
0.09	0.23	0.10	0.549	3.322	1.801	0.08356
0.09	0.24	0.10	0.573	3.329	1.803	0.08384
0.09	0.25	0.10	0.572	3.339	1.806	0.08426
0.09	0.26	0.10	0.570	3.348	1.807	0.08467
0.09	0.27	0.10	0.581	3.359	1.811	0.08509
0.09	0.28	0.10	0.571	3.375	1.818	0.08567
0.09	0.29	0.10	0.584	3.390	1.826	0.08605
0.09	0.30	0.10	0.572	3.401	1.831	0.08644
0.09	0.31	0.10	0.576	3.414	1.831	0.08713
0.09	0.32	0.10	0.572	3.425	1.837	0.08744
0.09	0.33	0.10	0.577	3.439	1.836	0.08829
0.09	0.34	0.10	0.580	3.454	1.842	0.08877
0.09	0.35	0.10	0.553	3.470	1.846	0.08948
0.09	0.36	0.10	0.574	3.490	1.848	0.09046
0.09	0.37	0.10	0.575	3.511	1.856	0.09119
0.09	0.38	0.10	0.570	3.560	1.864	0.09355
0.09	0.39	0.10	0.578	3.557	1.877	0.09270
0.09	0.40	0.10	0.589	3.581	1.879	0.09392
0.09	0.41	0.10	0.587	3.571	1.884	0.09315
0.09	0.42	0.10	0.579	3.590	1.891	0.09381
0.09	0.43	0.10	0.579	3.616	1.892	0.09521
0.09	0.44	0.10	0.584	3.646	1.895	0.09670
0.09	0.45	0.10	0.579	3.694	1.897	0.09928
0.09	0.46	0.10	0.585	3.730	1.897	0.10124
0.09	0.47	0.10	0.580	3.775	1.893	0.10394
0.09	0.48	0.10	0.579	3.821	1.881	0.10708
0.09	0.49	0.10	0.577	3.867	1.868	0.11026
0.09	0.50	0.10	0.579	3.915	1.862	0.11320
0.09	0.51	0.10	0.584	3.963	1.854	0.11626
0.09	0.52	0.10	0.591	4.018	1.847	0.11962
0.09	0.53	0.10	0.587	4.084	1.832	0.12394
0.09	0.54	0.10	0.617	4.155	1.813	0.12882
0.09	0.55	0.10	0.584	4.201	1.801	0.13189
0.09	0.56	0.10	0.615	4.237	1.790	0.13438
0.09	0.57	0.10	0.613	4.263	1.789	0.13585
0.09	0.58	0.10	0.616	4.281	1.786	0.13701
0.09	0.59	0.10	0.548	4.299	1.782	0.13817
0.09	0.60	0.10	0.591	4.313	1.783	0.13890
0.09	0.61	0.10	0.582	4.324	1.781	0.13961
0.09	0.62	0.10	0.572	4.332	1.778	0.14013
0.09	0.63	0.10	0.583	4.340	1.774	0.14078
0.09	0.64	0.10	0.595	4.346	1.775	0.14108
0.09	0.65	0.10	0.595	4.352	1.766	0.14181
0.09	0.66	0.10	0.589	4.357	1.763	0.14226
0.09	0.67	0.10	0.576	4.359	1.763	0.14233
0.09	0.68	0.10	0.596	4.363	1.758	0.14280
0.09	0.69	0.10	0.616	4.362	1.757	0.14278
0.09	0.70	0.10	0.586	4.360	1.752	0.14292
0.09	0.71	0.10	0.589	4.358	1.757	0.14256
0.09	0.72	0.10	0.586	4.354	1.754	0.14249
0.09	0.73	0.10	0.592	4.350	1.754	0.14228
0.09	0.74	0.10	0.562	4.346	1.758	0.14189
0.09	0.75	0.10	0.584	4.339	1.760	0.14138
0.09	0.76	0.10	0.586	4.332	1.764	0.14083
0.09	0.77	0.10	0.580	4.323	1.769	0.14007
0.09	0.78	0.10	0.580	4.314	1.776	0.13928
0.09	0.79	0.10	0.589	4.306	1.776	0.13882
0.09	0.80	0.10	0.588	4.305	1.776	0.13876
0.09	0.81	0.10	0.580	4.302	1.782	0.13829
0.09	0.82	0.10	0.584	4.302	1.785	0.13816
0.09	0.83	0.10	0.589	4.304	1.786	0.13823
0.09	0.84	0.10	0.594	4.304	1.788	0.13814
0.09	0.85	0.10	0.579	4.302	1.794	0.13776
0.09	0.86	0.10	0.584	4.299	1.793	0.13762
0.09	0.87	0.10	0.578	4.301	1.797	0.13756
0.09	0.88	0.10	0.580	4.300	1.801	0.13734
0.09	0.89	0.10	0.598	4.298	1.802	0.13717
0.09	0.90	0.10	0.581	4.291	1.811	0.13636
0.09	0.91	0.10	0.608	4.302	1.811	0.13695
0.09	0.92	0.10	0.585	4.310	1.816	0.13714
0.09	0.93	0.10	0.579	4.315	1.823	0.13710
0.09	0.94	0.10	0.581	4.313	1.828	0.13679
0.09	0.95	0.10	0.585	4.319	1.835	0.13677
0.09	0.96	0.10	0.592	4.333	1.848	0.13691
0.09	0.97	0.10	0.581	4.342	1.851	0.13728
0.09	0.98	0.10	0.589	4.380	1.869	0.13850
0.09	0.99	0.10	0.578	4.474	1.820	0.14602
0.09	1.00	0.10	0.603	4.605	1.816	0.15341
0.10	0.01	0.10	0.579	3.394	2.022	0.07628
0.10	0.02	0.10	0.611	3.285	1.909	0.07609
0.10	0.03	0.10	0.553	3.233	1.843	0.07654
0.10	0.04	0.10	0.587	3.197	1.801	0.07671
0.10	0.05	0.10	0.562	3.173	1.769	0.07698
0.10	0.06	0.10	0.573	3.155	1.744	0.07731
0.10	0.07	0.10	0.573	3.142	1.726	0.07748
0.10	0.08	0.10	0.589	3.132	1.711	0.07768
0.10	0.09	0.10	0.559	3.124	1.698	0.07794
0.10	0.10	0.10	0.586	3.117	1.690	0.07789
0.10	0.11	0.10	0.572	3.126	1.697	0.07804
0.10	0.12	0.10	0.570	3.138	1.703	0.07839
0.10	0.13	0.10	0.551	3.149	1.710	0.07867
0.10	0.14	0.10	0.570	3.164	1.717	0.07913
0.10	0.15	0.10	0.576	3.175	1.727	0.07923
0.10	0.16	0.10	0.563	3.190	1.735	0.07966
0.10	0.17	0.10	0.591	3.208	1.748	0.08003
0.10	0.18	0.10	0.549	3.243	1.778	0.08041
0.10	0.19	0.10	0.573	3.260	1.788	0.08083
0.10	0.20	0.10	0.565	3.267	1.788	0.08119
0.10	0.21	0.10	0.608	3.275	1.791	0.08148
0.10	0.22	0.10	0.578	3.283	1.791	0.08191
0.10	0.23	0.10	0.579	3.289	1.792	0.08223
0.10	0.24	0.10	0.547	3.300	1.792	0.08285
0.10	0.25	0.10	0.574	3.310	1.792	0.08336
0.10	0.26	0.10	0.542	3.319	1.794	0.08378
0.10	0.27	0.10	0.573	3.334	1.802	0.08418
0.10	0.28	0.10	0.550	3.349	1.811	0.08457
0.10	0.29	0.10	0.572	3.359	1.815	0.08491
0.10	0.30	0.10	0.571	3.372	1.816	0.08561
0.10	0.31	0.10	0.569	3.386	1.819	0.08619
0.10	0.32	0.10	0.578	3.402	1.822	0.08691
0.10	0.33	0.10	0.578	3.418	1.827	0.08752
0.10	0.34	0.10	0.570	3.435	1.832	0.08819
0.10	0.35	0.10	0.570	3.454	1.839	0.08896
0.10	0.36	0.10	0.587	3.475	1.845	0.08974
0.10	0.37	0.10	0.579	3.527	1.849	0.09245
0.10	0.38	0.10	0.576	3.535	1.860	0.09235
0.10	0.39	0.10	0.575	3.549	1.872	0.09249
0.10	0.40	0.10	0.582	3.549	1.874	0.09238
0.10	0.41	0.10	0.573	3.573	1.878	0.09356
0.10	0.42	0.10	0.577	3.601	1.877	0.09511
0.10	0.43	0.10	0.544	3.636	1.880	0.09689
0.10	0.44	0.10	0.592	3.683	1.876	0.09974
0.10	0.45	0.10	0.580	3.733	1.875	0.10251
0.10	0.46	0.10	0.581	3.781	1.868	0.10552
0.10	0.47	0.10	0.582	3.833	1.844	0.10957
0.10	0.48	0.10	0.592	3.876	1.832	0.11250
0.10	0.49	0.10	0.549	3.927	1.829	0.11545
0.10	0.50	0.10	0.584	3.978	1.817	0.11881
0.10	0.51	0.10	0.582	4.037	1.810	0.12243
0.10	0.52	0.10	0.597	4.106	1.791	0.12715
0.10	0.53	0.10	0.585	4.166	1.770	0.13143
0.10	0.54	0.10	0.585	4.215	1.761	0.13456
0.10	0.55	0.10	0.581	4.241	1.754	0.13629
0.10	0.56	0.10	0.598	4.265	1.750	0.13784
0.10	0.57	0.10	0.607	4.283	1.751	0.13877
0.10	0.58	0.10	0.591	4.298	1.745	0.13981
0.10	0.59	0.10	0.578	4.309	1.745	0.14046
0.10	0.60	0.10	0.584	4.317	1.744	0.14095
0.10	0.61	0.10	0.599	4.325	1.739	0.14160
0.10	0.62	0.10	0.617	4.330	1.734	0.14213
0.10	0.63	0.10	0.592	4.337	1.728	0.14281
0.10	0.64	0.10	0.597	4.340	1.722	0.14327
0.10	0.65	0.10	0.583	4.344	1.717	0.14369
0.10	0.66	0.10	0.590	4.349	1.719	0.14385
0.10	0.67	0.10	0.583	4.346	1.721	0.14359
0.10	0.68	0.10	0.589	4.349	1.718	0.14393
0.10	0.69	0.10	0.589	4.344	1.721	0.14350
0.10	0.70	0.10	0.576	4.346	1.723	0.14352
0.10	0.71	0.10	0.602	4.340	1.723	0.14319
0.10	0.72	0.10	0.586	4.336	1.728	0.14271
0.10	0.73	0.10	0.586	4.330	1.731	0.14226
0.10	0.74	0.10	0.590	4.325	1.732	0.14197
0.10	0.75	0.10	0.591	4.317	1.734	0.14141
0.10	0.76	0.10	0.581	4.314	1.737	0.14108
0.10	0.77	0.10	0.582	4.312	1.737	0.14100
0.10	0.78	0.10	0.582	4.306	1.739	0.14056
0.10	0.79	0.10	0.581	4.306	1.742	0.14040
0.10	0.80	0.10	0.588	4.303	1.741	0.14029
0.10	0.81	0.10	0.588	4.300	1.747	0.13986
0.10	0.82	0.10	0.615	4.301	1.750	0.13978
0.10	0.83	0.10	0.585	4.302	1.751	0.13981
0.10	0.84	0.10	0.580	4.301	1.753	0.13961
0.10	0.85	0.10	0.588	4.297	1.760	0.13906
0.10	0.86	0.10	0.590	4.296	1.766	0.13872
0.10	0.87	0.10	0.606	4.294	1.768	0.13853
0.10	0.88	0.10	0.587	4.294	1.771	0.13841
0.10	0.89	0.10	0.584	4.293	1.775	0.13814
0.10	0.90	0.10	0.581	4.292	1.779	0.13792
0.10	0.91	0.10	0.595	4.293	1.781	0.13791
0.10	0.92	0.10	0.591	4.301	1.787	0.13806
0.10	0.93	0.10	0.591	4.311	1.796	0.13816
0.10	0.94	0.10	0.553	4.316	1.795	0.13849
0.10	0.95	0.10	0.584	4.321	1.806	0.13820
0.10	0.96	0.10	0.584	4.328	1.810	0.13843
0.10	0.97	0.10	0.591	4.338	1.823	0.13839
0.10	0.98	0.10	0.584	4.366	1.836	0.13929
0.10	0.99	0.10	0.579	4.452	1.775	0.14688
0.10	1.00	0.10	0.600	4.543	1.784	0.15147
0.11	0.01	0.10	0.588	3.359	2.012	0.07491
0.11	0.02	0.10	0.551	3.256	1.898	0.07501
0.11	0.03	0.10	0.590	3.202	1.834	0.07528
0.11	0.04	0.10	0.578	3.167	1.791	0.07559
0.11	0.05	0.10	0.544	3.143	1.759	0.07586
0.11	0.06	0.10	0.582	3.126	1.737	0.07608
0.11	0.07	0.10	0.544	3.112	1.718	0.07626
0.11	0.08	0.10	0.558	3.102	1.703	0.07645
0.11	0.09	0.10	0.544	3.094	1.693	0.07649
0.11	0.10	0.10	0.550	3.090	1.683	0.07680
0.11	0.11	0.10	0.546	3.101	1.687	0.07719
0.11	0.12	0.10	0.582	3.111	1.695	0.07736
0.11	0.13	0.10	0.543	3.123	1.705	0.07752
0.11	0.14	0.10	0.555	3.137	1.712	0.07791
0.11	0.15	0.10	0.573	3.149	1.723	0.07804
0.11	0.16	0.10	0.584	3.164	1.729	0.07858
0.11	0.17	0.10	0.563	3.193	1.754	0.07885
0.11	0.18	0.10	0.582	3.224	1.779	0.07928
0.11	0.19	0.10	0.573	3.232	1.779	0.07974
0.11	0.20	0.10	0.549	3.239	1.779	0.08014
0.11	0.21	0.10	0.564	3.244	1.780	0.08032
0.11	0.22	0.10	0.550	3.252	1.781	0.08075
0.11	0.23	0.10	0.562	3.261	1.781	0.08126
0.11	0.24	0.10	0.571	3.270	1.782	0.08172
0.11	0.25	0.10	0.581	3.281	1.784	0.08219
0.11	0.26	0.10	0.577	3.295	1.786	0.08286
0.11	0.27	0.10	0.574	3.309	1.796	0.08310
0.11	0.28	0.10	0.565	3.326	1.798	0.08391
0.11	0.29	0.10	0.564	3.337	1.803	0.08430
0.11	0.30	0.10	0.574	3.348	1.807	0.08470
0.11	0.31	0.10	0.570	3.366	1.809	0.08559
0.11	0.32	0.10	0.592	3.381	1.815	0.08614
0.11	0.33	0.10	0.539	3.399	1.822	0.08676
0.11	0.34	0.10	0.572	3.420	1.825	0.08772
0.11	0.35	0.10	0.573	3.441	1.830	0.08863
0.11	0.36	0.10	0.579	3.476	1.837	0.09025
0.11	0.37	0.10	0.589	3.517	1.844	0.09216
0.11	0.38	0.10	0.573	3.521	1.857	0.09171
0.11	0.39	0.10	0.572	3.524	1.863	0.09161
0.11	0.40	0.10	0.581	3.556	1.863	0.09338
0.11	0.41	0.10	0.577	3.586	1.860	0.09512
0.11	0.42	0.10	0.578	3.624	1.859	0.09729
0.11	0.43	0.10	0.575	3.671	1.851	0.10029
0.11	0.44	0.10	0.592	3.734	1.837	0.10445
0.11	0.45	0.10	0.584	3.778	1.829	0.10726
0.11	0.46	0.10	0.579	3.838	1.813	0.11133
0.11	0.47	0.10	0.612	3.878	1.806	0.11389
0.11	0.48	0.10	0.586	3.924	1.800	0.11671
0.11	0.49	0.10	0.581	3.978	1.793	0.11998
0.11	0.50	0.10	0.582	4.036	1.782	0.12371
0.11	0.51	0.10	0.591	4.098	1.763	0.12806
0.11	0.52	0.10	0.598	4.162	1.742	0.13258
0.11	0.53	0.10	0.612	4.205	1.733	0.13532
0.11	0.54	0.10	0.572	4.233	1.728	0.13708
0.11	0.55	0.10	0.575	4.258	1.721	0.13880
0.11	0.56	0.10	0.590	4.278	1.716	0.14015
0.11	0.57	0.10	0.610	4.291	1.714	0.14094
0.11	0.58	0.10	0.592	4.301	1.711	0.14159
0.11	0.59	0.10	0.595	4.304	1.711	0.14179
0.11	0.60	0.10	0.614	4.309	1.705	0.14233
0.11	0.61	0.10	0.599	4.312	1.702	0.14267
0.11	0.62	0.10	0.588	4.319	1.698	0.14321
0.11	0.63	0.10	0.586	4.323	1.693	0.14369
0.11	0.64	0.10	0.586	4.325	1.692	0.14385
0.11	0.65	0.10	0.587	4.328	1.691	0.14398
0.11	0.66	0.10	0.589	4.328	1.691	0.14403
0.11	0.67	0.10	0.588	4.327	1.691	0.14401
0.11	0.68	0.10	0.597	4.325	1.695	0.14365
0.11	0.69	0.10	0.612	4.323	1.700	0.14332
0.11	0.70	0.10	0.588	4.319	1.701	0.14307
0.11	0.71	0.10	0.588	4.317	1.702	0.14288
0.11	0.72	0.10	0.589	4.312	1.704	0.14258
0.11	0.73	0.10	0.595	4.307	1.702	0.14239
0.11	0.74	0.10	0.586	4.306	1.703	0.14228
0.11	0.75	0.10	0.605	4.306	1.703	0.14224
0.11	0.76	0.10	0.616	4.307	1.706	0.14218
0.11	0.77	0.10	0.573	4.306	1.705	0.14219
0.11	0.78	0.10	0.615	4.306	1.705	0.14218
0.11	0.79	0.10	0.579	4.304	1.705	0.14206
0.11	0.80	0.10	0.593	4.300	1.711	0.14157
0.11	0.81	0.10	0.590	4.298	1.713	0.14137
0.11	0.82	0.10	0.578	4.300	1.715	0.14135
0.11	0.83	0.10	0.584	4.298	1.724	0.14084
0.11	0.84	0.10	0.598	4.297	1.727	0.14063
0.11	0.85	0.10	0.615	4.291	1.738	0.13980
0.11	0.86	0.10	0.604	4.292	1.743	0.13962
0.11	0.87	0.10	0.584	4.288	1.749	0.13913
0.11	0.88	0.10	0.579	4.288	1.751	0.13906
0.11	0.89	0.10	0.609	4.284	1.757	0.13854
0.11	0.90	0.10	0.608	4.283	1.763	0.13821
0.11	0.91	0.10	0.608	4.288	1.764	0.13842
0.11	0.92	0.10	0.622	4.294	1.769	0.13850
0.11	0.93	0.10	0.588	4.306	1.778	0.13871
0.11	0.94	0.10	0.601	4.309	1.785	0.13856
0.11	0.95	0.10	0.606	4.309	1.792	0.13828
0.11	0.96	0.10	0.592	4.317	1.797	0.13842
0.11	0.97	0.10	0.585	4.332	1.806	0.13884
0.11	0.98	0.10	0.582	4.366	1.811	0.14049
0.11	0.99	0.10	0.592	4.428	1.739	0.14723
0.11	1.00	0.10	0.597	4.489	1.764	0.14944
0.12	0.01	0.10	0.549	3.332	2.003	0.07381
0.12	0.02	0.10	0.576	3.227	1.889	0.07389
0.12	0.03	0.10	0.556	3.173	1.823	0.07423
0.12	0.04	0.10	0.546	3.139	1.782	0.07453
0.12	0.05	0.10	0.549	3.115	1.749	0.07481
0.12	0.06	0.10	0.578	3.099	1.727	0.07511
0.12	0.07	0.10	0.568	3.087	1.709	0.07534
0.12	0.08	0.10	0.577	3.075	1.696	0.07531
0.12	0.09	0.10	0.577	3.069	1.682	0.07572
0.12	0.10	0.10	0.539	3.062	1.676	0.07563
0.12	0.11	0.10	0.571	3.074	1.682	0.07599
0.12	0.12	0.10	0.570	3.085	1.691	0.07610
0.12	0.13	0.10	0.551	3.100	1.697	0.07664
0.12	0.14	0.10	0.577	3.112	1.705	0.07692
0.12	0.15	0.10	0.554	3.126	1.715	0.07719
0.12	0.16	0.10	0.576	3.141	1.724	0.07754
0.12	0.17	0.10	0.557	3.177	1.756	0.07789
0.12	0.18	0.10	0.575	3.201	1.776	0.07819
0.12	0.19	0.10	0.570	3.203	1.769	0.07862
0.12	0.20	0.10	0.577	3.211	1.770	0.07906
0.12	0.21	0.10	0.557	3.218	1.772	0.07936
0.12	0.22	0.10	0.560	3.226	1.773	0.07975
0.12	0.23	0.10	0.556	3.235	1.771	0.08029
0.12	0.24	0.10	0.571	3.245	1.771	0.08088
0.12	0.25	0.10	0.566	3.256	1.774	0.08130
0.12	0.26	0.10	0.584	3.272	1.780	0.08187
0.12	0.27	0.10	0.569	3.288	1.788	0.08234
0.12	0.28	0.10	0.573	3.299	1.792	0.08276
0.12	0.29	0.10	0.585	3.314	1.797	0.08333
0.12	0.30	0.10	0.566	3.329	1.799	0.08403
0.12	0.31	0.10	0.579	3.346	1.802	0.08483
0.12	0.32	0.10	0.551	3.365	1.808	0.08561
0.12	0.33	0.10	0.570	3.383	1.813	0.08633
0.12	0.34	0.10	0.577	3.404	1.816	0.08734
0.12	0.35	0.10	0.581	3.432	1.824	0.08844
0.12	0.36	0.10	0.583	3.492	1.834	0.09131
0.12	0.37	0.10	0.577	3.499	1.849	0.09090
0.12	0.38	0.10	0.570	3.525	1.849	0.09234
0.12	0.39	0.10	0.575	3.537	1.848	0.09305
0.12	0.40	0.10	0.572	3.572	1.838	0.09548
0.12	0.41	0.10	0.593	3.610	1.833	0.09781
0.12	0.42	0.10	0.579	3.660	1.822	0.10111
0.12	0.43	0.10	0.588	3.724	1.814	0.10503
0.12	0.44	0.10	0.593	3.763	1.806	0.10757
0.12	0.45	0.10	0.584	3.829	1.793	0.11186
0.12	0.46	0.10	0.584	3.874	1.787	0.11457
0.12	0.47	0.10	0.586	3.916	1.781	0.11716
0.12	0.48	0.10	0.585	3.967	1.772	0.12038
0.12	0.49	0.10	0.567	4.019	1.763	0.12370
0.12	0.50	0.10	0.581	4.076	1.747	0.12758
0.12	0.51	0.10	0.573	4.136	1.729	0.13176
0.12	0.52	0.10	0.596	4.182	1.716	0.13487
0.12	0.53	0.10	0.572	4.212	1.706	0.13702
0.12	0.54	0.10	0.574	4.235	1.699	0.13860
0.12	0.55	0.10	0.572	4.254	1.695	0.13981
0.12	0.56	0.10	0.602	4.268	1.690	0.14076
0.12	0.57	0.10	0.584	4.279	1.687	0.14152
0.12	0.58	0.10	0.582	4.283	1.685	0.14184
0.12	0.59	0.10	0.589	4.286	1.682	0.14215
0.12	0.60	0.10	0.583	4.290	1.677	0.14258
0.12	0.61	0.10	0.590	4.294	1.676	0.14289
0.12	0.62	0.10	0.575	4.300	1.672	0.14339
0.12	0.63	0.10	0.594	4.303	1.671	0.14359
0.12	0.64	0.10	0.585	4.306	1.670	0.14384
0.12	0.65	0.10	0.579	4.305	1.670	0.14376
0.12	0.66	0.10	0.582	4.305	1.673	0.14362
0.12	0.67	0.10	0.589	4.305	1.676	0.14348
0.12	0.68	0.10	0.581	4.304	1.677	0.14338
0.12	0.69	0.10	0.592	4.301	1.678	0.14312
0.12	0.70	0.10	0.575	4.301	1.675	0.14329
0.12	0.71	0.10	0.587	4.299	1.676	0.14314
0.12	0.72	0.10	0.587	4.298	1.677	0.14306
0.12	0.73	0.10	0.589	4.298	1.680	0.14290
0.12	0.74	0.10	0.562	4.300	1.675	0.14323
0.12	0.75	0.10	0.581	4.301	1.677	0.14324
0.12	0.76	0.10	0.586	4.306	1.675	0.14358
0.12	0.77	0.10	0.599	4.305	1.676	0.14349
0.12	0.78	0.10	0.629	4.305	1.676	0.14349
0.12	0.79	0.10	0.590	4.303	1.676	0.14333
0.12	0.80	0.10	0.615	4.299	1.682	0.14286
0.12	0.81	0.10	0.592	4.297	1.691	0.14236
0.12	0.82	0.10	0.586	4.296	1.695	0.14213
0.12	0.83	0.10	0.582	4.292	1.703	0.14153
0.12	0.84	0.10	0.577	4.290	1.710	0.14106
0.12	0.85	0.10	0.586	4.292	1.715	0.14094
0.12	0.86	0.10	0.583	4.297	1.716	0.14116
0.12	0.87	0.10	0.610	4.298	1.718	0.14111
0.12	0.88	0.10	0.587	4.296	1.716	0.14110
0.12	0.89	0.10	0.555	4.296	1.718	0.14103
0.12	0.90	0.10	0.587	4.295	1.721	0.14081
0.12	0.91	0.10	0.599	4.302	1.725	0.14101
0.12	0.92	0.10	0.585	4.302	1.734	0.14062
0.12	0.93	0.10	0.584	4.306	1.736	0.14071
0.12	0.94	0.10	0.613	4.314	1.742	0.14086
0.12	0.95	0.10	0.584	4.323	1.744	0.14129
0.12	0.96	0.10	0.587	4.324	1.753	0.14088
0.12	0.97	0.10	0.583	4.326	1.785	0.13948
0.12	0.98	0.10	0.584	4.367	1.783	0.14189
0.12	0.99	0.10	0.585	4.400	1.716	0.14683
0.12	1.00	0.10	0.591	4.435	1.747	0.14726
0.13	0.01	0.10	0.590	3.305	1.995	0.07278
0.13	0.02	0.10	0.579	3.202	1.878	0.07307
0.13	0.03	0.10	0.579	3.147	1.816	0.07316
0.13	0.04	0.10	0.580	3.114	1.775	0.07350
0.13	0.05	0.10	0.546	3.091	1.743	0.07383
0.13	0.06	0.10	0.548	3.073	1.722	0.07394
0.13	0.07	0.10	0.567	3.061	1.702	0.07431
0.13	0.08	0.10	0.557	3.052	1.688	0.07449
0.13	0.09	0.10	0.589	3.043	1.676	0.07458
0.13	0.10	0.10	0.553	3.038	1.670	0.07463
0.13	0.11	0.10	0.542	3.050	1.677	0.07497
0.13	0.12	0.10	0.577	3.063	1.685	0.07525
0.13	0.13	0.10	0.562	3.076	1.691	0.07561
0.13	0.14	0.10	0.551	3.091	1.700	0.07601
0.13	0.15	0.10	0.563	3.105	1.710	0.07626
0.13	0.16	0.10	0.584	3.123	1.722	0.07665
0.13	0.17	0.10	0.571	3.162	1.759	0.07696
0.13	0.18	0.10	0.572	3.174	1.764	0.07733
0.13	0.19	0.10	0.583	3.178	1.761	0.07773
0.13	0.20	0.10	0.547	3.188	1.760	0.07831
0.13	0.21	0.10	0.580	3.195	1.764	0.07847
0.13	0.22	0.10	0.587	3.201	1.762	0.07891
0.13	0.23	0.10	0.556	3.213	1.762	0.07958
0.13	0.24	0.10	0.577	3.223	1.763	0.08007
0.13	0.25	0.10	0.552	3.237	1.767	0.08064
0.13	0.26	0.10	0.575	3.252	1.774	0.08106
0.13	0.27	0.10	0.564	3.266	1.780	0.08158
0.13	0.28	0.10	0.566	3.281	1.783	0.08219
0.13	0.29	0.10	0.568	3.294	1.789	0.08269
0.13	0.30	0.10	0.571	3.311	1.792	0.08342
0.13	0.31	0.10	0.567	3.329	1.797	0.08414
0.13	0.32	0.10	0.575	3.349	1.801	0.08504
0.13	0.33	0.10	0.575	3.367	1.804	0.08591
0.13	0.34	0.10	0.571	3.397	1.812	0.08714
0.13	0.35	0.10	0.576	3.444	1.822	0.08927
0.13	0.36	0.10	0.587	3.488	1.829	0.09127
0.13	0.37	0.10	0.585	3.506	1.832	0.09215
0.13	0.38	0.10	0.562	3.521	1.824	0.09335
0.13	0.39	0.10	0.605	3.556	1.821	0.09544
0.13	0.40	0.10	0.585	3.594	1.813	0.09793
0.13	0.41	0.10	0.544	3.636	1.807	0.10053
0.13	0.42	0.10	0.586	3.695	1.797	0.10428
0.13	0.43	0.10	0.588	3.747	1.792	0.10736
0.13	0.44	0.10	0.604	3.796	1.790	0.11012
0.13	0.45	0.10	0.610	3.853	1.772	0.11415
0.13	0.46	0.10	0.589	3.895	1.768	0.11664
0.13	0.47	0.10	0.607	3.943	1.758	0.11976
0.13	0.48	0.10	0.585	3.995	1.747	0.12319
0.13	0.49	0.10	0.605	4.046	1.734	0.12662
0.13	0.50	0.10	0.573	4.108	1.714	0.13092
0.13	0.51	0.10	0.589	4.151	1.695	0.13416
0.13	0.52	0.10	0.605	4.184	1.687	0.13633
0.13	0.53	0.10	0.593	4.211	1.680	0.13815
0.13	0.54	0.10	0.579	4.229	1.674	0.13941
0.13	0.55	0.10	0.588	4.243	1.671	0.14028
0.13	0.56	0.10	0.567	4.253	1.664	0.14116
0.13	0.57	0.10	0.624	4.259	1.663	0.14159
0.13	0.58	0.10	0.592	4.260	1.664	0.14159
0.13	0.59	0.10	0.584	4.264	1.662	0.14190
0.13	0.60	0.10	0.581	4.270	1.657	0.14246
0.13	0.61	0.10	0.598	4.272	1.658	0.14253
0.13	0.62	0.10	0.580	4.278	1.657	0.14286
0.13	0.63	0.10	0.590	4.280	1.654	0.14313
0.13	0.64	0.10	0.621	4.282	1.655	0.14316
0.13	0.65	0.10	0.579	4.282	1.655	0.14316
0.13	0.66	0.10	0.601	4.284	1.657	0.14323
0.13	0.67	0.10	0.587	4.283	1.657	0.14317
0.13	0.68	0.10	0.590	4.282	1.656	0.14316
0.13	0.69	0.10	0.586	4.280	1.653	0.14319
0.13	0.70	0.10	0.593	4.281	1.653	0.14323
0.13	0.71	0.10	0.585	4.282	1.656	0.14313
0.13	0.72	0.10	0.593	4.288	1.652	0.14368
0.13	0.73	0.10	0.606	4.296	1.649	0.14426
0.13	0.74	0.10	0.583	4.298	1.649	0.14435
0.13	0.75	0.10	0.582	4.298	1.649	0.14436
0.13	0.76	0.10	0.562	4.300	1.652	0.14434
0.13	0.77	0.10	0.598	4.299	1.651	0.14431
0.13	0.78	0.10	0.587	4.298	1.654	0.14410
0.13	0.79	0.10	0.589	4.298	1.657	0.14397
0.13	0.80	0.10	0.574	4.290	1.668	0.14307
0.13	0.81	0.10	0.601	4.287	1.679	0.14232
0.13	0.82	0.10	0.582	4.287	1.686	0.14201
0.13	0.83	0.10	0.579	4.293	1.689	0.14219
0.13	0.84	0.10	0.584	4.301	1.687	0.14273
0.13	0.85	0.10	0.584	4.306	1.684	0.14313
0.13	0.86	0.10	0.590	4.308	1.684	0.14322
0.13	0.87	0.10	0.588	4.306	1.686	0.14306
0.13	0.88	0.10	0.601	4.303	1.685	0.14298
0.13	0.89	0.10	0.581	4.301	1.687	0.14276
0.13	0.90	0.10	0.575	4.296	1.691	0.14231
0.13	0.91	0.10	0.583	4.297	1.698	0.14203
0.13	0.92	0.10	0.576	4.297	1.704	0.14171
0.13	0.93	0.10	0.579	4.306	1.709	0.14200
0.13	0.94	0.10	0.591	4.314	1.712	0.14227
0.13	0.95	0.10	0.587	4.320	1.711	0.14268
0.13	0.96	0.10	0.579	4.315	1.723	0.14183
0.13	0.97	0.10	0.586	4.323	1.754	0.14080
0.13	0.98	0.10	0.602	4.359	1.710	0.14485
0.13	0.99	0.10	0.599	4.367	1.698	0.14581
0.13	1.00	0.10	0.586	4.392	1.726	0.14590
0.14	0.01	0.10	0.552	3.278	1.986	0.07176
0.14	0.02	0.10	0.572	3.177	1.870	0.07209
0.14	0.03	0.10	0.563	3.123	1.806	0.07240
0.14	0.04	0.10	0.579	3.089	1.767	0.07248
0.14	0.05	0.10	0.568	3.068	1.735	0.07296
0.14	0.06	0.10	0.576	3.050	1.715	0.07298
0.14	0.07	0.10	0.580	3.038	1.697	0.07329
0.14	0.08	0.10	0.571	3.026	1.681	0.07344
0.14	0.09	0.10	0.566	3.020	1.672	0.07359
0.14	0.10	0.10	0.563	3.015	1.663	0.07375
0.14	0.11	0.10	0.547	3.029	1.672	0.07403
0.14	0.12	0.10	0.549	3.042	1.679	0.07441
0.14	0.13	0.10	0.571	3.056	1.687	0.07474
0.14	0.14	0.10	0.561	3.070	1.695	0.07511
0.14	0.15	0.10	0.567	3.085	1.706	0.07541
0.14	0.16	0.10	0.553	3.111	1.729	0.07565
0.14	0.17	0.10	0.580	3.146	1.760	0.07597
0.14	0.18	0.10	0.569	3.148	1.754	0.07639
0.14	0.19	0.10	0.571	3.156	1.755	0.07682
0.14	0.20	0.10	0.572	3.165	1.754	0.07731
0.14	0.21	0.10	0.552	3.171	1.753	0.07774
0.14	0.22	0.10	0.554	3.181	1.753	0.07823
0.14	0.23	0.10	0.565	3.191	1.754	0.07875
0.14	0.24	0.10	0.570	3.204	1.760	0.07917
0.14	0.25	0.10	0.554	3.216	1.764	0.07964
0.14	0.26	0.10	0.549	3.232	1.768	0.08033
0.14	0.27	0.10	0.594	3.249	1.772	0.08104
0.14	0.28	0.10	0.563	3.261	1.777	0.08141
0.14	0.29	0.10	0.578	3.276	1.782	0.08205
0.14	0.30	0.10	0.578	3.293	1.786	0.08273
0.14	0.31	0.10	0.573	3.315	1.792	0.08364
0.14	0.32	0.10	0.575	3.332	1.795	0.08442
0.14	0.33	0.10	0.577	3.355	1.800	0.08543
0.14	0.34	0.10	0.576	3.388	1.807	0.08690
0.14	0.35	0.10	0.576	3.456	1.813	0.09034
0.14	0.36	0.10	0.579	3.476	1.818	0.09120
0.14	0.37	0.10	0.558	3.511	1.809	0.09358
0.14	0.38	0.10	0.595	3.529	1.807	0.09468
0.14	0.39	0.10	0.573	3.572	1.794	0.09763
0.14	0.40	0.10	0.576	3.617	1.790	0.10034
0.14	0.41	0.10	0.582	3.669	1.782	0.10355
0.14	0.42	0.10	0.575	3.729	1.779	0.10701
0.14	0.43	0.10	0.579	3.769	1.777	0.10929
0.14	0.44	0.10	0.580	3.831	1.761	0.11352
0.14	0.45	0.10	0.551	3.875	1.748	0.11656
0.14	0.46	0.10	0.584	3.915	1.744	0.11891
0.14	0.47	0.10	0.599	3.964	1.732	0.12218
0.14	0.48	0.10	0.603	4.011	1.725	0.12506
0.14	0.49	0.10	0.605	4.067	1.701	0.12926
0.14	0.50	0.10	0.602	4.119	1.684	0.13297
0.14	0.51	0.10	0.573	4.155	1.671	0.13554
0.14	0.52	0.10	0.593	4.179	1.664	0.13713
0.14	0.53	0.10	0.602	4.198	1.659	0.13842
0.14	0.54	0.10	0.560	4.211	1.658	0.13919
0.14	0.55	0.10	0.588	4.224	1.654	0.14012
0.14	0.56	0.10	0.582	4.227	1.653	0.14034
0.14	0.57	0.10	0.592	4.236	1.652	0.14084
0.14	0.58	0.10	0.598	4.242	1.650	0.14121
0.14	0.59	0.10	0.585	4.246	1.649	0.14154
0.14	0.60	0.10	0.565	4.248	1.648	0.14167
0.14	0.61	0.10	0.599	4.254	1.648	0.14199
0.14	0.62	0.10	0.587	4.255	1.647	0.14214
0.14	0.63	0.10	0.587	4.260	1.643	0.14253
0.14	0.64	0.10	0.585	4.264	1.641	0.14286
0.14	0.65	0.10	0.587	4.262	1.641	0.14278
0.14	0.66	0.10	0.592	4.267	1.639	0.14316
0.14	0.67	0.10	0.610	4.266	1.642	0.14295
0.14	0.68	0.10	0.590	4.267	1.638	0.14318
0.14	0.69	0.10	0.596	4.268	1.639	0.14319
0.14	0.70	0.10	0.582	4.269	1.635	0.14343
0.14	0.71	0.10	0.610	4.275	1.635	0.14379
0.14	0.72	0.10	0.592	4.286	1.630	0.14455
0.14	0.73	0.10	0.587	4.288	1.631	0.14464
0.14	0.74	0.10	0.581	4.295	1.632	0.14496
0.14	0.75	0.10	0.580	4.294	1.632	0.14489
0.14	0.76	0.10	0.602	4.296	1.631	0.14511
0.14	0.77	0.10	0.581	4.299	1.637	0.14496
0.14	0.78	0.10	0.575	4.298	1.642	0.14467
0.14	0.79	0.10	0.594	4.293	1.651	0.14401
0.14	0.80	0.10	0.580	4.292	1.657	0.14364
0.14	0.81	0.10	0.598	4.296	1.665	0.14352
0.14	0.82	0.10	0.597	4.301	1.663	0.14388
0.14	0.83	0.10	0.615	4.309	1.660	0.14444
0.14	0.84	0.10	0.586	4.307	1.655	0.14456
0.14	0.85	0.10	0.612	4.303	1.661	0.14407
0.14	0.86	0.10	0.581	4.303	1.660	0.14413
0.14	0.87	0.10	0.594	4.299	1.663	0.14373
0.14	0.88	0.10	0.582	4.295	1.665	0.14343
0.14	0.89	0.10	0.580	4.292	1.668	0.14312
0.14	0.90	0.10	0.584	4.287	1.679	0.14238
0.14	0.91	0.10	0.584	4.286	1.686	0.14194
0.14	0.92	0.10	0.583	4.292	1.686	0.14229
0.14	0.93	0.10	0.579	4.298	1.689	0.14246
0.14	0.94	0.10	0.598	4.298	1.687	0.14258
0.14	0.95	0.10	0.589	4.300	1.691	0.14249
0.14	0.96	0.10	0.591	4.302	1.702	0.14214
0.14	0.97	0.10	0.600	4.312	1.731	0.14126
0.14	0.98	0.10	0.588	4.340	1.685	0.14497
0.14	0.99	0.10	0.599	4.331	1.687	0.14437
0.14	1.00	0.10	0.578	4.350	1.711	0.14429
0.15	0.01	0.10	0.585	3.259	1.976	0.07116
0.15	0.02	0.10	0.575	3.155	1.862	0.07126
0.15	0.03	0.10	0.545	3.103	1.800	0.07161
0.15	0.04	0.10	0.577	3.069	1.760	0.07175
0.15	0.05	0.10	0.563	3.045	1.732	0.07188
0.15	0.06	0.10	0.566	3.029	1.709	0.07219
0.15	0.07	0.10	0.573	3.020	1.689	0.07266
0.15	0.08	0.10	0.574	3.009	1.676	0.07274
0.15	0.09	0.10	0.566	3.001	1.665	0.07288
0.15	0.10	0.10	0.565	2.996	1.658	0.07295
0.15	0.11	0.10	0.570	3.009	1.668	0.07318
0.15	0.12	0.10	0.571	3.023	1.674	0.07363
0.15	0.13	0.10	0.585	3.038	1.681	0.07410
0.15	0.14	0.10	0.569	3.053	1.691	0.07439
0.15	0.15	0.10	0.538	3.067	1.703	0.07453
0.15	0.16	0.10	0.572	3.097	1.734	0.07465
0.15	0.17	0.10	0.575	3.127	1.755	0.07520
0.15	0.18	0.10	0.542	3.129	1.748	0.07567
0.15	0.19	0.10	0.566	3.133	1.748	0.07588
0.15	0.20	0.10	0.576	3.145	1.745	0.07668
0.15	0.21	0.10	0.570	3.153	1.748	0.07699
0.15	0.22	0.10	0.551	3.160	1.749	0.07731
0.15	0.23	0.10	0.575	3.172	1.747	0.07810
0.15	0.24	0.10	0.576	3.183	1.754	0.07834
0.15	0.25	0.10	0.579	3.199	1.756	0.07909
0.15	0.26	0.10	0.574	3.214	1.765	0.07944
0.15	0.27	0.10	0.577	3.230	1.768	0.08017
0.15	0.28	0.10	0.578	3.243	1.773	0.08067
0.15	0.29	0.10	0.570	3.260	1.779	0.08125
0.15	0.30	0.10	0.574	3.278	1.779	0.08231
0.15	0.31	0.10	0.568	3.300	1.783	0.08327
0.15	0.32	0.10	0.573	3.318	1.788	0.08401
0.15	0.33	0.10	0.574	3.348	1.794	0.08538
0.15	0.34	0.10	0.576	3.398	1.800	0.08780
0.15	0.35	0.10	0.579	3.460	1.804	0.09097
0.15	0.36	0.10	0.575	3.481	1.803	0.09222
0.15	0.37	0.10	0.582	3.502	1.795	0.09381
0.15	0.38	0.10	0.549	3.541	1.786	0.09635
0.15	0.39	0.10	0.588	3.590	1.779	0.09938
0.15	0.40	0.10	0.597	3.634	1.775	0.10201
0.15	0.41	0.10	0.573	3.687	1.773	0.10501
0.15	0.42	0.10	0.591	3.740	1.766	0.10826
0.15	0.43	0.10	0.579	3.795	1.757	0.11174
0.15	0.44	0.10	0.608	3.842	1.737	0.11523
0.15	0.45	0.10	0.580	3.884	1.731	0.11788
0.15	0.46	0.10	0.603	3.929	1.725	0.12056
0.15	0.47	0.10	0.578	3.975	1.714	0.12363
0.15	0.48	0.10	0.592	4.021	1.701	0.12678
0.15	0.49	0.10	0.583	4.077	1.675	0.13110
0.15	0.50	0.10	0.564	4.116	1.663	0.13374
0.15	0.51	0.10	0.588	4.143	1.658	0.13546
0.15	0.52	0.10	0.616	4.162	1.652	0.13683
0.15	0.53	0.10	0.599	4.181	1.648	0.13803
0.15	0.54	0.10	0.590	4.191	1.647	0.13864
0.15	0.55	0.10	0.598	4.202	1.644	0.13936
0.15	0.56	0.10	0.587	4.211	1.640	0.14003
0.15	0.57	0.10	0.586	4.213	1.639	0.14021
0.15	0.58	0.10	0.607	4.221	1.639	0.14061
0.15	0.59	0.10	0.581	4.227	1.638	0.14099
0.15	0.60	0.10	0.597	4.230	1.639	0.14109
0.15	0.61	0.10	0.584	4.234	1.636	0.14148
0.15	0.62	0.10	0.592	4.241	1.632	0.14201
0.15	0.63	0.10	0.586	4.246	1.627	0.14253
0.15	0.64	0.10	0.591	4.248	1.627	0.14266
0.15	0.65	0.10	0.585	4.250	1.625	0.14289
0.15	0.66	0.10	0.591	4.252	1.626	0.14288
0.15	0.67	0.10	0.581	4.256	1.623	0.14328
0.15	0.68	0.10	0.614	4.259	1.622	0.14346
0.15	0.69	0.10	0.627	4.261	1.618	0.14380
0.15	0.70	0.10	0.615	4.263	1.619	0.14383
0.15	0.71	0.10	0.581	4.270	1.615	0.14444
0.15	0.72	0.10	0.610	4.278	1.615	0.14484
0.15	0.73	0.10	0.610	4.282	1.618	0.14494
0.15	0.74	0.10	0.602	4.286	1.616	0.14522
0.15	0.75	0.10	0.599	4.291	1.623	0.14519
0.15	0.76	0.10	0.564	4.293	1.624	0.14526
0.15	0.77	0.10	0.616	4.295	1.634	0.14491
0.15	0.78	0.10	0.586	4.300	1.638	0.14497
0.15	0.79	0.10	0.578	4.297	1.648	0.14438
0.15	0.80	0.10	0.581	4.301	1.646	0.14466
0.15	0.81	0.10	0.594	4.302	1.643	0.14483
0.15	0.82	0.10	0.578	4.302	1.639	0.14503
0.15	0.83	0.10	0.584	4.300	1.637	0.14500
0.15	0.84	0.10	0.582	4.297	1.638	0.14481
0.15	0.85	0.10	0.587	4.296	1.640	0.14464
0.15	0.86	0.10	0.598	4.287	1.644	0.14398
0.15	0.87	0.10	0.585	4.282	1.650	0.14344
0.15	0.88	0.10	0.576	4.277	1.654	0.14298
0.15	0.89	0.10	0.601	4.272	1.654	0.14271
0.15	0.90	0.10	0.584	4.263	1.659	0.14194
0.15	0.91	0.10	0.580	4.257	1.668	0.14123
0.15	0.92	0.10	0.563	4.268	1.664	0.14201
0.15	0.93	0.10	0.589	4.271	1.665	0.14214
0.15	0.94	0.10	0.580	4.267	1.662	0.14204
0.15	0.95	0.10	0.606	4.268	1.667	0.14188
0.15	0.96	0.10	0.586	4.268	1.690	0.14076
0.15	0.97	0.10	0.588	4.292	1.678	0.14264
0.15	0.98	0.10	0.589	4.300	1.668	0.14361
0.15	0.99	0.10	0.551	4.297	1.674	0.14318
0.15	1.00	0.10	0.596	4.315	1.694	0.14319
0.16	0.01	0.10	0.577	3.236	1.968	0.07031
0.16	0.02	0.10	0.549	3.134	1.858	0.07036
0.16	0.03	0.10	0.578	3.079	1.794	0.07058
0.16	0.04	0.10	0.571	3.048	1.754	0.07093
0.16	0.05	0.10	0.557	3.026	1.724	0.07123
0.16	0.06	0.10	0.575	3.009	1.702	0.07139
0.16	0.07	0.10	0.546	2.999	1.684	0.07178
0.16	0.08	0.10	0.546	2.989	1.671	0.07186
0.16	0.09	0.10	0.579	2.981	1.661	0.07201
0.16	0.10	0.10	0.542	2.978	1.652	0.07229
0.16	0.11	0.10	0.550	2.989	1.661	0.07239
0.16	0.12	0.10	0.577	3.006	1.668	0.07299
0.16	0.13	0.10	0.575	3.021	1.678	0.07335
0.16	0.14	0.10	0.551	3.035	1.688	0.07360
0.16	0.15	0.10	0.582	3.053	1.697	0.07411
0.16	0.16	0.10	0.579	3.089	1.734	0.07418
0.16	0.17	0.10	0.570	3.109	1.746	0.07470
0.16	0.18	0.10	0.572	3.110	1.743	0.07491
0.16	0.19	0.10	0.580	3.118	1.741	0.07541
0.16	0.20	0.10	0.570	3.125	1.740	0.07585
0.16	0.21	0.10	0.552	3.132	1.740	0.07623
0.16	0.22	0.10	0.557	3.142	1.739	0.07683
0.16	0.23	0.10	0.576	3.153	1.742	0.07729
0.16	0.24	0.10	0.574	3.167	1.746	0.07783
0.16	0.25	0.10	0.595	3.183	1.753	0.07838
0.16	0.26	0.10	0.558	3.196	1.761	0.07869
0.16	0.27	0.10	0.571	3.213	1.763	0.07948
0.16	0.28	0.10	0.565	3.229	1.768	0.08011
0.16	0.29	0.10	0.559	3.245	1.772	0.08081
0.16	0.30	0.10	0.553	3.266	1.772	0.08194
0.16	0.31	0.10	0.546	3.287	1.777	0.08286
0.16	0.32	0.10	0.588	3.310	1.785	0.08374
0.16	0.33	0.10	0.571	3.346	1.791	0.08538
0.16	0.34	0.10	0.579	3.419	1.793	0.08933
0.16	0.35	0.10	0.575	3.449	1.792	0.09100
0.16	0.36	0.10	0.592	3.498	1.781	0.09426
0.16	0.37	0.10	0.577	3.510	1.778	0.09506
0.16	0.38	0.10	0.588	3.553	1.774	0.09762
0.16	0.39	0.10	0.549	3.600	1.768	0.10051
0.16	0.40	0.10	0.584	3.646	1.766	0.10309
0.16	0.41	0.10	0.574	3.708	1.757	0.10694
0.16	0.42	0.10	0.581	3.754	1.752	0.10971
0.16	0.43	0.10	0.579	3.816	1.728	0.11431
0.16	0.44	0.10	0.579	3.850	1.722	0.11643
0.16	0.45	0.10	0.580	3.896	1.715	0.11925
0.16	0.46	0.10	0.589	3.934	1.706	0.12178
0.16	0.47	0.10	0.572	3.977	1.700	0.12442
0.16	0.48	0.10	0.571	4.029	1.677	0.12834
0.16	0.49	0.10	0.597	4.075	1.661	0.13165
0.16	0.50	0.10	0.577	4.107	1.652	0.13376
0.16	0.51	0.10	0.582	4.128	1.647	0.13520
0.16	0.52	0.10	0.592	4.144	1.643	0.13627
0.16	0.53	0.10	0.602	4.161	1.642	0.13726
0.16	0.54	0.10	0.595	4.171	1.638	0.13794
0.16	0.55	0.10	0.579	4.182	1.634	0.13871
0.16	0.56	0.10	0.587	4.190	1.629	0.13943
0.16	0.57	0.10	0.585	4.197	1.628	0.13984
0.16	0.58	0.10	0.590	4.204	1.629	0.14013
0.16	0.59	0.10	0.586	4.207	1.624	0.14060
0.16	0.60	0.10	0.579	4.215	1.622	0.14108
0.16	0.61	0.10	0.574	4.220	1.618	0.14153
0.16	0.62	0.10	0.576	4.226	1.612	0.14216
0.16	0.63	0.10	0.587	4.232	1.613	0.14245
0.16	0.64	0.10	0.583	4.231	1.612	0.14246
0.16	0.65	0.10	0.583	4.236	1.611	0.14274
0.16	0.66	0.10	0.612	4.241	1.607	0.14321
0.16	0.67	0.10	0.598	4.249	1.605	0.14373
0.16	0.68	0.10	0.598	4.250	1.607	0.14371
0.16	0.69	0.10	0.594	4.252	1.606	0.14386
0.16	0.70	0.10	0.590	4.259	1.605	0.14428
0.16	0.71	0.10	0.610	4.265	1.604	0.14464
0.16	0.72	0.10	0.587	4.273	1.604	0.14507
0.16	0.73	0.10	0.587	4.282	1.607	0.14542
0.16	0.74	0.10	0.590	4.284	1.612	0.14534
0.16	0.75	0.10	0.588	4.293	1.616	0.14561
0.16	0.76	0.10	0.580	4.293	1.623	0.14530
0.16	0.77	0.10	0.580	4.293	1.627	0.14513
0.16	0.78	0.10	0.587	4.296	1.626	0.14531
0.16	0.79	0.10	0.572	4.297	1.627	0.14534
0.16	0.80	0.10	0.605	4.302	1.626	0.14560
0.16	0.81	0.10	0.580	4.296	1.624	0.14537
0.16	0.82	0.10	0.587	4.291	1.624	0.14513
0.16	0.83	0.10	0.586	4.285	1.625	0.14477
0.16	0.84	0.10	0.597	4.279	1.625	0.14443
0.16	0.85	0.10	0.600	4.272	1.632	0.14371
0.16	0.86	0.10	0.587	4.260	1.636	0.14292
0.16	0.87	0.10	0.588	4.252	1.636	0.14246
0.16	0.88	0.10	0.566	4.247	1.633	0.14235
0.16	0.89	0.10	0.584	4.238	1.637	0.14161
0.16	0.90	0.10	0.605	4.228	1.642	0.14086
0.16	0.91	0.10	0.589	4.227	1.642	0.14083
0.16	0.92	0.10	0.586	4.230	1.643	0.14091
0.16	0.93	0.10	0.581	4.234	1.637	0.14141
0.16	0.94	0.10	0.590	4.234	1.640	0.14130
0.16	0.95	0.10	0.579	4.229	1.649	0.14058
0.16	0.96	0.10	0.591	4.236	1.664	0.14028
0.16	0.97	0.10	0.587	4.255	1.633	0.14273
0.16	0.98	0.10	0.606	4.260	1.647	0.14240
0.16	0.99	0.10	0.584	4.265	1.660	0.14202
0.16	1.00	0.10	0.571	4.274	1.685	0.14136
0.17	0.01	0.10	0.552	3.216	1.961	0.06958
0.17	0.02	0.10	0.579	3.115	1.848	0.06979
0.17	0.03	0.10	0.546	3.063	1.788	0.07000
0.17	0.04	0.10	0.574	3.029	1.749	0.07009
0.17	0.05	0.10	0.568	3.006	1.720	0.07034
0.17	0.06	0.10	0.541	2.993	1.696	0.07087
0.17	0.07	0.10	0.576	2.979	1.678	0.07104
0.17	0.08	0.10	0.577	2.971	1.666	0.07116
0.17	0.09	0.10	0.561	2.966	1.656	0.07139
0.17	0.10	0.10	0.548	2.961	1.650	0.07146
0.17	0.11	0.10	0.554	2.976	1.656	0.07201
0.17	0.12	0.10	0.547	2.989	1.662	0.07239
0.17	0.13	0.10	0.542	3.007	1.671	0.07288
0.17	0.14	0.10	0.541	3.020	1.683	0.07300
0.17	0.15	0.10	0.545	3.039	1.698	0.07326
0.17	0.16	0.10	0.570	3.077	1.735	0.07345
0.17	0.17	0.10	0.574	3.086	1.737	0.07386
0.17	0.18	0.10	0.540	3.092	1.735	0.07427
0.17	0.19	0.10	0.570	3.098	1.733	0.07471
0.17	0.20	0.10	0.573	3.106	1.735	0.07510
0.17	0.21	0.10	0.573	3.116	1.733	0.07570
0.17	0.22	0.10	0.543	3.125	1.734	0.07612
0.17	0.23	0.10	0.571	3.138	1.736	0.07679
0.17	0.24	0.10	0.572	3.152	1.741	0.07727
0.17	0.25	0.10	0.572	3.166	1.750	0.07762
0.17	0.26	0.10	0.586	3.181	1.755	0.07817
0.17	0.27	0.10	0.560	3.197	1.759	0.07883
0.17	0.28	0.10	0.564	3.212	1.765	0.07935
0.17	0.29	0.10	0.571	3.233	1.767	0.08042
0.17	0.30	0.10	0.588	3.254	1.770	0.08142
0.17	0.31	0.10	0.567	3.278	1.775	0.08248
0.17	0.32	0.10	0.554	3.306	1.780	0.08374
0.17	0.33	0.10	0.558	3.350	1.785	0.08593
0.17	0.34	0.10	0.579	3.426	1.777	0.09048
0.17	0.35	0.10	0.574	3.449	1.779	0.09168
0.17	0.36	0.10	0.551	3.477	1.773	0.09351
0.17	0.37	0.10	0.583	3.523	1.763	0.09649
0.17	0.38	0.10	0.573	3.565	1.763	0.09884
0.17	0.39	0.10	0.594	3.607	1.758	0.10134
0.17	0.40	0.10	0.582	3.660	1.754	0.10445
0.17	0.41	0.10	0.568	3.718	1.743	0.10819
0.17	0.42	0.10	0.577	3.769	1.731	0.11154
0.17	0.43	0.10	0.594	3.812	1.718	0.11456
0.17	0.44	0.10	0.578	3.851	1.708	0.11716
0.17	0.45	0.10	0.608	3.898	1.704	0.11990
0.17	0.46	0.10	0.579	3.932	1.696	0.12215
0.17	0.47	0.10	0.580	3.973	1.684	0.12494
0.17	0.48	0.10	0.577	4.032	1.661	0.12926
0.17	0.49	0.10	0.586	4.067	1.648	0.13179
0.17	0.50	0.10	0.600	4.093	1.644	0.13338
0.17	0.51	0.10	0.610	4.113	1.638	0.13477
0.17	0.52	0.10	0.590	4.132	1.633	0.13608
0.17	0.53	0.10	0.583	4.142	1.630	0.13676
0.17	0.54	0.10	0.584	4.159	1.624	0.13794
0.17	0.55	0.10	0.579	4.167	1.620	0.13857
0.17	0.56	0.10	0.601	4.173	1.621	0.13883
0.17	0.57	0.10	0.615	4.179	1.618	0.13928
0.17	0.58	0.10	0.565	4.189	1.612	0.14017
0.17	0.59	0.10	0.622	4.193	1.612	0.14038
0.17	0.60	0.10	0.583	4.203	1.605	0.14121
0.17	0.61	0.10	0.561	4.208	1.604	0.14159
0.17	0.62	0.10	0.578	4.213	1.605	0.14177
0.17	0.63	0.10	0.620	4.216	1.601	0.14215
0.17	0.64	0.10	0.587	4.224	1.597	0.14273
0.17	0.65	0.10	0.588	4.226	1.595	0.14293
0.17	0.66	0.10	0.597	4.233	1.595	0.14334
0.17	0.67	0.10	0.590	4.237	1.593	0.14368
0.17	0.68	0.10	0.615	4.242	1.595	0.14386
0.17	0.69	0.10	0.586	4.249	1.593	0.14433
0.17	0.70	0.10	0.591	4.255	1.593	0.14461
0.17	0.71	0.10	0.576	4.262	1.598	0.14478
0.17	0.72	0.10	0.583	4.269	1.599	0.14507
0.17	0.73	0.10	0.580	4.279	1.604	0.14544
0.17	0.74	0.10	0.625	4.279	1.607	0.14524
0.17	0.75	0.10	0.581	4.283	1.612	0.14527
0.17	0.76	0.10	0.595	4.285	1.614	0.14528
0.17	0.77	0.10	0.592	4.290	1.614	0.14553
0.17	0.78	0.10	0.582	4.293	1.612	0.14584
0.17	0.79	0.10	0.581	4.290	1.609	0.14578
0.17	0.80	0.10	0.578	4.287	1.609	0.14564
0.17	0.81	0.10	0.609	4.278	1.609	0.14511
0.17	0.82	0.10	0.585	4.270	1.613	0.14451
0.17	0.83	0.10	0.581	4.261	1.613	0.14398
0.17	0.84	0.10	0.580	4.250	1.616	0.14326
0.17	0.85	0.10	0.592	4.237	1.620	0.14239
0.17	0.86	0.10	0.610	4.231	1.622	0.14198
0.17	0.87	0.10	0.613	4.225	1.617	0.14188
0.17	0.88	0.10	0.579	4.214	1.619	0.14115
0.17	0.89	0.10	0.602	4.202	1.626	0.14019
0.17	0.90	0.10	0.586	4.194	1.629	0.13962
0.17	0.91	0.10	0.609	4.197	1.626	0.13989
0.17	0.92	0.10	0.577	4.198	1.628	0.13986
0.17	0.93	0.10	0.583	4.200	1.626	0.14010
0.17	0.94	0.10	0.593	4.197	1.630	0.13975
0.17	0.95	0.10	0.570	4.193	1.646	0.13874
0.17	0.96	0.10	0.588	4.208	1.626	0.14053
0.17	0.97	0.10	0.581	4.213	1.625	0.14086
0.17	0.98	0.10	0.582	4.217	1.637	0.14049
0.17	0.99	0.10	0.586	4.218	1.653	0.13983
0.17	1.00	0.10	0.588	4.237	1.671	0.13997
0.18	0.01	0.10	0.591	3.198	1.957	0.06876
0.18	0.02	0.10	0.555	3.095	1.843	0.06896
0.18	0.03	0.10	0.565	3.043	1.782	0.06923
0.18	0.04	0.10	0.556	3.012	1.743	0.06952
0.18	0.05	0.10	0.547	2.990	1.712	0.06988
0.18	0.06	0.10	0.577	2.976	1.691	0.07018
0.18	0.07	0.10	0.543	2.965	1.674	0.07044
0.18	0.08	0.10	0.585	2.957	1.661	0.07067
0.18	0.09	0.10	0.544	2.949	1.651	0.07074
0.18	0.10	0.10	0.577	2.946	1.645	0.07088
0.18	0.11	0.10	0.574	2.960	1.653	0.07125
0.18	0.12	0.10	0.570	2.976	1.659	0.07183
0.18	0.13	0.10	0.578	2.991	1.667	0.07224
0.18	0.14	0.10	0.569	3.008	1.678	0.07259
0.18	0.15	0.10	0.569	3.030	1.701	0.07262
0.18	0.16	0.10	0.575	3.065	1.736	0.07278
0.18	0.17	0.10	0.558	3.067	1.729	0.07323
0.18	0.18	0.10	0.537	3.075	1.729	0.07369
0.18	0.19	0.10	0.545	3.082	1.729	0.07407
0.18	0.20	0.10	0.552	3.091	1.727	0.07467
0.18	0.21	0.10	0.598	3.100	1.726	0.07521
0.18	0.22	0.10	0.575	3.111	1.727	0.07578
0.18	0.23	0.10	0.551	3.123	1.732	0.07614
0.18	0.24	0.10	0.575	3.136	1.738	0.07658
0.18	0.25	0.10	0.566	3.152	1.745	0.07706
0.18	0.26	0.10	0.573	3.167	1.751	0.07756
0.18	0.27	0.10	0.574	3.181	1.755	0.07817
0.18	0.28	0.10	0.575	3.198	1.762	0.07871
0.18	0.29	0.10	0.569	3.217	1.763	0.07970
0.18	0.30	0.10	0.575	3.243	1.768	0.08087
0.18	0.31	0.10	0.572	3.267	1.771	0.08204
0.18	0.32	0.10	0.572	3.302	1.776	0.08372
0.18	0.33	0.10	0.544	3.371	1.777	0.08750
0.18	0.34	0.10	0.538	3.427	1.773	0.09077
0.18	0.35	0.10	0.581	3.459	1.766	0.09283
0.18	0.36	0.10	0.582	3.485	1.764	0.09439
0.18	0.37	0.10	0.572	3.533	1.757	0.09733
0.18	0.38	0.10	0.574	3.572	1.753	0.09965
0.18	0.39	0.10	0.576	3.617	1.751	0.10224
0.18	0.40	0.10	0.585	3.683	1.737	0.10655
0.18	0.41	0.10	0.600	3.725	1.728	0.10931
0.18	0.42	0.10	0.578	3.782	1.711	0.11324
0.18	0.43	0.10	0.576	3.817	1.704	0.11549
0.18	0.44	0.10	0.590	3.852	1.700	0.11762
0.18	0.45	0.10	0.581	3.889	1.694	0.11992
0.18	0.46	0.10	0.589	3.931	1.683	0.12274
0.18	0.47	0.10	0.587	3.982	1.663	0.12648
0.18	0.48	0.10	0.583	4.026	1.649	0.12951
0.18	0.49	0.10	0.610	4.056	1.640	0.13160
0.18	0.50	0.10	0.586	4.076	1.635	0.13290
0.18	0.51	0.10	0.578	4.096	1.629	0.13426
0.18	0.52	0.10	0.608	4.112	1.622	0.13549
0.18	0.53	0.10	0.587	4.126	1.619	0.13638
0.18	0.54	0.10	0.587	4.139	1.615	0.13728
0.18	0.55	0.10	0.584	4.151	1.609	0.13824
0.18	0.56	0.10	0.568	4.158	1.610	0.13853
0.18	0.57	0.10	0.573	4.166	1.608	0.13906
0.18	0.58	0.10	0.580	4.174	1.601	0.13982
0.18	0.59	0.10	0.569	4.180	1.599	0.14029
0.18	0.60	0.10	0.624	4.186	1.596	0.14071
0.18	0.61	0.10	0.573	4.191	1.596	0.14101
0.18	0.62	0.10	0.625	4.199	1.588	0.14179
0.18	0.63	0.10	0.553	4.205	1.588	0.14214
0.18	0.64	0.10	0.582	4.208	1.586	0.14236
0.18	0.65	0.10	0.617	4.216	1.583	0.14295
0.18	0.66	0.10	0.575	4.222	1.584	0.14327
0.18	0.67	0.10	0.585	4.231	1.584	0.14376
0.18	0.68	0.10	0.578	4.237	1.587	0.14391
0.18	0.69	0.10	0.590	4.244	1.590	0.14418
0.18	0.70	0.10	0.578	4.254	1.589	0.14473
0.18	0.71	0.10	0.596	4.264	1.596	0.14498
0.18	0.72	0.10	0.594	4.270	1.592	0.14544
0.18	0.73	0.10	0.593	4.269	1.594	0.14536
0.18	0.74	0.10	0.584	4.274	1.600	0.14534
0.18	0.75	0.10	0.567	4.280	1.599	0.14572
0.18	0.76	0.10	0.583	4.279	1.602	0.14549
0.18	0.77	0.10	0.573	4.280	1.594	0.14598
0.18	0.78	0.10	0.587	4.275	1.593	0.14570
0.18	0.79	0.10	0.582	4.272	1.591	0.14563
0.18	0.80	0.10	0.560	4.264	1.596	0.14501
0.18	0.81	0.10	0.586	4.255	1.599	0.14435
0.18	0.82	0.10	0.575	4.242	1.596	0.14376
0.18	0.83	0.10	0.600	4.230	1.602	0.14286
0.18	0.84	0.10	0.606	4.218	1.606	0.14200
0.18	0.85	0.10	0.618	4.209	1.607	0.14148
0.18	0.86	0.10	0.586	4.195	1.610	0.14057
0.18	0.87	0.10	0.583	4.186	1.610	0.14009
0.18	0.88	0.10	0.585	4.178	1.608	0.13972
0.18	0.89	0.10	0.585	4.166	1.617	0.13866
0.18	0.90	0.10	0.577	4.166	1.614	0.13882
0.18	0.91	0.10	0.586	4.163	1.620	0.13837
0.18	0.92	0.10	0.574	4.169	1.620	0.13868
0.18	0.93	0.10	0.581	4.169	1.623	0.13856
0.18	0.94	0.10	0.578	4.158	1.632	0.13756
0.18	0.95	0.10	0.581	4.161	1.635	0.13754
0.18	0.96	0.10	0.590	4.166	1.616	0.13871
0.18	0.97	0.10	0.590	4.168	1.622	0.13849
0.18	0.98	0.10	0.609	4.175	1.636	0.13829
0.18	0.99	0.10	0.581	4.183	1.647	0.13815
0.18	1.00	0.10	0.594	4.198	1.671	0.13784
0.19	0.01	0.10	0.546	3.181	1.952	0.06809
0.19	0.02	0.10	0.582	3.081	1.838	0.06843
0.19	0.03	0.10	0.545	3.027	1.777	0.06861
0.19	0.04	0.10	0.582	2.997	1.734	0.06913
0.19	0.05	0.10	0.574	2.972	1.709	0.06905
0.19	0.06	0.10	0.547	2.960	1.687	0.06951
0.19	0.07	0.10	0.575	2.949	1.672	0.06966
0.19	0.08	0.10	0.588	2.940	1.656	0.06999
0.19	0.09	0.10	0.545	2.935	1.644	0.07031
0.19	0.10	0.10	0.573	2.932	1.640	0.07036
0.19	0.11	0.10	0.574	2.945	1.651	0.07053
0.19	0.12	0.10	0.580	2.959	1.656	0.07104
0.19	0.13	0.10	0.540	2.977	1.666	0.07150
0.19	0.14	0.10	0.567	2.993	1.675	0.07195
0.19	0.15	0.10	0.579	3.024	1.704	0.07217
0.19	0.16	0.10	0.566	3.055	1.732	0.07240
0.19	0.17	0.10	0.576	3.054	1.726	0.07266
0.19	0.18	0.10	0.563	3.058	1.724	0.07299
0.19	0.19	0.10	0.540	3.068	1.723	0.07356
0.19	0.20	0.10	0.580	3.075	1.722	0.07401
0.19	0.21	0.10	0.578	3.082	1.723	0.07436
0.19	0.22	0.10	0.538	3.093	1.724	0.07493
0.19	0.23	0.10	0.560	3.108	1.728	0.07553
0.19	0.24	0.10	0.576	3.121	1.735	0.07591
0.19	0.25	0.10	0.551	3.137	1.744	0.07633
0.19	0.26	0.10	0.572	3.152	1.749	0.07687
0.19	0.27	0.10	0.575	3.169	1.753	0.07761
0.19	0.28	0.10	0.576	3.187	1.755	0.07846
0.19	0.29	0.10	0.577	3.207	1.759	0.07939
0.19	0.30	0.10	0.557	3.231	1.765	0.08036
0.19	0.31	0.10	0.568	3.262	1.767	0.08199
0.19	0.32	0.10	0.567	3.306	1.770	0.08426
0.19	0.33	0.10	0.575	3.388	1.767	0.08889
0.19	0.34	0.10	0.567	3.426	1.762	0.09123
0.19	0.35	0.10	0.576	3.466	1.759	0.09357
0.19	0.36	0.10	0.575	3.494	1.756	0.09528
0.19	0.37	0.10	0.580	3.535	1.750	0.09779
0.19	0.38	0.10	0.585	3.579	1.744	0.10053
0.19	0.39	0.10	0.571	3.631	1.732	0.10398
0.19	0.40	0.10	0.575	3.690	1.724	0.10758
0.19	0.41	0.10	0.569	3.735	1.715	0.11045
0.19	0.42	0.10	0.575	3.778	1.702	0.11343
0.19	0.43	0.10	0.587	3.811	1.698	0.11544
0.19	0.44	0.10	0.601	3.848	1.689	0.11791
0.19	0.45	0.10	0.587	3.884	1.682	0.12023
0.19	0.46	0.10	0.584	3.925	1.670	0.12301
0.19	0.47	0.10	0.580	3.978	1.651	0.12681
0.19	0.48	0.10	0.592	4.015	1.639	0.12937
0.19	0.49	0.10	0.569	4.045	1.629	0.13149
0.19	0.50	0.10	0.569	4.063	1.626	0.13266
0.19	0.51	0.10	0.587	4.081	1.621	0.13384
0.19	0.52	0.10	0.582	4.099	1.613	0.13519
0.19	0.53	0.10	0.579	4.110	1.611	0.13591
0.19	0.54	0.10	0.554	4.122	1.609	0.13660
0.19	0.55	0.10	0.585	4.132	1.604	0.13739
0.19	0.56	0.10	0.586	4.143	1.601	0.13816
0.19	0.57	0.10	0.620	4.150	1.598	0.13867
0.19	0.58	0.10	0.585	4.159	1.594	0.13938
0.19	0.59	0.10	0.582	4.163	1.591	0.13974
0.19	0.60	0.10	0.589	4.172	1.586	0.14044
0.19	0.61	0.10	0.566	4.180	1.582	0.14103
0.19	0.62	0.10	0.584	4.188	1.580	0.14158
0.19	0.63	0.10	0.581	4.192	1.579	0.14184
0.19	0.64	0.10	0.579	4.200	1.578	0.14234
0.19	0.65	0.10	0.589	4.208	1.577	0.14284
0.19	0.66	0.10	0.610	4.215	1.578	0.14316
0.19	0.67	0.10	0.577	4.222	1.580	0.14343
0.19	0.68	0.10	0.595	4.233	1.581	0.14397
0.19	0.69	0.10	0.589	4.243	1.586	0.14429
0.19	0.70	0.10	0.579	4.249	1.585	0.14466
0.19	0.71	0.10	0.592	4.255	1.585	0.14498
0.19	0.72	0.10	0.609	4.259	1.587	0.14512
0.19	0.73	0.10	0.639	4.263	1.590	0.14523
0.19	0.74	0.10	0.580	4.268	1.589	0.14553
0.19	0.75	0.10	0.575	4.266	1.587	0.14546
0.19	0.76	0.10	0.580	4.264	1.585	0.14550
0.19	0.77	0.10	0.589	4.258	1.583	0.14525
0.19	0.78	0.10	0.588	4.251	1.584	0.14484
0.19	0.79	0.10	0.581	4.246	1.582	0.14461
0.19	0.80	0.10	0.603	4.238	1.587	0.14393
0.19	0.81	0.10	0.597	4.224	1.586	0.14325
0.19	0.82	0.10	0.575	4.211	1.591	0.14233
0.19	0.83	0.10	0.575	4.194	1.597	0.14112
0.19	0.84	0.10	0.607	4.185	1.596	0.14063
0.19	0.85	0.10	0.563	4.175	1.599	0.13996
0.19	0.86	0.10	0.587	4.161	1.599	0.13925
0.19	0.87	0.10	0.579	4.150	1.605	0.13836
0.19	0.88	0.10	0.584	4.143	1.604	0.13804
0.19	0.89	0.10	0.582	4.138	1.608	0.13753
0.19	0.90	0.10	0.576	4.137	1.610	0.13739
0.19	0.91	0.10	0.596	4.130	1.613	0.13691
0.19	0.92	0.10	0.578	4.135	1.616	0.13703
0.19	0.93	0.10	0.586	4.128	1.629	0.13604
0.19	0.94	0.10	0.574	4.127	1.624	0.13621
0.19	0.95	0.10	0.591	4.132	1.613	0.13701
0.19	0.96	0.10	0.585	4.128	1.616	0.13664
0.19	0.97	0.10	0.592	4.129	1.622	0.13642
0.19	0.98	0.10	0.575	4.139	1.630	0.13654
0.19	0.99	0.10	0.581	4.144	1.645	0.13615
0.19	1.00	0.10	0.580	4.158	1.679	0.13527
0.20	0.01	0.10	0.583	3.166	1.942	0.06779
0.20	0.02	0.10	0.548	3.065	1.832	0.06786
0.20	0.03	0.10	0.588	3.012	1.773	0.06797
0.20	0.04	0.10	0.559	2.982	1.730	0.06850
0.20	0.05	0.10	0.586	2.959	1.704	0.06860
0.20	0.06	0.10	0.563	2.943	1.684	0.06872
0.20	0.07	0.10	0.541	2.934	1.667	0.06912
0.20	0.08	0.10	0.547	2.927	1.651	0.06950
0.20	0.09	0.10	0.567	2.920	1.645	0.06951
0.20	0.10	0.10	0.549	2.920	1.637	0.06988
0.20	0.11	0.10	0.569	2.932	1.645	0.07014
0.20	0.12	0.10	0.572	2.948	1.654	0.07053
0.20	0.13	0.10	0.537	2.963	1.661	0.07098
0.20	0.14	0.10	0.564	2.981	1.672	0.07141
0.20	0.15	0.10	0.574	3.019	1.708	0.07167
0.20	0.16	0.10	0.575	3.038	1.728	0.07172
0.20	0.17	0.10	0.584	3.038	1.721	0.07206
0.20	0.18	0.10	0.570	3.046	1.718	0.07262
0.20	0.19	0.10	0.568	3.052	1.719	0.07290
0.20	0.20	0.10	0.576	3.060	1.717	0.07344
0.20	0.21	0.10	0.561	3.071	1.718	0.07402
0.20	0.22	0.10	0.575	3.081	1.721	0.07439
0.20	0.23	0.10	0.551	3.095	1.725	0.07497
0.20	0.24	0.10	0.562	3.109	1.732	0.07537
0.20	0.25	0.10	0.573	3.125	1.739	0.07588
0.20	0.26	0.10	0.572	3.142	1.745	0.07656
0.20	0.27	0.10	0.562	3.157	1.747	0.07723
0.20	0.28	0.10	0.553	3.175	1.752	0.07798
0.20	0.29	0.10	0.579	3.197	1.755	0.07906
0.20	0.30	0.10	0.567	3.223	1.761	0.08015
0.20	0.31	0.10	0.569	3.260	1.766	0.08192
0.20	0.32	0.10	0.574	3.314	1.762	0.08505
0.20	0.33	0.10	0.584	3.398	1.754	0.09012
0.20	0.34	0.10	0.576	3.428	1.753	0.09177
0.20	0.35	0.10	0.564	3.461	1.753	0.09360
0.20	0.36	0.10	0.569	3.498	1.745	0.09608
0.20	0.37	0.10	0.546	3.539	1.744	0.09830
0.20	0.38	0.10	0.570	3.590	1.730	0.10180
0.20	0.39	0.10	0.569	3.648	1.721	0.10543
0.20	0.40	0.10	0.569	3.692	1.715	0.10811
0.20	0.41	0.10	0.569	3.747	1.700	0.11184
0.20	0.42	0.10	0.567	3.773	1.694	0.11357
0.20	0.43	0.10	0.561	3.806	1.690	0.11558
0.20	0.44	0.10	0.615	3.842	1.681	0.11794
0.20	0.45	0.10	0.577	3.880	1.675	0.12033
0.20	0.46	0.10	0.563	3.929	1.655	0.12393
0.20	0.47	0.10	0.567	3.975	1.638	0.12726
0.20	0.48	0.10	0.591	4.007	1.631	0.12936
0.20	0.49	0.10	0.577	4.030	1.622	0.13106
0.20	0.50	0.10	0.586	4.052	1.618	0.13238
0.20	0.51	0.10	0.600	4.066	1.613	0.13338
0.20	0.52	0.10	0.591	4.084	1.610	0.13451
0.20	0.53	0.10	0.585	4.094	1.603	0.13541
0.20	0.54	0.10	0.591	4.104	1.600	0.13606
0.20	0.55	0.10	0.588	4.116	1.597	0.13691
0.20	0.56	0.10	0.594	4.125	1.591	0.13764
0.20	0.57	0.10	0.582	4.133	1.587	0.13830
0.20	0.58	0.10	0.557	4.142	1.585	0.13885
0.20	0.59	0.10	0.568	4.152	1.581	0.13956
0.20	0.60	0.10	0.587	4.159	1.578	0.14010
0.20	0.61	0.10	0.585	4.166	1.578	0.14050
0.20	0.62	0.10	0.584	4.173	1.574	0.14104
0.20	0.63	0.10	0.580	4.182	1.574	0.14155
0.20	0.64	0.10	0.607	4.192	1.572	0.14220
0.20	0.65	0.10	0.600	4.200	1.574	0.14254
0.20	0.66	0.10	0.581	4.211	1.576	0.14301
0.20	0.67	0.10	0.594	4.224	1.580	0.14353
0.20	0.68	0.10	0.586	4.229	1.579	0.14383
0.20	0.69	0.10	0.584	4.237	1.578	0.14431
0.20	0.70	0.10	0.575	4.242	1.581	0.14451
0.20	0.71	0.10	0.602	4.249	1.581	0.14488
0.20	0.72	0.10	0.571	4.250	1.582	0.14485
0.20	0.73	0.10	0.602	4.248	1.581	0.14482
0.20	0.74	0.10	0.578	4.247	1.578	0.14489
0.20	0.75	0.10	0.580	4.245	1.574	0.14498
0.20	0.76	0.10	0.581	4.239	1.574	0.14465
0.20	0.77	0.10	0.574	4.232	1.574	0.14421
0.20	0.78	0.10	0.580	4.226	1.576	0.14383
0.20	0.79	0.10	0.580	4.218	1.576	0.14340
0.20	0.80	0.10	0.595	4.209	1.581	0.14272
0.20	0.81	0.10	0.575	4.193	1.581	0.14180
0.20	0.82	0.10	0.584	4.176	1.579	0.14099
0.20	0.83	0.10	0.592	4.162	1.588	0.13983
0.20	0.84	0.10	0.601	4.152	1.587	0.13927
0.20	0.85	0.10	0.583	4.142	1.593	0.13851
0.20	0.86	0.10	0.577	4.129	1.597	0.13761
0.20	0.87	0.10	0.584	4.119	1.600	0.13688
0.20	0.88	0.10	0.597	4.114	1.600	0.13663
0.20	0.89	0.10	0.593	4.109	1.604	0.13618
0.20	0.90	0.10	0.588	4.107	1.608	0.13588
0.20	0.91	0.10	0.595	4.105	1.618	0.13531
0.20	0.92	0.10	0.566	4.103	1.623	0.13497
0.20	0.93	0.10	0.619	4.101	1.620	0.13494
0.20	0.94	0.10	0.578	4.099	1.618	0.13498
0.20	0.95	0.10	0.580	4.096	1.620	0.13473
0.20	0.96	0.10	0.583	4.091	1.621	0.13437
0.20	0.97	0.10	0.580	4.090	1.622	0.13425
0.20	0.98	0.10	0.585	4.097	1.638	0.13392
0.20	0.99	0.10	0.574	4.104	1.648	0.13381
[truncated: 8,001 more rows]
