# Supplementary material for: A study of Mandelbrot and Julia Sets via Picard–Thakur iteration with s-convexity
Source: PLoS One. 2025 Mar 21;20(3):e0315271. doi: 10.1371/journal.pone.0315271 (PMC11927917; doi:10.1371/journal.pone.0315271)
Supplement: Data 1 — (ZIP) [file pone.0315271.s001.zip › data/mandelbrot/k2/heatmaps_data/results3_0.4.tsv]

sigma	psi	rho	time	ANI	AET	NAI
0.01	0.01	0.40	0.431	3.778	2.018	0.09790
0.01	0.02	0.40	2.408	3.721	1.955	0.09788
0.01	0.03	0.40	0.480	3.688	1.917	0.09794
0.01	0.04	0.40	0.485	3.667	1.894	0.09791
0.01	0.05	0.40	0.603	3.651	1.875	0.09799
0.01	0.06	0.40	0.609	3.638	1.858	0.09813
0.01	0.07	0.40	0.579	3.628	1.845	0.09818
0.01	0.08	0.40	0.601	3.620	1.834	0.09832
0.01	0.09	0.40	0.588	3.612	1.826	0.09827
0.01	0.10	0.40	0.566	3.607	1.818	0.09836
0.01	0.11	0.40	0.589	3.600	1.810	0.09841
0.01	0.12	0.40	0.547	3.596	1.801	0.09864
0.01	0.13	0.40	0.580	3.591	1.796	0.09861
0.01	0.14	0.40	0.568	3.589	1.791	0.09875
0.01	0.15	0.40	0.581	3.584	1.787	0.09866
0.01	0.16	0.40	0.588	3.582	1.782	0.09878
0.01	0.17	0.40	0.561	3.579	1.776	0.09896
0.01	0.18	0.40	0.598	3.576	1.774	0.09888
0.01	0.19	0.40	0.563	3.571	1.768	0.09886
0.01	0.20	0.40	0.580	3.569	1.763	0.09901
0.01	0.21	0.40	0.578	3.567	1.759	0.09916
0.01	0.22	0.40	0.571	3.566	1.757	0.09916
0.01	0.23	0.40	0.564	3.566	1.753	0.09939
0.01	0.24	0.40	0.615	3.563	1.752	0.09928
0.01	0.25	0.40	0.571	3.563	1.748	0.09945
0.01	0.26	0.40	0.581	3.562	1.745	0.09954
0.01	0.27	0.40	0.561	3.561	1.743	0.09960
0.01	0.28	0.40	0.597	3.561	1.742	0.09966
0.01	0.29	0.40	0.552	3.562	1.739	0.09983
0.01	0.30	0.40	0.601	3.561	1.737	0.09984
0.01	0.31	0.40	0.620	3.560	1.737	0.09983
0.01	0.32	0.40	0.597	3.561	1.733	0.10005
0.01	0.33	0.40	0.562	3.561	1.732	0.10014
0.01	0.34	0.40	0.574	3.561	1.730	0.10021
0.01	0.35	0.40	0.566	3.562	1.731	0.10022
0.01	0.36	0.40	0.578	3.562	1.730	0.10026
0.01	0.37	0.40	0.517	3.563	1.733	0.10021
0.01	0.38	0.40	0.549	3.565	1.730	0.10046
0.01	0.39	0.40	0.574	3.566	1.731	0.10043
0.01	0.40	0.40	0.562	3.567	1.729	0.10058
0.01	0.41	0.40	0.565	3.572	1.734	0.10061
0.01	0.42	0.40	0.556	3.577	1.737	0.10071
0.01	0.43	0.40	0.565	3.582	1.741	0.10083
0.01	0.44	0.40	0.562	3.585	1.747	0.10071
0.01	0.45	0.40	0.550	3.590	1.752	0.10076
0.01	0.46	0.40	0.568	3.596	1.754	0.10091
0.01	0.47	0.40	0.597	3.601	1.759	0.10094
0.01	0.48	0.40	0.570	3.604	1.763	0.10095
0.01	0.49	0.40	0.592	3.609	1.769	0.10097
0.01	0.50	0.40	0.577	3.614	1.774	0.10096
0.01	0.51	0.40	0.592	3.621	1.780	0.10104
0.01	0.52	0.40	0.560	3.625	1.787	0.10094
0.01	0.53	0.40	0.548	3.634	1.792	0.10118
0.01	0.54	0.40	0.553	3.644	1.803	0.10116
0.01	0.55	0.40	0.585	3.650	1.811	0.10114
0.01	0.56	0.40	0.575	3.656	1.816	0.10119
0.01	0.57	0.40	0.593	3.662	1.822	0.10125
0.01	0.58	0.40	0.562	3.667	1.824	0.10138
0.01	0.59	0.40	0.588	3.670	1.828	0.10136
0.01	0.60	0.40	0.559	3.674	1.833	0.10134
0.01	0.61	0.40	0.539	3.677	1.835	0.10136
0.01	0.62	0.40	0.564	3.680	1.838	0.10141
0.01	0.63	0.40	0.585	3.683	1.838	0.10158
0.01	0.64	0.40	0.592	3.686	1.840	0.10163
0.01	0.65	0.40	0.577	3.688	1.841	0.10169
0.01	0.66	0.40	0.632	3.690	1.845	0.10163
0.01	0.67	0.40	0.598	3.692	1.847	0.10163
0.01	0.68	0.40	0.587	3.694	1.850	0.10161
0.01	0.69	0.40	0.577	3.699	1.849	0.10191
0.01	0.70	0.40	0.555	3.699	1.851	0.10181
0.01	0.71	0.40	0.580	3.699	1.852	0.10179
0.01	0.72	0.40	0.554	3.701	1.854	0.10178
0.01	0.73	0.40	0.598	3.702	1.856	0.10171
0.01	0.74	0.40	0.565	3.704	1.858	0.10178
0.01	0.75	0.40	0.597	3.708	1.858	0.10193
0.01	0.76	0.40	0.570	3.709	1.860	0.10196
0.01	0.77	0.40	0.554	3.711	1.861	0.10198
0.01	0.78	0.40	0.585	3.714	1.863	0.10208
0.01	0.79	0.40	0.568	3.716	1.865	0.10211
0.01	0.80	0.40	0.561	3.719	1.867	0.10212
0.01	0.81	0.40	0.550	3.721	1.866	0.10229
0.01	0.82	0.40	0.570	3.723	1.868	0.10230
0.01	0.83	0.40	0.536	3.726	1.872	0.10225
0.01	0.84	0.40	0.644	3.728	1.872	0.10238
0.01	0.85	0.40	0.581	3.732	1.875	0.10246
0.01	0.86	0.40	0.566	3.736	1.879	0.10247
0.01	0.87	0.40	0.579	3.738	1.883	0.10237
0.01	0.88	0.40	0.564	3.742	1.883	0.10264
0.01	0.89	0.40	0.561	3.746	1.886	0.10264
0.01	0.90	0.40	0.552	3.752	1.892	0.10276
0.01	0.91	0.40	0.578	3.760	1.896	0.10296
0.01	0.92	0.40	0.571	3.767	1.901	0.10308
0.01	0.93	0.40	0.632	3.775	1.910	0.10308
0.01	0.94	0.40	0.565	3.783	1.913	0.10340
0.01	0.95	0.40	0.552	3.793	1.917	0.10374
0.01	0.96	0.40	0.585	3.802	1.920	0.10408
0.01	0.97	0.40	0.561	3.813	1.923	0.10453
0.01	0.98	0.40	0.577	3.823	1.926	0.10492
0.01	0.99	0.40	0.564	3.835	1.931	0.10542
0.01	1.00	0.40	0.553	3.853	1.953	0.10529
0.02	0.01	0.40	0.547	3.715	1.990	0.09576
0.02	0.02	0.40	0.596	3.661	1.930	0.09582
0.02	0.03	0.40	0.574	3.634	1.893	0.09620
0.02	0.04	0.40	0.562	3.616	1.868	0.09640
0.02	0.05	0.40	0.560	3.601	1.848	0.09657
0.02	0.06	0.40	0.576	3.589	1.835	0.09657
0.02	0.07	0.40	0.554	3.582	1.820	0.09692
0.02	0.08	0.40	0.562	3.572	1.810	0.09689
0.02	0.09	0.40	0.566	3.568	1.801	0.09709
0.02	0.10	0.40	0.595	3.563	1.790	0.09733
0.02	0.11	0.40	0.576	3.556	1.786	0.09721
0.02	0.12	0.40	0.559	3.554	1.781	0.09733
0.02	0.13	0.40	0.559	3.552	1.774	0.09754
0.02	0.14	0.40	0.568	3.548	1.769	0.09759
0.02	0.15	0.40	0.546	3.546	1.765	0.09764
0.02	0.16	0.40	0.562	3.545	1.761	0.09779
0.02	0.17	0.40	0.588	3.544	1.759	0.09790
0.02	0.18	0.40	0.568	3.541	1.757	0.09781
0.02	0.19	0.40	0.552	3.541	1.751	0.09806
0.02	0.20	0.40	0.579	3.538	1.748	0.09811
0.02	0.21	0.40	0.526	3.536	1.747	0.09798
0.02	0.22	0.40	0.570	3.537	1.743	0.09829
0.02	0.23	0.40	0.578	3.538	1.742	0.09834
0.02	0.24	0.40	0.578	3.539	1.740	0.09854
0.02	0.25	0.40	0.639	3.541	1.739	0.09869
0.02	0.26	0.40	0.573	3.543	1.739	0.09877
0.02	0.27	0.40	0.551	3.544	1.740	0.09883
0.02	0.28	0.40	0.618	3.546	1.736	0.09909
0.02	0.29	0.40	0.574	3.546	1.740	0.09893
0.02	0.30	0.40	0.562	3.550	1.740	0.09914
0.02	0.31	0.40	0.561	3.548	1.741	0.09896
0.02	0.32	0.40	0.580	3.549	1.740	0.09904
0.02	0.33	0.40	0.594	3.552	1.742	0.09914
0.02	0.34	0.40	0.604	3.553	1.743	0.09917
0.02	0.35	0.40	0.588	3.557	1.743	0.09934
0.02	0.36	0.40	0.604	3.559	1.747	0.09926
0.02	0.37	0.40	0.562	3.562	1.750	0.09926
0.02	0.38	0.40	0.580	3.567	1.749	0.09961
0.02	0.39	0.40	0.579	3.571	1.756	0.09948
0.02	0.40	0.40	0.578	3.578	1.760	0.09966
0.02	0.41	0.40	0.583	3.588	1.768	0.09985
0.02	0.42	0.40	0.568	3.598	1.776	0.09999
0.02	0.43	0.40	0.589	3.603	1.783	0.09994
0.02	0.44	0.40	0.605	3.608	1.789	0.09989
0.02	0.45	0.40	0.564	3.612	1.794	0.09988
0.02	0.46	0.40	0.571	3.618	1.797	0.10004
0.02	0.47	0.40	0.603	3.622	1.802	0.09998
0.02	0.48	0.40	0.560	3.626	1.802	0.10021
0.02	0.49	0.40	0.587	3.629	1.807	0.10017
0.02	0.50	0.40	0.571	3.632	1.809	0.10023
0.02	0.51	0.40	0.597	3.637	1.807	0.10061
0.02	0.52	0.40	0.573	3.639	1.810	0.10054
0.02	0.53	0.40	0.592	3.641	1.813	0.10053
0.02	0.54	0.40	0.598	3.644	1.814	0.10059
0.02	0.55	0.40	0.566	3.646	1.817	0.10059
0.02	0.56	0.40	0.577	3.647	1.818	0.10063
0.02	0.57	0.40	0.567	3.649	1.818	0.10067
0.02	0.58	0.40	0.578	3.651	1.822	0.10064
0.02	0.59	0.40	0.588	3.652	1.824	0.10059
0.02	0.60	0.40	0.559	3.653	1.824	0.10068
0.02	0.61	0.40	0.597	3.657	1.823	0.10091
0.02	0.62	0.40	0.571	3.658	1.826	0.10082
0.02	0.63	0.40	0.590	3.660	1.824	0.10101
0.02	0.64	0.40	0.564	3.661	1.825	0.10103
0.02	0.65	0.40	0.607	3.665	1.826	0.10118
0.02	0.66	0.40	0.610	3.666	1.825	0.10129
0.02	0.67	0.40	0.581	3.667	1.826	0.10133
0.02	0.68	0.40	0.576	3.669	1.827	0.10137
0.02	0.69	0.40	0.589	3.671	1.826	0.10154
0.02	0.70	0.40	0.580	3.674	1.825	0.10176
0.02	0.71	0.40	0.587	3.675	1.828	0.10166
0.02	0.72	0.40	0.581	3.676	1.831	0.10154
0.02	0.73	0.40	0.590	3.678	1.832	0.10158
0.02	0.74	0.40	0.578	3.680	1.832	0.10176
0.02	0.75	0.40	0.563	3.682	1.833	0.10176
0.02	0.76	0.40	0.567	3.685	1.833	0.10196
0.02	0.77	0.40	0.619	3.689	1.833	0.10212
0.02	0.78	0.40	0.570	3.691	1.834	0.10222
0.02	0.79	0.40	0.559	3.694	1.833	0.10245
0.02	0.80	0.40	0.573	3.697	1.836	0.10241
0.02	0.81	0.40	0.567	3.701	1.837	0.10265
0.02	0.82	0.40	0.569	3.701	1.842	0.10241
0.02	0.83	0.40	0.575	3.708	1.845	0.10261
0.02	0.84	0.40	0.594	3.712	1.846	0.10275
0.02	0.85	0.40	0.601	3.714	1.850	0.10273
0.02	0.86	0.40	0.575	3.721	1.851	0.10303
0.02	0.87	0.40	0.580	3.725	1.854	0.10308
0.02	0.88	0.40	0.592	3.731	1.857	0.10330
0.02	0.89	0.40	0.586	3.733	1.859	0.10327
0.02	0.90	0.40	0.571	3.737	1.863	0.10334
0.02	0.91	0.40	0.577	3.745	1.863	0.10378
0.02	0.92	0.40	0.616	3.752	1.869	0.10385
0.02	0.93	0.40	0.573	3.759	1.874	0.10398
0.02	0.94	0.40	0.591	3.770	1.878	0.10441
0.02	0.95	0.40	0.596	3.780	1.888	0.10443
0.02	0.96	0.40	0.572	3.796	1.898	0.10484
0.02	0.97	0.40	0.593	3.819	1.908	0.10560
0.02	0.98	0.40	0.587	3.843	1.917	0.10648
0.02	0.99	0.40	0.584	3.864	1.934	0.10684
0.02	1.00	0.40	0.566	3.899	1.987	0.10613
0.03	0.01	0.40	0.586	3.659	1.971	0.09364
0.03	0.02	0.40	0.583	3.609	1.910	0.09393
0.03	0.03	0.40	0.588	3.585	1.869	0.09464
0.03	0.04	0.40	0.605	3.568	1.845	0.09486
0.03	0.05	0.40	0.560	3.555	1.828	0.09502
0.03	0.06	0.40	0.576	3.544	1.817	0.09496
0.03	0.07	0.40	0.620	3.537	1.804	0.09522
0.03	0.08	0.40	0.571	3.531	1.792	0.09551
0.03	0.09	0.40	0.558	3.525	1.784	0.09557
0.03	0.10	0.40	0.592	3.521	1.777	0.09571
0.03	0.11	0.40	0.576	3.516	1.771	0.09575
0.03	0.12	0.40	0.587	3.513	1.765	0.09588
0.03	0.13	0.40	0.586	3.509	1.759	0.09594
0.03	0.14	0.40	0.595	3.508	1.755	0.09606
0.03	0.15	0.40	0.580	3.504	1.752	0.09604
0.03	0.16	0.40	0.556	3.504	1.746	0.09632
0.03	0.17	0.40	0.578	3.502	1.743	0.09633
0.03	0.18	0.40	0.577	3.503	1.738	0.09663
0.03	0.19	0.40	0.585	3.501	1.737	0.09658
0.03	0.20	0.40	0.588	3.501	1.739	0.09651
0.03	0.21	0.40	0.579	3.504	1.736	0.09681
0.03	0.22	0.40	0.604	3.506	1.740	0.09673
0.03	0.23	0.40	0.566	3.511	1.738	0.09706
0.03	0.24	0.40	0.546	3.513	1.738	0.09719
0.03	0.25	0.40	0.602	3.518	1.740	0.09736
0.03	0.26	0.40	0.561	3.521	1.744	0.09730
0.03	0.27	0.40	0.576	3.526	1.748	0.09741
0.03	0.28	0.40	0.577	3.533	1.754	0.09753
0.03	0.29	0.40	0.578	3.541	1.763	0.09752
0.03	0.30	0.40	0.629	3.548	1.766	0.09776
0.03	0.31	0.40	0.564	3.552	1.769	0.09782
0.03	0.32	0.40	0.562	3.557	1.773	0.09786
0.03	0.33	0.40	0.570	3.562	1.773	0.09819
0.03	0.34	0.40	0.598	3.563	1.774	0.09819
0.03	0.35	0.40	0.579	3.567	1.774	0.09835
0.03	0.36	0.40	0.597	3.569	1.773	0.09853
0.03	0.37	0.40	0.544	3.572	1.776	0.09855
0.03	0.38	0.40	0.598	3.575	1.778	0.09861
0.03	0.39	0.40	0.583	3.577	1.776	0.09881
0.03	0.40	0.40	0.589	3.578	1.779	0.09876
0.03	0.41	0.40	0.600	3.583	1.781	0.09889
0.03	0.42	0.40	0.578	3.589	1.783	0.09914
0.03	0.43	0.40	0.585	3.593	1.785	0.09925
0.03	0.44	0.40	0.610	3.594	1.784	0.09934
0.03	0.45	0.40	0.574	3.597	1.788	0.09936
0.03	0.46	0.40	0.572	3.598	1.789	0.09937
0.03	0.47	0.40	0.587	3.603	1.789	0.09959
0.03	0.48	0.40	0.603	3.604	1.790	0.09957
0.03	0.49	0.40	0.549	3.606	1.791	0.09969
0.03	0.50	0.40	0.565	3.609	1.792	0.09977
0.03	0.51	0.40	0.589	3.610	1.792	0.09989
0.03	0.52	0.40	0.585	3.614	1.794	0.09997
0.03	0.53	0.40	0.596	3.614	1.793	0.10001
0.03	0.54	0.40	0.565	3.617	1.795	0.10008
0.03	0.55	0.40	0.566	3.619	1.795	0.10017
0.03	0.56	0.40	0.567	3.622	1.795	0.10041
0.03	0.57	0.40	0.583	3.624	1.796	0.10041
0.03	0.58	0.40	0.586	3.626	1.798	0.10045
0.03	0.59	0.40	0.617	3.628	1.798	0.10056
0.03	0.60	0.40	0.563	3.630	1.797	0.10069
0.03	0.61	0.40	0.601	3.632	1.800	0.10069
0.03	0.62	0.40	0.570	3.635	1.804	0.10062
0.03	0.63	0.40	0.545	3.636	1.803	0.10076
0.03	0.64	0.40	0.573	3.639	1.802	0.10096
0.03	0.65	0.40	0.579	3.640	1.803	0.10094
0.03	0.66	0.40	0.595	3.643	1.804	0.10105
0.03	0.67	0.40	0.562	3.645	1.802	0.10126
0.03	0.68	0.40	0.609	3.648	1.803	0.10141
0.03	0.69	0.40	0.563	3.651	1.806	0.10145
0.03	0.70	0.40	0.586	3.655	1.806	0.10161
0.03	0.71	0.40	0.586	3.656	1.810	0.10151
0.03	0.72	0.40	0.583	3.659	1.811	0.10160
0.03	0.73	0.40	0.577	3.660	1.810	0.10171
0.03	0.74	0.40	0.577	3.663	1.811	0.10183
0.03	0.75	0.40	0.574	3.668	1.811	0.10213
0.03	0.76	0.40	0.582	3.670	1.814	0.10205
0.03	0.77	0.40	0.586	3.673	1.814	0.10226
0.03	0.78	0.40	0.578	3.676	1.816	0.10231
0.03	0.79	0.40	0.591	3.680	1.815	0.10260
0.03	0.80	0.40	0.572	3.684	1.818	0.10264
0.03	0.81	0.40	0.555	3.686	1.823	0.10253
0.03	0.82	0.40	0.625	3.691	1.826	0.10263
0.03	0.83	0.40	0.599	3.693	1.829	0.10258
0.03	0.84	0.40	0.578	3.697	1.830	0.10278
0.03	0.85	0.40	0.594	3.704	1.835	0.10288
0.03	0.86	0.40	0.590	3.707	1.839	0.10289
0.03	0.87	0.40	0.577	3.715	1.839	0.10326
0.03	0.88	0.40	0.563	3.719	1.846	0.10319
0.03	0.89	0.40	0.572	3.723	1.849	0.10326
0.03	0.90	0.40	0.612	3.728	1.849	0.10351
0.03	0.91	0.40	0.572	3.737	1.858	0.10359
0.03	0.92	0.40	0.598	3.744	1.862	0.10377
0.03	0.93	0.40	0.592	3.752	1.868	0.10391
0.03	0.94	0.40	0.575	3.762	1.877	0.10400
0.03	0.95	0.40	0.597	3.780	1.889	0.10443
0.03	0.96	0.40	0.607	3.808	1.890	0.10592
0.03	0.97	0.40	0.582	3.832	1.886	0.10743
0.03	0.98	0.40	0.591	3.852	1.887	0.10850
0.03	0.99	0.40	0.557	3.876	1.902	0.10906
0.03	1.00	0.40	0.620	3.926	1.985	0.10775
0.04	0.01	0.40	0.571	3.619	1.955	0.09218
0.04	0.02	0.40	0.581	3.570	1.893	0.09262
0.04	0.03	0.40	0.594	3.544	1.863	0.09269
0.04	0.04	0.40	0.558	3.528	1.836	0.09316
0.04	0.05	0.40	0.556	3.519	1.818	0.09352
0.04	0.06	0.40	0.577	3.512	1.804	0.09389
0.04	0.07	0.40	0.569	3.504	1.791	0.09408
0.04	0.08	0.40	0.569	3.497	1.780	0.09425
0.04	0.09	0.40	0.588	3.493	1.774	0.09431
0.04	0.10	0.40	0.584	3.491	1.766	0.09459
0.04	0.11	0.40	0.578	3.487	1.757	0.09483
0.04	0.12	0.40	0.562	3.484	1.752	0.09491
0.04	0.13	0.40	0.559	3.483	1.749	0.09498
0.04	0.14	0.40	0.586	3.482	1.744	0.09522
0.04	0.15	0.40	0.583	3.479	1.741	0.09518
0.04	0.16	0.40	0.592	3.478	1.736	0.09534
0.04	0.17	0.40	0.586	3.476	1.736	0.09529
0.04	0.18	0.40	0.586	3.478	1.733	0.09553
0.04	0.19	0.40	0.574	3.480	1.736	0.09552
0.04	0.20	0.40	0.567	3.485	1.736	0.09574
0.04	0.21	0.40	0.565	3.489	1.741	0.09574
0.04	0.22	0.40	0.580	3.499	1.749	0.09588
0.04	0.23	0.40	0.578	3.507	1.755	0.09598
0.04	0.24	0.40	0.572	3.514	1.759	0.09622
0.04	0.25	0.40	0.574	3.519	1.762	0.09636
0.04	0.26	0.40	0.570	3.523	1.763	0.09649
0.04	0.27	0.40	0.577	3.526	1.767	0.09648
0.04	0.28	0.40	0.559	3.531	1.768	0.09670
0.04	0.29	0.40	0.566	3.535	1.770	0.09682
0.04	0.30	0.40	0.567	3.537	1.770	0.09696
0.04	0.31	0.40	0.586	3.540	1.771	0.09706
0.04	0.32	0.40	0.608	3.544	1.772	0.09725
0.04	0.33	0.40	0.553	3.548	1.770	0.09751
0.04	0.34	0.40	0.564	3.552	1.772	0.09768
0.04	0.35	0.40	0.572	3.556	1.774	0.09776
0.04	0.36	0.40	0.568	3.560	1.774	0.09801
0.04	0.37	0.40	0.585	3.562	1.772	0.09821
0.04	0.38	0.40	0.614	3.564	1.771	0.09838
0.04	0.39	0.40	0.559	3.566	1.773	0.09837
0.04	0.40	0.40	0.554	3.566	1.770	0.09848
0.04	0.41	0.40	0.558	3.569	1.771	0.09861
0.04	0.42	0.40	0.574	3.573	1.770	0.09891
0.04	0.43	0.40	0.600	3.575	1.770	0.09899
0.04	0.44	0.40	0.554	3.577	1.771	0.09906
0.04	0.45	0.40	0.528	3.580	1.772	0.09919
0.04	0.46	0.40	0.582	3.582	1.770	0.09940
0.04	0.47	0.40	0.573	3.585	1.772	0.09948
0.04	0.48	0.40	0.605	3.587	1.773	0.09954
0.04	0.49	0.40	0.561	3.590	1.773	0.09968
0.04	0.50	0.40	0.570	3.592	1.776	0.09964
0.04	0.51	0.40	0.579	3.595	1.777	0.09976
0.04	0.52	0.40	0.580	3.597	1.776	0.09993
0.04	0.53	0.40	0.568	3.602	1.776	0.10017
0.04	0.54	0.40	0.580	3.604	1.777	0.10024
0.04	0.55	0.40	0.555	3.606	1.778	0.10036
0.04	0.56	0.40	0.586	3.609	1.777	0.10050
0.04	0.57	0.40	0.583	3.612	1.776	0.10074
0.04	0.58	0.40	0.582	3.613	1.780	0.10063
0.04	0.59	0.40	0.574	3.617	1.780	0.10083
0.04	0.60	0.40	0.565	3.619	1.780	0.10091
0.04	0.61	0.40	0.567	3.622	1.781	0.10106
0.04	0.62	0.40	0.578	3.624	1.782	0.10108
0.04	0.63	0.40	0.544	3.627	1.780	0.10134
0.04	0.64	0.40	0.582	3.630	1.781	0.10149
0.04	0.65	0.40	0.566	3.634	1.781	0.10171
0.04	0.66	0.40	0.578	3.635	1.784	0.10161
0.04	0.67	0.40	0.611	3.640	1.786	0.10183
0.04	0.68	0.40	0.570	3.644	1.788	0.10188
0.04	0.69	0.40	0.569	3.648	1.790	0.10201
0.04	0.70	0.40	0.612	3.652	1.792	0.10218
0.04	0.71	0.40	0.584	3.654	1.794	0.10219
0.04	0.72	0.40	0.594	3.661	1.795	0.10249
0.04	0.73	0.40	0.601	3.666	1.796	0.10276
0.04	0.74	0.40	0.588	3.670	1.801	0.10269
0.04	0.75	0.40	0.593	3.675	1.801	0.10297
0.04	0.76	0.40	0.569	3.679	1.806	0.10299
0.04	0.77	0.40	0.564	3.685	1.807	0.10322
0.04	0.78	0.40	0.605	3.689	1.810	0.10328
0.04	0.79	0.40	0.584	3.695	1.815	0.10339
0.04	0.80	0.40	0.540	3.704	1.817	0.10374
0.04	0.81	0.40	0.582	3.709	1.824	0.10374
0.04	0.82	0.40	0.602	3.717	1.828	0.10392
0.04	0.83	0.40	0.573	3.725	1.834	0.10408
0.04	0.84	0.40	0.576	3.733	1.838	0.10436
0.04	0.85	0.40	0.564	3.737	1.840	0.10448
0.04	0.86	0.40	0.614	3.741	1.840	0.10468
0.04	0.87	0.40	0.603	3.743	1.844	0.10460
0.04	0.88	0.40	0.593	3.749	1.849	0.10467
0.04	0.89	0.40	0.571	3.758	1.853	0.10498
0.04	0.90	0.40	0.599	3.768	1.856	0.10538
0.04	0.91	0.40	0.575	3.775	1.854	0.10584
0.04	0.92	0.40	0.588	3.786	1.852	0.10656
0.04	0.93	0.40	0.570	3.793	1.859	0.10664
0.04	0.94	0.40	0.590	3.800	1.864	0.10675
0.04	0.95	0.40	0.582	3.808	1.871	0.10683
0.04	0.96	0.40	0.583	3.812	1.886	0.10634
0.04	0.97	0.40	0.588	3.810	1.900	0.10553
0.04	0.98	0.40	0.569	3.812	1.913	0.10496
0.04	0.99	0.40	0.569	3.829	1.921	0.10551
0.04	1.00	0.40	0.576	3.921	1.977	0.10789
0.05	0.01	0.40	0.570	3.595	1.943	0.09150
0.05	0.02	0.40	0.601	3.540	1.884	0.09144
0.05	0.03	0.40	0.571	3.515	1.848	0.09187
0.05	0.04	0.40	0.553	3.498	1.827	0.09195
0.05	0.05	0.40	0.560	3.492	1.807	0.09261
0.05	0.06	0.40	0.581	3.483	1.795	0.09274
0.05	0.07	0.40	0.578	3.478	1.779	0.09326
0.05	0.08	0.40	0.564	3.473	1.772	0.09335
0.05	0.09	0.40	0.566	3.468	1.765	0.09338
0.05	0.10	0.40	0.583	3.466	1.755	0.09375
0.05	0.11	0.40	0.603	3.463	1.749	0.09391
0.05	0.12	0.40	0.573	3.460	1.745	0.09394
0.05	0.13	0.40	0.566	3.459	1.741	0.09405
0.05	0.14	0.40	0.602	3.459	1.735	0.09438
0.05	0.15	0.40	0.561	3.457	1.733	0.09437
0.05	0.16	0.40	0.576	3.456	1.732	0.09438
0.05	0.17	0.40	0.561	3.459	1.731	0.09458
0.05	0.18	0.40	0.568	3.465	1.738	0.09459
0.05	0.19	0.40	0.604	3.475	1.743	0.09489
0.05	0.20	0.40	0.598	3.481	1.748	0.09491
0.05	0.21	0.40	0.582	3.487	1.753	0.09503
0.05	0.22	0.40	0.569	3.492	1.756	0.09516
0.05	0.23	0.40	0.559	3.498	1.759	0.09535
0.05	0.24	0.40	0.574	3.502	1.760	0.09552
0.05	0.25	0.40	0.592	3.507	1.764	0.09557
0.05	0.26	0.40	0.570	3.511	1.765	0.09578
0.05	0.27	0.40	0.587	3.516	1.765	0.09603
0.05	0.28	0.40	0.570	3.520	1.767	0.09618
0.05	0.29	0.40	0.597	3.526	1.768	0.09640
0.05	0.30	0.40	0.579	3.530	1.770	0.09657
0.05	0.31	0.40	0.584	3.533	1.768	0.09683
0.05	0.32	0.40	0.592	3.537	1.768	0.09704
0.05	0.33	0.40	0.587	3.542	1.769	0.09722
0.05	0.34	0.40	0.563	3.546	1.768	0.09755
0.05	0.35	0.40	0.570	3.551	1.764	0.09798
0.05	0.36	0.40	0.581	3.555	1.761	0.09832
0.05	0.37	0.40	0.587	3.554	1.762	0.09830
0.05	0.38	0.40	0.566	3.555	1.760	0.09840
0.05	0.39	0.40	0.583	3.556	1.758	0.09857
0.05	0.40	0.40	0.565	3.558	1.756	0.09878
0.05	0.41	0.40	0.591	3.558	1.755	0.09881
0.05	0.42	0.40	0.574	3.561	1.755	0.09897
0.05	0.43	0.40	0.580	3.564	1.758	0.09898
0.05	0.44	0.40	0.604	3.567	1.759	0.09908
0.05	0.45	0.40	0.577	3.570	1.759	0.09928
0.05	0.46	0.40	0.568	3.574	1.759	0.09953
0.05	0.47	0.40	0.583	3.576	1.760	0.09954
0.05	0.48	0.40	0.586	3.580	1.759	0.09984
0.05	0.49	0.40	0.578	3.581	1.758	0.09990
0.05	0.50	0.40	0.578	3.581	1.761	0.09981
0.05	0.51	0.40	0.610	3.585	1.761	0.10002
0.05	0.52	0.40	0.596	3.587	1.763	0.10003
0.05	0.53	0.40	0.562	3.591	1.761	0.10033
0.05	0.54	0.40	0.560	3.593	1.760	0.10053
0.05	0.55	0.40	0.573	3.597	1.762	0.10066
0.05	0.56	0.40	0.589	3.602	1.763	0.10086
0.05	0.57	0.40	0.580	3.606	1.763	0.10108
0.05	0.58	0.40	0.579	3.610	1.764	0.10122
0.05	0.59	0.40	0.579	3.613	1.763	0.10148
0.05	0.60	0.40	0.549	3.618	1.764	0.10167
0.05	0.61	0.40	0.572	3.621	1.764	0.10187
0.05	0.62	0.40	0.559	3.626	1.769	0.10186
0.05	0.63	0.40	0.578	3.629	1.766	0.10218
0.05	0.64	0.40	0.554	3.632	1.769	0.10221
0.05	0.65	0.40	0.556	3.638	1.771	0.10241
0.05	0.66	0.40	0.570	3.642	1.774	0.10246
0.05	0.67	0.40	0.576	3.649	1.776	0.10275
0.05	0.68	0.40	0.583	3.654	1.776	0.10304
0.05	0.69	0.40	0.556	3.659	1.782	0.10303
0.05	0.70	0.40	0.587	3.670	1.789	0.10327
0.05	0.71	0.40	0.580	3.678	1.790	0.10371
0.05	0.72	0.40	0.578	3.684	1.791	0.10400
0.05	0.73	0.40	0.577	3.688	1.791	0.10421
0.05	0.74	0.40	0.584	3.696	1.797	0.10431
0.05	0.75	0.40	0.570	3.705	1.800	0.10467
0.05	0.76	0.40	0.616	3.715	1.802	0.10513
0.05	0.77	0.40	0.573	3.726	1.806	0.10550
0.05	0.78	0.40	0.582	3.735	1.808	0.10591
0.05	0.79	0.40	0.575	3.743	1.812	0.10618
0.05	0.80	0.40	0.569	3.754	1.815	0.10664
0.05	0.81	0.40	0.584	3.762	1.815	0.10704
0.05	0.82	0.40	0.591	3.774	1.812	0.10786
0.05	0.83	0.40	0.579	3.783	1.809	0.10854
0.05	0.84	0.40	0.573	3.790	1.812	0.10878
0.05	0.85	0.40	0.571	3.800	1.816	0.10907
0.05	0.86	0.40	0.582	3.808	1.822	0.10928
0.05	0.87	0.40	0.580	3.817	1.822	0.10974
0.05	0.88	0.40	0.593	3.821	1.821	0.11000
0.05	0.89	0.40	0.564	3.827	1.829	0.10994
0.05	0.90	0.40	0.596	3.830	1.831	0.11002
0.05	0.91	0.40	0.586	3.832	1.837	0.10984
0.05	0.92	0.40	0.552	3.836	1.845	0.10964
0.05	0.93	0.40	0.562	3.837	1.851	0.10944
0.05	0.94	0.40	0.551	3.840	1.853	0.10951
0.05	0.95	0.40	0.595	3.843	1.866	0.10905
0.05	0.96	0.40	0.574	3.844	1.874	0.10869
0.05	0.97	0.40	0.587	3.845	1.876	0.10866
0.05	0.98	0.40	0.572	3.848	1.871	0.10904
0.05	0.99	0.40	0.587	3.840	1.896	0.10738
0.05	1.00	0.40	0.615	3.928	1.970	0.10860
0.06	0.01	0.40	0.578	3.576	1.932	0.09099
0.06	0.02	0.40	0.574	3.525	1.871	0.09125
0.06	0.03	0.40	0.575	3.496	1.842	0.09107
0.06	0.04	0.40	0.569	3.477	1.818	0.09124
0.06	0.05	0.40	0.559	3.466	1.801	0.09151
0.06	0.06	0.40	0.577	3.459	1.786	0.09184
0.06	0.07	0.40	0.557	3.454	1.774	0.09213
0.06	0.08	0.40	0.571	3.449	1.765	0.09237
0.06	0.09	0.40	0.607	3.445	1.756	0.09256
0.06	0.10	0.40	0.564	3.440	1.748	0.09271
0.06	0.11	0.40	0.593	3.439	1.743	0.09289
0.06	0.12	0.40	0.557	3.439	1.738	0.09316
0.06	0.13	0.40	0.550	3.437	1.733	0.09326
0.06	0.14	0.40	0.588	3.436	1.731	0.09330
0.06	0.15	0.40	0.583	3.438	1.731	0.09344
0.06	0.16	0.40	0.560	3.445	1.734	0.09369
0.06	0.17	0.40	0.586	3.452	1.741	0.09370
0.06	0.18	0.40	0.572	3.458	1.745	0.09386
0.06	0.19	0.40	0.573	3.465	1.749	0.09403
0.06	0.20	0.40	0.579	3.473	1.751	0.09436
0.06	0.21	0.40	0.557	3.478	1.757	0.09435
0.06	0.22	0.40	0.584	3.481	1.757	0.09446
0.06	0.23	0.40	0.610	3.485	1.758	0.09468
0.06	0.24	0.40	0.547	3.491	1.760	0.09491
0.06	0.25	0.40	0.588	3.496	1.760	0.09516
0.06	0.26	0.40	0.573	3.501	1.761	0.09538
0.06	0.27	0.40	0.588	3.505	1.760	0.09566
0.06	0.28	0.40	0.599	3.510	1.761	0.09590
0.06	0.29	0.40	0.581	3.514	1.761	0.09609
0.06	0.30	0.40	0.565	3.519	1.763	0.09633
0.06	0.31	0.40	0.568	3.525	1.762	0.09668
0.06	0.32	0.40	0.552	3.532	1.761	0.09711
0.06	0.33	0.40	0.564	3.540	1.758	0.09771
0.06	0.34	0.40	0.559	3.543	1.757	0.09792
0.06	0.35	0.40	0.561	3.541	1.754	0.09793
0.06	0.36	0.40	0.560	3.540	1.754	0.09793
0.06	0.37	0.40	0.578	3.543	1.751	0.09819
0.06	0.38	0.40	0.569	3.543	1.749	0.09833
0.06	0.39	0.40	0.560	3.546	1.748	0.09851
0.06	0.40	0.40	0.537	3.550	1.749	0.09865
0.06	0.41	0.40	0.563	3.556	1.748	0.09903
0.06	0.42	0.40	0.564	3.559	1.749	0.09916
0.06	0.43	0.40	0.596	3.559	1.752	0.09904
0.06	0.44	0.40	0.576	3.561	1.750	0.09922
0.06	0.45	0.40	0.581	3.564	1.745	0.09960
0.06	0.46	0.40	0.591	3.565	1.747	0.09956
0.06	0.47	0.40	0.598	3.566	1.747	0.09967
0.06	0.48	0.40	0.566	3.570	1.748	0.09984
0.06	0.49	0.40	0.565	3.572	1.745	0.10012
0.06	0.50	0.40	0.609	3.574	1.745	0.10018
0.06	0.51	0.40	0.563	3.579	1.748	0.10031
0.06	0.52	0.40	0.591	3.583	1.747	0.10056
0.06	0.53	0.40	0.602	3.586	1.746	0.10079
0.06	0.54	0.40	0.580	3.590	1.746	0.10104
0.06	0.55	0.40	0.569	3.592	1.748	0.10101
0.06	0.56	0.40	0.547	3.598	1.751	0.10120
0.06	0.57	0.40	0.580	3.600	1.751	0.10132
0.06	0.58	0.40	0.589	3.606	1.751	0.10162
0.06	0.59	0.40	0.607	3.611	1.755	0.10173
0.06	0.60	0.40	0.584	3.616	1.755	0.10203
0.06	0.61	0.40	0.552	3.620	1.756	0.10214
0.06	0.62	0.40	0.568	3.624	1.756	0.10238
0.06	0.63	0.40	0.580	3.630	1.760	0.10253
0.06	0.64	0.40	0.545	3.637	1.763	0.10275
0.06	0.65	0.40	0.563	3.644	1.763	0.10313
0.06	0.66	0.40	0.569	3.651	1.767	0.10331
0.06	0.67	0.40	0.609	3.660	1.770	0.10367
0.06	0.68	0.40	0.546	3.673	1.775	0.10414
0.06	0.69	0.40	0.562	3.685	1.773	0.10491
0.06	0.70	0.40	0.576	3.696	1.770	0.10569
0.06	0.71	0.40	0.559	3.708	1.770	0.10634
0.06	0.72	0.40	0.568	3.720	1.769	0.10698
0.06	0.73	0.40	0.572	3.731	1.771	0.10750
0.06	0.74	0.40	0.560	3.742	1.771	0.10813
0.06	0.75	0.40	0.564	3.752	1.773	0.10859
0.06	0.76	0.40	0.607	3.757	1.774	0.10878
0.06	0.77	0.40	0.564	3.763	1.774	0.10911
0.06	0.78	0.40	0.565	3.771	1.774	0.10954
0.06	0.79	0.40	0.572	3.779	1.779	0.10976
0.06	0.80	0.40	0.571	3.785	1.780	0.11002
0.06	0.81	0.40	0.589	3.794	1.788	0.11013
0.06	0.82	0.40	0.566	3.801	1.787	0.11054
0.06	0.83	0.40	0.583	3.807	1.796	0.11045
0.06	0.84	0.40	0.579	3.819	1.804	0.11076
0.06	0.85	0.40	0.590	3.828	1.814	0.11075
0.06	0.86	0.40	0.590	3.840	1.816	0.11131
0.06	0.87	0.40	0.590	3.846	1.823	0.11131
0.06	0.88	0.40	0.601	3.847	1.824	0.11128
0.06	0.89	0.40	0.573	3.844	1.825	0.11109
0.06	0.90	0.40	0.586	3.845	1.828	0.11099
0.06	0.91	0.40	0.560	3.845	1.832	0.11079
0.06	0.92	0.40	0.560	3.848	1.837	0.11068
0.06	0.93	0.40	0.573	3.845	1.840	0.11039
0.06	0.94	0.40	0.578	3.846	1.837	0.11061
0.06	0.95	0.40	0.583	3.843	1.836	0.11053
0.06	0.96	0.40	0.565	3.856	1.840	0.11099
0.06	0.97	0.40	0.581	3.865	1.840	0.11148
0.06	0.98	0.40	0.556	3.865	1.854	0.11084
0.06	0.99	0.40	0.605	3.863	1.881	0.10943
0.06	1.00	0.40	0.588	3.926	1.947	0.10964
0.07	0.01	0.40	0.576	3.560	1.919	0.09074
0.07	0.02	0.40	0.627	3.507	1.861	0.09073
0.07	0.03	0.40	0.571	3.480	1.832	0.09072
0.07	0.04	0.40	0.573	3.460	1.811	0.09067
0.07	0.05	0.40	0.576	3.449	1.794	0.09092
0.07	0.06	0.40	0.567	3.440	1.780	0.09112
0.07	0.07	0.40	0.551	3.435	1.769	0.09137
0.07	0.08	0.40	0.554	3.431	1.758	0.09172
0.07	0.09	0.40	0.593	3.426	1.749	0.09193
0.07	0.10	0.40	0.565	3.425	1.741	0.09221
0.07	0.11	0.40	0.558	3.421	1.737	0.09221
0.07	0.12	0.40	0.586	3.419	1.732	0.09236
0.07	0.13	0.40	0.545	3.421	1.730	0.09258
0.07	0.14	0.40	0.563	3.422	1.730	0.09263
0.07	0.15	0.40	0.576	3.428	1.733	0.09276
0.07	0.16	0.40	0.573	3.437	1.738	0.09306
0.07	0.17	0.40	0.587	3.443	1.742	0.09317
0.07	0.18	0.40	0.564	3.450	1.745	0.09342
0.07	0.19	0.40	0.566	3.456	1.749	0.09352
0.07	0.20	0.40	0.552	3.463	1.751	0.09381
0.07	0.21	0.40	0.566	3.468	1.754	0.09392
0.07	0.22	0.40	0.582	3.473	1.756	0.09412
0.07	0.23	0.40	0.588	3.478	1.757	0.09434
0.07	0.24	0.40	0.559	3.483	1.758	0.09459
0.07	0.25	0.40	0.562	3.491	1.759	0.09497
0.07	0.26	0.40	0.571	3.496	1.758	0.09527
0.07	0.27	0.40	0.553	3.501	1.755	0.09567
0.07	0.28	0.40	0.598	3.506	1.755	0.09597
0.07	0.29	0.40	0.576	3.511	1.752	0.09641
0.07	0.30	0.40	0.583	3.519	1.754	0.09671
0.07	0.31	0.40	0.572	3.521	1.749	0.09712
0.07	0.32	0.40	0.580	3.526	1.750	0.09731
0.07	0.33	0.40	0.584	3.527	1.749	0.09739
0.07	0.34	0.40	0.564	3.530	1.748	0.09762
0.07	0.35	0.40	0.613	3.533	1.749	0.09776
0.07	0.36	0.40	0.567	3.540	1.747	0.09823
0.07	0.37	0.40	0.577	3.544	1.744	0.09859
0.07	0.38	0.40	0.576	3.548	1.740	0.09897
0.07	0.39	0.40	0.561	3.550	1.737	0.09931
0.07	0.40	0.40	0.563	3.552	1.735	0.09948
0.07	0.41	0.40	0.592	3.551	1.735	0.09946
0.07	0.42	0.40	0.578	3.547	1.736	0.09916
0.07	0.43	0.40	0.563	3.549	1.735	0.09933
0.07	0.44	0.40	0.580	3.551	1.737	0.09934
0.07	0.45	0.40	0.599	3.555	1.738	0.09948
0.07	0.46	0.40	0.563	3.557	1.736	0.09971
0.07	0.47	0.40	0.565	3.561	1.736	0.09990
0.07	0.48	0.40	0.593	3.563	1.735	0.10009
0.07	0.49	0.40	0.569	3.566	1.736	0.10017
0.07	0.50	0.40	0.580	3.571	1.735	0.10056
0.07	0.51	0.40	0.564	3.574	1.736	0.10061
0.07	0.52	0.40	0.562	3.577	1.736	0.10079
0.07	0.53	0.40	0.550	3.580	1.736	0.10098
0.07	0.54	0.40	0.556	3.584	1.737	0.10112
0.07	0.55	0.40	0.581	3.590	1.737	0.10146
0.07	0.56	0.40	0.623	3.593	1.737	0.10164
0.07	0.57	0.40	0.558	3.600	1.740	0.10186
0.07	0.58	0.40	0.582	3.605	1.742	0.10200
0.07	0.59	0.40	0.571	3.612	1.743	0.10237
0.07	0.60	0.40	0.564	3.617	1.745	0.10256
0.07	0.61	0.40	0.576	3.625	1.748	0.10288
0.07	0.62	0.40	0.572	3.631	1.751	0.10299
0.07	0.63	0.40	0.576	3.638	1.753	0.10334
0.07	0.64	0.40	0.597	3.647	1.753	0.10375
0.07	0.65	0.40	0.577	3.658	1.756	0.10429
0.07	0.66	0.40	0.561	3.672	1.758	0.10493
0.07	0.67	0.40	0.565	3.692	1.755	0.10617
0.07	0.68	0.40	0.572	3.706	1.749	0.10725
0.07	0.69	0.40	0.579	3.711	1.751	0.10741
0.07	0.70	0.40	0.575	3.721	1.751	0.10797
0.07	0.71	0.40	0.583	3.733	1.749	0.10870
0.07	0.72	0.40	0.605	3.739	1.754	0.10879
0.07	0.73	0.40	0.593	3.747	1.756	0.10911
0.07	0.74	0.40	0.566	3.756	1.759	0.10948
0.07	0.75	0.40	0.604	3.763	1.762	0.10970
0.07	0.76	0.40	0.570	3.769	1.764	0.10993
0.07	0.77	0.40	0.584	3.779	1.767	0.11035
0.07	0.78	0.40	0.572	3.786	1.770	0.11060
0.07	0.79	0.40	0.569	3.792	1.772	0.11081
0.07	0.80	0.40	0.589	3.800	1.778	0.11096
0.07	0.81	0.40	0.582	3.804	1.779	0.11114
0.07	0.82	0.40	0.582	3.813	1.785	0.11134
0.07	0.83	0.40	0.607	3.819	1.792	0.11131
0.07	0.84	0.40	0.598	3.825	1.802	0.11118
0.07	0.85	0.40	0.565	3.837	1.809	0.11147
0.07	0.86	0.40	0.573	3.845	1.818	0.11148
0.07	0.87	0.40	0.561	3.849	1.822	0.11154
0.07	0.88	0.40	0.566	3.855	1.827	0.11163
0.07	0.89	0.40	0.587	3.855	1.834	0.11123
0.07	0.90	0.40	0.598	3.851	1.832	0.11115
0.07	0.91	0.40	0.573	3.849	1.833	0.11093
0.07	0.92	0.40	0.552	3.846	1.832	0.11086
0.07	0.93	0.40	0.590	3.850	1.832	0.11107
0.07	0.94	0.40	0.561	3.855	1.827	0.11163
0.07	0.95	0.40	0.602	3.859	1.821	0.11210
0.07	0.96	0.40	0.561	3.866	1.823	0.11238
0.07	0.97	0.40	0.588	3.868	1.834	0.11201
0.07	0.98	0.40	0.554	3.874	1.843	0.11184
0.07	0.99	0.40	0.569	3.871	1.857	0.11101
0.07	1.00	0.40	0.578	3.924	1.906	0.11156
0.08	0.01	0.40	0.575	3.539	1.908	0.09016
0.08	0.02	0.40	0.593	3.492	1.848	0.09056
0.08	0.03	0.40	0.568	3.464	1.817	0.09058
0.08	0.04	0.40	0.582	3.447	1.798	0.09056
0.08	0.05	0.40	0.603	3.435	1.783	0.09069
0.08	0.06	0.40	0.588	3.425	1.769	0.09087
0.08	0.07	0.40	0.553	3.420	1.761	0.09096
0.08	0.08	0.40	0.587	3.414	1.751	0.09112
0.08	0.09	0.40	0.579	3.411	1.743	0.09139
0.08	0.10	0.40	0.555	3.409	1.738	0.09151
0.08	0.11	0.40	0.569	3.408	1.734	0.09166
0.08	0.12	0.40	0.591	3.408	1.729	0.09193
0.08	0.13	0.40	0.574	3.409	1.727	0.09202
0.08	0.14	0.40	0.572	3.414	1.732	0.09208
0.08	0.15	0.40	0.604	3.422	1.736	0.09229
0.08	0.16	0.40	0.530	3.430	1.739	0.09259
0.08	0.17	0.40	0.564	3.437	1.743	0.09279
0.08	0.18	0.40	0.572	3.443	1.747	0.09292
0.08	0.19	0.40	0.556	3.451	1.748	0.09334
0.08	0.20	0.40	0.544	3.456	1.750	0.09347
0.08	0.21	0.40	0.568	3.465	1.751	0.09394
0.08	0.22	0.40	0.591	3.471	1.754	0.09406
0.08	0.23	0.40	0.568	3.479	1.755	0.09446
0.08	0.24	0.40	0.599	3.488	1.751	0.09514
0.08	0.25	0.40	0.549	3.494	1.751	0.09547
0.08	0.26	0.40	0.588	3.499	1.750	0.09585
0.08	0.27	0.40	0.591	3.502	1.748	0.09609
0.08	0.28	0.40	0.566	3.507	1.748	0.09641
0.08	0.29	0.40	0.566	3.513	1.748	0.09672
0.08	0.30	0.40	0.577	3.519	1.745	0.09721
0.08	0.31	0.40	0.565	3.523	1.749	0.09721
0.08	0.32	0.40	0.577	3.526	1.745	0.09754
0.08	0.33	0.40	0.590	3.530	1.743	0.09791
0.08	0.34	0.40	0.564	3.538	1.738	0.09857
0.08	0.35	0.40	0.589	3.546	1.733	0.09926
0.08	0.36	0.40	0.588	3.550	1.729	0.09964
0.08	0.37	0.40	0.576	3.551	1.728	0.09978
0.08	0.38	0.40	0.600	3.549	1.726	0.09979
0.08	0.39	0.40	0.558	3.544	1.728	0.09937
0.08	0.40	0.40	0.599	3.540	1.729	0.09909
0.08	0.41	0.40	0.555	3.542	1.728	0.09926
0.08	0.42	0.40	0.578	3.543	1.731	0.09919
0.08	0.43	0.40	0.563	3.548	1.729	0.09956
0.08	0.44	0.40	0.591	3.554	1.730	0.09984
0.08	0.45	0.40	0.604	3.557	1.731	0.09994
0.08	0.46	0.40	0.587	3.557	1.727	0.10014
0.08	0.47	0.40	0.587	3.559	1.726	0.10030
0.08	0.48	0.40	0.559	3.560	1.726	0.10036
0.08	0.49	0.40	0.558	3.564	1.724	0.10069
0.08	0.50	0.40	0.582	3.566	1.722	0.10086
0.08	0.51	0.40	0.566	3.570	1.726	0.10092
0.08	0.52	0.40	0.581	3.575	1.725	0.10125
0.08	0.53	0.40	0.563	3.580	1.726	0.10147
0.08	0.54	0.40	0.559	3.586	1.726	0.10180
0.08	0.55	0.40	0.581	3.593	1.728	0.10207
0.08	0.56	0.40	0.566	3.599	1.731	0.10226
0.08	0.57	0.40	0.578	3.607	1.734	0.10254
0.08	0.58	0.40	0.593	3.614	1.737	0.10278
0.08	0.59	0.40	0.566	3.622	1.738	0.10318
0.08	0.60	0.40	0.607	3.631	1.740	0.10354
0.08	0.61	0.40	0.587	3.640	1.742	0.10396
0.08	0.62	0.40	0.576	3.651	1.742	0.10458
0.08	0.63	0.40	0.551	3.664	1.745	0.10517
0.08	0.64	0.40	0.575	3.683	1.737	0.10655
0.08	0.65	0.40	0.600	3.696	1.734	0.10741
0.08	0.66	0.40	0.578	3.705	1.734	0.10793
0.08	0.67	0.40	0.580	3.715	1.733	0.10852
0.08	0.68	0.40	0.575	3.723	1.737	0.10878
0.08	0.69	0.40	0.562	3.733	1.742	0.10904
0.08	0.70	0.40	0.588	3.739	1.743	0.10931
0.08	0.71	0.40	0.569	3.744	1.746	0.10947
0.08	0.72	0.40	0.595	3.754	1.747	0.10996
0.08	0.73	0.40	0.569	3.764	1.748	0.11041
0.08	0.74	0.40	0.552	3.773	1.753	0.11073
0.08	0.75	0.40	0.611	3.784	1.755	0.11121
0.08	0.76	0.40	0.575	3.787	1.758	0.11124
0.08	0.77	0.40	0.595	3.793	1.763	0.11131
0.08	0.78	0.40	0.579	3.796	1.770	0.11112
0.08	0.79	0.40	0.579	3.802	1.770	0.11151
0.08	0.80	0.40	0.562	3.808	1.770	0.11182
0.08	0.81	0.40	0.600	3.816	1.778	0.11186
0.08	0.82	0.40	0.575	3.825	1.784	0.11204
0.08	0.83	0.40	0.594	3.833	1.801	0.11164
0.08	0.84	0.40	0.582	3.837	1.804	0.11170
0.08	0.85	0.40	0.570	3.846	1.810	0.11193
0.08	0.86	0.40	0.581	3.848	1.818	0.11164
0.08	0.87	0.40	0.585	3.853	1.821	0.11176
0.08	0.88	0.40	0.563	3.854	1.828	0.11151
0.08	0.89	0.40	0.596	3.854	1.834	0.11123
0.08	0.90	0.40	0.569	3.855	1.835	0.11120
0.08	0.91	0.40	0.587	3.854	1.831	0.11138
0.08	0.92	0.40	0.584	3.856	1.831	0.11143
0.08	0.93	0.40	0.591	3.862	1.829	0.11185
0.08	0.94	0.40	0.610	3.868	1.830	0.11217
0.08	0.95	0.40	0.578	3.870	1.827	0.11240
0.08	0.96	0.40	0.584	3.874	1.822	0.11285
0.08	0.97	0.40	0.583	3.876	1.825	0.11284
0.08	0.98	0.40	0.563	3.876	1.830	0.11261
0.08	0.99	0.40	0.579	3.871	1.846	0.11155
0.08	1.00	0.40	0.583	3.910	1.894	0.11139
0.09	0.01	0.40	0.606	3.520	1.890	0.09004
0.09	0.02	0.40	0.593	3.479	1.834	0.09056
0.09	0.03	0.40	0.564	3.451	1.805	0.09047
0.09	0.04	0.40	0.562	3.434	1.784	0.09060
0.09	0.05	0.40	0.570	3.421	1.773	0.09043
0.09	0.06	0.40	0.575	3.412	1.760	0.09056
0.09	0.07	0.40	0.572	3.406	1.751	0.09068
0.09	0.08	0.40	0.564	3.399	1.744	0.09068
0.09	0.09	0.40	0.547	3.398	1.739	0.09085
0.09	0.10	0.40	0.591	3.396	1.732	0.09111
0.09	0.11	0.40	0.557	3.394	1.729	0.09114
0.09	0.12	0.40	0.588	3.396	1.728	0.09129
0.09	0.13	0.40	0.576	3.401	1.729	0.09151
0.09	0.14	0.40	0.576	3.408	1.734	0.09165
0.09	0.15	0.40	0.580	3.416	1.739	0.09188
0.09	0.16	0.40	0.572	3.426	1.742	0.09223
0.09	0.17	0.40	0.575	3.432	1.744	0.09246
0.09	0.18	0.40	0.583	3.442	1.746	0.09291
0.09	0.19	0.40	0.557	3.450	1.748	0.09326
0.09	0.20	0.40	0.563	3.460	1.747	0.09384
0.09	0.21	0.40	0.623	3.468	1.744	0.09446
0.09	0.22	0.40	0.580	3.474	1.745	0.09472
0.09	0.23	0.40	0.596	3.481	1.741	0.09526
0.09	0.24	0.40	0.549	3.486	1.741	0.09556
0.09	0.25	0.40	0.539	3.491	1.739	0.09594
0.09	0.26	0.40	0.587	3.497	1.739	0.09625
0.09	0.27	0.40	0.563	3.502	1.738	0.09659
0.09	0.28	0.40	0.615	3.506	1.740	0.09675
0.09	0.29	0.40	0.571	3.515	1.737	0.09736
0.09	0.30	0.40	0.550	3.522	1.733	0.09795
0.09	0.31	0.40	0.582	3.530	1.730	0.09852
0.09	0.32	0.40	0.583	3.535	1.725	0.09903
0.09	0.33	0.40	0.601	3.537	1.725	0.09915
0.09	0.34	0.40	0.573	3.541	1.721	0.09956
0.09	0.35	0.40	0.566	3.546	1.720	0.09986
0.09	0.36	0.40	0.583	3.546	1.719	0.09994
0.09	0.37	0.40	0.591	3.545	1.720	0.09982
0.09	0.38	0.40	0.564	3.550	1.719	0.10012
0.09	0.39	0.40	0.557	3.550	1.721	0.10007
0.09	0.40	0.40	0.578	3.547	1.721	0.09989
0.09	0.41	0.40	0.580	3.546	1.721	0.09981
0.09	0.42	0.40	0.591	3.552	1.725	0.09996
0.09	0.43	0.40	0.577	3.556	1.721	0.10039
0.09	0.44	0.40	0.602	3.563	1.722	0.10076
0.09	0.45	0.40	0.595	3.560	1.718	0.10076
0.09	0.46	0.40	0.585	3.558	1.718	0.10065
0.09	0.47	0.40	0.565	3.558	1.718	0.10064
0.09	0.48	0.40	0.597	3.560	1.715	0.10088
0.09	0.49	0.40	0.570	3.564	1.717	0.10101
0.09	0.50	0.40	0.591	3.568	1.718	0.10120
0.09	0.51	0.40	0.562	3.576	1.718	0.10162
0.09	0.52	0.40	0.586	3.584	1.722	0.10185
0.09	0.53	0.40	0.574	3.591	1.722	0.10224
0.09	0.54	0.40	0.568	3.598	1.725	0.10253
0.09	0.55	0.40	0.613	3.607	1.725	0.10298
0.09	0.56	0.40	0.587	3.615	1.725	0.10343
0.09	0.57	0.40	0.571	3.625	1.727	0.10386
0.09	0.58	0.40	0.539	3.636	1.727	0.10446
0.09	0.59	0.40	0.589	3.648	1.732	0.10486
0.09	0.60	0.40	0.563	3.656	1.729	0.10551
0.09	0.61	0.40	0.604	3.668	1.728	0.10618
0.09	0.62	0.40	0.564	3.684	1.726	0.10717
0.09	0.63	0.40	0.584	3.697	1.720	0.10810
0.09	0.64	0.40	0.563	3.708	1.724	0.10859
0.09	0.65	0.40	0.589	3.717	1.726	0.10893
0.09	0.66	0.40	0.579	3.727	1.725	0.10952
0.09	0.67	0.40	0.577	3.735	1.727	0.10987
0.09	0.68	0.40	0.578	3.744	1.731	0.11021
0.09	0.69	0.40	0.578	3.760	1.733	0.11093
0.09	0.70	0.40	0.558	3.769	1.732	0.11152
0.09	0.71	0.40	0.593	3.778	1.737	0.11177
0.09	0.72	0.40	0.560	3.783	1.743	0.11173
0.09	0.73	0.40	0.578	3.790	1.744	0.11206
0.09	0.74	0.40	0.564	3.794	1.750	0.11199
0.09	0.75	0.40	0.596	3.796	1.756	0.11181
0.09	0.76	0.40	0.583	3.800	1.760	0.11184
0.09	0.77	0.40	0.607	3.804	1.763	0.11193
0.09	0.78	0.40	0.586	3.809	1.768	0.11193
0.09	0.79	0.40	0.573	3.809	1.770	0.11182
0.09	0.80	0.40	0.593	3.815	1.775	0.11190
0.09	0.81	0.40	0.572	3.823	1.783	0.11195
0.09	0.82	0.40	0.578	3.835	1.790	0.11231
0.09	0.83	0.40	0.574	3.844	1.802	0.11222
0.09	0.84	0.40	0.573	3.851	1.809	0.11228
0.09	0.85	0.40	0.622	3.856	1.814	0.11231
0.09	0.86	0.40	0.582	3.859	1.820	0.11213
0.09	0.87	0.40	0.574	3.863	1.820	0.11237
0.09	0.88	0.40	0.568	3.860	1.820	0.11222
0.09	0.89	0.40	0.610	3.860	1.818	0.11228
0.09	0.90	0.40	0.600	3.861	1.823	0.11212
0.09	0.91	0.40	0.586	3.864	1.819	0.11249
0.09	0.92	0.40	0.586	3.868	1.823	0.11248
0.09	0.93	0.40	0.567	3.878	1.833	0.11257
0.09	0.94	0.40	0.556	3.885	1.832	0.11303
0.09	0.95	0.40	0.593	3.888	1.831	0.11321
0.09	0.96	0.40	0.590	3.890	1.836	0.11311
0.09	0.97	0.40	0.585	3.882	1.826	0.11315
0.09	0.98	0.40	0.569	3.875	1.822	0.11291
0.09	0.99	0.40	0.593	3.867	1.837	0.11172
0.09	1.00	0.40	0.553	3.891	1.888	0.11064
0.10	0.01	0.40	0.595	3.499	1.879	0.08939
0.10	0.02	0.40	0.592	3.462	1.827	0.08996
0.10	0.03	0.40	0.553	3.442	1.794	0.09052
0.10	0.04	0.40	0.568	3.425	1.773	0.09067
0.10	0.05	0.40	0.605	3.413	1.760	0.09064
0.10	0.06	0.40	0.588	3.400	1.751	0.09038
0.10	0.07	0.40	0.582	3.394	1.742	0.09049
0.10	0.08	0.40	0.601	3.390	1.739	0.09043
0.10	0.09	0.40	0.579	3.389	1.734	0.09059
0.10	0.10	0.40	0.592	3.388	1.729	0.09081
0.10	0.11	0.40	0.589	3.391	1.726	0.09113
0.10	0.12	0.40	0.566	3.392	1.726	0.09116
0.10	0.13	0.40	0.574	3.399	1.729	0.09138
0.10	0.14	0.40	0.587	3.405	1.732	0.09156
0.10	0.15	0.40	0.559	3.413	1.734	0.09191
0.10	0.16	0.40	0.590	3.419	1.737	0.09212
0.10	0.17	0.40	0.567	3.429	1.739	0.09251
0.10	0.18	0.40	0.545	3.439	1.743	0.09289
0.10	0.19	0.40	0.587	3.449	1.741	0.09355
0.10	0.20	0.40	0.574	3.456	1.740	0.09397
0.10	0.21	0.40	0.568	3.466	1.736	0.09472
0.10	0.22	0.40	0.579	3.470	1.736	0.09494
0.10	0.23	0.40	0.573	3.477	1.736	0.09532
0.10	0.24	0.40	0.567	3.484	1.731	0.09593
0.10	0.25	0.40	0.567	3.489	1.731	0.09624
0.10	0.26	0.40	0.577	3.497	1.728	0.09685
0.10	0.27	0.40	0.571	3.501	1.725	0.09717
0.10	0.28	0.40	0.598	3.509	1.726	0.09757
0.10	0.29	0.40	0.584	3.517	1.720	0.09830
0.10	0.30	0.40	0.564	3.523	1.718	0.09874
0.10	0.31	0.40	0.577	3.527	1.715	0.09906
0.10	0.32	0.40	0.586	3.533	1.715	0.09945
0.10	0.33	0.40	0.597	3.535	1.713	0.09964
0.10	0.34	0.40	0.567	3.541	1.712	0.10000
0.10	0.35	0.40	0.569	3.545	1.709	0.10038
0.10	0.36	0.40	0.585	3.548	1.712	0.10038
0.10	0.37	0.40	0.580	3.551	1.711	0.10063
0.10	0.38	0.40	0.580	3.553	1.710	0.10076
0.10	0.39	0.40	0.590	3.556	1.709	0.10094
0.10	0.40	0.40	0.596	3.556	1.711	0.10086
0.10	0.41	0.40	0.567	3.563	1.710	0.10131
0.10	0.42	0.40	0.618	3.565	1.711	0.10138
0.10	0.43	0.40	0.561	3.565	1.708	0.10154
0.10	0.44	0.40	0.576	3.564	1.709	0.10141
0.10	0.45	0.40	0.567	3.563	1.709	0.10137
0.10	0.46	0.40	0.588	3.563	1.710	0.10129
0.10	0.47	0.40	0.566	3.567	1.709	0.10159
0.10	0.48	0.40	0.582	3.570	1.712	0.10164
0.10	0.49	0.40	0.591	3.574	1.716	0.10163
0.10	0.50	0.40	0.545	3.579	1.719	0.10177
0.10	0.51	0.40	0.577	3.588	1.719	0.10223
0.10	0.52	0.40	0.569	3.596	1.720	0.10259
0.10	0.53	0.40	0.567	3.608	1.721	0.10323
0.10	0.54	0.40	0.555	3.616	1.721	0.10365
0.10	0.55	0.40	0.585	3.626	1.722	0.10416
0.10	0.56	0.40	0.594	3.634	1.722	0.10459
0.10	0.57	0.40	0.557	3.646	1.725	0.10509
0.10	0.58	0.40	0.568	3.663	1.726	0.10603
0.10	0.59	0.40	0.574	3.674	1.723	0.10677
0.10	0.60	0.40	0.568	3.685	1.719	0.10758
0.10	0.61	0.40	0.616	3.698	1.717	0.10836
0.10	0.62	0.40	0.574	3.710	1.716	0.10901
0.10	0.63	0.40	0.596	3.722	1.716	0.10973
0.10	0.64	0.40	0.585	3.732	1.717	0.11019
0.10	0.65	0.40	0.559	3.746	1.720	0.11083
0.10	0.66	0.40	0.564	3.761	1.720	0.11166
0.10	0.67	0.40	0.592	3.775	1.720	0.11241
0.10	0.68	0.40	0.569	3.779	1.722	0.11256
0.10	0.69	0.40	0.611	3.783	1.722	0.11279
0.10	0.70	0.40	0.561	3.787	1.726	0.11280
0.10	0.71	0.40	0.578	3.791	1.730	0.11279
0.10	0.72	0.40	0.566	3.799	1.737	0.11288
0.10	0.73	0.40	0.594	3.803	1.739	0.11303
0.10	0.74	0.40	0.602	3.807	1.738	0.11331
0.10	0.75	0.40	0.593	3.807	1.742	0.11314
0.10	0.76	0.40	0.573	3.809	1.743	0.11313
0.10	0.77	0.40	0.565	3.813	1.754	0.11285
0.10	0.78	0.40	0.576	3.815	1.758	0.11276
0.10	0.79	0.40	0.556	3.821	1.761	0.11296
0.10	0.80	0.40	0.567	3.828	1.768	0.11299
0.10	0.81	0.40	0.615	3.832	1.775	0.11286
0.10	0.82	0.40	0.591	3.842	1.787	0.11284
0.10	0.83	0.40	0.565	3.846	1.790	0.11286
0.10	0.84	0.40	0.575	3.848	1.796	0.11271
0.10	0.85	0.40	0.576	3.849	1.801	0.11255
0.10	0.86	0.40	0.543	3.855	1.807	0.11254
0.10	0.87	0.40	0.578	3.856	1.809	0.11252
0.10	0.88	0.40	0.572	3.856	1.810	0.11248
0.10	0.89	0.40	0.599	3.855	1.810	0.11239
0.10	0.90	0.40	0.594	3.859	1.808	0.11272
0.10	0.91	0.40	0.581	3.865	1.808	0.11307
0.10	0.92	0.40	0.552	3.873	1.808	0.11351
0.10	0.93	0.40	0.588	3.881	1.815	0.11359
0.10	0.94	0.40	0.575	3.890	1.821	0.11381
0.10	0.95	0.40	0.566	3.896	1.832	0.11364
0.10	0.96	0.40	0.591	3.890	1.828	0.11344
0.10	0.97	0.40	0.565	3.883	1.827	0.11312
0.10	0.98	0.40	0.581	3.871	1.829	0.11237
0.10	0.99	0.40	0.569	3.854	1.843	0.11073
0.10	1.00	0.40	0.596	3.876	1.879	0.11021
0.11	0.01	0.40	0.598	3.475	1.871	0.08848
0.11	0.02	0.40	0.585	3.444	1.814	0.08963
0.11	0.03	0.40	0.583	3.427	1.785	0.09015
0.11	0.04	0.40	0.567	3.415	1.765	0.09049
0.11	0.05	0.40	0.602	3.403	1.750	0.09059
0.11	0.06	0.40	0.568	3.394	1.742	0.09051
0.11	0.07	0.40	0.564	3.387	1.736	0.09039
0.11	0.08	0.40	0.548	3.382	1.732	0.09033
0.11	0.09	0.40	0.571	3.384	1.726	0.09069
0.11	0.10	0.40	0.575	3.386	1.722	0.09104
0.11	0.11	0.40	0.579	3.390	1.719	0.09139
0.11	0.12	0.40	0.587	3.392	1.720	0.09151
0.11	0.13	0.40	0.595	3.397	1.726	0.09147
0.11	0.14	0.40	0.591	3.404	1.728	0.09173
0.11	0.15	0.40	0.588	3.410	1.730	0.09192
0.11	0.16	0.40	0.595	3.417	1.731	0.09228
0.11	0.17	0.40	0.572	3.425	1.734	0.09258
0.11	0.18	0.40	0.560	3.433	1.735	0.09298
0.11	0.19	0.40	0.587	3.441	1.732	0.09356
0.11	0.20	0.40	0.568	3.452	1.732	0.09417
0.11	0.21	0.40	0.572	3.460	1.729	0.09473
0.11	0.22	0.40	0.565	3.468	1.723	0.09546
0.11	0.23	0.40	0.558	3.474	1.722	0.09587
0.11	0.24	0.40	0.564	3.480	1.719	0.09634
0.11	0.25	0.40	0.581	3.486	1.718	0.09675
0.11	0.26	0.40	0.572	3.494	1.716	0.09721
0.11	0.27	0.40	0.590	3.501	1.715	0.09768
0.11	0.28	0.40	0.579	3.508	1.713	0.09814
0.11	0.29	0.40	0.564	3.514	1.710	0.09866
0.11	0.30	0.40	0.607	3.518	1.709	0.09890
0.11	0.31	0.40	0.561	3.523	1.707	0.09927
0.11	0.32	0.40	0.546	3.529	1.704	0.09976
0.11	0.33	0.40	0.570	3.537	1.702	0.10028
0.11	0.34	0.40	0.577	3.541	1.702	0.10049
0.11	0.35	0.40	0.571	3.549	1.700	0.10106
0.11	0.36	0.40	0.577	3.552	1.701	0.10118
0.11	0.37	0.40	0.563	3.554	1.701	0.10129
0.11	0.38	0.40	0.611	3.557	1.697	0.10163
0.11	0.39	0.40	0.582	3.562	1.695	0.10198
0.11	0.40	0.40	0.561	3.565	1.694	0.10224
0.11	0.41	0.40	0.554	3.569	1.697	0.10229
0.11	0.42	0.40	0.553	3.569	1.698	0.10223
0.11	0.43	0.40	0.587	3.570	1.698	0.10227
0.11	0.44	0.40	0.577	3.572	1.699	0.10237
0.11	0.45	0.40	0.583	3.573	1.703	0.10221
0.11	0.46	0.40	0.625	3.574	1.705	0.10216
0.11	0.47	0.40	0.597	3.575	1.708	0.10206
0.11	0.48	0.40	0.563	3.583	1.708	0.10248
0.11	0.49	0.40	0.584	3.588	1.712	0.10257
0.11	0.50	0.40	0.571	3.596	1.713	0.10298
0.11	0.51	0.40	0.577	3.605	1.713	0.10344
0.11	0.52	0.40	0.563	3.613	1.714	0.10384
0.11	0.53	0.40	0.572	3.622	1.717	0.10418
0.11	0.54	0.40	0.595	3.634	1.717	0.10484
0.11	0.55	0.40	0.572	3.647	1.718	0.10552
0.11	0.56	0.40	0.578	3.661	1.721	0.10614
0.11	0.57	0.40	0.569	3.675	1.721	0.10692
0.11	0.58	0.40	0.583	3.687	1.723	0.10746
0.11	0.59	0.40	0.585	3.700	1.719	0.10834
0.11	0.60	0.40	0.560	3.716	1.710	0.10968
0.11	0.61	0.40	0.590	3.729	1.710	0.11037
0.11	0.62	0.40	0.589	3.742	1.715	0.11084
0.11	0.63	0.40	0.578	3.759	1.713	0.11190
0.11	0.64	0.40	0.602	3.773	1.709	0.11287
0.11	0.65	0.40	0.604	3.783	1.708	0.11344
0.11	0.66	0.40	0.602	3.788	1.711	0.11359
0.11	0.67	0.40	0.596	3.792	1.709	0.11387
0.11	0.68	0.40	0.599	3.795	1.711	0.11396
0.11	0.69	0.40	0.585	3.799	1.713	0.11409
0.11	0.70	0.40	0.564	3.804	1.717	0.11416
0.11	0.71	0.40	0.561	3.811	1.717	0.11451
0.11	0.72	0.40	0.565	3.811	1.720	0.11438
0.11	0.73	0.40	0.556	3.814	1.723	0.11443
0.11	0.74	0.40	0.590	3.817	1.729	0.11430
0.11	0.75	0.40	0.560	3.818	1.735	0.11401
0.11	0.76	0.40	0.565	3.823	1.741	0.11404
0.11	0.77	0.40	0.584	3.823	1.744	0.11389
0.11	0.78	0.40	0.567	3.827	1.748	0.11387
0.11	0.79	0.40	0.577	3.832	1.757	0.11372
0.11	0.80	0.40	0.571	3.834	1.766	0.11341
0.11	0.81	0.40	0.571	3.838	1.772	0.11335
0.11	0.82	0.40	0.583	3.838	1.778	0.11307
0.11	0.83	0.40	0.585	3.838	1.782	0.11288
0.11	0.84	0.40	0.557	3.842	1.790	0.11269
0.11	0.85	0.40	0.616	3.843	1.794	0.11255
0.11	0.86	0.40	0.596	3.842	1.797	0.11238
0.11	0.87	0.40	0.645	3.845	1.797	0.11249
0.11	0.88	0.40	0.605	3.851	1.797	0.11287
0.11	0.89	0.40	0.568	3.857	1.795	0.11328
0.11	0.90	0.40	0.620	3.863	1.798	0.11341
0.11	0.91	0.40	0.582	3.867	1.804	0.11338
0.11	0.92	0.40	0.599	3.878	1.809	0.11374
0.11	0.93	0.40	0.604	3.882	1.812	0.11379
0.11	0.94	0.40	0.583	3.888	1.826	0.11343
0.11	0.95	0.40	0.572	3.881	1.826	0.11308
0.11	0.96	0.40	0.582	3.867	1.833	0.11193
0.11	0.97	0.40	0.594	3.851	1.841	0.11070
0.11	0.98	0.40	0.569	3.846	1.847	0.11015
0.11	0.99	0.40	0.582	3.833	1.848	0.10939
0.11	1.00	0.40	0.580	3.863	1.871	0.10990
0.12	0.01	0.40	0.603	3.456	1.861	0.08793
0.12	0.02	0.40	0.575	3.428	1.805	0.08916
0.12	0.03	0.40	0.558	3.413	1.776	0.08979
0.12	0.04	0.40	0.568	3.402	1.753	0.09038
0.12	0.05	0.40	0.570	3.394	1.741	0.09051
0.12	0.06	0.40	0.553	3.388	1.732	0.09066
0.12	0.07	0.40	0.592	3.384	1.723	0.09086
0.12	0.08	0.40	0.567	3.379	1.721	0.09074
0.12	0.09	0.40	0.572	3.381	1.716	0.09109
0.12	0.10	0.40	0.565	3.384	1.714	0.09132
0.12	0.11	0.40	0.572	3.386	1.713	0.09149
0.12	0.12	0.40	0.563	3.391	1.718	0.09154
0.12	0.13	0.40	0.576	3.399	1.716	0.09207
0.12	0.14	0.40	0.554	3.403	1.722	0.09194
0.12	0.15	0.40	0.570	3.408	1.728	0.09194
0.12	0.16	0.40	0.565	3.415	1.728	0.09231
0.12	0.17	0.40	0.569	3.426	1.727	0.09296
0.12	0.18	0.40	0.575	3.432	1.723	0.09351
0.12	0.19	0.40	0.576	3.441	1.723	0.09402
0.12	0.20	0.40	0.559	3.449	1.719	0.09466
0.12	0.21	0.40	0.562	3.457	1.718	0.09511
0.12	0.22	0.40	0.568	3.462	1.715	0.09553
0.12	0.23	0.40	0.558	3.469	1.712	0.09609
0.12	0.24	0.40	0.550	3.474	1.712	0.09633
0.12	0.25	0.40	0.573	3.482	1.710	0.09689
0.12	0.26	0.40	0.555	3.489	1.709	0.09731
0.12	0.27	0.40	0.592	3.496	1.706	0.09783
0.12	0.28	0.40	0.565	3.503	1.702	0.09844
0.12	0.29	0.40	0.581	3.509	1.700	0.09886
0.12	0.30	0.40	0.583	3.518	1.698	0.09945
0.12	0.31	0.40	0.601	3.523	1.697	0.09978
0.12	0.32	0.40	0.581	3.528	1.694	0.10016
0.12	0.33	0.40	0.578	3.537	1.696	0.10063
0.12	0.34	0.40	0.576	3.544	1.690	0.10127
0.12	0.35	0.40	0.596	3.550	1.691	0.10157
0.12	0.36	0.40	0.567	3.555	1.687	0.10198
0.12	0.37	0.40	0.578	3.557	1.685	0.10218
0.12	0.38	0.40	0.595	3.563	1.680	0.10279
0.12	0.39	0.40	0.579	3.568	1.683	0.10292
0.12	0.40	0.40	0.567	3.570	1.682	0.10306
0.12	0.41	0.40	0.584	3.569	1.689	0.10268
0.12	0.42	0.40	0.574	3.573	1.689	0.10287
0.12	0.43	0.40	0.588	3.577	1.691	0.10299
0.12	0.44	0.40	0.567	3.582	1.695	0.10307
0.12	0.45	0.40	0.589	3.588	1.695	0.10341
0.12	0.46	0.40	0.598	3.596	1.692	0.10401
0.12	0.47	0.40	0.548	3.602	1.695	0.10416
0.12	0.48	0.40	0.575	3.606	1.695	0.10436
0.12	0.49	0.40	0.621	3.617	1.696	0.10498
0.12	0.50	0.40	0.566	3.628	1.699	0.10543
0.12	0.51	0.40	0.582	3.632	1.704	0.10538
0.12	0.52	0.40	0.573	3.642	1.706	0.10581
0.12	0.53	0.40	0.584	3.648	1.707	0.10611
0.12	0.54	0.40	0.558	3.658	1.710	0.10647
0.12	0.55	0.40	0.566	3.670	1.713	0.10703
0.12	0.56	0.40	0.592	3.684	1.717	0.10759
0.12	0.57	0.40	0.589	3.697	1.724	0.10794
0.12	0.58	0.40	0.574	3.712	1.720	0.10896
0.12	0.59	0.40	0.554	3.731	1.712	0.11041
0.12	0.60	0.40	0.584	3.745	1.710	0.11127
0.12	0.61	0.40	0.588	3.768	1.707	0.11268
0.12	0.62	0.40	0.594	3.784	1.701	0.11386
0.12	0.63	0.40	0.565	3.793	1.699	0.11443
0.12	0.64	0.40	0.585	3.799	1.699	0.11476
0.12	0.65	0.40	0.593	3.804	1.698	0.11508
0.12	0.66	0.40	0.593	3.805	1.697	0.11519
0.12	0.67	0.40	0.632	3.807	1.699	0.11521
0.12	0.68	0.40	0.603	3.811	1.697	0.11548
0.12	0.69	0.40	0.600	3.813	1.704	0.11526
0.12	0.70	0.40	0.559	3.813	1.705	0.11524
0.12	0.71	0.40	0.575	3.819	1.706	0.11551
0.12	0.72	0.40	0.587	3.820	1.713	0.11523
0.12	0.73	0.40	0.584	3.825	1.716	0.11534
0.12	0.74	0.40	0.574	3.826	1.724	0.11499
0.12	0.75	0.40	0.580	3.830	1.728	0.11504
0.12	0.76	0.40	0.569	3.835	1.734	0.11506
0.12	0.77	0.40	0.586	3.840	1.741	0.11494
0.12	0.78	0.40	0.595	3.839	1.750	0.11448
0.12	0.79	0.40	0.559	3.842	1.759	0.11416
0.12	0.80	0.40	0.582	3.843	1.766	0.11387
0.12	0.81	0.40	0.593	3.837	1.772	0.11328
0.12	0.82	0.40	0.605	3.836	1.775	0.11309
0.12	0.83	0.40	0.581	3.836	1.781	0.11279
0.12	0.84	0.40	0.586	3.831	1.786	0.11223
0.12	0.85	0.40	0.559	3.832	1.791	0.11210
0.12	0.86	0.40	0.572	3.833	1.795	0.11198
0.12	0.87	0.40	0.558	3.837	1.791	0.11241
0.12	0.88	0.40	0.603	3.838	1.789	0.11247
0.12	0.89	0.40	0.582	3.841	1.789	0.11268
0.12	0.90	0.40	0.579	3.854	1.788	0.11343
0.12	0.91	0.40	0.571	3.861	1.792	0.11366
0.12	0.92	0.40	0.577	3.874	1.802	0.11389
0.12	0.93	0.40	0.596	3.878	1.813	0.11351
0.12	0.94	0.40	0.563	3.871	1.816	0.11299
0.12	0.95	0.40	0.593	3.857	1.821	0.11199
0.12	0.96	0.40	0.613	3.847	1.820	0.11149
0.12	0.97	0.40	0.566	3.839	1.826	0.11077
0.12	0.98	0.40	0.597	3.827	1.829	0.10997
0.12	0.99	0.40	0.630	3.831	1.834	0.10993
0.12	1.00	0.40	0.612	3.866	1.861	0.11051
0.13	0.01	0.40	0.582	3.438	1.851	0.08741
0.13	0.02	0.40	0.597	3.410	1.798	0.08858
0.13	0.03	0.40	0.576	3.397	1.768	0.08930
0.13	0.04	0.40	0.554	3.390	1.747	0.09001
0.13	0.05	0.40	0.573	3.381	1.732	0.09026
0.13	0.06	0.40	0.586	3.377	1.723	0.09045
0.13	0.07	0.40	0.546	3.376	1.716	0.09076
0.13	0.08	0.40	0.618	3.374	1.712	0.09085
0.13	0.09	0.40	0.588	3.374	1.709	0.09101
0.13	0.10	0.40	0.560	3.377	1.708	0.09123
0.13	0.11	0.40	0.568	3.382	1.707	0.09156
0.13	0.12	0.40	0.581	3.389	1.712	0.09173
0.13	0.13	0.40	0.563	3.397	1.713	0.09211
0.13	0.14	0.40	0.595	3.401	1.715	0.09224
0.13	0.15	0.40	0.582	3.407	1.716	0.09249
0.13	0.16	0.40	0.586	3.415	1.717	0.09288
0.13	0.17	0.40	0.565	3.422	1.717	0.09328
0.13	0.18	0.40	0.562	3.427	1.716	0.09362
0.13	0.19	0.40	0.567	3.438	1.711	0.09441
0.13	0.20	0.40	0.631	3.445	1.710	0.09484
0.13	0.21	0.40	0.602	3.449	1.708	0.09522
0.13	0.22	0.40	0.608	3.455	1.707	0.09559
0.13	0.23	0.40	0.584	3.463	1.705	0.09609
0.13	0.24	0.40	0.557	3.469	1.703	0.09656
0.13	0.25	0.40	0.576	3.477	1.703	0.09701
0.13	0.26	0.40	0.524	3.485	1.698	0.09761
0.13	0.27	0.40	0.545	3.492	1.695	0.09814
0.13	0.28	0.40	0.605	3.500	1.694	0.09861
0.13	0.29	0.40	0.593	3.506	1.691	0.09915
0.13	0.30	0.40	0.618	3.514	1.690	0.09961
0.13	0.31	0.40	0.563	3.521	1.686	0.10021
0.13	0.32	0.40	0.584	3.530	1.685	0.10073
0.13	0.33	0.40	0.585	3.536	1.685	0.10108
0.13	0.34	0.40	0.583	3.543	1.681	0.10167
0.13	0.35	0.40	0.610	3.550	1.679	0.10211
0.13	0.36	0.40	0.568	3.554	1.678	0.10240
0.13	0.37	0.40	0.565	3.559	1.675	0.10279
0.13	0.38	0.40	0.551	3.563	1.674	0.10309
0.13	0.39	0.40	0.587	3.566	1.675	0.10322
0.13	0.40	0.40	0.579	3.570	1.677	0.10333
0.13	0.41	0.40	0.572	3.573	1.678	0.10339
0.13	0.42	0.40	0.602	3.586	1.677	0.10421
0.13	0.43	0.40	0.567	3.594	1.677	0.10460
0.13	0.44	0.40	0.597	3.600	1.677	0.10494
0.13	0.45	0.40	0.607	3.607	1.676	0.10539
0.13	0.46	0.40	0.579	3.613	1.679	0.10556
0.13	0.47	0.40	0.600	3.621	1.678	0.10601
0.13	0.48	0.40	0.616	3.627	1.684	0.10608
0.13	0.49	0.40	0.592	3.636	1.688	0.10636
0.13	0.50	0.40	0.590	3.647	1.690	0.10688
0.13	0.51	0.40	0.613	3.657	1.694	0.10725
0.13	0.52	0.40	0.589	3.665	1.701	0.10731
0.13	0.53	0.40	0.586	3.672	1.705	0.10752
0.13	0.54	0.40	0.602	3.682	1.716	0.10755
0.13	0.55	0.40	0.600	3.694	1.722	0.10789
0.13	0.56	0.40	0.570	3.710	1.725	0.10861
0.13	0.57	0.40	0.590	3.729	1.716	0.11010
0.13	0.58	0.40	0.589	3.749	1.712	0.11142
0.13	0.59	0.40	0.565	3.775	1.704	0.11318
0.13	0.60	0.40	0.578	3.795	1.689	0.11505
0.13	0.61	0.40	0.563	3.804	1.684	0.11577
0.13	0.62	0.40	0.572	3.811	1.682	0.11623
0.13	0.63	0.40	0.579	3.812	1.682	0.11631
0.13	0.64	0.40	0.578	3.816	1.685	0.11633
0.13	0.65	0.40	0.570	3.814	1.688	0.11613
0.13	0.66	0.40	0.577	3.814	1.691	0.11599
0.13	0.67	0.40	0.584	3.816	1.692	0.11601
0.13	0.68	0.40	0.600	3.818	1.695	0.11597
0.13	0.69	0.40	0.567	3.821	1.693	0.11625
0.13	0.70	0.40	0.568	3.822	1.698	0.11602
0.13	0.71	0.40	0.587	3.826	1.698	0.11625
0.13	0.72	0.40	0.572	3.830	1.705	0.11619
0.13	0.73	0.40	0.611	3.835	1.709	0.11624
0.13	0.74	0.40	0.572	3.843	1.717	0.11628
0.13	0.75	0.40	0.583	3.850	1.728	0.11616
0.13	0.76	0.40	0.606	3.853	1.733	0.11604
0.13	0.77	0.40	0.577	3.853	1.739	0.11577
0.13	0.78	0.40	0.598	3.849	1.745	0.11524
0.13	0.79	0.40	0.576	3.846	1.758	0.11447
0.13	0.80	0.40	0.583	3.843	1.763	0.11403
0.13	0.81	0.40	0.599	3.837	1.771	0.11335
0.13	0.82	0.40	0.586	3.832	1.776	0.11283
0.13	0.83	0.40	0.583	3.828	1.783	0.11228
0.13	0.84	0.40	0.594	3.822	1.790	0.11154
0.13	0.85	0.40	0.590	3.815	1.789	0.11128
0.13	0.86	0.40	0.594	3.810	1.788	0.11103
0.13	0.87	0.40	0.595	3.808	1.791	0.11076
0.13	0.88	0.40	0.585	3.811	1.791	0.11095
0.13	0.89	0.40	0.560	3.825	1.785	0.11197
0.13	0.90	0.40	0.587	3.835	1.783	0.11266
0.13	0.91	0.40	0.550	3.845	1.785	0.11311
0.13	0.92	0.40	0.589	3.847	1.789	0.11303
0.13	0.93	0.40	0.604	3.849	1.801	0.11252
0.13	0.94	0.40	0.581	3.842	1.805	0.11196
0.13	0.95	0.40	0.607	3.842	1.812	0.11159
0.13	0.96	0.40	0.609	3.842	1.805	0.11193
0.13	0.97	0.40	0.598	3.832	1.804	0.11143
0.13	0.98	0.40	0.607	3.829	1.806	0.11117
0.13	0.99	0.40	0.584	3.834	1.812	0.11117
0.13	1.00	0.40	0.611	3.878	1.851	0.11170
0.14	0.01	0.40	0.600	3.420	1.847	0.08666
0.14	0.02	0.40	0.562	3.392	1.791	0.08788
0.14	0.03	0.40	0.597	3.383	1.760	0.08899
0.14	0.04	0.40	0.605	3.374	1.741	0.08948
0.14	0.05	0.40	0.571	3.370	1.728	0.08986
0.14	0.06	0.40	0.605	3.366	1.716	0.09028
0.14	0.07	0.40	0.605	3.366	1.709	0.09061
0.14	0.08	0.40	0.585	3.366	1.706	0.09074
0.14	0.09	0.40	0.567	3.367	1.703	0.09094
0.14	0.10	0.40	0.555	3.371	1.701	0.09124
0.14	0.11	0.40	0.577	3.376	1.704	0.09137
0.14	0.12	0.40	0.565	3.384	1.706	0.09171
0.14	0.13	0.40	0.576	3.391	1.709	0.09194
0.14	0.14	0.40	0.596	3.397	1.711	0.09217
0.14	0.15	0.40	0.598	3.404	1.710	0.09261
0.14	0.16	0.40	0.584	3.409	1.711	0.09281
0.14	0.17	0.40	0.561	3.417	1.712	0.09323
0.14	0.18	0.40	0.578	3.424	1.708	0.09381
0.14	0.19	0.40	0.589	3.433	1.706	0.09439
0.14	0.20	0.40	0.576	3.441	1.702	0.09501
0.14	0.21	0.40	0.566	3.442	1.703	0.09506
0.14	0.22	0.40	0.565	3.451	1.702	0.09557
0.14	0.23	0.40	0.591	3.456	1.698	0.09605
0.14	0.24	0.40	0.551	3.464	1.695	0.09664
0.14	0.25	0.40	0.598	3.471	1.696	0.09702
0.14	0.26	0.40	0.592	3.479	1.689	0.09777
0.14	0.27	0.40	0.571	3.486	1.688	0.09820
0.14	0.28	0.40	0.599	3.495	1.685	0.09886
0.14	0.29	0.40	0.586	3.504	1.682	0.09949
0.14	0.30	0.40	0.579	3.512	1.680	0.10001
0.14	0.31	0.40	0.599	3.519	1.677	0.10049
0.14	0.32	0.40	0.581	3.526	1.678	0.10089
0.14	0.33	0.40	0.620	3.536	1.672	0.10172
0.14	0.34	0.40	0.589	3.541	1.672	0.10198
0.14	0.35	0.40	0.564	3.548	1.669	0.10253
0.14	0.36	0.40	0.602	3.551	1.668	0.10273
0.14	0.37	0.40	0.594	3.558	1.666	0.10317
0.14	0.38	0.40	0.573	3.565	1.667	0.10351
0.14	0.39	0.40	0.605	3.573	1.667	0.10396
0.14	0.40	0.40	0.582	3.581	1.663	0.10459
0.14	0.41	0.40	0.591	3.589	1.661	0.10514
0.14	0.42	0.40	0.574	3.597	1.662	0.10556
0.14	0.43	0.40	0.587	3.603	1.665	0.10570
0.14	0.44	0.40	0.585	3.614	1.666	0.10625
0.14	0.45	0.40	0.598	3.618	1.668	0.10637
0.14	0.46	0.40	0.567	3.625	1.671	0.10659
0.14	0.47	0.40	0.616	3.630	1.673	0.10680
0.14	0.48	0.40	0.575	3.641	1.679	0.10706
0.14	0.49	0.40	0.591	3.654	1.685	0.10750
0.14	0.50	0.40	0.568	3.662	1.689	0.10776
0.14	0.51	0.40	0.594	3.674	1.699	0.10791
0.14	0.52	0.40	0.597	3.685	1.703	0.10831
0.14	0.53	0.40	0.580	3.700	1.712	0.10869
0.14	0.54	0.40	0.583	3.713	1.719	0.10906
0.14	0.55	0.40	0.600	3.735	1.714	0.11049
0.14	0.56	0.40	0.569	3.752	1.705	0.11193
0.14	0.57	0.40	0.558	3.778	1.700	0.11356
0.14	0.58	0.40	0.557	3.800	1.683	0.11558
0.14	0.59	0.40	0.590	3.810	1.675	0.11652
0.14	0.60	0.40	0.595	3.817	1.671	0.11708
0.14	0.61	0.40	0.588	3.819	1.672	0.11711
0.14	0.62	0.40	0.569	3.821	1.671	0.11731
0.14	0.63	0.40	0.573	3.822	1.674	0.11721
0.14	0.64	0.40	0.567	3.825	1.673	0.11742
0.14	0.65	0.40	0.588	3.827	1.674	0.11747
0.14	0.66	0.40	0.550	3.828	1.678	0.11737
0.14	0.67	0.40	0.564	3.828	1.676	0.11743
0.14	0.68	0.40	0.560	3.829	1.676	0.11753
0.14	0.69	0.40	0.576	3.831	1.680	0.11741
0.14	0.70	0.40	0.564	3.832	1.688	0.11710
0.14	0.71	0.40	0.585	3.840	1.690	0.11743
0.14	0.72	0.40	0.588	3.846	1.698	0.11738
0.14	0.73	0.40	0.579	3.853	1.709	0.11724
0.14	0.74	0.40	0.583	3.858	1.714	0.11726
0.14	0.75	0.40	0.598	3.861	1.718	0.11726
0.14	0.76	0.40	0.587	3.861	1.723	0.11698
0.14	0.77	0.40	0.586	3.861	1.733	0.11651
0.14	0.78	0.40	0.568	3.856	1.743	0.11571
0.14	0.79	0.40	0.551	3.847	1.754	0.11473
0.14	0.80	0.40	0.589	3.836	1.759	0.11386
0.14	0.81	0.40	0.594	3.832	1.771	0.11304
0.14	0.82	0.40	0.594	3.828	1.776	0.11258
0.14	0.83	0.40	0.568	3.820	1.778	0.11206
0.14	0.84	0.40	0.584	3.814	1.782	0.11155
0.14	0.85	0.40	0.573	3.804	1.778	0.11119
0.14	0.86	0.40	0.587	3.804	1.786	0.11081
0.14	0.87	0.40	0.591	3.806	1.790	0.11074
0.14	0.88	0.40	0.597	3.801	1.783	0.11081
0.14	0.89	0.40	0.566	3.813	1.776	0.11181
0.14	0.90	0.40	0.573	3.819	1.778	0.11200
0.14	0.91	0.40	0.578	3.826	1.776	0.11248
0.14	0.92	0.40	0.594	3.830	1.778	0.11261
0.14	0.93	0.40	0.570	3.822	1.784	0.11191
0.14	0.94	0.40	0.628	3.826	1.785	0.11200
0.14	0.95	0.40	0.565	3.833	1.787	0.11234
0.14	0.96	0.40	0.573	3.830	1.793	0.11188
0.14	0.97	0.40	0.574	3.839	1.792	0.11244
0.14	0.98	0.40	0.598	3.840	1.789	0.11265
0.14	0.99	0.40	0.582	3.849	1.795	0.11286
0.14	1.00	0.40	0.609	3.884	1.849	0.11211
0.15	0.01	0.40	0.581	3.403	1.841	0.08602
0.15	0.02	0.40	0.585	3.375	1.787	0.08722
0.15	0.03	0.40	0.573	3.368	1.755	0.08840
0.15	0.04	0.40	0.585	3.362	1.736	0.08902
0.15	0.05	0.40	0.579	3.358	1.720	0.08960
0.15	0.06	0.40	0.585	3.356	1.710	0.09000
0.15	0.07	0.40	0.602	3.357	1.703	0.09044
0.15	0.08	0.40	0.572	3.355	1.701	0.09040
0.15	0.09	0.40	0.572	3.359	1.697	0.09081
0.15	0.10	0.40	0.583	3.363	1.697	0.09102
0.15	0.11	0.40	0.608	3.370	1.699	0.09130
0.15	0.12	0.40	0.561	3.376	1.703	0.09146
0.15	0.13	0.40	0.586	3.383	1.703	0.09183
0.15	0.14	0.40	0.564	3.391	1.706	0.09211
0.15	0.15	0.40	0.571	3.398	1.707	0.09241
0.15	0.16	0.40	0.567	3.404	1.705	0.09284
0.15	0.17	0.40	0.588	3.410	1.703	0.09331
0.15	0.18	0.40	0.601	3.419	1.701	0.09386
0.15	0.19	0.40	0.567	3.426	1.700	0.09435
0.15	0.20	0.40	0.559	3.433	1.698	0.09480
0.15	0.21	0.40	0.572	3.437	1.697	0.09506
0.15	0.22	0.40	0.579	3.444	1.696	0.09550
0.15	0.23	0.40	0.600	3.451	1.693	0.09602
0.15	0.24	0.40	0.595	3.457	1.690	0.09651
0.15	0.25	0.40	0.579	3.467	1.687	0.09718
0.15	0.26	0.40	0.555	3.475	1.683	0.09782
0.15	0.27	0.40	0.611	3.484	1.681	0.09841
0.15	0.28	0.40	0.595	3.493	1.677	0.09913
0.15	0.29	0.40	0.571	3.501	1.674	0.09969
0.15	0.30	0.40	0.567	3.512	1.671	0.10045
0.15	0.31	0.40	0.566	3.519	1.670	0.10086
0.15	0.32	0.40	0.568	3.524	1.666	0.10134
0.15	0.33	0.40	0.571	3.534	1.665	0.10190
0.15	0.34	0.40	0.581	3.538	1.665	0.10215
0.15	0.35	0.40	0.575	3.545	1.661	0.10272
0.15	0.36	0.40	0.590	3.551	1.661	0.10308
0.15	0.37	0.40	0.581	3.560	1.656	0.10380
0.15	0.38	0.40	0.583	3.568	1.658	0.10414
0.15	0.39	0.40	0.575	3.578	1.656	0.10478
0.15	0.40	0.40	0.570	3.583	1.653	0.10519
0.15	0.41	0.40	0.575	3.594	1.653	0.10583
0.15	0.42	0.40	0.555	3.603	1.653	0.10626
0.15	0.43	0.40	0.566	3.611	1.658	0.10651
0.15	0.44	0.40	0.572	3.619	1.659	0.10685
0.15	0.45	0.40	0.591	3.624	1.664	0.10690
0.15	0.46	0.40	0.587	3.634	1.667	0.10729
0.15	0.47	0.40	0.585	3.641	1.671	0.10749
0.15	0.48	0.40	0.570	3.652	1.677	0.10776
0.15	0.49	0.40	0.582	3.662	1.684	0.10801
0.15	0.50	0.40	0.582	3.678	1.690	0.10856
0.15	0.51	0.40	0.570	3.698	1.694	0.10944
0.15	0.52	0.40	0.600	3.717	1.693	0.11056
0.15	0.53	0.40	0.594	3.737	1.694	0.11163
0.15	0.54	0.40	0.568	3.756	1.685	0.11307
0.15	0.55	0.40	0.609	3.773	1.689	0.11379
0.15	0.56	0.40	0.608	3.798	1.672	0.11602
0.15	0.57	0.40	0.578	3.810	1.663	0.11708
0.15	0.58	0.40	0.583	3.819	1.662	0.11759
0.15	0.59	0.40	0.583	3.821	1.663	0.11769
0.15	0.60	0.40	0.589	3.824	1.663	0.11782
0.15	0.61	0.40	0.574	3.829	1.665	0.11800
0.15	0.62	0.40	0.582	3.834	1.666	0.11823
0.15	0.63	0.40	0.570	3.835	1.666	0.11832
0.15	0.64	0.40	0.587	3.833	1.665	0.11824
0.15	0.65	0.40	0.621	3.834	1.660	0.11852
0.15	0.66	0.40	0.591	3.832	1.661	0.11840
0.15	0.67	0.40	0.583	3.833	1.664	0.11829
0.15	0.68	0.40	0.562	3.834	1.667	0.11820
0.15	0.69	0.40	0.560	3.838	1.670	0.11826
0.15	0.70	0.40	0.592	3.845	1.677	0.11833
0.15	0.71	0.40	0.565	3.851	1.684	0.11832
0.15	0.72	0.40	0.589	3.856	1.685	0.11856
0.15	0.73	0.40	0.590	3.859	1.693	0.11832
0.15	0.74	0.40	0.591	3.867	1.706	0.11816
0.15	0.75	0.40	0.580	3.871	1.714	0.11797
0.15	0.76	0.40	0.609	3.871	1.718	0.11775
0.15	0.77	0.40	0.570	3.869	1.725	0.11734
0.15	0.78	0.40	0.617	3.862	1.735	0.11647
0.15	0.79	0.40	0.608	3.855	1.748	0.11541
0.15	0.80	0.40	0.599	3.839	1.763	0.11384
0.15	0.81	0.40	0.577	3.834	1.769	0.11328
0.15	0.82	0.40	0.586	3.822	1.770	0.11256
0.15	0.83	0.40	0.585	3.812	1.766	0.11220
0.15	0.84	0.40	0.581	3.803	1.771	0.11145
0.15	0.85	0.40	0.567	3.800	1.771	0.11133
0.15	0.86	0.40	0.592	3.798	1.780	0.11078
0.15	0.87	0.40	0.600	3.798	1.784	0.11058
0.15	0.88	0.40	0.591	3.791	1.771	0.11078
0.15	0.89	0.40	0.592	3.805	1.759	0.11213
0.15	0.90	0.40	0.577	3.807	1.757	0.11238
0.15	0.91	0.40	0.591	3.809	1.764	0.11213
0.15	0.92	0.40	0.596	3.802	1.766	0.11168
0.15	0.93	0.40	0.566	3.801	1.769	0.11148
0.15	0.94	0.40	0.630	3.807	1.772	0.11163
0.15	0.95	0.40	0.586	3.827	1.766	0.11306
0.15	0.96	0.40	0.601	3.848	1.763	0.11431
0.15	0.97	0.40	0.587	3.852	1.769	0.11429
0.15	0.98	0.40	0.584	3.832	1.774	0.11294
0.15	0.99	0.40	0.608	3.855	1.780	0.11386
0.15	1.00	0.40	0.601	3.886	1.839	0.11268
0.16	0.01	0.40	0.579	3.389	1.835	0.08557
0.16	0.02	0.40	0.583	3.361	1.782	0.08671
0.16	0.03	0.40	0.565	3.352	1.751	0.08771
0.16	0.04	0.40	0.568	3.350	1.727	0.08879
0.16	0.05	0.40	0.570	3.345	1.714	0.08918
0.16	0.06	0.40	0.579	3.344	1.705	0.08958
0.16	0.07	0.40	0.581	3.345	1.696	0.09006
0.16	0.08	0.40	0.579	3.347	1.692	0.09043
0.16	0.09	0.40	0.593	3.350	1.695	0.09042
0.16	0.10	0.40	0.556	3.356	1.692	0.09091
0.16	0.11	0.40	0.581	3.362	1.694	0.09111
0.16	0.12	0.40	0.596	3.370	1.697	0.09143
0.16	0.13	0.40	0.609	3.377	1.697	0.09179
0.16	0.14	0.40	0.569	3.384	1.700	0.09203
0.16	0.15	0.40	0.595	3.391	1.700	0.09242
0.16	0.16	0.40	0.572	3.397	1.701	0.09269
0.16	0.17	0.40	0.559	3.404	1.698	0.09321
0.16	0.18	0.40	0.580	3.411	1.696	0.09370
0.16	0.19	0.40	0.590	3.420	1.691	0.09441
0.16	0.20	0.40	0.578	3.425	1.693	0.09463
0.16	0.21	0.40	0.593	3.431	1.692	0.09496
0.16	0.22	0.40	0.600	3.438	1.691	0.09546
0.16	0.23	0.40	0.617	3.447	1.686	0.09616
0.16	0.24	0.40	0.568	3.455	1.683	0.09673
0.16	0.25	0.40	0.599	3.462	1.679	0.09732
0.16	0.26	0.40	0.588	3.470	1.676	0.09788
0.16	0.27	0.40	0.561	3.480	1.671	0.09873
0.16	0.28	0.40	0.576	3.490	1.668	0.09941
0.16	0.29	0.40	0.605	3.499	1.666	0.09997
0.16	0.30	0.40	0.602	3.506	1.664	0.10048
0.16	0.31	0.40	0.597	3.514	1.662	0.10101
0.16	0.32	0.40	0.576	3.521	1.659	0.10155
0.16	0.33	0.40	0.591	3.530	1.657	0.10210
0.16	0.34	0.40	0.562	3.533	1.655	0.10239
0.16	0.35	0.40	0.581	3.542	1.651	0.10303
0.16	0.36	0.40	0.592	3.550	1.654	0.10336
0.16	0.37	0.40	0.572	3.561	1.650	0.10414
0.16	0.38	0.40	0.575	3.568	1.650	0.10448
0.16	0.39	0.40	0.593	3.578	1.650	0.10509
0.16	0.40	0.40	0.570	3.588	1.646	0.10576
0.16	0.41	0.40	0.583	3.599	1.648	0.10628
0.16	0.42	0.40	0.574	3.606	1.650	0.10659
0.16	0.43	0.40	0.588	3.613	1.652	0.10684
0.16	0.44	0.40	0.594	3.623	1.656	0.10726
0.16	0.45	0.40	0.593	3.632	1.660	0.10756
0.16	0.46	0.40	0.621	3.642	1.662	0.10794
0.16	0.47	0.40	0.589	3.654	1.667	0.10843
0.16	0.48	0.40	0.569	3.670	1.669	0.10916
0.16	0.49	0.40	0.600	3.690	1.673	0.11009
0.16	0.50	0.40	0.572	3.712	1.672	0.11130
0.16	0.51	0.40	0.578	3.730	1.669	0.11243
0.16	0.52	0.40	0.577	3.752	1.667	0.11373
0.16	0.53	0.40	0.557	3.773	1.659	0.11524
0.16	0.54	0.40	0.600	3.790	1.666	0.11581
0.16	0.55	0.40	0.583	3.805	1.652	0.11734
0.16	0.56	0.40	0.602	3.816	1.650	0.11804
0.16	0.57	0.40	0.595	3.821	1.649	0.11836
0.16	0.58	0.40	0.586	3.824	1.653	0.11831
0.16	0.59	0.40	0.588	3.829	1.653	0.11856
0.16	0.60	0.40	0.589	3.834	1.658	0.11862
0.16	0.61	0.40	0.585	3.838	1.658	0.11884
0.16	0.62	0.40	0.578	3.841	1.659	0.11893
0.16	0.63	0.40	0.596	3.838	1.657	0.11891
0.16	0.64	0.40	0.595	3.836	1.652	0.11903
0.16	0.65	0.40	0.560	3.834	1.652	0.11890
0.16	0.66	0.40	0.564	3.831	1.655	0.11860
0.16	0.67	0.40	0.597	3.834	1.654	0.11883
0.16	0.68	0.40	0.582	3.839	1.656	0.11901
0.16	0.69	0.40	0.572	3.847	1.661	0.11920
0.16	0.70	0.40	0.595	3.851	1.665	0.11921
0.16	0.71	0.40	0.578	3.856	1.668	0.11934
0.16	0.72	0.40	0.581	3.858	1.673	0.11921
0.16	0.73	0.40	0.632	3.864	1.680	0.11918
0.16	0.74	0.40	0.599	3.868	1.691	0.11891
0.16	0.75	0.40	0.578	3.877	1.701	0.11889
0.16	0.76	0.40	0.578	3.887	1.712	0.11891
0.16	0.77	0.40	0.603	3.883	1.718	0.11843
0.16	0.78	0.40	0.615	3.878	1.727	0.11769
0.16	0.79	0.40	0.576	3.862	1.746	0.11594
0.16	0.80	0.40	0.597	3.851	1.762	0.11451
0.16	0.81	0.40	0.609	3.837	1.764	0.11369
0.16	0.82	0.40	0.620	3.821	1.759	0.11305
0.16	0.83	0.40	0.616	3.811	1.755	0.11268
0.16	0.84	0.40	0.599	3.799	1.755	0.11204
0.16	0.85	0.40	0.578	3.793	1.759	0.11149
0.16	0.86	0.40	0.555	3.790	1.765	0.11109
0.16	0.87	0.40	0.581	3.792	1.767	0.11109
0.16	0.88	0.40	0.585	3.788	1.756	0.11138
0.16	0.89	0.40	0.572	3.789	1.749	0.11174
0.16	0.90	0.40	0.595	3.791	1.748	0.11197
0.16	0.91	0.40	0.608	3.787	1.754	0.11141
0.16	0.92	0.40	0.592	3.788	1.751	0.11164
0.16	0.93	0.40	0.583	3.798	1.746	0.11241
0.16	0.94	0.40	0.613	3.815	1.743	0.11347
0.16	0.95	0.40	0.579	3.832	1.742	0.11446
0.16	0.96	0.40	0.597	3.842	1.745	0.11487
0.16	0.97	0.40	0.600	3.837	1.751	0.11431
0.16	0.98	0.40	0.626	3.830	1.760	0.11348
0.16	0.99	0.40	0.585	3.855	1.765	0.11458
0.16	1.00	0.40	0.581	3.888	1.836	0.11298
0.17	0.01	0.40	0.571	3.371	1.831	0.08481
0.17	0.02	0.40	0.598	3.346	1.777	0.08607
0.17	0.03	0.40	0.569	3.338	1.747	0.08716
0.17	0.04	0.40	0.571	3.337	1.722	0.08834
0.17	0.05	0.40	0.577	3.332	1.712	0.08863
0.17	0.06	0.40	0.563	3.334	1.699	0.08931
0.17	0.07	0.40	0.590	3.336	1.694	0.08971
0.17	0.08	0.40	0.590	3.338	1.689	0.09006
0.17	0.09	0.40	0.589	3.342	1.689	0.09028
0.17	0.10	0.40	0.577	3.348	1.690	0.09054
0.17	0.11	0.40	0.603	3.357	1.690	0.09104
0.17	0.12	0.40	0.578	3.363	1.693	0.09125
0.17	0.13	0.40	0.563	3.370	1.694	0.09157
0.17	0.14	0.40	0.589	3.378	1.694	0.09198
0.17	0.15	0.40	0.575	3.386	1.693	0.09249
0.17	0.16	0.40	0.574	3.390	1.693	0.09267
0.17	0.17	0.40	0.591	3.396	1.691	0.09310
0.17	0.18	0.40	0.565	3.404	1.693	0.09344
0.17	0.19	0.40	0.563	3.413	1.690	0.09412
0.17	0.20	0.40	0.578	3.419	1.687	0.09462
0.17	0.21	0.40	0.576	3.427	1.684	0.09516
0.17	0.22	0.40	0.564	3.435	1.686	0.09546
0.17	0.23	0.40	0.582	3.441	1.679	0.09618
0.17	0.24	0.40	0.578	3.450	1.677	0.09674
0.17	0.25	0.40	0.553	3.459	1.671	0.09756
0.17	0.26	0.40	0.590	3.469	1.669	0.09819
0.17	0.27	0.40	0.597	3.477	1.665	0.09881
0.17	0.28	0.40	0.573	3.486	1.663	0.09938
0.17	0.29	0.40	0.559	3.493	1.659	0.10002
0.17	0.30	0.40	0.582	3.502	1.659	0.10045
0.17	0.31	0.40	0.584	3.511	1.656	0.10111
0.17	0.32	0.40	0.574	3.519	1.654	0.10163
0.17	0.33	0.40	0.593	3.525	1.651	0.10216
0.17	0.34	0.40	0.602	3.533	1.649	0.10265
0.17	0.35	0.40	0.597	3.541	1.648	0.10319
0.17	0.36	0.40	0.579	3.550	1.647	0.10369
0.17	0.37	0.40	0.599	3.560	1.646	0.10432
0.17	0.38	0.40	0.586	3.569	1.644	0.10484
0.17	0.39	0.40	0.583	3.578	1.645	0.10534
0.17	0.40	0.40	0.585	3.590	1.644	0.10604
0.17	0.41	0.40	0.581	3.600	1.645	0.10650
0.17	0.42	0.40	0.589	3.607	1.646	0.10683
0.17	0.43	0.40	0.582	3.615	1.649	0.10713
0.17	0.44	0.40	0.565	3.622	1.650	0.10746
0.17	0.45	0.40	0.598	3.635	1.657	0.10785
0.17	0.46	0.40	0.583	3.652	1.657	0.10879
0.17	0.47	0.40	0.580	3.672	1.654	0.11000
0.17	0.48	0.40	0.562	3.695	1.659	0.11104
0.17	0.49	0.40	0.610	3.719	1.652	0.11264
0.17	0.50	0.40	0.591	3.737	1.650	0.11376
0.17	0.51	0.40	0.586	3.759	1.645	0.11519
0.17	0.52	0.40	0.579	3.777	1.643	0.11624
0.17	0.53	0.40	0.604	3.797	1.635	0.11773
0.17	0.54	0.40	0.572	3.808	1.635	0.11833
0.17	0.55	0.40	0.586	3.816	1.636	0.11871
0.17	0.56	0.40	0.602	3.825	1.637	0.11916
0.17	0.57	0.40	0.580	3.828	1.640	0.11918
0.17	0.58	0.40	0.567	3.829	1.644	0.11902
0.17	0.59	0.40	0.561	3.835	1.646	0.11924
0.17	0.60	0.40	0.570	3.839	1.649	0.11934
0.17	0.61	0.40	0.574	3.839	1.645	0.11953
0.17	0.62	0.40	0.593	3.838	1.645	0.11948
0.17	0.63	0.40	0.576	3.835	1.642	0.11949
0.17	0.64	0.40	0.587	3.836	1.643	0.11944
0.17	0.65	0.40	0.582	3.832	1.646	0.11911
0.17	0.66	0.40	0.589	3.834	1.645	0.11926
0.17	0.67	0.40	0.608	3.838	1.648	0.11934
0.17	0.68	0.40	0.576	3.839	1.648	0.11942
0.17	0.69	0.40	0.584	3.844	1.650	0.11957
0.17	0.70	0.40	0.579	3.851	1.654	0.11973
0.17	0.71	0.40	0.580	3.854	1.657	0.11974
0.17	0.72	0.40	0.580	3.858	1.662	0.11976
0.17	0.73	0.40	0.601	3.865	1.666	0.11994
0.17	0.74	0.40	0.586	3.872	1.680	0.11968
0.17	0.75	0.40	0.592	3.885	1.692	0.11982
0.17	0.76	0.40	0.582	3.896	1.704	0.11981
0.17	0.77	0.40	0.581	3.900	1.713	0.11954
0.17	0.78	0.40	0.608	3.898	1.728	0.11879
0.17	0.79	0.40	0.563	3.882	1.749	0.11689
0.17	0.80	0.40	0.607	3.860	1.764	0.11493
0.17	0.81	0.40	0.558	3.836	1.756	0.11398
0.17	0.82	0.40	0.575	3.818	1.748	0.11341
0.17	0.83	0.40	0.587	3.804	1.746	0.11273
0.17	0.84	0.40	0.593	3.799	1.744	0.11256
0.17	0.85	0.40	0.606	3.787	1.748	0.11168
0.17	0.86	0.40	0.566	3.788	1.753	0.11152
0.17	0.87	0.40	0.598	3.784	1.751	0.11139
0.17	0.88	0.40	0.587	3.788	1.740	0.11218
0.17	0.89	0.40	0.601	3.785	1.732	0.11243
0.17	0.90	0.40	0.568	3.784	1.728	0.11253
0.17	0.91	0.40	0.554	3.785	1.728	0.11257
0.17	0.92	0.40	0.594	3.787	1.730	0.11263
0.17	0.93	0.40	0.592	3.798	1.725	0.11346
0.17	0.94	0.40	0.582	3.816	1.721	0.11464
0.17	0.95	0.40	0.602	3.821	1.728	0.11458
0.17	0.96	0.40	0.607	3.823	1.733	0.11443
0.17	0.97	0.40	0.600	3.816	1.741	0.11365
0.17	0.98	0.40	0.590	3.813	1.741	0.11350
0.17	0.99	0.40	0.605	3.864	1.756	0.11553
0.17	1.00	0.40	0.583	3.891	1.840	0.11291
0.18	0.01	0.40	0.570	3.357	1.823	0.08442
0.18	0.02	0.40	0.569	3.331	1.771	0.08559
0.18	0.03	0.40	0.581	3.325	1.742	0.08672
0.18	0.04	0.40	0.562	3.324	1.720	0.08772
0.18	0.05	0.40	0.590	3.321	1.705	0.08832
0.18	0.06	0.40	0.559	3.322	1.697	0.08882
0.18	0.07	0.40	0.570	3.324	1.689	0.08929
0.18	0.08	0.40	0.596	3.331	1.686	0.08980
0.18	0.09	0.40	0.576	3.335	1.686	0.09006
0.18	0.10	0.40	0.578	3.341	1.686	0.09035
0.18	0.11	0.40	0.601	3.348	1.687	0.09070
0.18	0.12	0.40	0.559	3.356	1.688	0.09106
0.18	0.13	0.40	0.566	3.364	1.691	0.09136
0.18	0.14	0.40	0.581	3.370	1.693	0.09163
0.18	0.15	0.40	0.600	3.377	1.692	0.09206
0.18	0.16	0.40	0.571	3.384	1.691	0.09243
0.18	0.17	0.40	0.571	3.391	1.690	0.09288
0.18	0.18	0.40	0.591	3.399	1.688	0.09348
0.18	0.19	0.40	0.588	3.409	1.682	0.09433
0.18	0.20	0.40	0.585	3.414	1.682	0.09459
0.18	0.21	0.40	0.572	3.422	1.678	0.09516
0.18	0.22	0.40	0.557	3.429	1.678	0.09555
0.18	0.23	0.40	0.560	3.438	1.672	0.09635
0.18	0.24	0.40	0.568	3.445	1.670	0.09682
0.18	0.25	0.40	0.569	3.454	1.668	0.09743
0.18	0.26	0.40	0.590	3.465	1.666	0.09811
0.18	0.27	0.40	0.584	3.473	1.659	0.09890
0.18	0.28	0.40	0.580	3.484	1.658	0.09951
0.18	0.29	0.40	0.578	3.491	1.656	0.10003
0.18	0.30	0.40	0.570	3.498	1.653	0.10059
0.18	0.31	0.40	0.579	3.506	1.652	0.10109
0.18	0.32	0.40	0.555	3.515	1.648	0.10172
0.18	0.33	0.40	0.545	3.523	1.645	0.10231
0.18	0.34	0.40	0.590	3.532	1.643	0.10290
0.18	0.35	0.40	0.600	3.540	1.642	0.10338
0.18	0.36	0.40	0.589	3.549	1.641	0.10397
0.18	0.37	0.40	0.592	3.559	1.640	0.10456
0.18	0.38	0.40	0.589	3.569	1.642	0.10496
0.18	0.39	0.40	0.633	3.578	1.641	0.10548
0.18	0.40	0.40	0.584	3.590	1.639	0.10627
0.18	0.41	0.40	0.584	3.599	1.641	0.10666
0.18	0.42	0.40	0.596	3.605	1.642	0.10691
0.18	0.43	0.40	0.578	3.616	1.642	0.10754
0.18	0.44	0.40	0.595	3.628	1.650	0.10779
0.18	0.45	0.40	0.579	3.647	1.654	0.10860
0.18	0.46	0.40	0.600	3.671	1.650	0.11015
0.18	0.47	0.40	0.609	3.697	1.643	0.11189
0.18	0.48	0.40	0.581	3.718	1.637	0.11334
0.18	0.49	0.40	0.578	3.739	1.634	0.11461
0.18	0.50	0.40	0.609	3.758	1.630	0.11584
0.18	0.51	0.40	0.583	3.779	1.622	0.11733
0.18	0.52	0.40	0.584	3.797	1.619	0.11851
0.18	0.53	0.40	0.575	3.810	1.619	0.11921
0.18	0.54	0.40	0.582	3.820	1.621	0.11963
0.18	0.55	0.40	0.600	3.826	1.619	0.12005
0.18	0.56	0.40	0.575	3.829	1.628	0.11983
0.18	0.57	0.40	0.568	3.829	1.634	0.11954
0.18	0.58	0.40	0.597	3.835	1.634	0.11980
0.18	0.59	0.40	0.575	3.841	1.635	0.12016
0.18	0.60	0.40	0.573	3.839	1.636	0.11997
0.18	0.61	0.40	0.564	3.839	1.639	0.11983
0.18	0.62	0.40	0.631	3.837	1.635	0.11986
0.18	0.63	0.40	0.601	3.833	1.631	0.11987
0.18	0.64	0.40	0.589	3.830	1.634	0.11957
0.18	0.65	0.40	0.585	3.830	1.634	0.11954
0.18	0.66	0.40	0.595	3.831	1.634	0.11966
0.18	0.67	0.40	0.586	3.832	1.633	0.11973
0.18	0.68	0.40	0.583	3.837	1.636	0.11983
0.18	0.69	0.40	0.583	3.840	1.641	0.11980
0.18	0.70	0.40	0.619	3.845	1.643	0.11996
0.18	0.71	0.40	0.572	3.850	1.645	0.12013
0.18	0.72	0.40	0.594	3.856	1.650	0.12024
0.18	0.73	0.40	0.605	3.863	1.660	0.12013
0.18	0.74	0.40	0.589	3.875	1.671	0.12025
0.18	0.75	0.40	0.582	3.889	1.683	0.12044
0.18	0.76	0.40	0.596	3.900	1.692	0.12063
0.18	0.77	0.40	0.574	3.913	1.706	0.12066
0.18	0.78	0.40	0.583	3.920	1.725	0.12012
0.18	0.79	0.40	0.604	3.907	1.757	0.11786
0.18	0.80	0.40	0.582	3.866	1.764	0.11525
0.18	0.81	0.40	0.620	3.826	1.746	0.11395
0.18	0.82	0.40	0.595	3.810	1.737	0.11353
0.18	0.83	0.40	0.600	3.801	1.735	0.11309
0.18	0.84	0.40	0.601	3.798	1.738	0.11277
0.18	0.85	0.40	0.631	3.789	1.740	0.11221
0.18	0.86	0.40	0.578	3.781	1.739	0.11187
0.18	0.87	0.40	0.575	3.779	1.734	0.11196
0.18	0.88	0.40	0.618	3.781	1.725	0.11247
0.18	0.89	0.40	0.600	3.777	1.714	0.11279
0.18	0.90	0.40	0.576	3.774	1.714	0.11266
0.18	0.91	0.40	0.589	3.776	1.711	0.11291
0.18	0.92	0.40	0.623	3.784	1.709	0.11343
0.18	0.93	0.40	0.586	3.793	1.707	0.11405
0.18	0.94	0.40	0.620	3.805	1.712	0.11442
0.18	0.95	0.40	0.571	3.801	1.721	0.11381
0.18	0.96	0.40	0.583	3.793	1.732	0.11282
0.18	0.97	0.40	0.600	3.791	1.726	0.11296
0.18	0.98	0.40	0.584	3.812	1.732	0.11387
0.18	0.99	0.40	0.605	3.873	1.741	0.11678
0.18	1.00	0.40	0.568	3.899	1.835	0.11359
0.19	0.01	0.40	0.563	3.339	1.820	0.08357
0.19	0.02	0.40	0.594	3.317	1.767	0.08503
0.19	0.03	0.40	0.583	3.312	1.740	0.08608
0.19	0.04	0.40	0.585	3.311	1.716	0.08725
0.19	0.05	0.40	0.567	3.309	1.703	0.08781
0.19	0.06	0.40	0.596	3.312	1.694	0.08842
0.19	0.07	0.40	0.558	3.315	1.688	0.08889
0.19	0.08	0.40	0.577	3.322	1.682	0.08952
0.19	0.09	0.40	0.572	3.327	1.683	0.08976
0.19	0.10	0.40	0.597	3.334	1.682	0.09020
0.19	0.11	0.40	0.598	3.341	1.685	0.09044
0.19	0.12	0.40	0.567	3.348	1.686	0.09077
0.19	0.13	0.40	0.568	3.358	1.685	0.09135
0.19	0.14	0.40	0.566	3.366	1.686	0.09174
0.19	0.15	0.40	0.581	3.371	1.686	0.09201
0.19	0.16	0.40	0.576	3.379	1.685	0.09249
0.19	0.17	0.40	0.578	3.385	1.685	0.09283
0.19	0.18	0.40	0.590	3.396	1.683	0.09351
0.19	0.19	0.40	0.585	3.403	1.678	0.09416
0.19	0.20	0.40	0.559	3.410	1.675	0.09465
0.19	0.21	0.40	0.580	3.417	1.673	0.09518
0.19	0.22	0.40	0.585	3.425	1.672	0.09561
0.19	0.23	0.40	0.568	3.433	1.667	0.09634
0.19	0.24	0.40	0.592	3.441	1.665	0.09686
0.19	0.25	0.40	0.588	3.452	1.661	0.09764
0.19	0.26	0.40	0.566	3.461	1.657	0.09835
0.19	0.27	0.40	0.565	3.470	1.657	0.09887
0.19	0.28	0.40	0.575	3.477	1.655	0.09934
0.19	0.29	0.40	0.602	3.486	1.650	0.10004
0.19	0.30	0.40	0.597	3.497	1.648	0.10072
0.19	0.31	0.40	0.607	3.505	1.646	0.10128
0.19	0.32	0.40	0.580	3.511	1.643	0.10179
0.19	0.33	0.40	0.578	3.522	1.640	0.10249
0.19	0.34	0.40	0.586	3.528	1.641	0.10281
0.19	0.35	0.40	0.592	3.537	1.638	0.10344
0.19	0.36	0.40	0.561	3.546	1.637	0.10395
0.19	0.37	0.40	0.609	3.557	1.638	0.10451
0.19	0.38	0.40	0.619	3.566	1.638	0.10501
0.19	0.39	0.40	0.577	3.578	1.635	0.10576
0.19	0.40	0.40	0.598	3.590	1.636	0.10641
0.19	0.41	0.40	0.578	3.599	1.633	0.10705
0.19	0.42	0.40	0.587	3.608	1.635	0.10743
0.19	0.43	0.40	0.596	3.623	1.642	0.10793
0.19	0.44	0.40	0.591	3.640	1.647	0.10859
0.19	0.45	0.40	0.560	3.666	1.640	0.11036
0.19	0.46	0.40	0.572	3.693	1.628	0.11237
0.19	0.47	0.40	0.586	3.716	1.621	0.11398
0.19	0.48	0.40	0.590	3.737	1.617	0.11531
0.19	0.49	0.40	0.583	3.757	1.611	0.11669
0.19	0.50	0.40	0.564	3.777	1.605	0.11806
0.19	0.51	0.40	0.570	3.795	1.602	0.11921
0.19	0.52	0.40	0.571	3.809	1.599	0.12007
0.19	0.53	0.40	0.570	3.818	1.602	0.12044
0.19	0.54	0.40	0.555	3.824	1.603	0.12074
0.19	0.55	0.40	0.609	3.826	1.609	0.12057
0.19	0.56	0.40	0.577	3.830	1.617	0.12035
0.19	0.57	0.40	0.577	3.832	1.624	0.12019
0.19	0.58	0.40	0.572	3.836	1.627	0.12023
0.19	0.59	0.40	0.601	3.836	1.630	0.12008
0.19	0.60	0.40	0.574	3.836	1.631	0.12006
0.19	0.61	0.40	0.569	3.834	1.626	0.12020
0.19	0.62	0.40	0.583	3.832	1.624	0.12016
0.19	0.63	0.40	0.624	3.827	1.623	0.11994
0.19	0.64	0.40	0.621	3.825	1.623	0.11979
0.19	0.65	0.40	0.571	3.823	1.625	0.11959
0.19	0.66	0.40	0.578	3.825	1.626	0.11968
0.19	0.67	0.40	0.569	3.829	1.624	0.12001
0.19	0.68	0.40	0.577	3.830	1.627	0.11992
0.19	0.69	0.40	0.582	3.836	1.628	0.12018
0.19	0.70	0.40	0.566	3.838	1.627	0.12037
0.19	0.71	0.40	0.589	3.843	1.635	0.12023
0.19	0.72	0.40	0.590	3.851	1.640	0.12041
0.19	0.73	0.40	0.567	3.858	1.647	0.12050
0.19	0.74	0.40	0.572	3.871	1.655	0.12079
0.19	0.75	0.40	0.581	3.886	1.667	0.12103
0.19	0.76	0.40	0.602	3.907	1.682	0.12148
0.19	0.77	0.40	0.592	3.924	1.703	0.12141
0.19	0.78	0.40	0.582	3.939	1.722	0.12130
0.19	0.79	0.40	0.569	3.940	1.762	0.11944
0.19	0.80	0.40	0.573	3.869	1.764	0.11539
0.19	0.81	0.40	0.582	3.822	1.734	0.11433
0.19	0.82	0.40	0.593	3.803	1.727	0.11364
0.19	0.83	0.40	0.630	3.794	1.718	0.11355
0.19	0.84	0.40	0.594	3.792	1.723	0.11324
0.19	0.85	0.40	0.562	3.787	1.722	0.11295
0.19	0.86	0.40	0.581	3.775	1.722	0.11233
0.19	0.87	0.40	0.573	3.769	1.714	0.11241
0.19	0.88	0.40	0.580	3.763	1.711	0.11218
0.19	0.89	0.40	0.569	3.761	1.706	0.11229
0.19	0.90	0.40	0.613	3.758	1.703	0.11234
0.19	0.91	0.40	0.574	3.762	1.704	0.11248
0.19	0.92	0.40	0.605	3.771	1.702	0.11306
0.19	0.93	0.40	0.590	3.773	1.705	0.11301
0.19	0.94	0.40	0.568	3.771	1.715	0.11243
0.19	0.95	0.40	0.586	3.768	1.718	0.11211
0.19	0.96	0.40	0.589	3.772	1.716	0.11244
0.19	0.97	0.40	0.586	3.784	1.713	0.11324
0.19	0.98	0.40	0.622	3.818	1.721	0.11474
0.19	0.99	0.40	0.614	3.872	1.737	0.11686
0.19	1.00	0.40	0.585	3.924	1.851	0.11424
0.20	0.01	0.40	0.573	3.323	1.814	0.08299
0.20	0.02	0.40	0.598	3.304	1.765	0.08441
0.20	0.03	0.40	0.563	3.300	1.736	0.08559
0.20	0.04	0.40	0.564	3.298	1.716	0.08656
0.20	0.05	0.40	0.589	3.299	1.700	0.08739
0.20	0.06	0.40	0.594	3.302	1.693	0.08791
0.20	0.07	0.40	0.584	3.307	1.682	0.08871
0.20	0.08	0.40	0.580	3.313	1.681	0.08910
0.20	0.09	0.40	0.616	3.320	1.681	0.08944
0.20	0.10	0.40	0.562	3.327	1.682	0.08978
0.20	0.11	0.40	0.552	3.335	1.682	0.09024
0.20	0.12	0.40	0.567	3.343	1.682	0.09071
0.20	0.13	0.40	0.573	3.351	1.684	0.09097
0.20	0.14	0.40	0.589	3.357	1.684	0.09137
0.20	0.15	0.40	0.597	3.364	1.681	0.09187
0.20	0.16	0.40	0.571	3.373	1.681	0.09233
0.20	0.17	0.40	0.607	3.381	1.680	0.09283
0.20	0.18	0.40	0.558	3.390	1.676	0.09354
0.20	0.19	0.40	0.571	3.397	1.676	0.09390
0.20	0.20	0.40	0.586	3.404	1.671	0.09453
0.20	0.21	0.40	0.562	3.411	1.669	0.09501
0.20	0.22	0.40	0.590	3.419	1.664	0.09573
0.20	0.23	0.40	0.566	3.431	1.660	0.09655
0.20	0.24	0.40	0.600	3.438	1.658	0.09704
0.20	0.25	0.40	0.553	3.446	1.659	0.09746
0.20	0.26	0.40	0.567	3.456	1.654	0.09823
0.20	0.27	0.40	0.565	3.465	1.652	0.09879
0.20	0.28	0.40	0.570	3.473	1.649	0.09942
0.20	0.29	0.40	0.563	3.483	1.645	0.10011
0.20	0.30	0.40	0.547	3.491	1.644	0.10066
0.20	0.31	0.40	0.558	3.501	1.641	0.10131
0.20	0.32	0.40	0.599	3.511	1.640	0.10190
0.20	0.33	0.40	0.615	3.521	1.635	0.10265
0.20	0.34	0.40	0.580	3.527	1.633	0.10315
0.20	0.35	0.40	0.594	3.538	1.635	0.10363
0.20	0.36	0.40	0.572	3.547	1.632	0.10426
0.20	0.37	0.40	0.567	3.557	1.632	0.10476
0.20	0.38	0.40	0.593	3.566	1.631	0.10534
0.20	0.39	0.40	0.571	3.579	1.632	0.10599
0.20	0.40	0.40	0.578	3.590	1.628	0.10678
0.20	0.41	0.40	0.599	3.603	1.625	0.10765
0.20	0.42	0.40	0.552	3.616	1.632	0.10802
0.20	0.43	0.40	0.571	3.636	1.639	0.10876
0.20	0.44	0.40	0.581	3.661	1.633	0.11041
0.20	0.45	0.40	0.590	3.686	1.618	0.11249
0.20	0.46	0.40	0.611	3.711	1.609	0.11434
0.20	0.47	0.40	0.574	3.733	1.604	0.11574
0.20	0.48	0.40	0.587	3.753	1.598	0.11711
0.20	0.49	0.40	0.601	3.772	1.591	0.11852
0.20	0.50	0.40	0.560	3.788	1.585	0.11965
0.20	0.51	0.40	0.603	3.802	1.586	0.12036
0.20	0.52	0.40	0.588	3.815	1.584	0.12115
0.20	0.53	0.40	0.588	3.821	1.586	0.12138
0.20	0.54	0.40	0.596	3.824	1.593	0.12121
0.20	0.55	0.40	0.568	3.825	1.601	0.12083
0.20	0.56	0.40	0.605	3.830	1.610	0.12073
0.20	0.57	0.40	0.608	3.836	1.615	0.12080
0.20	0.58	0.40	0.590	3.838	1.617	0.12084
0.20	0.59	0.40	0.589	3.837	1.619	0.12071
0.20	0.60	0.40	0.608	3.835	1.617	0.12066
0.20	0.61	0.40	0.580	3.833	1.614	0.12071
0.20	0.62	0.40	0.596	3.825	1.615	0.12021
0.20	0.63	0.40	0.584	3.821	1.611	0.12017
0.20	0.64	0.40	0.605	3.819	1.613	0.11998
0.20	0.65	0.40	0.574	3.821	1.614	0.12008
0.20	0.66	0.40	0.589	3.820	1.614	0.12000
0.20	0.67	0.40	0.598	3.822	1.616	0.12002
0.20	0.68	0.40	0.560	3.825	1.618	0.12006
0.20	0.69	0.40	0.575	3.828	1.619	0.12014
0.20	0.70	0.40	0.592	3.831	1.621	0.12025
0.20	0.71	0.40	0.605	3.837	1.622	0.12049
0.20	0.72	0.40	0.598	3.846	1.629	0.12064
0.20	0.73	0.40	0.577	3.854	1.636	0.12078
0.20	0.74	0.40	0.583	3.867	1.646	0.12101
0.20	0.75	0.40	0.605	3.887	1.660	0.12141
0.20	0.76	0.40	0.570	3.911	1.678	0.12188
0.20	0.77	0.40	0.636	3.941	1.703	0.12234
0.20	0.78	0.40	0.596	3.960	1.721	0.12252
0.20	0.79	0.40	0.665	3.944	1.780	0.11878
0.20	0.80	0.40	0.562	3.855	1.750	0.11536
0.20	0.81	0.40	0.568	3.819	1.731	0.11430
0.20	0.82	0.40	0.606	3.799	1.719	0.11377
0.20	0.83	0.40	0.589	3.791	1.715	0.11356
0.20	0.84	0.40	0.584	3.789	1.709	0.11372
0.20	0.85	0.40	0.598	3.778	1.707	0.11323
0.20	0.86	0.40	0.578	3.768	1.705	0.11275
0.20	0.87	0.40	0.595	3.755	1.701	0.11226
0.20	0.88	0.40	0.592	3.748	1.696	0.11211
0.20	0.89	0.40	0.601	3.743	1.692	0.11201
0.20	0.90	0.40	0.576	3.743	1.693	0.11196
0.20	0.91	0.40	0.586	3.748	1.692	0.11230
0.20	0.92	0.40	0.573	3.754	1.692	0.11260
0.20	0.93	0.40	0.581	3.752	1.700	0.11218
0.20	0.94	0.40	0.579	3.755	1.706	0.11201
0.20	0.95	0.40	0.600	3.753	1.707	0.11183
0.20	0.96	0.40	0.605	3.765	1.703	0.11268
0.20	0.97	0.40	0.575	3.791	1.709	0.11381
0.20	0.98	0.40	0.645	3.818	1.714	0.11508
0.20	0.99	0.40	0.599	3.870	1.742	0.11658
[truncated: 8,001 more rows]
