# Supplementary material for: A study of Mandelbrot and Julia Sets via Picard–Thakur iteration with s-convexity
Source: PLoS One. 2025 Mar 21;20(3):e0315271. doi: 10.1371/journal.pone.0315271 (PMC11927917; doi:10.1371/journal.pone.0315271)
Supplement: Data 1 — (ZIP) [file pone.0315271.s001.zip › data/mandelbrot/k2/heatmaps_data/results3_0.7.tsv]

sigma	psi	rho	time	ANI	AET	NAI
0.01	0.01	0.70	2.148	3.267	1.714	0.08493
0.01	0.02	0.70	1.988	3.224	1.669	0.08486
0.01	0.03	0.70	2.063	3.204	1.641	0.08512
0.01	0.04	0.70	2.094	3.189	1.625	0.08514
0.01	0.05	0.70	1.408	3.178	1.612	0.08521
0.01	0.06	0.70	1.433	3.170	1.602	0.08522
0.01	0.07	0.70	2.040	3.165	1.590	0.08554
0.01	0.08	0.70	2.042	3.159	1.585	0.08549
0.01	0.09	0.70	2.066	3.156	1.580	0.08555
0.01	0.10	0.70	2.010	3.153	1.575	0.08568
0.01	0.11	0.70	2.045	3.153	1.571	0.08581
0.01	0.12	0.70	2.057	3.151	1.570	0.08583
0.01	0.13	0.70	1.986	3.152	1.567	0.08598
0.01	0.14	0.70	2.002	3.150	1.565	0.08601
0.01	0.15	0.70	1.989	3.149	1.563	0.08604
0.01	0.16	0.70	1.981	3.148	1.557	0.08627
0.01	0.17	0.70	2.092	3.147	1.554	0.08635
0.01	0.18	0.70	1.974	3.148	1.553	0.08645
0.01	0.19	0.70	1.992	3.149	1.549	0.08672
0.01	0.20	0.70	1.979	3.149	1.547	0.08681
0.01	0.21	0.70	1.932	3.148	1.547	0.08676
0.01	0.22	0.70	2.039	3.147	1.547	0.08674
0.01	0.23	0.70	1.986	3.147	1.543	0.08689
0.01	0.24	0.70	1.972	3.147	1.540	0.08704
0.01	0.25	0.70	0.543	3.148	1.539	0.08718
0.01	0.26	0.70	0.575	3.148	1.538	0.08722
0.01	0.27	0.70	0.557	3.148	1.537	0.08728
0.01	0.28	0.70	0.556	3.148	1.536	0.08731
0.01	0.29	0.70	0.586	3.150	1.535	0.08747
0.01	0.30	0.70	0.561	3.150	1.534	0.08753
0.01	0.31	0.70	0.550	3.151	1.531	0.08767
0.01	0.32	0.70	0.574	3.151	1.530	0.08777
0.01	0.33	0.70	0.572	3.151	1.529	0.08784
0.01	0.34	0.70	0.568	3.151	1.524	0.08806
0.01	0.35	0.70	0.544	3.152	1.527	0.08799
0.01	0.36	0.70	0.553	3.153	1.526	0.08806
0.01	0.37	0.70	0.552	3.153	1.526	0.08807
0.01	0.38	0.70	0.536	3.154	1.523	0.08829
0.01	0.39	0.70	0.586	3.155	1.522	0.08837
0.01	0.40	0.70	0.554	3.155	1.521	0.08843
0.01	0.41	0.70	0.569	3.158	1.520	0.08862
0.01	0.42	0.70	0.535	3.158	1.519	0.08869
0.01	0.43	0.70	0.571	3.160	1.517	0.08886
0.01	0.44	0.70	0.563	3.161	1.517	0.08894
0.01	0.45	0.70	0.554	3.159	1.516	0.08893
0.01	0.46	0.70	0.540	3.161	1.516	0.08904
0.01	0.47	0.70	0.579	3.162	1.517	0.08898
0.01	0.48	0.70	0.585	3.163	1.517	0.08909
0.01	0.49	0.70	0.572	3.164	1.515	0.08919
0.01	0.50	0.70	0.569	3.165	1.513	0.08937
0.01	0.51	0.70	0.539	3.167	1.515	0.08938
0.01	0.52	0.70	0.572	3.170	1.514	0.08959
0.01	0.53	0.70	0.572	3.170	1.514	0.08956
0.01	0.54	0.70	0.541	3.173	1.515	0.08969
0.01	0.55	0.70	0.570	3.175	1.512	0.08996
0.01	0.56	0.70	0.573	3.177	1.514	0.08992
0.01	0.57	0.70	0.564	3.177	1.513	0.09001
0.01	0.58	0.70	0.575	3.179	1.512	0.09016
0.01	0.59	0.70	0.567	3.179	1.514	0.09003
0.01	0.60	0.70	0.553	3.181	1.512	0.09029
0.01	0.61	0.70	0.555	3.186	1.512	0.09052
0.01	0.62	0.70	0.565	3.187	1.514	0.09051
0.01	0.63	0.70	0.550	3.189	1.515	0.09057
0.01	0.64	0.70	0.557	3.192	1.516	0.09064
0.01	0.65	0.70	0.555	3.196	1.518	0.09082
0.01	0.66	0.70	0.542	3.198	1.518	0.09089
0.01	0.67	0.70	0.536	3.200	1.520	0.09094
0.01	0.68	0.70	0.546	3.203	1.522	0.09099
0.01	0.69	0.70	0.576	3.205	1.524	0.09098
0.01	0.70	0.70	0.535	3.207	1.524	0.09109
0.01	0.71	0.70	0.566	3.211	1.526	0.09123
0.01	0.72	0.70	0.562	3.215	1.526	0.09143
0.01	0.73	0.70	0.552	3.217	1.528	0.09147
0.01	0.74	0.70	0.576	3.220	1.529	0.09156
0.01	0.75	0.70	0.575	3.224	1.532	0.09164
0.01	0.76	0.70	0.564	3.227	1.531	0.09181
0.01	0.77	0.70	0.561	3.232	1.532	0.09205
0.01	0.78	0.70	0.558	3.233	1.533	0.09206
0.01	0.79	0.70	0.572	3.236	1.537	0.09205
0.01	0.80	0.70	0.549	3.239	1.536	0.09222
0.01	0.81	0.70	0.572	3.243	1.536	0.09244
0.01	0.82	0.70	0.558	3.248	1.540	0.09251
0.01	0.83	0.70	0.558	3.251	1.537	0.09284
0.01	0.84	0.70	0.573	3.255	1.541	0.09289
0.01	0.85	0.70	0.579	3.258	1.542	0.09296
0.01	0.86	0.70	0.561	3.263	1.547	0.09300
0.01	0.87	0.70	0.542	3.268	1.545	0.09336
0.01	0.88	0.70	0.571	3.271	1.546	0.09345
0.01	0.89	0.70	0.541	3.276	1.551	0.09349
0.01	0.90	0.70	0.544	3.284	1.551	0.09393
0.01	0.91	0.70	0.584	3.289	1.555	0.09403
0.01	0.92	0.70	0.567	3.297	1.563	0.09407
0.01	0.93	0.70	0.565	3.305	1.564	0.09445
0.01	0.94	0.70	0.571	3.309	1.564	0.09464
0.01	0.95	0.70	0.560	3.315	1.566	0.09490
0.01	0.96	0.70	0.556	3.319	1.569	0.09495
0.01	0.97	0.70	0.575	3.324	1.571	0.09511
0.01	0.98	0.70	0.552	3.332	1.574	0.09538
0.01	0.99	0.70	0.575	3.337	1.576	0.09557
0.01	1.00	0.70	0.581	3.336	1.575	0.09554
0.02	0.01	0.70	0.555	3.216	1.691	0.08331
0.02	0.02	0.70	0.575	3.178	1.646	0.08347
0.02	0.03	0.70	0.552	3.160	1.626	0.08347
0.02	0.04	0.70	0.571	3.145	1.609	0.08352
0.02	0.05	0.70	0.580	3.137	1.598	0.08366
0.02	0.06	0.70	0.542	3.130	1.589	0.08371
0.02	0.07	0.70	0.573	3.125	1.582	0.08376
0.02	0.08	0.70	0.540	3.120	1.575	0.08389
0.02	0.09	0.70	0.560	3.120	1.570	0.08407
0.02	0.10	0.70	0.573	3.120	1.568	0.08421
0.02	0.11	0.70	0.536	3.120	1.568	0.08420
0.02	0.12	0.70	0.573	3.120	1.566	0.08428
0.02	0.13	0.70	0.559	3.122	1.563	0.08453
0.02	0.14	0.70	0.538	3.122	1.561	0.08467
0.02	0.15	0.70	0.577	3.121	1.558	0.08477
0.02	0.16	0.70	0.568	3.123	1.556	0.08494
0.02	0.17	0.70	0.536	3.122	1.555	0.08494
0.02	0.18	0.70	0.564	3.123	1.552	0.08518
0.02	0.19	0.70	0.549	3.124	1.553	0.08513
0.02	0.20	0.70	0.573	3.122	1.552	0.08511
0.02	0.21	0.70	0.535	3.125	1.550	0.08539
0.02	0.22	0.70	0.544	3.123	1.546	0.08547
0.02	0.23	0.70	0.556	3.125	1.546	0.08558
0.02	0.24	0.70	0.567	3.127	1.545	0.08573
0.02	0.25	0.70	0.559	3.130	1.544	0.08596
0.02	0.26	0.70	0.553	3.131	1.543	0.08600
0.02	0.27	0.70	0.572	3.132	1.540	0.08626
0.02	0.28	0.70	0.534	3.135	1.541	0.08632
0.02	0.29	0.70	0.573	3.136	1.539	0.08649
0.02	0.30	0.70	0.560	3.138	1.537	0.08672
0.02	0.31	0.70	0.554	3.140	1.534	0.08699
0.02	0.32	0.70	0.560	3.141	1.538	0.08682
0.02	0.33	0.70	0.550	3.141	1.536	0.08689
0.02	0.34	0.70	0.550	3.142	1.535	0.08699
0.02	0.35	0.70	0.574	3.145	1.536	0.08711
0.02	0.36	0.70	0.554	3.147	1.534	0.08736
0.02	0.37	0.70	0.555	3.150	1.534	0.08746
0.02	0.38	0.70	0.557	3.151	1.534	0.08758
0.02	0.39	0.70	0.591	3.155	1.535	0.08776
0.02	0.40	0.70	0.571	3.157	1.536	0.08782
0.02	0.41	0.70	0.535	3.161	1.539	0.08784
0.02	0.42	0.70	0.555	3.162	1.538	0.08794
0.02	0.43	0.70	0.539	3.166	1.540	0.08809
0.02	0.44	0.70	0.544	3.169	1.539	0.08832
0.02	0.45	0.70	0.567	3.171	1.538	0.08842
0.02	0.46	0.70	0.550	3.172	1.537	0.08857
0.02	0.47	0.70	0.553	3.173	1.536	0.08867
0.02	0.48	0.70	0.573	3.176	1.536	0.08881
0.02	0.49	0.70	0.535	3.178	1.534	0.08904
0.02	0.50	0.70	0.565	3.178	1.533	0.08906
0.02	0.51	0.70	0.587	3.182	1.532	0.08933
0.02	0.52	0.70	0.566	3.182	1.532	0.08934
0.02	0.53	0.70	0.567	3.184	1.530	0.08956
0.02	0.54	0.70	0.577	3.185	1.528	0.08968
0.02	0.55	0.70	0.569	3.186	1.527	0.08979
0.02	0.56	0.70	0.575	3.188	1.528	0.08987
0.02	0.57	0.70	0.555	3.188	1.526	0.08997
0.02	0.58	0.70	0.565	3.189	1.527	0.09001
0.02	0.59	0.70	0.536	3.190	1.523	0.09024
0.02	0.60	0.70	0.569	3.191	1.521	0.09039
0.02	0.61	0.70	0.538	3.191	1.521	0.09037
0.02	0.62	0.70	0.594	3.194	1.519	0.09061
0.02	0.63	0.70	0.567	3.196	1.517	0.09084
0.02	0.64	0.70	0.570	3.197	1.514	0.09102
0.02	0.65	0.70	0.572	3.199	1.516	0.09104
0.02	0.66	0.70	0.578	3.200	1.513	0.09125
0.02	0.67	0.70	0.546	3.201	1.513	0.09131
0.02	0.68	0.70	0.557	3.203	1.511	0.09151
0.02	0.69	0.70	0.558	3.204	1.511	0.09154
0.02	0.70	0.70	0.552	3.205	1.510	0.09164
0.02	0.71	0.70	0.553	3.209	1.513	0.09174
0.02	0.72	0.70	0.554	3.213	1.514	0.09192
0.02	0.73	0.70	0.569	3.217	1.510	0.09228
0.02	0.74	0.70	0.540	3.221	1.511	0.09249
0.02	0.75	0.70	0.563	3.223	1.512	0.09256
0.02	0.76	0.70	0.562	3.226	1.512	0.09273
0.02	0.77	0.70	0.575	3.229	1.511	0.09290
0.02	0.78	0.70	0.568	3.231	1.515	0.09284
0.02	0.79	0.70	0.559	3.236	1.515	0.09311
0.02	0.80	0.70	0.584	3.238	1.517	0.09312
0.02	0.81	0.70	0.572	3.241	1.519	0.09317
0.02	0.82	0.70	0.540	3.245	1.518	0.09344
0.02	0.83	0.70	0.596	3.248	1.520	0.09354
0.02	0.84	0.70	0.556	3.254	1.521	0.09378
0.02	0.85	0.70	0.578	3.257	1.522	0.09392
0.02	0.86	0.70	0.558	3.262	1.522	0.09416
0.02	0.87	0.70	0.556	3.266	1.524	0.09428
0.02	0.88	0.70	0.550	3.271	1.527	0.09441
0.02	0.89	0.70	0.552	3.278	1.530	0.09464
0.02	0.90	0.70	0.558	3.285	1.532	0.09489
0.02	0.91	0.70	0.542	3.289	1.537	0.09489
0.02	0.92	0.70	0.576	3.299	1.538	0.09537
0.02	0.93	0.70	0.573	3.301	1.544	0.09523
0.02	0.94	0.70	0.598	3.307	1.545	0.09548
0.02	0.95	0.70	0.560	3.317	1.550	0.09574
0.02	0.96	0.70	0.556	3.332	1.559	0.09614
0.02	0.97	0.70	0.559	3.349	1.570	0.09651
0.02	0.98	0.70	0.573	3.377	1.579	0.09763
0.02	0.99	0.70	0.564	3.421	1.577	0.10009
0.02	1.00	0.70	0.589	3.449	1.604	0.10033
0.03	0.01	0.70	0.554	3.179	1.670	0.08231
0.03	0.02	0.70	0.557	3.145	1.628	0.08256
0.03	0.03	0.70	0.546	3.126	1.607	0.08256
0.03	0.04	0.70	0.557	3.115	1.596	0.08254
0.03	0.05	0.70	0.563	3.107	1.583	0.08278
0.03	0.06	0.70	0.566	3.102	1.578	0.08273
0.03	0.07	0.70	0.536	3.097	1.568	0.08294
0.03	0.08	0.70	0.552	3.095	1.566	0.08294
0.03	0.09	0.70	0.565	3.094	1.566	0.08293
0.03	0.10	0.70	0.558	3.096	1.564	0.08312
0.03	0.11	0.70	0.582	3.098	1.565	0.08316
0.03	0.12	0.70	0.551	3.100	1.563	0.08336
0.03	0.13	0.70	0.564	3.100	1.562	0.08338
0.03	0.14	0.70	0.554	3.101	1.561	0.08352
0.03	0.15	0.70	0.567	3.104	1.559	0.08378
0.03	0.16	0.70	0.581	3.105	1.555	0.08402
0.03	0.17	0.70	0.571	3.106	1.556	0.08408
0.03	0.18	0.70	0.550	3.110	1.552	0.08444
0.03	0.19	0.70	0.574	3.111	1.553	0.08448
0.03	0.20	0.70	0.591	3.113	1.554	0.08451
0.03	0.21	0.70	0.563	3.115	1.552	0.08468
0.03	0.22	0.70	0.559	3.117	1.553	0.08477
0.03	0.23	0.70	0.569	3.118	1.550	0.08498
0.03	0.24	0.70	0.571	3.120	1.552	0.08500
0.03	0.25	0.70	0.554	3.122	1.550	0.08520
0.03	0.26	0.70	0.545	3.126	1.550	0.08541
0.03	0.27	0.70	0.559	3.129	1.550	0.08558
0.03	0.28	0.70	0.545	3.132	1.550	0.08574
0.03	0.29	0.70	0.549	3.136	1.553	0.08584
0.03	0.30	0.70	0.585	3.140	1.557	0.08581
0.03	0.31	0.70	0.574	3.144	1.556	0.08612
0.03	0.32	0.70	0.562	3.147	1.556	0.08623
0.03	0.33	0.70	0.557	3.149	1.554	0.08644
0.03	0.34	0.70	0.556	3.151	1.554	0.08658
0.03	0.35	0.70	0.564	3.151	1.553	0.08663
0.03	0.36	0.70	0.535	3.154	1.551	0.08689
0.03	0.37	0.70	0.552	3.155	1.549	0.08701
0.03	0.38	0.70	0.561	3.155	1.547	0.08714
0.03	0.39	0.70	0.550	3.158	1.544	0.08742
0.03	0.40	0.70	0.544	3.160	1.542	0.08763
0.03	0.41	0.70	0.534	3.160	1.540	0.08774
0.03	0.42	0.70	0.553	3.161	1.541	0.08776
0.03	0.43	0.70	0.541	3.162	1.538	0.08796
0.03	0.44	0.70	0.552	3.162	1.537	0.08801
0.03	0.45	0.70	0.572	3.163	1.535	0.08816
0.03	0.46	0.70	0.555	3.164	1.533	0.08834
0.03	0.47	0.70	0.588	3.167	1.530	0.08862
0.03	0.48	0.70	0.570	3.168	1.530	0.08868
0.03	0.49	0.70	0.548	3.170	1.528	0.08889
0.03	0.50	0.70	0.559	3.171	1.526	0.08900
0.03	0.51	0.70	0.565	3.171	1.524	0.08915
0.03	0.52	0.70	0.535	3.172	1.524	0.08919
0.03	0.53	0.70	0.562	3.172	1.521	0.08932
0.03	0.54	0.70	0.553	3.173	1.517	0.08959
0.03	0.55	0.70	0.554	3.173	1.517	0.08958
0.03	0.56	0.70	0.552	3.175	1.516	0.08972
0.03	0.57	0.70	0.565	3.178	1.512	0.09009
0.03	0.58	0.70	0.562	3.179	1.510	0.09028
0.03	0.59	0.70	0.595	3.179	1.510	0.09024
0.03	0.60	0.70	0.545	3.179	1.509	0.09034
0.03	0.61	0.70	0.554	3.181	1.507	0.09053
0.03	0.62	0.70	0.573	3.182	1.504	0.09073
0.03	0.63	0.70	0.593	3.184	1.503	0.09091
0.03	0.64	0.70	0.573	3.186	1.501	0.09108
0.03	0.65	0.70	0.536	3.186	1.500	0.09118
0.03	0.66	0.70	0.565	3.188	1.499	0.09129
0.03	0.67	0.70	0.553	3.190	1.498	0.09147
0.03	0.68	0.70	0.566	3.192	1.498	0.09156
0.03	0.69	0.70	0.567	3.194	1.496	0.09175
0.03	0.70	0.70	0.563	3.196	1.495	0.09194
0.03	0.71	0.70	0.565	3.199	1.495	0.09206
0.03	0.72	0.70	0.568	3.203	1.493	0.09236
0.03	0.73	0.70	0.571	3.205	1.495	0.09239
0.03	0.74	0.70	0.565	3.208	1.497	0.09247
0.03	0.75	0.70	0.559	3.213	1.495	0.09282
0.03	0.76	0.70	0.570	3.217	1.496	0.09301
0.03	0.77	0.70	0.576	3.220	1.497	0.09307
0.03	0.78	0.70	0.576	3.223	1.499	0.09316
0.03	0.79	0.70	0.545	3.227	1.499	0.09335
0.03	0.80	0.70	0.566	3.230	1.501	0.09346
0.03	0.81	0.70	0.557	3.235	1.499	0.09382
0.03	0.82	0.70	0.571	3.240	1.503	0.09389
0.03	0.83	0.70	0.552	3.244	1.502	0.09417
0.03	0.84	0.70	0.575	3.247	1.506	0.09412
0.03	0.85	0.70	0.554	3.250	1.507	0.09424
0.03	0.86	0.70	0.558	3.255	1.509	0.09444
0.03	0.87	0.70	0.546	3.260	1.512	0.09454
0.03	0.88	0.70	0.556	3.265	1.512	0.09481
0.03	0.89	0.70	0.560	3.274	1.517	0.09506
0.03	0.90	0.70	0.559	3.281	1.518	0.09538
0.03	0.91	0.70	0.552	3.290	1.520	0.09578
0.03	0.92	0.70	0.556	3.298	1.524	0.09602
0.03	0.93	0.70	0.569	3.309	1.531	0.09625
0.03	0.94	0.70	0.543	3.323	1.534	0.09689
0.03	0.95	0.70	0.561	3.338	1.545	0.09713
0.03	0.96	0.70	0.572	3.364	1.549	0.09837
0.03	0.97	0.70	0.557	3.398	1.546	0.10034
0.03	0.98	0.70	0.579	3.442	1.542	0.10291
0.03	0.99	0.70	0.572	3.475	1.548	0.10443
0.03	1.00	0.70	0.572	3.481	1.605	0.10195
0.04	0.01	0.70	0.567	3.148	1.657	0.08132
0.04	0.02	0.70	0.586	3.114	1.616	0.08148
0.04	0.03	0.70	0.546	3.097	1.595	0.08163
0.04	0.04	0.70	0.543	3.089	1.583	0.08178
0.04	0.05	0.70	0.541	3.080	1.574	0.08173
0.04	0.06	0.70	0.551	3.077	1.565	0.08202
0.04	0.07	0.70	0.580	3.074	1.561	0.08209
0.04	0.08	0.70	0.570	3.074	1.557	0.08224
0.04	0.09	0.70	0.567	3.076	1.559	0.08231
0.04	0.10	0.70	0.537	3.080	1.557	0.08254
0.04	0.11	0.70	0.555	3.082	1.560	0.08254
0.04	0.12	0.70	0.574	3.085	1.559	0.08273
0.04	0.13	0.70	0.572	3.086	1.560	0.08274
0.04	0.14	0.70	0.570	3.089	1.560	0.08294
0.04	0.15	0.70	0.572	3.092	1.558	0.08315
0.04	0.16	0.70	0.567	3.094	1.559	0.08326
0.04	0.17	0.70	0.561	3.097	1.557	0.08349
0.04	0.18	0.70	0.560	3.099	1.558	0.08356
0.04	0.19	0.70	0.561	3.103	1.559	0.08376
0.04	0.20	0.70	0.547	3.107	1.561	0.08384
0.04	0.21	0.70	0.547	3.112	1.561	0.08408
0.04	0.22	0.70	0.538	3.116	1.563	0.08422
0.04	0.23	0.70	0.566	3.123	1.567	0.08444
0.04	0.24	0.70	0.574	3.126	1.568	0.08455
0.04	0.25	0.70	0.568	3.129	1.570	0.08461
0.04	0.26	0.70	0.561	3.132	1.567	0.08488
0.04	0.27	0.70	0.567	3.134	1.567	0.08504
0.04	0.28	0.70	0.546	3.136	1.562	0.08535
0.04	0.29	0.70	0.543	3.137	1.561	0.08546
0.04	0.30	0.70	0.568	3.140	1.561	0.08565
0.04	0.31	0.70	0.549	3.140	1.558	0.08582
0.04	0.32	0.70	0.547	3.142	1.555	0.08604
0.04	0.33	0.70	0.563	3.142	1.551	0.08625
0.04	0.34	0.70	0.549	3.143	1.549	0.08641
0.04	0.35	0.70	0.571	3.144	1.547	0.08658
0.04	0.36	0.70	0.538	3.146	1.544	0.08678
0.04	0.37	0.70	0.547	3.146	1.542	0.08691
0.04	0.38	0.70	0.554	3.147	1.541	0.08699
0.04	0.39	0.70	0.548	3.149	1.539	0.08720
0.04	0.40	0.70	0.566	3.148	1.536	0.08731
0.04	0.41	0.70	0.564	3.149	1.535	0.08743
0.04	0.42	0.70	0.571	3.152	1.531	0.08772
0.04	0.43	0.70	0.554	3.152	1.531	0.08775
0.04	0.44	0.70	0.575	3.153	1.528	0.08799
0.04	0.45	0.70	0.546	3.153	1.526	0.08809
0.04	0.46	0.70	0.559	3.155	1.522	0.08836
0.04	0.47	0.70	0.563	3.155	1.519	0.08853
0.04	0.48	0.70	0.563	3.157	1.516	0.08880
0.04	0.49	0.70	0.550	3.158	1.516	0.08881
0.04	0.50	0.70	0.553	3.158	1.509	0.08919
0.04	0.51	0.70	0.567	3.158	1.510	0.08911
0.04	0.52	0.70	0.579	3.158	1.507	0.08927
0.04	0.53	0.70	0.551	3.161	1.507	0.08943
0.04	0.54	0.70	0.535	3.161	1.505	0.08952
0.04	0.55	0.70	0.551	3.163	1.502	0.08980
0.04	0.56	0.70	0.554	3.165	1.497	0.09011
0.04	0.57	0.70	0.553	3.165	1.498	0.09014
0.04	0.58	0.70	0.559	3.167	1.497	0.09025
0.04	0.59	0.70	0.537	3.168	1.494	0.09045
0.04	0.60	0.70	0.587	3.169	1.493	0.09055
0.04	0.61	0.70	0.568	3.170	1.492	0.09063
0.04	0.62	0.70	0.544	3.172	1.489	0.09091
0.04	0.63	0.70	0.555	3.175	1.487	0.09118
0.04	0.64	0.70	0.546	3.176	1.485	0.09131
0.04	0.65	0.70	0.549	3.178	1.485	0.09141
0.04	0.66	0.70	0.546	3.179	1.485	0.09149
0.04	0.67	0.70	0.552	3.181	1.484	0.09162
0.04	0.68	0.70	0.563	3.184	1.482	0.09194
0.04	0.69	0.70	0.557	3.185	1.481	0.09203
0.04	0.70	0.70	0.562	3.186	1.483	0.09196
0.04	0.71	0.70	0.559	3.190	1.484	0.09213
0.04	0.72	0.70	0.558	3.193	1.483	0.09237
0.04	0.73	0.70	0.565	3.198	1.484	0.09256
0.04	0.74	0.70	0.560	3.200	1.484	0.09268
0.04	0.75	0.70	0.575	3.204	1.483	0.09296
0.04	0.76	0.70	0.572	3.206	1.485	0.09299
0.04	0.77	0.70	0.566	3.212	1.488	0.09312
0.04	0.78	0.70	0.577	3.218	1.488	0.09344
0.04	0.79	0.70	0.579	3.222	1.489	0.09364
0.04	0.80	0.70	0.561	3.229	1.490	0.09395
0.04	0.81	0.70	0.581	3.233	1.494	0.09393
0.04	0.82	0.70	0.587	3.240	1.491	0.09447
0.04	0.83	0.70	0.565	3.247	1.497	0.09454
0.04	0.84	0.70	0.581	3.254	1.500	0.09477
0.04	0.85	0.70	0.556	3.261	1.501	0.09514
0.04	0.86	0.70	0.562	3.266	1.502	0.09535
0.04	0.87	0.70	0.554	3.274	1.508	0.09550
0.04	0.88	0.70	0.572	3.282	1.505	0.09606
0.04	0.89	0.70	0.595	3.285	1.506	0.09621
0.04	0.90	0.70	0.572	3.292	1.507	0.09652
0.04	0.91	0.70	0.585	3.304	1.508	0.09715
0.04	0.92	0.70	0.547	3.316	1.510	0.09768
0.04	0.93	0.70	0.578	3.333	1.512	0.09849
0.04	0.94	0.70	0.571	3.346	1.514	0.09909
0.04	0.95	0.70	0.570	3.363	1.514	0.10001
0.04	0.96	0.70	0.576	3.381	1.516	0.10089
0.04	0.97	0.70	0.574	3.405	1.517	0.10215
0.04	0.98	0.70	0.594	3.434	1.519	0.10359
0.04	0.99	0.70	0.586	3.480	1.526	0.10575
0.04	1.00	0.70	0.581	3.502	1.583	0.10419
0.05	0.01	0.70	0.547	3.123	1.646	0.08048
0.05	0.02	0.70	0.586	3.089	1.606	0.08063
0.05	0.03	0.70	0.553	3.072	1.588	0.08057
0.05	0.04	0.70	0.557	3.063	1.577	0.08067
0.05	0.05	0.70	0.558	3.059	1.567	0.08097
0.05	0.06	0.70	0.589	3.055	1.558	0.08118
0.05	0.07	0.70	0.575	3.055	1.556	0.08124
0.05	0.08	0.70	0.571	3.057	1.554	0.08144
0.05	0.09	0.70	0.565	3.061	1.556	0.08161
0.05	0.10	0.70	0.561	3.065	1.557	0.08180
0.05	0.11	0.70	0.546	3.070	1.559	0.08197
0.05	0.12	0.70	0.568	3.075	1.560	0.08215
0.05	0.13	0.70	0.566	3.078	1.559	0.08233
0.05	0.14	0.70	0.576	3.081	1.557	0.08261
0.05	0.15	0.70	0.572	3.084	1.561	0.08259
0.05	0.16	0.70	0.571	3.089	1.560	0.08287
0.05	0.17	0.70	0.577	3.093	1.565	0.08286
0.05	0.18	0.70	0.552	3.099	1.567	0.08311
0.05	0.19	0.70	0.561	3.108	1.573	0.08334
0.05	0.20	0.70	0.576	3.114	1.573	0.08366
0.05	0.21	0.70	0.574	3.117	1.575	0.08370
0.05	0.22	0.70	0.579	3.118	1.572	0.08389
0.05	0.23	0.70	0.575	3.122	1.574	0.08396
0.05	0.24	0.70	0.565	3.124	1.572	0.08421
0.05	0.25	0.70	0.556	3.125	1.568	0.08446
0.05	0.26	0.70	0.559	3.126	1.565	0.08472
0.05	0.27	0.70	0.554	3.126	1.562	0.08486
0.05	0.28	0.70	0.582	3.128	1.562	0.08491
0.05	0.29	0.70	0.555	3.130	1.558	0.08520
0.05	0.30	0.70	0.576	3.131	1.556	0.08541
0.05	0.31	0.70	0.560	3.132	1.551	0.08568
0.05	0.32	0.70	0.580	3.133	1.549	0.08585
0.05	0.33	0.70	0.562	3.132	1.546	0.08596
0.05	0.34	0.70	0.570	3.134	1.545	0.08611
0.05	0.35	0.70	0.539	3.135	1.542	0.08629
0.05	0.36	0.70	0.561	3.136	1.539	0.08651
0.05	0.37	0.70	0.540	3.135	1.536	0.08664
0.05	0.38	0.70	0.564	3.138	1.534	0.08685
0.05	0.39	0.70	0.573	3.138	1.530	0.08709
0.05	0.40	0.70	0.558	3.140	1.528	0.08729
0.05	0.41	0.70	0.570	3.140	1.524	0.08743
0.05	0.42	0.70	0.556	3.140	1.522	0.08758
0.05	0.43	0.70	0.563	3.141	1.517	0.08789
0.05	0.44	0.70	0.573	3.142	1.516	0.08794
0.05	0.45	0.70	0.573	3.143	1.513	0.08817
0.05	0.46	0.70	0.571	3.143	1.511	0.08828
0.05	0.47	0.70	0.572	3.144	1.508	0.08848
0.05	0.48	0.70	0.582	3.146	1.507	0.08860
0.05	0.49	0.70	0.561	3.147	1.505	0.08876
0.05	0.50	0.70	0.539	3.147	1.501	0.08899
0.05	0.51	0.70	0.578	3.149	1.499	0.08915
0.05	0.52	0.70	0.544	3.152	1.496	0.08947
0.05	0.53	0.70	0.560	3.152	1.495	0.08955
0.05	0.54	0.70	0.573	3.153	1.493	0.08969
0.05	0.55	0.70	0.557	3.155	1.492	0.08985
0.05	0.56	0.70	0.573	3.158	1.489	0.09014
0.05	0.57	0.70	0.541	3.160	1.487	0.09037
0.05	0.58	0.70	0.579	3.160	1.487	0.09036
0.05	0.59	0.70	0.566	3.161	1.486	0.09047
0.05	0.60	0.70	0.570	3.162	1.483	0.09064
0.05	0.61	0.70	0.560	3.165	1.482	0.09089
0.05	0.62	0.70	0.561	3.165	1.480	0.09098
0.05	0.63	0.70	0.563	3.169	1.479	0.09124
0.05	0.64	0.70	0.548	3.169	1.479	0.09124
0.05	0.65	0.70	0.539	3.171	1.475	0.09151
0.05	0.66	0.70	0.563	3.172	1.476	0.09159
0.05	0.67	0.70	0.562	3.175	1.473	0.09189
0.05	0.68	0.70	0.563	3.176	1.472	0.09200
0.05	0.69	0.70	0.573	3.181	1.471	0.09228
0.05	0.70	0.70	0.540	3.182	1.473	0.09222
0.05	0.71	0.70	0.561	3.186	1.472	0.09253
0.05	0.72	0.70	0.577	3.188	1.474	0.09251
0.05	0.73	0.70	0.564	3.194	1.472	0.09294
0.05	0.74	0.70	0.595	3.198	1.475	0.09300
0.05	0.75	0.70	0.572	3.200	1.475	0.09312
0.05	0.76	0.70	0.562	3.208	1.476	0.09349
0.05	0.77	0.70	0.569	3.213	1.478	0.09369
0.05	0.78	0.70	0.568	3.221	1.481	0.09392
0.05	0.79	0.70	0.542	3.226	1.483	0.09411
0.05	0.80	0.70	0.582	3.234	1.485	0.09449
0.05	0.81	0.70	0.542	3.243	1.486	0.09493
0.05	0.82	0.70	0.586	3.251	1.487	0.09526
0.05	0.83	0.70	0.579	3.258	1.489	0.09556
0.05	0.84	0.70	0.562	3.264	1.492	0.09576
0.05	0.85	0.70	0.537	3.271	1.495	0.09598
0.05	0.86	0.70	0.569	3.280	1.491	0.09665
0.05	0.87	0.70	0.568	3.288	1.492	0.09704
0.05	0.88	0.70	0.584	3.296	1.490	0.09757
0.05	0.89	0.70	0.578	3.303	1.488	0.09805
0.05	0.90	0.70	0.570	3.312	1.489	0.09849
0.05	0.91	0.70	0.590	3.322	1.490	0.09900
0.05	0.92	0.70	0.560	3.330	1.491	0.09936
0.05	0.93	0.70	0.578	3.338	1.496	0.09954
0.05	0.94	0.70	0.566	3.347	1.492	0.10019
0.05	0.95	0.70	0.582	3.362	1.497	0.10079
0.05	0.96	0.70	0.571	3.378	1.499	0.10157
0.05	0.97	0.70	0.574	3.408	1.495	0.10334
0.05	0.98	0.70	0.577	3.435	1.497	0.10472
0.05	0.99	0.70	0.568	3.468	1.505	0.10618
0.05	1.00	0.70	0.585	3.555	1.575	0.10748
0.06	0.01	0.70	0.576	3.101	1.638	0.07965
0.06	0.02	0.70	0.558	3.067	1.599	0.07977
0.06	0.03	0.70	0.563	3.054	1.582	0.07991
0.06	0.04	0.70	0.565	3.044	1.571	0.07996
0.06	0.05	0.70	0.559	3.039	1.563	0.08006
0.06	0.06	0.70	0.546	3.038	1.557	0.08029
0.06	0.07	0.70	0.575	3.036	1.552	0.08042
0.06	0.08	0.70	0.574	3.043	1.553	0.08078
0.06	0.09	0.70	0.542	3.048	1.557	0.08087
0.06	0.10	0.70	0.558	3.054	1.557	0.08119
0.06	0.11	0.70	0.578	3.059	1.562	0.08120
0.06	0.12	0.70	0.579	3.066	1.562	0.08154
0.06	0.13	0.70	0.551	3.069	1.566	0.08157
0.06	0.14	0.70	0.566	3.076	1.566	0.08191
0.06	0.15	0.70	0.565	3.082	1.571	0.08200
0.06	0.16	0.70	0.568	3.090	1.577	0.08213
0.06	0.17	0.70	0.574	3.100	1.581	0.08246
0.06	0.18	0.70	0.545	3.103	1.581	0.08266
0.06	0.19	0.70	0.583	3.105	1.580	0.08282
0.06	0.20	0.70	0.568	3.107	1.580	0.08294
0.06	0.21	0.70	0.552	3.110	1.578	0.08318
0.06	0.22	0.70	0.568	3.112	1.574	0.08345
0.06	0.23	0.70	0.580	3.113	1.573	0.08359
0.06	0.24	0.70	0.575	3.114	1.570	0.08379
0.06	0.25	0.70	0.562	3.116	1.567	0.08403
0.06	0.26	0.70	0.583	3.117	1.564	0.08424
0.06	0.27	0.70	0.537	3.118	1.562	0.08438
0.06	0.28	0.70	0.577	3.118	1.558	0.08458
0.06	0.29	0.70	0.573	3.119	1.554	0.08484
0.06	0.30	0.70	0.539	3.119	1.551	0.08499
0.06	0.31	0.70	0.605	3.120	1.547	0.08522
0.06	0.32	0.70	0.572	3.122	1.546	0.08538
0.06	0.33	0.70	0.555	3.123	1.542	0.08564
0.06	0.34	0.70	0.545	3.126	1.537	0.08606
0.06	0.35	0.70	0.571	3.125	1.534	0.08612
0.06	0.36	0.70	0.573	3.124	1.532	0.08624
0.06	0.37	0.70	0.586	3.126	1.528	0.08649
0.06	0.38	0.70	0.544	3.126	1.524	0.08672
0.06	0.39	0.70	0.559	3.129	1.522	0.08698
0.06	0.40	0.70	0.576	3.129	1.518	0.08716
0.06	0.41	0.70	0.536	3.129	1.517	0.08724
0.06	0.42	0.70	0.546	3.131	1.513	0.08749
0.06	0.43	0.70	0.560	3.131	1.511	0.08761
0.06	0.44	0.70	0.549	3.131	1.508	0.08776
0.06	0.45	0.70	0.561	3.133	1.505	0.08800
0.06	0.46	0.70	0.569	3.135	1.501	0.08832
0.06	0.47	0.70	0.562	3.137	1.500	0.08852
0.06	0.48	0.70	0.552	3.139	1.498	0.08871
0.06	0.49	0.70	0.558	3.139	1.498	0.08868
0.06	0.50	0.70	0.577	3.140	1.493	0.08896
0.06	0.51	0.70	0.584	3.143	1.491	0.08924
0.06	0.52	0.70	0.562	3.145	1.488	0.08948
0.06	0.53	0.70	0.579	3.147	1.487	0.08965
0.06	0.54	0.70	0.570	3.147	1.488	0.08964
0.06	0.55	0.70	0.567	3.150	1.485	0.08994
0.06	0.56	0.70	0.560	3.152	1.483	0.09014
0.06	0.57	0.70	0.558	3.154	1.485	0.09013
0.06	0.58	0.70	0.576	3.156	1.481	0.09041
0.06	0.59	0.70	0.559	3.157	1.481	0.09052
0.06	0.60	0.70	0.570	3.158	1.475	0.09086
0.06	0.61	0.70	0.567	3.161	1.474	0.09109
0.06	0.62	0.70	0.532	3.164	1.473	0.09128
0.06	0.63	0.70	0.580	3.166	1.472	0.09139
0.06	0.64	0.70	0.558	3.165	1.472	0.09143
0.06	0.65	0.70	0.568	3.170	1.471	0.09172
0.06	0.66	0.70	0.589	3.174	1.467	0.09210
0.06	0.67	0.70	0.577	3.176	1.468	0.09218
0.06	0.68	0.70	0.556	3.178	1.465	0.09243
0.06	0.69	0.70	0.565	3.181	1.467	0.09247
0.06	0.70	0.70	0.565	3.184	1.464	0.09279
0.06	0.71	0.70	0.547	3.189	1.464	0.09306
0.06	0.72	0.70	0.580	3.192	1.466	0.09313
0.06	0.73	0.70	0.582	3.196	1.470	0.09318
0.06	0.74	0.70	0.572	3.203	1.468	0.09363
0.06	0.75	0.70	0.573	3.210	1.471	0.09387
0.06	0.76	0.70	0.532	3.214	1.472	0.09405
0.06	0.77	0.70	0.565	3.223	1.472	0.09449
0.06	0.78	0.70	0.578	3.229	1.473	0.09477
0.06	0.79	0.70	0.562	3.234	1.475	0.09493
0.06	0.80	0.70	0.557	3.243	1.476	0.09539
0.06	0.81	0.70	0.569	3.251	1.476	0.09582
0.06	0.82	0.70	0.554	3.256	1.480	0.09589
0.06	0.83	0.70	0.557	3.262	1.480	0.09623
0.06	0.84	0.70	0.578	3.272	1.479	0.09682
0.06	0.85	0.70	0.550	3.279	1.482	0.09704
0.06	0.86	0.70	0.557	3.287	1.481	0.09749
0.06	0.87	0.70	0.579	3.293	1.480	0.09788
0.06	0.88	0.70	0.578	3.300	1.479	0.09831
0.06	0.89	0.70	0.564	3.308	1.483	0.09856
0.06	0.90	0.70	0.579	3.319	1.482	0.09918
0.06	0.91	0.70	0.553	3.325	1.486	0.09930
0.06	0.92	0.70	0.572	3.331	1.486	0.09968
0.06	0.93	0.70	0.580	3.339	1.484	0.10022
0.06	0.94	0.70	0.545	3.347	1.482	0.10072
0.06	0.95	0.70	0.570	3.364	1.481	0.10169
0.06	0.96	0.70	0.571	3.385	1.478	0.10298
0.06	0.97	0.70	0.576	3.404	1.478	0.10401
0.06	0.98	0.70	0.604	3.432	1.483	0.10526
0.06	0.99	0.70	0.579	3.466	1.493	0.10660
0.06	1.00	0.70	0.603	3.584	1.533	0.11103
0.07	0.01	0.70	0.567	3.081	1.631	0.07895
0.07	0.02	0.70	0.545	3.050	1.594	0.07912
0.07	0.03	0.70	0.594	3.036	1.577	0.07916
0.07	0.04	0.70	0.536	3.028	1.566	0.07931
0.07	0.05	0.70	0.551	3.024	1.561	0.07935
0.07	0.06	0.70	0.596	3.021	1.554	0.07953
0.07	0.07	0.70	0.574	3.024	1.550	0.07988
0.07	0.08	0.70	0.551	3.028	1.553	0.07999
0.07	0.09	0.70	0.550	3.037	1.555	0.08032
0.07	0.10	0.70	0.574	3.043	1.563	0.08028
0.07	0.11	0.70	0.571	3.052	1.566	0.08061
0.07	0.12	0.70	0.571	3.059	1.568	0.08085
0.07	0.13	0.70	0.565	3.067	1.572	0.08111
0.07	0.14	0.70	0.539	3.079	1.581	0.08135
0.07	0.15	0.70	0.586	3.088	1.587	0.08154
0.07	0.16	0.70	0.576	3.091	1.589	0.08162
0.07	0.17	0.70	0.553	3.095	1.587	0.08194
0.07	0.18	0.70	0.542	3.098	1.583	0.08228
0.07	0.19	0.70	0.547	3.100	1.583	0.08234
0.07	0.20	0.70	0.572	3.101	1.581	0.08253
0.07	0.21	0.70	0.579	3.104	1.576	0.08291
0.07	0.22	0.70	0.553	3.104	1.572	0.08309
0.07	0.23	0.70	0.571	3.105	1.571	0.08327
0.07	0.24	0.70	0.573	3.106	1.568	0.08344
0.07	0.25	0.70	0.567	3.107	1.564	0.08368
0.07	0.26	0.70	0.553	3.107	1.561	0.08386
0.07	0.27	0.70	0.548	3.108	1.556	0.08414
0.07	0.28	0.70	0.572	3.110	1.551	0.08449
0.07	0.29	0.70	0.555	3.111	1.547	0.08475
0.07	0.30	0.70	0.578	3.111	1.547	0.08476
0.07	0.31	0.70	0.593	3.112	1.543	0.08503
0.07	0.32	0.70	0.549	3.114	1.541	0.08521
0.07	0.33	0.70	0.555	3.114	1.534	0.08558
0.07	0.34	0.70	0.579	3.113	1.532	0.08563
0.07	0.35	0.70	0.563	3.117	1.527	0.08607
0.07	0.36	0.70	0.570	3.117	1.525	0.08617
0.07	0.37	0.70	0.571	3.118	1.521	0.08643
0.07	0.38	0.70	0.550	3.119	1.518	0.08665
0.07	0.39	0.70	0.550	3.120	1.514	0.08688
0.07	0.40	0.70	0.570	3.121	1.511	0.08706
0.07	0.41	0.70	0.577	3.123	1.508	0.08734
0.07	0.42	0.70	0.576	3.125	1.506	0.08754
0.07	0.43	0.70	0.570	3.125	1.503	0.08770
0.07	0.44	0.70	0.576	3.126	1.499	0.08798
0.07	0.45	0.70	0.564	3.129	1.499	0.08809
0.07	0.46	0.70	0.566	3.131	1.497	0.08832
0.07	0.47	0.70	0.579	3.131	1.492	0.08855
0.07	0.48	0.70	0.565	3.132	1.493	0.08858
0.07	0.49	0.70	0.574	3.135	1.490	0.08884
0.07	0.50	0.70	0.552	3.138	1.486	0.08922
0.07	0.51	0.70	0.544	3.138	1.485	0.08927
0.07	0.52	0.70	0.560	3.140	1.486	0.08934
0.07	0.53	0.70	0.582	3.142	1.484	0.08957
0.07	0.54	0.70	0.564	3.144	1.481	0.08980
0.07	0.55	0.70	0.571	3.148	1.480	0.09007
0.07	0.56	0.70	0.574	3.151	1.477	0.09034
0.07	0.57	0.70	0.558	3.152	1.477	0.09042
0.07	0.58	0.70	0.557	3.155	1.473	0.09076
0.07	0.59	0.70	0.561	3.156	1.473	0.09084
0.07	0.60	0.70	0.561	3.159	1.469	0.09119
0.07	0.61	0.70	0.540	3.160	1.469	0.09125
0.07	0.62	0.70	0.563	3.164	1.468	0.09152
0.07	0.63	0.70	0.571	3.166	1.466	0.09172
0.07	0.64	0.70	0.563	3.169	1.463	0.09199
0.07	0.65	0.70	0.595	3.171	1.464	0.09207
0.07	0.66	0.70	0.559	3.175	1.463	0.09236
0.07	0.67	0.70	0.579	3.178	1.462	0.09258
0.07	0.68	0.70	0.575	3.181	1.463	0.09266
0.07	0.69	0.70	0.581	3.185	1.463	0.09288
0.07	0.70	0.70	0.574	3.190	1.463	0.09319
0.07	0.71	0.70	0.569	3.197	1.463	0.09351
0.07	0.72	0.70	0.575	3.201	1.465	0.09368
0.07	0.73	0.70	0.581	3.206	1.463	0.09405
0.07	0.74	0.70	0.541	3.212	1.465	0.09426
0.07	0.75	0.70	0.587	3.221	1.468	0.09464
0.07	0.76	0.70	0.554	3.231	1.467	0.09514
0.07	0.77	0.70	0.574	3.236	1.469	0.09537
0.07	0.78	0.70	0.563	3.242	1.468	0.09571
0.07	0.79	0.70	0.561	3.250	1.468	0.09619
0.07	0.80	0.70	0.544	3.257	1.469	0.09646
0.07	0.81	0.70	0.572	3.266	1.468	0.09701
0.07	0.82	0.70	0.564	3.274	1.466	0.09754
0.07	0.83	0.70	0.544	3.281	1.466	0.09792
0.07	0.84	0.70	0.578	3.286	1.467	0.09815
0.07	0.85	0.70	0.544	3.292	1.467	0.09849
0.07	0.86	0.70	0.577	3.301	1.468	0.09892
0.07	0.87	0.70	0.583	3.306	1.472	0.09899
0.07	0.88	0.70	0.555	3.312	1.473	0.09926
0.07	0.89	0.70	0.546	3.317	1.475	0.09941
0.07	0.90	0.70	0.544	3.327	1.475	0.09996
0.07	0.91	0.70	0.581	3.332	1.479	0.10002
0.07	0.92	0.70	0.584	3.337	1.477	0.10038
0.07	0.93	0.70	0.564	3.346	1.472	0.10112
0.07	0.94	0.70	0.576	3.355	1.473	0.10157
0.07	0.95	0.70	0.561	3.371	1.472	0.10248
0.07	0.96	0.70	0.583	3.386	1.468	0.10353
0.07	0.97	0.70	0.577	3.407	1.469	0.10459
0.07	0.98	0.70	0.581	3.432	1.474	0.10569
0.07	0.99	0.70	0.582	3.471	1.477	0.10764
0.07	1.00	0.70	0.566	3.597	1.498	0.11345
0.08	0.01	0.70	0.563	3.062	1.625	0.07817
0.08	0.02	0.70	0.536	3.032	1.589	0.07839
0.08	0.03	0.70	0.575	3.018	1.572	0.07847
0.08	0.04	0.70	0.578	3.012	1.563	0.07859
0.08	0.05	0.70	0.557	3.010	1.555	0.07886
0.08	0.06	0.70	0.570	3.009	1.551	0.07903
0.08	0.07	0.70	0.543	3.011	1.550	0.07915
0.08	0.08	0.70	0.549	3.017	1.556	0.07925
0.08	0.09	0.70	0.558	3.027	1.560	0.07956
0.08	0.10	0.70	0.573	3.036	1.564	0.07981
0.08	0.11	0.70	0.569	3.047	1.572	0.08002
0.08	0.12	0.70	0.554	3.057	1.577	0.08033
0.08	0.13	0.70	0.550	3.072	1.589	0.08052
0.08	0.14	0.70	0.550	3.081	1.594	0.08078
0.08	0.15	0.70	0.553	3.084	1.593	0.08103
0.08	0.16	0.70	0.560	3.085	1.590	0.08121
0.08	0.17	0.70	0.575	3.088	1.589	0.08141
0.08	0.18	0.70	0.582	3.090	1.585	0.08176
0.08	0.19	0.70	0.566	3.091	1.582	0.08194
0.08	0.20	0.70	0.558	3.092	1.579	0.08211
0.08	0.21	0.70	0.573	3.095	1.575	0.08248
0.08	0.22	0.70	0.571	3.095	1.571	0.08269
0.08	0.23	0.70	0.570	3.095	1.569	0.08281
0.08	0.24	0.70	0.570	3.097	1.565	0.08313
0.08	0.25	0.70	0.582	3.098	1.561	0.08334
0.08	0.26	0.70	0.584	3.099	1.556	0.08366
0.08	0.27	0.70	0.539	3.102	1.552	0.08403
0.08	0.28	0.70	0.574	3.101	1.550	0.08405
0.08	0.29	0.70	0.576	3.100	1.545	0.08426
0.08	0.30	0.70	0.552	3.102	1.540	0.08464
0.08	0.31	0.70	0.571	3.104	1.537	0.08489
0.08	0.32	0.70	0.556	3.105	1.531	0.08519
0.08	0.33	0.70	0.573	3.107	1.530	0.08539
0.08	0.34	0.70	0.573	3.108	1.527	0.08556
0.08	0.35	0.70	0.548	3.109	1.522	0.08590
0.08	0.36	0.70	0.557	3.111	1.520	0.08609
0.08	0.37	0.70	0.558	3.113	1.515	0.08646
0.08	0.38	0.70	0.554	3.112	1.514	0.08646
0.08	0.39	0.70	0.553	3.113	1.509	0.08672
0.08	0.40	0.70	0.578	3.115	1.508	0.08695
0.08	0.41	0.70	0.579	3.117	1.503	0.08723
0.08	0.42	0.70	0.543	3.119	1.499	0.08756
0.08	0.43	0.70	0.561	3.119	1.499	0.08758
0.08	0.44	0.70	0.530	3.122	1.496	0.08786
0.08	0.45	0.70	0.565	3.124	1.494	0.08808
0.08	0.46	0.70	0.575	3.123	1.490	0.08823
0.08	0.47	0.70	0.561	3.126	1.488	0.08849
0.08	0.48	0.70	0.567	3.129	1.486	0.08878
0.08	0.49	0.70	0.573	3.133	1.483	0.08908
0.08	0.50	0.70	0.574	3.134	1.480	0.08929
0.08	0.51	0.70	0.556	3.137	1.481	0.08942
0.08	0.52	0.70	0.554	3.139	1.476	0.08975
0.08	0.53	0.70	0.559	3.143	1.477	0.08993
0.08	0.54	0.70	0.575	3.144	1.475	0.09010
0.08	0.55	0.70	0.576	3.148	1.473	0.09039
0.08	0.56	0.70	0.559	3.151	1.473	0.09060
0.08	0.57	0.70	0.563	3.153	1.469	0.09086
0.08	0.58	0.70	0.561	3.153	1.471	0.09080
0.08	0.59	0.70	0.594	3.158	1.467	0.09121
0.08	0.60	0.70	0.575	3.162	1.466	0.09151
0.08	0.61	0.70	0.554	3.163	1.467	0.09150
0.08	0.62	0.70	0.575	3.166	1.466	0.09177
0.08	0.63	0.70	0.575	3.170	1.463	0.09207
0.08	0.64	0.70	0.571	3.171	1.462	0.09220
0.08	0.65	0.70	0.532	3.177	1.460	0.09261
0.08	0.66	0.70	0.557	3.179	1.462	0.09262
0.08	0.67	0.70	0.573	3.185	1.461	0.09297
0.08	0.68	0.70	0.575	3.189	1.460	0.09326
0.08	0.69	0.70	0.582	3.195	1.458	0.09367
0.08	0.70	0.70	0.542	3.202	1.457	0.09409
0.08	0.71	0.70	0.574	3.207	1.459	0.09426
0.08	0.72	0.70	0.567	3.214	1.459	0.09469
0.08	0.73	0.70	0.578	3.221	1.462	0.09489
0.08	0.74	0.70	0.541	3.229	1.463	0.09527
0.08	0.75	0.70	0.563	3.236	1.462	0.09570
0.08	0.76	0.70	0.560	3.244	1.464	0.09606
0.08	0.77	0.70	0.562	3.250	1.464	0.09636
0.08	0.78	0.70	0.541	3.257	1.462	0.09682
0.08	0.79	0.70	0.534	3.264	1.458	0.09738
0.08	0.80	0.70	0.573	3.270	1.457	0.09778
0.08	0.81	0.70	0.564	3.276	1.461	0.09791
0.08	0.82	0.70	0.574	3.282	1.457	0.09843
0.08	0.83	0.70	0.577	3.289	1.458	0.09875
0.08	0.84	0.70	0.561	3.296	1.458	0.09914
0.08	0.85	0.70	0.554	3.301	1.458	0.09940
0.08	0.86	0.70	0.542	3.308	1.461	0.09961
0.08	0.87	0.70	0.549	3.314	1.461	0.09997
0.08	0.88	0.70	0.555	3.323	1.461	0.10043
0.08	0.89	0.70	0.565	3.329	1.462	0.10068
0.08	0.90	0.70	0.572	3.339	1.460	0.10134
0.08	0.91	0.70	0.551	3.344	1.464	0.10142
0.08	0.92	0.70	0.574	3.345	1.464	0.10147
0.08	0.93	0.70	0.568	3.353	1.461	0.10207
0.08	0.94	0.70	0.559	3.365	1.464	0.10259
0.08	0.95	0.70	0.564	3.378	1.462	0.10335
0.08	0.96	0.70	0.581	3.393	1.458	0.10435
0.08	0.97	0.70	0.566	3.412	1.460	0.10527
0.08	0.98	0.70	0.565	3.434	1.461	0.10643
0.08	0.99	0.70	0.582	3.473	1.466	0.10826
0.08	1.00	0.70	0.589	3.604	1.489	0.11427
0.09	0.01	0.70	0.552	3.047	1.621	0.07756
0.09	0.02	0.70	0.578	3.017	1.586	0.07771
0.09	0.03	0.70	0.581	3.004	1.569	0.07787
0.09	0.04	0.70	0.580	2.999	1.560	0.07803
0.09	0.05	0.70	0.574	2.997	1.553	0.07829
0.09	0.06	0.70	0.573	2.998	1.551	0.07844
0.09	0.07	0.70	0.569	3.002	1.549	0.07876
0.09	0.08	0.70	0.561	3.008	1.559	0.07857
0.09	0.09	0.70	0.546	3.019	1.563	0.07899
0.09	0.10	0.70	0.549	3.031	1.568	0.07936
0.09	0.11	0.70	0.570	3.045	1.581	0.07950
0.09	0.12	0.70	0.572	3.061	1.593	0.07977
0.09	0.13	0.70	0.574	3.070	1.597	0.08004
0.09	0.14	0.70	0.558	3.075	1.600	0.08012
0.09	0.15	0.70	0.577	3.078	1.595	0.08059
0.09	0.16	0.70	0.572	3.080	1.593	0.08078
0.09	0.17	0.70	0.571	3.081	1.590	0.08100
0.09	0.18	0.70	0.553	3.083	1.586	0.08128
0.09	0.19	0.70	0.582	3.083	1.583	0.08145
0.09	0.20	0.70	0.570	3.083	1.580	0.08164
0.09	0.21	0.70	0.563	3.086	1.574	0.08202
0.09	0.22	0.70	0.585	3.086	1.571	0.08223
0.09	0.23	0.70	0.590	3.087	1.567	0.08249
0.09	0.24	0.70	0.557	3.089	1.562	0.08279
0.09	0.25	0.70	0.539	3.089	1.558	0.08303
0.09	0.26	0.70	0.563	3.089	1.553	0.08329
0.09	0.27	0.70	0.559	3.090	1.551	0.08341
0.09	0.28	0.70	0.564	3.093	1.544	0.08396
0.09	0.29	0.70	0.546	3.094	1.543	0.08402
0.09	0.30	0.70	0.555	3.094	1.537	0.08436
0.09	0.31	0.70	0.571	3.097	1.531	0.08481
0.09	0.32	0.70	0.570	3.099	1.528	0.08506
0.09	0.33	0.70	0.570	3.100	1.524	0.08528
0.09	0.34	0.70	0.559	3.102	1.521	0.08551
0.09	0.35	0.70	0.564	3.102	1.517	0.08575
0.09	0.36	0.70	0.560	3.105	1.512	0.08616
0.09	0.37	0.70	0.558	3.107	1.510	0.08638
0.09	0.38	0.70	0.563	3.108	1.508	0.08650
0.09	0.39	0.70	0.582	3.110	1.505	0.08677
0.09	0.40	0.70	0.538	3.110	1.502	0.08692
0.09	0.41	0.70	0.562	3.113	1.500	0.08716
0.09	0.42	0.70	0.570	3.114	1.495	0.08745
0.09	0.43	0.70	0.538	3.116	1.493	0.08770
0.09	0.44	0.70	0.559	3.118	1.491	0.08789
0.09	0.45	0.70	0.554	3.121	1.490	0.08811
0.09	0.46	0.70	0.560	3.124	1.485	0.08851
0.09	0.47	0.70	0.570	3.126	1.483	0.08873
0.09	0.48	0.70	0.544	3.129	1.483	0.08891
0.09	0.49	0.70	0.567	3.132	1.478	0.08932
0.09	0.50	0.70	0.569	3.136	1.477	0.08952
0.09	0.51	0.70	0.568	3.138	1.478	0.08963
0.09	0.52	0.70	0.566	3.140	1.476	0.08983
0.09	0.53	0.70	0.553	3.144	1.472	0.09026
0.09	0.54	0.70	0.575	3.147	1.470	0.09049
0.09	0.55	0.70	0.560	3.150	1.469	0.09068
0.09	0.56	0.70	0.557	3.151	1.467	0.09089
0.09	0.57	0.70	0.567	3.153	1.467	0.09098
0.09	0.58	0.70	0.548	3.158	1.464	0.09139
0.09	0.59	0.70	0.547	3.161	1.464	0.09155
0.09	0.60	0.70	0.575	3.164	1.460	0.09191
0.09	0.61	0.70	0.562	3.167	1.463	0.09196
0.09	0.62	0.70	0.579	3.171	1.461	0.09223
0.09	0.63	0.70	0.587	3.177	1.458	0.09273
0.09	0.64	0.70	0.553	3.179	1.459	0.09279
0.09	0.65	0.70	0.540	3.184	1.457	0.09313
0.09	0.66	0.70	0.562	3.189	1.456	0.09348
0.09	0.67	0.70	0.563	3.194	1.458	0.09362
0.09	0.68	0.70	0.575	3.201	1.455	0.09414
0.09	0.69	0.70	0.563	3.206	1.456	0.09439
0.09	0.70	0.70	0.560	3.211	1.458	0.09455
0.09	0.71	0.70	0.559	3.219	1.457	0.09505
0.09	0.72	0.70	0.579	3.229	1.459	0.09547
0.09	0.73	0.70	0.542	3.235	1.458	0.09583
0.09	0.74	0.70	0.582	3.241	1.456	0.09629
0.09	0.75	0.70	0.564	3.252	1.457	0.09676
0.09	0.76	0.70	0.561	3.258	1.461	0.09693
0.09	0.77	0.70	0.582	3.264	1.457	0.09744
0.09	0.78	0.70	0.592	3.270	1.454	0.09791
0.09	0.79	0.70	0.570	3.276	1.453	0.09832
0.09	0.80	0.70	0.561	3.281	1.452	0.09861
0.09	0.81	0.70	0.554	3.289	1.449	0.09917
0.09	0.82	0.70	0.566	3.291	1.451	0.09918
0.09	0.83	0.70	0.574	3.299	1.452	0.09961
0.09	0.84	0.70	0.547	3.303	1.452	0.09975
0.09	0.85	0.70	0.555	3.310	1.452	0.10018
0.09	0.86	0.70	0.575	3.317	1.453	0.10051
0.09	0.87	0.70	0.573	3.321	1.455	0.10061
0.09	0.88	0.70	0.547	3.329	1.452	0.10119
0.09	0.89	0.70	0.578	3.335	1.455	0.10139
0.09	0.90	0.70	0.576	3.340	1.456	0.10158
0.09	0.91	0.70	0.567	3.344	1.455	0.10184
0.09	0.92	0.70	0.559	3.346	1.457	0.10187
0.09	0.93	0.70	0.561	3.358	1.454	0.10262
0.09	0.94	0.70	0.564	3.369	1.450	0.10348
0.09	0.95	0.70	0.579	3.380	1.451	0.10397
0.09	0.96	0.70	0.581	3.396	1.451	0.10488
0.09	0.97	0.70	0.583	3.415	1.451	0.10591
0.09	0.98	0.70	0.583	3.438	1.457	0.10683
0.09	0.99	0.70	0.587	3.471	1.465	0.10823
0.09	1.00	0.70	0.594	3.607	1.485	0.11461
0.10	0.01	0.70	0.545	3.032	1.614	0.07709
0.10	0.02	0.70	0.580	3.004	1.582	0.07720
0.10	0.03	0.70	0.570	2.992	1.566	0.07733
0.10	0.04	0.70	0.572	2.986	1.557	0.07745
0.10	0.05	0.70	0.542	2.986	1.552	0.07773
0.10	0.06	0.70	0.555	2.987	1.549	0.07794
0.10	0.07	0.70	0.542	2.992	1.551	0.07811
0.10	0.08	0.70	0.570	3.004	1.557	0.07845
0.10	0.09	0.70	0.586	3.014	1.567	0.07853
0.10	0.10	0.70	0.570	3.030	1.579	0.07873
0.10	0.11	0.70	0.568	3.050	1.595	0.07909
0.10	0.12	0.70	0.560	3.060	1.603	0.07923
0.10	0.13	0.70	0.573	3.065	1.602	0.07951
0.10	0.14	0.70	0.556	3.071	1.601	0.07989
0.10	0.15	0.70	0.578	3.070	1.599	0.07998
0.10	0.16	0.70	0.571	3.073	1.594	0.08032
0.10	0.17	0.70	0.545	3.074	1.590	0.08060
0.10	0.18	0.70	0.556	3.075	1.586	0.08083
0.10	0.19	0.70	0.554	3.076	1.582	0.08113
0.10	0.20	0.70	0.548	3.076	1.579	0.08126
0.10	0.21	0.70	0.560	3.078	1.572	0.08170
0.10	0.22	0.70	0.560	3.078	1.570	0.08184
0.10	0.23	0.70	0.537	3.079	1.563	0.08224
0.10	0.24	0.70	0.555	3.079	1.559	0.08244
0.10	0.25	0.70	0.566	3.079	1.558	0.08249
0.10	0.26	0.70	0.571	3.083	1.550	0.08307
0.10	0.27	0.70	0.573	3.085	1.546	0.08336
0.10	0.28	0.70	0.561	3.086	1.539	0.08379
0.10	0.29	0.70	0.585	3.086	1.536	0.08399
0.10	0.30	0.70	0.552	3.089	1.529	0.08446
0.10	0.31	0.70	0.563	3.091	1.530	0.08451
0.10	0.32	0.70	0.571	3.092	1.526	0.08479
0.10	0.33	0.70	0.562	3.094	1.520	0.08513
0.10	0.34	0.70	0.566	3.095	1.515	0.08549
0.10	0.35	0.70	0.561	3.096	1.512	0.08565
0.10	0.36	0.70	0.561	3.099	1.508	0.08607
0.10	0.37	0.70	0.539	3.102	1.505	0.08638
0.10	0.38	0.70	0.589	3.104	1.501	0.08661
0.10	0.39	0.70	0.576	3.105	1.502	0.08666
0.10	0.40	0.70	0.562	3.109	1.496	0.08713
0.10	0.41	0.70	0.559	3.109	1.495	0.08726
0.10	0.42	0.70	0.557	3.110	1.493	0.08740
0.10	0.43	0.70	0.567	3.112	1.489	0.08772
0.10	0.44	0.70	0.538	3.118	1.485	0.08820
0.10	0.45	0.70	0.560	3.119	1.482	0.08844
0.10	0.46	0.70	0.556	3.122	1.481	0.08861
0.10	0.47	0.70	0.561	3.123	1.480	0.08872
0.10	0.48	0.70	0.558	3.129	1.477	0.08921
0.10	0.49	0.70	0.569	3.132	1.477	0.08934
0.10	0.50	0.70	0.581	3.136	1.470	0.08991
0.10	0.51	0.70	0.570	3.140	1.471	0.09009
0.10	0.52	0.70	0.558	3.143	1.470	0.09028
0.10	0.53	0.70	0.570	3.145	1.470	0.09043
0.10	0.54	0.70	0.532	3.148	1.468	0.09068
0.10	0.55	0.70	0.537	3.152	1.467	0.09093
0.10	0.56	0.70	0.559	3.155	1.463	0.09132
0.10	0.57	0.70	0.591	3.158	1.463	0.09147
0.10	0.58	0.70	0.552	3.161	1.459	0.09180
0.10	0.59	0.70	0.575	3.166	1.462	0.09193
0.10	0.60	0.70	0.569	3.169	1.457	0.09236
0.10	0.61	0.70	0.584	3.173	1.459	0.09247
0.10	0.62	0.70	0.568	3.177	1.459	0.09264
0.10	0.63	0.70	0.566	3.183	1.456	0.09312
0.10	0.64	0.70	0.564	3.186	1.454	0.09337
0.10	0.65	0.70	0.547	3.192	1.453	0.09374
0.10	0.66	0.70	0.567	3.197	1.453	0.09403
0.10	0.67	0.70	0.567	3.205	1.452	0.09449
0.10	0.68	0.70	0.530	3.210	1.455	0.09461
0.10	0.69	0.70	0.592	3.221	1.451	0.09539
0.10	0.70	0.70	0.549	3.228	1.452	0.09573
0.10	0.71	0.70	0.569	3.238	1.452	0.09630
0.10	0.72	0.70	0.570	3.242	1.457	0.09625
0.10	0.73	0.70	0.554	3.246	1.452	0.09673
0.10	0.74	0.70	0.580	3.251	1.453	0.09694
0.10	0.75	0.70	0.559	3.254	1.452	0.09718
0.10	0.76	0.70	0.559	3.263	1.449	0.09776
0.10	0.77	0.70	0.538	3.273	1.451	0.09819
0.10	0.78	0.70	0.583	3.280	1.449	0.09868
0.10	0.79	0.70	0.565	3.287	1.450	0.09903
0.10	0.80	0.70	0.574	3.292	1.449	0.09935
0.10	0.81	0.70	0.568	3.297	1.446	0.09978
0.10	0.82	0.70	0.558	3.304	1.447	0.10011
0.10	0.83	0.70	0.541	3.306	1.450	0.10006
0.10	0.84	0.70	0.578	3.309	1.450	0.10022
0.10	0.85	0.70	0.552	3.317	1.451	0.10057
0.10	0.86	0.70	0.572	3.321	1.453	0.10074
0.10	0.87	0.70	0.568	3.326	1.456	0.10085
0.10	0.88	0.70	0.579	3.330	1.457	0.10099
0.10	0.89	0.70	0.560	3.332	1.456	0.10115
0.10	0.90	0.70	0.565	3.337	1.456	0.10142
0.10	0.91	0.70	0.574	3.339	1.452	0.10174
0.10	0.92	0.70	0.578	3.348	1.453	0.10218
0.10	0.93	0.70	0.544	3.359	1.446	0.10314
0.10	0.94	0.70	0.576	3.369	1.443	0.10381
0.10	0.95	0.70	0.552	3.381	1.444	0.10442
0.10	0.96	0.70	0.574	3.390	1.448	0.10471
0.10	0.97	0.70	0.566	3.408	1.450	0.10556
0.10	0.98	0.70	0.593	3.432	1.451	0.10683
0.10	0.99	0.70	0.585	3.475	1.452	0.10908
0.10	1.00	0.70	0.598	3.599	1.473	0.11473
0.11	0.01	0.70	0.566	3.017	1.611	0.07645
0.11	0.02	0.70	0.551	2.991	1.579	0.07663
0.11	0.03	0.70	0.544	2.980	1.565	0.07673
0.11	0.04	0.70	0.562	2.975	1.556	0.07698
0.11	0.05	0.70	0.546	2.976	1.549	0.07731
0.11	0.06	0.70	0.542	2.977	1.550	0.07735
0.11	0.07	0.70	0.587	2.985	1.553	0.07763
0.11	0.08	0.70	0.577	2.998	1.563	0.07783
0.11	0.09	0.70	0.547	3.014	1.574	0.07814
0.11	0.10	0.70	0.559	3.036	1.592	0.07842
0.11	0.11	0.70	0.554	3.049	1.603	0.07861
0.11	0.12	0.70	0.543	3.057	1.605	0.07898
0.11	0.13	0.70	0.583	3.060	1.604	0.07912
0.11	0.14	0.70	0.574	3.064	1.600	0.07953
0.11	0.15	0.70	0.573	3.065	1.599	0.07969
0.11	0.16	0.70	0.545	3.065	1.594	0.07995
0.11	0.17	0.70	0.542	3.068	1.589	0.08031
0.11	0.18	0.70	0.573	3.067	1.585	0.08047
0.11	0.19	0.70	0.565	3.069	1.578	0.08096
0.11	0.20	0.70	0.567	3.070	1.574	0.08116
0.11	0.21	0.70	0.565	3.070	1.571	0.08134
0.11	0.22	0.70	0.569	3.071	1.565	0.08170
0.11	0.23	0.70	0.572	3.072	1.562	0.08189
0.11	0.24	0.70	0.566	3.074	1.555	0.08234
0.11	0.25	0.70	0.573	3.075	1.551	0.08263
0.11	0.26	0.70	0.580	3.076	1.547	0.08286
0.11	0.27	0.70	0.567	3.076	1.540	0.08323
0.11	0.28	0.70	0.570	3.079	1.538	0.08350
0.11	0.29	0.70	0.552	3.081	1.529	0.08401
0.11	0.30	0.70	0.560	3.082	1.530	0.08401
0.11	0.31	0.70	0.567	3.086	1.525	0.08452
0.11	0.32	0.70	0.541	3.086	1.521	0.08469
0.11	0.33	0.70	0.557	3.088	1.516	0.08506
0.11	0.34	0.70	0.596	3.089	1.513	0.08526
0.11	0.35	0.70	0.548	3.092	1.509	0.08564
0.11	0.36	0.70	0.578	3.095	1.506	0.08591
0.11	0.37	0.70	0.537	3.096	1.502	0.08618
0.11	0.38	0.70	0.549	3.100	1.497	0.08661
0.11	0.39	0.70	0.569	3.101	1.496	0.08676
0.11	0.40	0.70	0.552	3.104	1.491	0.08711
0.11	0.41	0.70	0.569	3.105	1.490	0.08724
0.11	0.42	0.70	0.572	3.109	1.486	0.08764
0.11	0.43	0.70	0.565	3.112	1.484	0.08790
0.11	0.44	0.70	0.568	3.114	1.482	0.08813
0.11	0.45	0.70	0.549	3.117	1.478	0.08849
0.11	0.46	0.70	0.564	3.121	1.478	0.08869
0.11	0.47	0.70	0.536	3.126	1.476	0.08904
0.11	0.48	0.70	0.585	3.130	1.473	0.08948
0.11	0.49	0.70	0.566	3.133	1.471	0.08971
0.11	0.50	0.70	0.572	3.139	1.471	0.09001
0.11	0.51	0.70	0.595	3.141	1.469	0.09023
0.11	0.52	0.70	0.549	3.144	1.468	0.09046
0.11	0.53	0.70	0.552	3.149	1.466	0.09080
0.11	0.54	0.70	0.560	3.153	1.464	0.09111
0.11	0.55	0.70	0.562	3.157	1.461	0.09149
0.11	0.56	0.70	0.561	3.161	1.460	0.09172
0.11	0.57	0.70	0.567	3.164	1.459	0.09193
0.11	0.58	0.70	0.572	3.167	1.457	0.09218
0.11	0.59	0.70	0.532	3.172	1.457	0.09251
0.11	0.60	0.70	0.573	3.177	1.455	0.09289
0.11	0.61	0.70	0.554	3.180	1.456	0.09301
0.11	0.62	0.70	0.573	3.185	1.455	0.09328
0.11	0.63	0.70	0.562	3.189	1.454	0.09359
0.11	0.64	0.70	0.571	3.195	1.453	0.09392
0.11	0.65	0.70	0.554	3.201	1.451	0.09437
0.11	0.66	0.70	0.574	3.208	1.448	0.09486
0.11	0.67	0.70	0.569	3.216	1.451	0.09518
0.11	0.68	0.70	0.577	3.225	1.447	0.09584
0.11	0.69	0.70	0.546	3.230	1.446	0.09615
0.11	0.70	0.70	0.570	3.237	1.446	0.09657
0.11	0.71	0.70	0.564	3.246	1.446	0.09699
0.11	0.72	0.70	0.560	3.252	1.444	0.09741
0.11	0.73	0.70	0.588	3.253	1.445	0.09745
0.11	0.74	0.70	0.552	3.259	1.441	0.09794
0.11	0.75	0.70	0.563	3.263	1.443	0.09808
0.11	0.76	0.70	0.563	3.270	1.445	0.09835
0.11	0.77	0.70	0.572	3.278	1.448	0.09864
0.11	0.78	0.70	0.571	3.288	1.450	0.09909
0.11	0.79	0.70	0.570	3.292	1.450	0.09926
0.11	0.80	0.70	0.570	3.301	1.447	0.09989
0.11	0.81	0.70	0.573	3.305	1.448	0.10007
0.11	0.82	0.70	0.574	3.307	1.449	0.10012
0.11	0.83	0.70	0.569	3.311	1.451	0.10028
0.11	0.84	0.70	0.564	3.315	1.450	0.10054
0.11	0.85	0.70	0.580	3.319	1.453	0.10064
0.11	0.86	0.70	0.543	3.323	1.455	0.10074
0.11	0.87	0.70	0.576	3.329	1.457	0.10093
0.11	0.88	0.70	0.572	3.332	1.458	0.10105
0.11	0.89	0.70	0.565	3.335	1.457	0.10131
0.11	0.90	0.70	0.574	3.337	1.456	0.10143
0.11	0.91	0.70	0.568	3.341	1.454	0.10175
0.11	0.92	0.70	0.571	3.350	1.450	0.10248
0.11	0.93	0.70	0.577	3.358	1.446	0.10306
0.11	0.94	0.70	0.569	3.366	1.444	0.10359
0.11	0.95	0.70	0.574	3.372	1.445	0.10386
0.11	0.96	0.70	0.576	3.385	1.446	0.10452
0.11	0.97	0.70	0.581	3.401	1.448	0.10529
0.11	0.98	0.70	0.545	3.429	1.448	0.10681
0.11	0.99	0.70	0.593	3.472	1.452	0.10891
0.11	1.00	0.70	0.602	3.587	1.464	0.11454
0.12	0.01	0.70	0.584	3.004	1.609	0.07590
0.12	0.02	0.70	0.579	2.979	1.576	0.07617
0.12	0.03	0.70	0.540	2.969	1.562	0.07634
0.12	0.04	0.70	0.574	2.965	1.553	0.07653
0.12	0.05	0.70	0.570	2.965	1.552	0.07659
0.12	0.06	0.70	0.569	2.969	1.549	0.07694
0.12	0.07	0.70	0.574	2.979	1.556	0.07715
0.12	0.08	0.70	0.533	2.995	1.566	0.07750
0.12	0.09	0.70	0.576	3.014	1.584	0.07765
0.12	0.10	0.70	0.570	3.037	1.603	0.07796
0.12	0.11	0.70	0.544	3.046	1.609	0.07816
0.12	0.12	0.70	0.570	3.052	1.609	0.07846
0.12	0.13	0.70	0.564	3.055	1.606	0.07875
0.12	0.14	0.70	0.571	3.057	1.603	0.07905
0.12	0.15	0.70	0.566	3.058	1.598	0.07931
0.12	0.16	0.70	0.564	3.059	1.594	0.07961
0.12	0.17	0.70	0.569	3.062	1.589	0.07999
0.12	0.18	0.70	0.568	3.062	1.584	0.08028
0.12	0.19	0.70	0.569	3.063	1.578	0.08061
0.12	0.20	0.70	0.585	3.063	1.573	0.08089
0.12	0.21	0.70	0.576	3.064	1.568	0.08117
0.12	0.22	0.70	0.563	3.065	1.562	0.08151
0.12	0.23	0.70	0.570	3.067	1.558	0.08182
0.12	0.24	0.70	0.567	3.068	1.553	0.08211
0.12	0.25	0.70	0.571	3.067	1.546	0.08241
0.12	0.26	0.70	0.549	3.070	1.543	0.08274
0.12	0.27	0.70	0.573	3.070	1.535	0.08313
0.12	0.28	0.70	0.537	3.072	1.532	0.08338
0.12	0.29	0.70	0.560	3.074	1.528	0.08369
0.12	0.30	0.70	0.563	3.077	1.525	0.08404
0.12	0.31	0.70	0.549	3.079	1.517	0.08451
0.12	0.32	0.70	0.561	3.081	1.514	0.08479
0.12	0.33	0.70	0.573	3.083	1.511	0.08502
0.12	0.34	0.70	0.562	3.085	1.507	0.08529
0.12	0.35	0.70	0.578	3.087	1.504	0.08558
0.12	0.36	0.70	0.570	3.090	1.502	0.08585
0.12	0.37	0.70	0.563	3.092	1.495	0.08632
0.12	0.38	0.70	0.579	3.095	1.494	0.08653
0.12	0.39	0.70	0.558	3.098	1.491	0.08686
0.12	0.40	0.70	0.560	3.102	1.488	0.08719
0.12	0.41	0.70	0.572	3.107	1.483	0.08772
0.12	0.42	0.70	0.553	3.109	1.482	0.08786
0.12	0.43	0.70	0.542	3.110	1.480	0.08804
0.12	0.44	0.70	0.553	3.115	1.478	0.08841
0.12	0.45	0.70	0.552	3.119	1.475	0.08873
0.12	0.46	0.70	0.569	3.122	1.474	0.08896
0.12	0.47	0.70	0.568	3.126	1.474	0.08916
0.12	0.48	0.70	0.562	3.132	1.470	0.08968
0.12	0.49	0.70	0.575	3.139	1.469	0.09008
0.12	0.50	0.70	0.571	3.142	1.465	0.09049
0.12	0.51	0.70	0.586	3.146	1.464	0.09076
0.12	0.52	0.70	0.553	3.152	1.464	0.09109
0.12	0.53	0.70	0.555	3.155	1.463	0.09128
0.12	0.54	0.70	0.552	3.159	1.459	0.09172
0.12	0.55	0.70	0.581	3.163	1.461	0.09181
0.12	0.56	0.70	0.536	3.168	1.459	0.09218
0.12	0.57	0.70	0.578	3.170	1.456	0.09243
0.12	0.58	0.70	0.561	3.175	1.453	0.09287
0.12	0.59	0.70	0.544	3.179	1.454	0.09299
0.12	0.60	0.70	0.574	3.182	1.452	0.09329
0.12	0.61	0.70	0.573	3.186	1.454	0.09339
0.12	0.62	0.70	0.571	3.192	1.451	0.09386
0.12	0.63	0.70	0.559	3.197	1.451	0.09411
0.12	0.64	0.70	0.570	3.202	1.447	0.09456
0.12	0.65	0.70	0.548	3.209	1.447	0.09501
0.12	0.66	0.70	0.553	3.215	1.447	0.09530
0.12	0.67	0.70	0.587	3.222	1.445	0.09579
0.12	0.68	0.70	0.561	3.233	1.441	0.09654
0.12	0.69	0.70	0.575	3.241	1.442	0.09697
0.12	0.70	0.70	0.577	3.248	1.437	0.09754
0.12	0.71	0.70	0.557	3.254	1.437	0.09790
0.12	0.72	0.70	0.570	3.259	1.435	0.09823
0.12	0.73	0.70	0.560	3.266	1.436	0.09858
0.12	0.74	0.70	0.575	3.273	1.437	0.09891
0.12	0.75	0.70	0.567	3.277	1.437	0.09909
0.12	0.76	0.70	0.577	3.282	1.444	0.09904
0.12	0.77	0.70	0.563	3.291	1.446	0.09940
0.12	0.78	0.70	0.581	3.297	1.448	0.09966
0.12	0.79	0.70	0.580	3.300	1.449	0.09978
0.12	0.80	0.70	0.561	3.307	1.447	0.10022
0.12	0.81	0.70	0.560	3.308	1.448	0.10026
0.12	0.82	0.70	0.567	3.309	1.449	0.10024
0.12	0.83	0.70	0.595	3.313	1.447	0.10058
0.12	0.84	0.70	0.573	3.314	1.449	0.10054
0.12	0.85	0.70	0.565	3.320	1.452	0.10073
0.12	0.86	0.70	0.561	3.325	1.453	0.10092
0.12	0.87	0.70	0.595	3.329	1.456	0.10104
0.12	0.88	0.70	0.576	3.332	1.457	0.10113
0.12	0.89	0.70	0.583	3.336	1.461	0.10114
0.12	0.90	0.70	0.573	3.341	1.457	0.10162
0.12	0.91	0.70	0.575	3.343	1.455	0.10181
0.12	0.92	0.70	0.572	3.350	1.447	0.10258
0.12	0.93	0.70	0.576	3.359	1.447	0.10303
0.12	0.94	0.70	0.571	3.364	1.444	0.10348
0.12	0.95	0.70	0.552	3.369	1.446	0.10365
0.12	0.96	0.70	0.544	3.380	1.444	0.10433
0.12	0.97	0.70	0.583	3.399	1.448	0.10515
0.12	0.98	0.70	0.569	3.426	1.449	0.10659
0.12	0.99	0.70	0.600	3.466	1.449	0.10874
0.12	1.00	0.70	0.578	3.571	1.457	0.11400
0.13	0.01	0.70	0.564	2.992	1.604	0.07544
0.13	0.02	0.70	0.575	2.967	1.573	0.07565
0.13	0.03	0.70	0.573	2.959	1.558	0.07594
0.13	0.04	0.70	0.574	2.957	1.553	0.07609
0.13	0.05	0.70	0.574	2.957	1.551	0.07623
0.13	0.06	0.70	0.548	2.961	1.552	0.07639
0.13	0.07	0.70	0.543	2.973	1.557	0.07677
0.13	0.08	0.70	0.565	2.992	1.571	0.07711
0.13	0.09	0.70	0.571	3.019	1.599	0.07719
0.13	0.10	0.70	0.545	3.036	1.609	0.07761
0.13	0.11	0.70	0.558	3.043	1.611	0.07790
0.13	0.12	0.70	0.567	3.047	1.608	0.07821
0.13	0.13	0.70	0.552	3.050	1.608	0.07839
0.13	0.14	0.70	0.575	3.054	1.601	0.07895
0.13	0.15	0.70	0.565	3.053	1.598	0.07906
0.13	0.16	0.70	0.577	3.054	1.592	0.07946
0.13	0.17	0.70	0.547	3.055	1.588	0.07964
0.13	0.18	0.70	0.555	3.055	1.581	0.08001
0.13	0.19	0.70	0.537	3.054	1.577	0.08019
0.13	0.20	0.70	0.553	3.056	1.571	0.08057
0.13	0.21	0.70	0.576	3.057	1.566	0.08088
0.13	0.22	0.70	0.543	3.057	1.559	0.08123
0.13	0.23	0.70	0.582	3.057	1.554	0.08148
0.13	0.24	0.70	0.554	3.060	1.549	0.08189
0.13	0.25	0.70	0.571	3.062	1.545	0.08223
0.13	0.26	0.70	0.570	3.061	1.539	0.08243
0.13	0.27	0.70	0.538	3.065	1.533	0.08293
0.13	0.28	0.70	0.559	3.066	1.528	0.08328
0.13	0.29	0.70	0.538	3.069	1.522	0.08369
0.13	0.30	0.70	0.570	3.072	1.519	0.08401
0.13	0.31	0.70	0.574	3.074	1.514	0.08438
0.13	0.32	0.70	0.579	3.077	1.511	0.08472
0.13	0.33	0.70	0.589	3.079	1.504	0.08516
0.13	0.34	0.70	0.559	3.081	1.502	0.08538
0.13	0.35	0.70	0.589	3.086	1.498	0.08580
0.13	0.36	0.70	0.568	3.087	1.494	0.08603
0.13	0.37	0.70	0.538	3.092	1.492	0.08645
0.13	0.38	0.70	0.560	3.095	1.489	0.08677
0.13	0.39	0.70	0.566	3.096	1.486	0.08694
0.13	0.40	0.70	0.575	3.099	1.481	0.08736
0.13	0.41	0.70	0.537	3.103	1.482	0.08751
0.13	0.42	0.70	0.549	3.108	1.478	0.08801
0.13	0.43	0.70	0.561	3.110	1.476	0.08819
0.13	0.44	0.70	0.554	3.116	1.473	0.08865
0.13	0.45	0.70	0.557	3.118	1.472	0.08886
0.13	0.46	0.70	0.584	3.124	1.472	0.08916
0.13	0.47	0.70	0.557	3.129	1.469	0.08958
0.13	0.48	0.70	0.540	3.138	1.466	0.09020
0.13	0.49	0.70	0.566	3.143	1.465	0.09049
0.13	0.50	0.70	0.556	3.149	1.461	0.09104
0.13	0.51	0.70	0.566	3.156	1.461	0.09144
0.13	0.52	0.70	0.582	3.163	1.459	0.09193
0.13	0.53	0.70	0.565	3.165	1.460	0.09198
0.13	0.54	0.70	0.563	3.167	1.457	0.09223
0.13	0.55	0.70	0.536	3.173	1.454	0.09269
0.13	0.56	0.70	0.556	3.175	1.453	0.09285
0.13	0.57	0.70	0.556	3.177	1.454	0.09294
0.13	0.58	0.70	0.567	3.181	1.451	0.09331
0.13	0.59	0.70	0.570	3.185	1.452	0.09344
0.13	0.60	0.70	0.575	3.189	1.451	0.09370
0.13	0.61	0.70	0.580	3.195	1.450	0.09410
0.13	0.62	0.70	0.581	3.201	1.448	0.09451
0.13	0.63	0.70	0.573	3.208	1.447	0.09489
0.13	0.64	0.70	0.571	3.212	1.446	0.09516
0.13	0.65	0.70	0.567	3.220	1.447	0.09556
0.13	0.66	0.70	0.556	3.226	1.443	0.09609
0.13	0.67	0.70	0.576	3.232	1.443	0.09643
0.13	0.68	0.70	0.572	3.240	1.440	0.09698
0.13	0.69	0.70	0.589	3.248	1.438	0.09752
0.13	0.70	0.70	0.568	3.257	1.436	0.09809
0.13	0.71	0.70	0.571	3.263	1.432	0.09861
0.13	0.72	0.70	0.579	3.269	1.432	0.09894
0.13	0.73	0.70	0.564	3.279	1.433	0.09941
0.13	0.74	0.70	0.571	3.284	1.434	0.09964
0.13	0.75	0.70	0.584	3.288	1.438	0.09969
0.13	0.76	0.70	0.560	3.294	1.441	0.09988
0.13	0.77	0.70	0.592	3.297	1.443	0.09989
0.13	0.78	0.70	0.541	3.301	1.444	0.10006
0.13	0.79	0.70	0.572	3.311	1.450	0.10029
0.13	0.80	0.70	0.565	3.315	1.449	0.10059
0.13	0.81	0.70	0.565	3.314	1.448	0.10057
0.13	0.82	0.70	0.539	3.314	1.443	0.10081
0.13	0.83	0.70	0.569	3.315	1.444	0.10086
0.13	0.84	0.70	0.540	3.319	1.444	0.10108
0.13	0.85	0.70	0.558	3.321	1.445	0.10111
0.13	0.86	0.70	0.580	3.323	1.447	0.10113
0.13	0.87	0.70	0.567	3.326	1.447	0.10124
0.13	0.88	0.70	0.579	3.329	1.451	0.10124
0.13	0.89	0.70	0.574	3.334	1.452	0.10149
0.13	0.90	0.70	0.582	3.341	1.457	0.10163
0.13	0.91	0.70	0.576	3.344	1.450	0.10209
0.13	0.92	0.70	0.564	3.347	1.446	0.10249
0.13	0.93	0.70	0.590	3.355	1.444	0.10294
0.13	0.94	0.70	0.548	3.359	1.445	0.10314
0.13	0.95	0.70	0.569	3.364	1.445	0.10344
0.13	0.96	0.70	0.544	3.376	1.445	0.10404
0.13	0.97	0.70	0.567	3.394	1.444	0.10508
0.13	0.98	0.70	0.584	3.418	1.445	0.10631
0.13	0.99	0.70	0.578	3.458	1.447	0.10844
0.13	1.00	0.70	0.601	3.558	1.448	0.11369
0.14	0.01	0.70	0.547	2.980	1.603	0.07485
0.14	0.02	0.70	0.575	2.958	1.572	0.07519
0.14	0.03	0.70	0.579	2.950	1.557	0.07553
0.14	0.04	0.70	0.560	2.947	1.554	0.07556
0.14	0.05	0.70	0.581	2.951	1.551	0.07586
0.14	0.06	0.70	0.576	2.955	1.550	0.07611
0.14	0.07	0.70	0.577	2.969	1.561	0.07637
0.14	0.08	0.70	0.539	2.991	1.582	0.07651
0.14	0.09	0.70	0.597	3.020	1.606	0.07692
0.14	0.10	0.70	0.549	3.032	1.611	0.07729
0.14	0.11	0.70	0.547	3.039	1.613	0.07754
0.14	0.12	0.70	0.567	3.041	1.611	0.07778
0.14	0.13	0.70	0.545	3.044	1.605	0.07825
0.14	0.14	0.70	0.545	3.045	1.602	0.07846
0.14	0.15	0.70	0.572	3.046	1.598	0.07866
0.14	0.16	0.70	0.572	3.049	1.592	0.07914
0.14	0.17	0.70	0.544	3.048	1.586	0.07941
0.14	0.18	0.70	0.555	3.048	1.580	0.07968
0.14	0.19	0.70	0.550	3.049	1.576	0.07996
0.14	0.20	0.70	0.568	3.051	1.568	0.08048
0.14	0.21	0.70	0.593	3.050	1.565	0.08056
0.14	0.22	0.70	0.546	3.052	1.558	0.08100
0.14	0.23	0.70	0.549	3.053	1.551	0.08142
0.14	0.24	0.70	0.537	3.053	1.546	0.08169
0.14	0.25	0.70	0.572	3.055	1.541	0.08201
0.14	0.26	0.70	0.574	3.056	1.535	0.08236
0.14	0.27	0.70	0.565	3.059	1.528	0.08287
0.14	0.28	0.70	0.550	3.061	1.523	0.08324
0.14	0.29	0.70	0.555	3.065	1.518	0.08368
0.14	0.30	0.70	0.575	3.067	1.513	0.08408
0.14	0.31	0.70	0.564	3.070	1.511	0.08432
0.14	0.32	0.70	0.535	3.073	1.505	0.08481
0.14	0.33	0.70	0.550	3.075	1.502	0.08504
0.14	0.34	0.70	0.570	3.078	1.500	0.08531
0.14	0.35	0.70	0.570	3.081	1.493	0.08580
0.14	0.36	0.70	0.551	3.085	1.491	0.08609
0.14	0.37	0.70	0.590	3.089	1.487	0.08656
0.14	0.38	0.70	0.558	3.092	1.486	0.08678
0.14	0.39	0.70	0.582	3.095	1.484	0.08700
0.14	0.40	0.70	0.583	3.097	1.481	0.08729
0.14	0.41	0.70	0.575	3.103	1.476	0.08786
0.14	0.42	0.70	0.571	3.106	1.474	0.08808
0.14	0.43	0.70	0.550	3.111	1.472	0.08846
0.14	0.44	0.70	0.574	3.116	1.470	0.08885
0.14	0.45	0.70	0.595	3.126	1.466	0.08955
0.14	0.46	0.70	0.538	3.130	1.467	0.08975
0.14	0.47	0.70	0.563	3.138	1.464	0.09028
0.14	0.48	0.70	0.560	3.141	1.464	0.09049
0.14	0.49	0.70	0.564	3.151	1.462	0.09111
0.14	0.50	0.70	0.534	3.158	1.458	0.09167
0.14	0.51	0.70	0.559	3.165	1.457	0.09213
0.14	0.52	0.70	0.535	3.169	1.457	0.09232
0.14	0.53	0.70	0.563	3.170	1.454	0.09255
0.14	0.54	0.70	0.573	3.173	1.454	0.09270
0.14	0.55	0.70	0.571	3.179	1.452	0.09314
0.14	0.56	0.70	0.568	3.182	1.454	0.09316
0.14	0.57	0.70	0.566	3.185	1.451	0.09346
0.14	0.58	0.70	0.566	3.192	1.451	0.09390
0.14	0.59	0.70	0.571	3.197	1.449	0.09419
0.14	0.60	0.70	0.570	3.203	1.448	0.09460
0.14	0.61	0.70	0.567	3.206	1.449	0.09471
0.14	0.62	0.70	0.572	3.212	1.445	0.09524
0.14	0.63	0.70	0.565	3.219	1.445	0.09557
0.14	0.64	0.70	0.561	3.226	1.442	0.09610
0.14	0.65	0.70	0.564	3.231	1.440	0.09649
0.14	0.66	0.70	0.562	3.238	1.442	0.09681
0.14	0.67	0.70	0.568	3.247	1.440	0.09736
0.14	0.68	0.70	0.559	3.255	1.436	0.09798
0.14	0.69	0.70	0.574	3.259	1.430	0.09851
0.14	0.70	0.70	0.569	3.266	1.427	0.09902
0.14	0.71	0.70	0.603	3.275	1.425	0.09963
0.14	0.72	0.70	0.574	3.281	1.425	0.09991
0.14	0.73	0.70	0.564	3.291	1.426	0.10042
0.14	0.74	0.70	0.565	3.299	1.430	0.10065
0.14	0.75	0.70	0.554	3.306	1.435	0.10078
0.14	0.76	0.70	0.575	3.309	1.436	0.10089
0.14	0.77	0.70	0.549	3.313	1.440	0.10095
0.14	0.78	0.70	0.565	3.316	1.442	0.10099
0.14	0.79	0.70	0.566	3.318	1.446	0.10088
0.14	0.80	0.70	0.573	3.319	1.443	0.10109
0.14	0.81	0.70	0.574	3.316	1.438	0.10119
0.14	0.82	0.70	0.541	3.318	1.440	0.10119
0.14	0.83	0.70	0.566	3.318	1.439	0.10120
0.14	0.84	0.70	0.570	3.317	1.443	0.10098
0.14	0.85	0.70	0.563	3.320	1.441	0.10123
0.14	0.86	0.70	0.576	3.322	1.439	0.10148
0.14	0.87	0.70	0.567	3.322	1.443	0.10126
0.14	0.88	0.70	0.579	3.324	1.443	0.10136
0.14	0.89	0.70	0.574	3.328	1.442	0.10161
0.14	0.90	0.70	0.575	3.330	1.443	0.10169
0.14	0.91	0.70	0.593	3.337	1.440	0.10223
0.14	0.92	0.70	0.553	3.343	1.440	0.10250
0.14	0.93	0.70	0.574	3.345	1.442	0.10252
0.14	0.94	0.70	0.582	3.349	1.443	0.10271
0.14	0.95	0.70	0.575	3.357	1.441	0.10323
0.14	0.96	0.70	0.577	3.371	1.441	0.10400
0.14	0.97	0.70	0.582	3.388	1.442	0.10486
0.14	0.98	0.70	0.590	3.410	1.438	0.10620
0.14	0.99	0.70	0.584	3.447	1.442	0.10804
0.14	1.00	0.70	0.605	3.545	1.445	0.11315
0.15	0.01	0.70	0.552	2.970	1.601	0.07441
0.15	0.02	0.70	0.554	2.947	1.571	0.07470
0.15	0.03	0.70	0.573	2.942	1.558	0.07504
0.15	0.04	0.70	0.563	2.941	1.551	0.07531
0.15	0.05	0.70	0.549	2.943	1.549	0.07554
0.15	0.06	0.70	0.554	2.948	1.553	0.07564
0.15	0.07	0.70	0.566	2.966	1.565	0.07598
0.15	0.08	0.70	0.578	2.997	1.594	0.07625
0.15	0.09	0.70	0.574	3.018	1.610	0.07658
0.15	0.10	0.70	0.571	3.030	1.615	0.07696
0.15	0.11	0.70	0.575	3.036	1.613	0.07742
0.15	0.12	0.70	0.554	3.039	1.612	0.07758
0.15	0.13	0.70	0.566	3.038	1.609	0.07771
0.15	0.14	0.70	0.542	3.041	1.604	0.07813
0.15	0.15	0.70	0.577	3.040	1.599	0.07833
0.15	0.16	0.70	0.580	3.042	1.591	0.07884
0.15	0.17	0.70	0.554	3.043	1.586	0.07915
0.15	0.18	0.70	0.579	3.043	1.581	0.07939
0.15	0.19	0.70	0.569	3.044	1.573	0.07984
0.15	0.20	0.70	0.563	3.044	1.567	0.08012
0.15	0.21	0.70	0.566	3.044	1.561	0.08046
0.15	0.22	0.70	0.576	3.048	1.555	0.08091
0.15	0.23	0.70	0.537	3.049	1.548	0.08131
0.15	0.24	0.70	0.571	3.049	1.541	0.08172
0.15	0.25	0.70	0.553	3.050	1.534	0.08208
0.15	0.26	0.70	0.555	3.053	1.530	0.08245
0.15	0.27	0.70	0.556	3.055	1.526	0.08276
0.15	0.28	0.70	0.568	3.058	1.520	0.08323
0.15	0.29	0.70	0.575	3.060	1.515	0.08359
0.15	0.30	0.70	0.575	3.063	1.510	0.08401
0.15	0.31	0.70	0.558	3.066	1.505	0.08441
0.15	0.32	0.70	0.569	3.069	1.502	0.08467
0.15	0.33	0.70	0.535	3.075	1.497	0.08528
0.15	0.34	0.70	0.567	3.077	1.493	0.08557
0.15	0.35	0.70	0.569	3.081	1.491	0.08590
0.15	0.36	0.70	0.569	3.085	1.486	0.08635
0.15	0.37	0.70	0.563	3.089	1.483	0.08673
0.15	0.38	0.70	0.574	3.091	1.480	0.08699
0.15	0.39	0.70	0.561	3.095	1.478	0.08729
0.15	0.40	0.70	0.556	3.097	1.475	0.08756
0.15	0.41	0.70	0.544	3.102	1.473	0.08792
0.15	0.42	0.70	0.544	3.107	1.471	0.08828
0.15	0.43	0.70	0.563	3.113	1.469	0.08869
0.15	0.44	0.70	0.557	3.119	1.466	0.08916
0.15	0.45	0.70	0.536	3.125	1.463	0.08966
0.15	0.46	0.70	0.535	3.135	1.462	0.09025
0.15	0.47	0.70	0.568	3.141	1.462	0.09054
0.15	0.48	0.70	0.558	3.150	1.459	0.09119
0.15	0.49	0.70	0.571	3.157	1.460	0.09153
0.15	0.50	0.70	0.568	3.162	1.459	0.09186
0.15	0.51	0.70	0.570	3.168	1.458	0.09223
0.15	0.52	0.70	0.572	3.171	1.456	0.09249
0.15	0.53	0.70	0.555	3.174	1.457	0.09264
0.15	0.54	0.70	0.577	3.180	1.452	0.09314
0.15	0.55	0.70	0.558	3.184	1.452	0.09336
0.15	0.56	0.70	0.563	3.189	1.452	0.09362
0.15	0.57	0.70	0.569	3.192	1.451	0.09383
0.15	0.58	0.70	0.571	3.198	1.447	0.09434
0.15	0.59	0.70	0.559	3.205	1.449	0.09466
0.15	0.60	0.70	0.571	3.212	1.448	0.09511
0.15	0.61	0.70	0.563	3.218	1.446	0.09554
0.15	0.62	0.70	0.550	3.226	1.445	0.09599
0.15	0.63	0.70	0.570	3.233	1.445	0.09636
0.15	0.64	0.70	0.566	3.237	1.443	0.09667
0.15	0.65	0.70	0.559	3.245	1.440	0.09724
0.15	0.66	0.70	0.577	3.252	1.436	0.09782
0.15	0.67	0.70	0.575	3.261	1.436	0.09834
0.15	0.68	0.70	0.556	3.269	1.432	0.09892
0.15	0.69	0.70	0.535	3.271	1.429	0.09917
0.15	0.70	0.70	0.567	3.279	1.423	0.09991
0.15	0.71	0.70	0.571	3.282	1.422	0.10009
0.15	0.72	0.70	0.551	3.291	1.424	0.10050
0.15	0.73	0.70	0.548	3.300	1.426	0.10093
0.15	0.74	0.70	0.569	3.308	1.428	0.10123
0.15	0.75	0.70	0.566	3.315	1.429	0.10156
0.15	0.76	0.70	0.561	3.318	1.432	0.10159
0.15	0.77	0.70	0.577	3.322	1.433	0.10175
0.15	0.78	0.70	0.563	3.323	1.433	0.10178
0.15	0.79	0.70	0.569	3.322	1.433	0.10171
0.15	0.80	0.70	0.568	3.320	1.432	0.10168
0.15	0.81	0.70	0.571	3.321	1.434	0.10164
0.15	0.82	0.70	0.566	3.319	1.434	0.10151
0.15	0.83	0.70	0.565	3.319	1.432	0.10163
0.15	0.84	0.70	0.569	3.321	1.436	0.10151
0.15	0.85	0.70	0.572	3.319	1.436	0.10143
0.15	0.86	0.70	0.568	3.319	1.436	0.10144
0.15	0.87	0.70	0.541	3.319	1.435	0.10146
0.15	0.88	0.70	0.553	3.318	1.437	0.10137
0.15	0.89	0.70	0.579	3.324	1.435	0.10177
0.15	0.90	0.70	0.568	3.327	1.432	0.10201
0.15	0.91	0.70	0.570	3.331	1.433	0.10222
0.15	0.92	0.70	0.591	3.330	1.437	0.10201
0.15	0.93	0.70	0.607	3.336	1.438	0.10221
0.15	0.94	0.70	0.605	3.344	1.442	0.10248
0.15	0.95	0.70	0.566	3.350	1.437	0.10303
0.15	0.96	0.70	0.579	3.363	1.436	0.10381
0.15	0.97	0.70	0.577	3.375	1.437	0.10441
0.15	0.98	0.70	0.558	3.401	1.433	0.10599
0.15	0.99	0.70	0.591	3.429	1.438	0.10726
0.15	1.00	0.70	0.582	3.534	1.438	0.11288
0.16	0.01	0.70	0.569	2.958	1.599	0.07388
0.16	0.02	0.70	0.575	2.940	1.568	0.07441
0.16	0.03	0.70	0.567	2.932	1.556	0.07461
0.16	0.04	0.70	0.579	2.935	1.552	0.07497
0.16	0.05	0.70	0.541	2.938	1.551	0.07516
0.16	0.06	0.70	0.552	2.944	1.554	0.07532
0.16	0.07	0.70	0.546	2.964	1.571	0.07561
0.16	0.08	0.70	0.577	2.998	1.601	0.07596
0.16	0.09	0.70	0.574	3.016	1.616	0.07616
0.16	0.10	0.70	0.577	3.027	1.617	0.07665
0.16	0.11	0.70	0.569	3.031	1.615	0.07698
0.16	0.12	0.70	0.586	3.033	1.612	0.07726
0.16	0.13	0.70	0.559	3.034	1.608	0.07749
0.16	0.14	0.70	0.568	3.036	1.604	0.07786
0.16	0.15	0.70	0.565	3.036	1.595	0.07831
0.16	0.16	0.70	0.555	3.037	1.591	0.07851
0.16	0.17	0.70	0.570	3.038	1.583	0.07903
0.16	0.18	0.70	0.556	3.037	1.580	0.07908
0.16	0.19	0.70	0.554	3.039	1.574	0.07951
0.16	0.20	0.70	0.562	3.040	1.562	0.08016
0.16	0.21	0.70	0.562	3.040	1.560	0.08029
0.16	0.22	0.70	0.556	3.041	1.552	0.08072
0.16	0.23	0.70	0.568	3.042	1.545	0.08114
0.16	0.24	0.70	0.570	3.043	1.541	0.08138
0.16	0.25	0.70	0.551	3.046	1.532	0.08198
0.16	0.26	0.70	0.555	3.049	1.526	0.08240
0.16	0.27	0.70	0.574	3.052	1.521	0.08287
0.16	0.28	0.70	0.589	3.056	1.518	0.08318
0.16	0.29	0.70	0.568	3.057	1.513	0.08351
0.16	0.30	0.70	0.576	3.059	1.508	0.08388
0.16	0.31	0.70	0.535	3.064	1.502	0.08442
0.16	0.32	0.70	0.540	3.066	1.498	0.08477
0.16	0.33	0.70	0.559	3.072	1.495	0.08523
0.16	0.34	0.70	0.555	3.075	1.492	0.08554
0.16	0.35	0.70	0.554	3.078	1.485	0.08603
0.16	0.36	0.70	0.571	3.082	1.483	0.08637
0.16	0.37	0.70	0.570	3.084	1.479	0.08664
0.16	0.38	0.70	0.560	3.088	1.478	0.08693
0.16	0.39	0.70	0.555	3.095	1.476	0.08739
0.16	0.40	0.70	0.535	3.099	1.470	0.08789
0.16	0.41	0.70	0.569	3.102	1.471	0.08804
0.16	0.42	0.70	0.560	3.108	1.467	0.08855
0.16	0.43	0.70	0.558	3.114	1.465	0.08898
0.16	0.44	0.70	0.564	3.123	1.466	0.08942
0.16	0.45	0.70	0.540	3.133	1.461	0.09020
0.16	0.46	0.70	0.561	3.139	1.462	0.09048
0.16	0.47	0.70	0.560	3.149	1.461	0.09104
0.16	0.48	0.70	0.559	3.157	1.461	0.09146
0.16	0.49	0.70	0.570	3.165	1.458	0.09208
0.16	0.50	0.70	0.560	3.171	1.459	0.09233
0.16	0.51	0.70	0.562	3.174	1.457	0.09259
0.16	0.52	0.70	0.568	3.176	1.455	0.09281
0.16	0.53	0.70	0.560	3.182	1.455	0.09313
0.16	0.54	0.70	0.567	3.188	1.452	0.09361
0.16	0.55	0.70	0.570	3.191	1.452	0.09378
0.16	0.56	0.70	0.572	3.197	1.453	0.09404
0.16	0.57	0.70	0.570	3.203	1.450	0.09453
0.16	0.58	0.70	0.566	3.210	1.450	0.09491
0.16	0.59	0.70	0.560	3.218	1.449	0.09532
0.16	0.60	0.70	0.557	3.225	1.445	0.09593
0.16	0.61	0.70	0.552	3.233	1.448	0.09620
0.16	0.62	0.70	0.572	3.240	1.441	0.09691
0.16	0.63	0.70	0.568	3.246	1.442	0.09719
0.16	0.64	0.70	0.565	3.253	1.438	0.09775
0.16	0.65	0.70	0.574	3.257	1.436	0.09811
0.16	0.66	0.70	0.577	3.263	1.435	0.09843
0.16	0.67	0.70	0.567	3.271	1.430	0.09915
0.16	0.68	0.70	0.562	3.278	1.425	0.09976
0.16	0.69	0.70	0.577	3.282	1.421	0.10014
0.16	0.70	0.70	0.580	3.287	1.419	0.10053
0.16	0.71	0.70	0.572	3.292	1.422	0.10067
0.16	0.72	0.70	0.573	3.299	1.422	0.10099
0.16	0.73	0.70	0.547	3.306	1.421	0.10148
0.16	0.74	0.70	0.554	3.315	1.423	0.10181
0.16	0.75	0.70	0.547	3.319	1.426	0.10192
0.16	0.76	0.70	0.570	3.325	1.422	0.10241
0.16	0.77	0.70	0.561	3.327	1.423	0.10249
0.16	0.78	0.70	0.562	3.328	1.424	0.10251
0.16	0.79	0.70	0.548	3.328	1.425	0.10244
0.16	0.80	0.70	0.570	3.325	1.428	0.10216
0.16	0.81	0.70	0.531	3.320	1.428	0.10183
0.16	0.82	0.70	0.578	3.321	1.433	0.10167
0.16	0.83	0.70	0.553	3.320	1.434	0.10161
0.16	0.84	0.70	0.542	3.320	1.433	0.10164
0.16	0.85	0.70	0.569	3.318	1.436	0.10136
0.16	0.86	0.70	0.565	3.320	1.437	0.10144
0.16	0.87	0.70	0.581	3.317	1.437	0.10129
0.16	0.88	0.70	0.549	3.316	1.432	0.10148
0.16	0.89	0.70	0.573	3.319	1.432	0.10162
0.16	0.90	0.70	0.586	3.323	1.434	0.10177
0.16	0.91	0.70	0.569	3.321	1.434	0.10164
0.16	0.92	0.70	0.578	3.329	1.435	0.10203
0.16	0.93	0.70	0.578	3.335	1.437	0.10226
0.16	0.94	0.70	0.579	3.343	1.432	0.10292
0.16	0.95	0.70	0.568	3.351	1.433	0.10330
0.16	0.96	0.70	0.587	3.359	1.435	0.10362
0.16	0.97	0.70	0.577	3.370	1.432	0.10437
0.16	0.98	0.70	0.585	3.390	1.430	0.10558
0.16	0.99	0.70	0.589	3.423	1.430	0.10734
0.16	1.00	0.70	0.581	3.525	1.431	0.11275
0.17	0.01	0.70	0.605	2.951	1.595	0.07371
0.17	0.02	0.70	0.555	2.930	1.567	0.07394
0.17	0.03	0.70	0.542	2.927	1.555	0.07441
0.17	0.04	0.70	0.575	2.928	1.553	0.07452
0.17	0.05	0.70	0.575	2.931	1.551	0.07479
0.17	0.06	0.70	0.574	2.941	1.557	0.07506
0.17	0.07	0.70	0.574	2.966	1.576	0.07545
0.17	0.08	0.70	0.571	2.999	1.606	0.07573
0.17	0.09	0.70	0.540	3.012	1.617	0.07590
0.17	0.10	0.70	0.577	3.020	1.619	0.07626
0.17	0.11	0.70	0.577	3.025	1.618	0.07654
0.17	0.12	0.70	0.540	3.028	1.615	0.07689
0.17	0.13	0.70	0.569	3.030	1.608	0.07731
0.17	0.14	0.70	0.543	3.031	1.603	0.07764
0.17	0.15	0.70	0.581	3.032	1.595	0.07807
0.17	0.16	0.70	0.566	3.033	1.589	0.07843
0.17	0.17	0.70	0.552	3.033	1.583	0.07873
0.17	0.18	0.70	0.573	3.034	1.579	0.07901
0.17	0.19	0.70	0.564	3.035	1.569	0.07954
0.17	0.20	0.70	0.571	3.034	1.564	0.07969
0.17	0.21	0.70	0.553	3.037	1.556	0.08027
0.17	0.22	0.70	0.553	3.036	1.548	0.08066
0.17	0.23	0.70	0.549	3.036	1.541	0.08103
0.17	0.24	0.70	0.554	3.041	1.536	0.08151
0.17	0.25	0.70	0.576	3.043	1.530	0.08193
0.17	0.26	0.70	0.573	3.045	1.523	0.08236
0.17	0.27	0.70	0.576	3.050	1.517	0.08289
0.17	0.28	0.70	0.569	3.050	1.515	0.08307
0.17	0.29	0.70	0.535	3.054	1.509	0.08352
0.17	0.30	0.70	0.563	3.059	1.503	0.08414
0.17	0.31	0.70	0.574	3.064	1.499	0.08460
0.17	0.32	0.70	0.544	3.068	1.495	0.08501
0.17	0.33	0.70	0.576	3.071	1.491	0.08539
0.17	0.34	0.70	0.573	3.074	1.489	0.08563
0.17	0.35	0.70	0.567	3.077	1.482	0.08611
0.17	0.36	0.70	0.567	3.082	1.481	0.08642
0.17	0.37	0.70	0.558	3.085	1.479	0.08672
0.17	0.38	0.70	0.559	3.089	1.472	0.08728
0.17	0.39	0.70	0.550	3.094	1.473	0.08746
0.17	0.40	0.70	0.547	3.099	1.469	0.08793
0.17	0.41	0.70	0.576	3.105	1.467	0.08839
0.17	0.42	0.70	0.566	3.112	1.465	0.08887
0.17	0.43	0.70	0.554	3.118	1.464	0.08924
0.17	0.44	0.70	0.565	3.128	1.462	0.08985
0.17	0.45	0.70	0.565	3.137	1.462	0.09034
0.17	0.46	0.70	0.552	3.145	1.459	0.09091
0.17	0.47	0.70	0.567	3.154	1.458	0.09144
0.17	0.48	0.70	0.569	3.162	1.460	0.09180
0.17	0.49	0.70	0.575	3.172	1.459	0.09234
0.17	0.50	0.70	0.567	3.176	1.459	0.09264
0.17	0.51	0.70	0.554	3.182	1.455	0.09311
0.17	0.52	0.70	0.567	3.184	1.454	0.09329
0.17	0.53	0.70	0.569	3.188	1.453	0.09358
0.17	0.54	0.70	0.579	3.198	1.453	0.09409
0.17	0.55	0.70	0.567	3.204	1.451	0.09449
0.17	0.56	0.70	0.568	3.210	1.451	0.09482
0.17	0.57	0.70	0.560	3.217	1.450	0.09522
0.17	0.58	0.70	0.563	3.225	1.447	0.09582
0.17	0.59	0.70	0.544	3.231	1.445	0.09623
0.17	0.60	0.70	0.595	3.238	1.447	0.09654
0.17	0.61	0.70	0.571	3.246	1.443	0.09714
0.17	0.62	0.70	0.566	3.255	1.440	0.09781
0.17	0.63	0.70	0.569	3.260	1.438	0.09819
0.17	0.64	0.70	0.582	3.267	1.434	0.09875
0.17	0.65	0.70	0.551	3.271	1.428	0.09926
0.17	0.66	0.70	0.566	3.278	1.426	0.09971
0.17	0.67	0.70	0.570	3.284	1.425	0.10008
0.17	0.68	0.70	0.569	3.289	1.421	0.10056
0.17	0.69	0.70	0.573	3.293	1.418	0.10091
0.17	0.70	0.70	0.539	3.297	1.418	0.10116
0.17	0.71	0.70	0.570	3.304	1.418	0.10151
0.17	0.72	0.70	0.549	3.310	1.421	0.10167
0.17	0.73	0.70	0.560	3.316	1.421	0.10202
0.17	0.74	0.70	0.569	3.322	1.424	0.10214
0.17	0.75	0.70	0.573	3.327	1.423	0.10251
0.17	0.76	0.70	0.543	3.330	1.420	0.10279
0.17	0.77	0.70	0.579	3.329	1.423	0.10261
0.17	0.78	0.70	0.561	3.331	1.424	0.10267
0.17	0.79	0.70	0.580	3.329	1.423	0.10256
0.17	0.80	0.70	0.579	3.329	1.428	0.10237
0.17	0.81	0.70	0.579	3.327	1.428	0.10224
0.17	0.82	0.70	0.562	3.324	1.431	0.10197
0.17	0.83	0.70	0.569	3.324	1.431	0.10194
0.17	0.84	0.70	0.551	3.320	1.433	0.10164
0.17	0.85	0.70	0.571	3.321	1.434	0.10163
0.17	0.86	0.70	0.568	3.317	1.431	0.10156
0.17	0.87	0.70	0.542	3.319	1.429	0.10177
0.17	0.88	0.70	0.557	3.318	1.430	0.10169
0.17	0.89	0.70	0.585	3.318	1.427	0.10182
0.17	0.90	0.70	0.576	3.321	1.428	0.10192
0.17	0.91	0.70	0.581	3.323	1.429	0.10196
0.17	0.92	0.70	0.539	3.326	1.435	0.10189
0.17	0.93	0.70	0.569	3.332	1.432	0.10234
0.17	0.94	0.70	0.577	3.339	1.427	0.10298
0.17	0.95	0.70	0.566	3.348	1.424	0.10358
0.17	0.96	0.70	0.552	3.357	1.427	0.10393
0.17	0.97	0.70	0.587	3.370	1.422	0.10485
0.17	0.98	0.70	0.557	3.390	1.421	0.10599
0.17	0.99	0.70	0.589	3.423	1.425	0.10755
0.17	1.00	0.70	0.558	3.520	1.423	0.11288
0.18	0.01	0.70	0.578	2.942	1.593	0.07329
0.18	0.02	0.70	0.573	2.924	1.568	0.07356
0.18	0.03	0.70	0.561	2.920	1.556	0.07395
0.18	0.04	0.70	0.572	2.921	1.552	0.07424
0.18	0.05	0.70	0.573	2.928	1.551	0.07461
0.18	0.06	0.70	0.555	2.940	1.559	0.07489
0.18	0.07	0.70	0.557	2.972	1.589	0.07512
0.18	0.08	0.70	0.540	2.997	1.611	0.07538
0.18	0.09	0.70	0.555	3.012	1.619	0.07580
0.18	0.10	0.70	0.572	3.018	1.620	0.07606
0.18	0.11	0.70	0.544	3.021	1.618	0.07630
0.18	0.12	0.70	0.546	3.025	1.614	0.07674
0.18	0.13	0.70	0.545	3.026	1.609	0.07705
0.18	0.14	0.70	0.546	3.027	1.602	0.07749
0.18	0.15	0.70	0.566	3.028	1.596	0.07780
0.18	0.16	0.70	0.538	3.030	1.588	0.07831
0.18	0.17	0.70	0.572	3.029	1.582	0.07858
0.18	0.18	0.70	0.537	3.029	1.577	0.07880
0.18	0.19	0.70	0.567	3.031	1.568	0.07938
0.18	0.20	0.70	0.565	3.030	1.563	0.07958
0.18	0.21	0.70	0.563	3.031	1.554	0.08010
0.18	0.22	0.70	0.587	3.033	1.547	0.08054
0.18	0.23	0.70	0.573	3.032	1.539	0.08088
0.18	0.24	0.70	0.564	3.036	1.532	0.08146
0.18	0.25	0.70	0.536	3.039	1.525	0.08194
0.18	0.26	0.70	0.572	3.043	1.519	0.08245
0.18	0.27	0.70	0.545	3.045	1.514	0.08286
0.18	0.28	0.70	0.544	3.050	1.510	0.08326
0.18	0.29	0.70	0.569	3.053	1.503	0.08380
0.18	0.30	0.70	0.535	3.056	1.501	0.08409
0.18	0.31	0.70	0.551	3.063	1.496	0.08466
0.18	0.32	0.70	0.557	3.066	1.492	0.08502
0.18	0.33	0.70	0.552	3.070	1.487	0.08552
0.18	0.34	0.70	0.556	3.073	1.484	0.08580
0.18	0.35	0.70	0.559	3.076	1.481	0.08616
0.18	0.36	0.70	0.559	3.083	1.478	0.08665
0.18	0.37	0.70	0.569	3.085	1.475	0.08694
0.18	0.38	0.70	0.569	3.090	1.472	0.08732
0.18	0.39	0.70	0.563	3.096	1.468	0.08782
0.18	0.40	0.70	0.569	3.100	1.467	0.08815
0.18	0.41	0.70	0.567	3.107	1.462	0.08871
0.18	0.42	0.70	0.562	3.115	1.462	0.08918
0.18	0.43	0.70	0.589	3.124	1.461	0.08969
0.18	0.44	0.70	0.562	3.132	1.462	0.09009
0.18	0.45	0.70	0.561	3.139	1.459	0.09065
0.18	0.46	0.70	0.574	3.147	1.461	0.09095
0.18	0.47	0.70	0.571	3.156	1.459	0.09153
0.18	0.48	0.70	0.568	3.169	1.462	0.09208
0.18	0.49	0.70	0.557	3.179	1.458	0.09282
0.18	0.50	0.70	0.571	3.183	1.461	0.09289
0.18	0.51	0.70	0.552	3.189	1.458	0.09332
0.18	0.52	0.70	0.539	3.196	1.454	0.09391
0.18	0.53	0.70	0.557	3.202	1.452	0.09438
0.18	0.54	0.70	0.564	3.208	1.452	0.09467
0.18	0.55	0.70	0.553	3.216	1.451	0.09518
0.18	0.56	0.70	0.566	3.222	1.451	0.09547
0.18	0.57	0.70	0.566	3.228	1.448	0.09593
0.18	0.58	0.70	0.577	3.238	1.447	0.09653
0.18	0.59	0.70	0.558	3.247	1.446	0.09708
0.18	0.60	0.70	0.561	3.257	1.440	0.09789
0.18	0.61	0.70	0.565	3.266	1.435	0.09866
0.18	0.62	0.70	0.536	3.273	1.431	0.09918
0.18	0.63	0.70	0.582	3.279	1.428	0.09966
0.18	0.64	0.70	0.579	3.284	1.423	0.10014
0.18	0.65	0.70	0.535	3.290	1.421	0.10061
0.18	0.66	0.70	0.573	3.296	1.418	0.10108
0.18	0.67	0.70	0.558	3.301	1.412	0.10160
0.18	0.68	0.70	0.557	3.305	1.412	0.10183
0.18	0.69	0.70	0.569	3.308	1.413	0.10193
0.18	0.70	0.70	0.565	3.314	1.413	0.10228
0.18	0.71	0.70	0.565	3.318	1.414	0.10240
0.18	0.72	0.70	0.573	3.324	1.413	0.10279
0.18	0.73	0.70	0.576	3.330	1.415	0.10303
0.18	0.74	0.70	0.540	3.333	1.413	0.10330
0.18	0.75	0.70	0.556	3.337	1.412	0.10351
0.18	0.76	0.70	0.573	3.337	1.416	0.10336
0.18	0.77	0.70	0.548	3.339	1.413	0.10359
0.18	0.78	0.70	0.554	3.336	1.417	0.10328
0.18	0.79	0.70	0.575	3.337	1.421	0.10310
0.18	0.80	0.70	0.571	3.334	1.425	0.10274
0.18	0.81	0.70	0.591	3.331	1.428	0.10249
0.18	0.82	0.70	0.577	3.326	1.431	0.10207
0.18	0.83	0.70	0.563	3.327	1.431	0.10211
0.18	0.84	0.70	0.544	3.325	1.430	0.10204
0.18	0.85	0.70	0.571	3.322	1.433	0.10171
0.18	0.86	0.70	0.576	3.317	1.430	0.10159
0.18	0.87	0.70	0.546	3.318	1.428	0.10176
0.18	0.88	0.70	0.576	3.319	1.426	0.10191
0.18	0.89	0.70	0.557	3.322	1.425	0.10213
0.18	0.90	0.70	0.576	3.322	1.424	0.10218
0.18	0.91	0.70	0.565	3.324	1.427	0.10214
0.18	0.92	0.70	0.567	3.327	1.426	0.10233
0.18	0.93	0.70	0.559	3.332	1.425	0.10268
0.18	0.94	0.70	0.579	3.338	1.422	0.10315
0.18	0.95	0.70	0.546	3.342	1.422	0.10333
0.18	0.96	0.70	0.566	3.354	1.425	0.10384
0.18	0.97	0.70	0.585	3.366	1.421	0.10470
0.18	0.98	0.70	0.580	3.383	1.423	0.10550
0.18	0.99	0.70	0.600	3.418	1.415	0.10778
0.18	1.00	0.70	0.606	3.514	1.418	0.11281
0.19	0.01	0.70	0.541	2.932	1.592	0.07281
0.19	0.02	0.70	0.544	2.916	1.566	0.07323
0.19	0.03	0.70	0.543	2.915	1.554	0.07376
0.19	0.04	0.70	0.582	2.915	1.552	0.07386
0.19	0.05	0.70	0.541	2.922	1.553	0.07424
0.19	0.06	0.70	0.577	2.937	1.562	0.07458
0.19	0.07	0.70	0.547	2.973	1.596	0.07478
0.19	0.08	0.70	0.574	2.996	1.613	0.07522
0.19	0.09	0.70	0.558	3.007	1.620	0.07549
0.19	0.10	0.70	0.569	3.015	1.622	0.07579
0.19	0.11	0.70	0.578	3.018	1.621	0.07601
0.19	0.12	0.70	0.549	3.021	1.614	0.07652
0.19	0.13	0.70	0.573	3.022	1.607	0.07697
0.19	0.14	0.70	0.574	3.024	1.601	0.07731
0.19	0.15	0.70	0.569	3.024	1.595	0.07763
0.19	0.16	0.70	0.552	3.024	1.587	0.07806
0.19	0.17	0.70	0.546	3.024	1.581	0.07833
0.19	0.18	0.70	0.575	3.027	1.574	0.07883
0.19	0.19	0.70	0.543	3.027	1.567	0.07923
0.19	0.20	0.70	0.560	3.027	1.557	0.07971
0.19	0.21	0.70	0.559	3.027	1.551	0.08004
0.19	0.22	0.70	0.564	3.027	1.544	0.08036
0.19	0.23	0.70	0.562	3.031	1.533	0.08110
0.19	0.24	0.70	0.561	3.034	1.529	0.08151
0.19	0.25	0.70	0.537	3.037	1.523	0.08195
0.19	0.26	0.70	0.550	3.041	1.517	0.08248
0.19	0.27	0.70	0.556	3.044	1.512	0.08287
0.19	0.28	0.70	0.565	3.048	1.507	0.08333
0.19	0.29	0.70	0.568	3.052	1.501	0.08383
0.19	0.30	0.70	0.537	3.057	1.497	0.08429
0.19	0.31	0.70	0.572	3.061	1.493	0.08472
0.19	0.32	0.70	0.568	3.064	1.492	0.08495
0.19	0.33	0.70	0.561	3.070	1.485	0.08558
0.19	0.34	0.70	0.577	3.072	1.482	0.08584
0.19	0.35	0.70	0.560	3.077	1.478	0.08632
0.19	0.36	0.70	0.575	3.080	1.476	0.08658
0.19	0.37	0.70	0.589	3.087	1.473	0.08714
0.19	0.38	0.70	0.556	3.091	1.468	0.08758
0.19	0.39	0.70	0.537	3.097	1.464	0.08809
0.19	0.40	0.70	0.551	3.102	1.464	0.08839
0.19	0.41	0.70	0.566	3.110	1.462	0.08889
0.19	0.42	0.70	0.574	3.121	1.459	0.08961
0.19	0.43	0.70	0.543	3.127	1.461	0.08989
0.19	0.44	0.70	0.567	3.136	1.458	0.09046
0.19	0.45	0.70	0.548	3.143	1.457	0.09091
0.19	0.46	0.70	0.565	3.152	1.456	0.09146
0.19	0.47	0.70	0.539	3.167	1.460	0.09206
0.19	0.48	0.70	0.536	3.179	1.460	0.09269
0.19	0.49	0.70	0.579	3.191	1.457	0.09351
0.19	0.50	0.70	0.571	3.199	1.455	0.09403
0.19	0.51	0.70	0.569	3.201	1.454	0.09422
0.19	0.52	0.70	0.567	3.206	1.452	0.09459
0.19	0.53	0.70	0.571	3.214	1.449	0.09511
0.19	0.54	0.70	0.556	3.220	1.451	0.09541
0.19	0.55	0.70	0.557	3.230	1.450	0.09595
0.19	0.56	0.70	0.578	3.240	1.448	0.09657
0.19	0.57	0.70	0.556	3.249	1.444	0.09728
0.19	0.58	0.70	0.567	3.260	1.439	0.09814
0.19	0.59	0.70	0.552	3.271	1.430	0.09912
0.19	0.60	0.70	0.566	3.279	1.423	0.09989
0.19	0.61	0.70	0.543	3.287	1.421	0.10043
0.19	0.62	0.70	0.570	3.292	1.414	0.10104
0.19	0.63	0.70	0.563	3.297	1.410	0.10150
0.19	0.64	0.70	0.572	3.299	1.411	0.10161
0.19	0.65	0.70	0.566	3.306	1.408	0.10213
0.19	0.66	0.70	0.569	3.310	1.407	0.10234
0.19	0.67	0.70	0.553	3.312	1.407	0.10244
0.19	0.68	0.70	0.557	3.317	1.404	0.10288
0.19	0.69	0.70	0.562	3.321	1.406	0.10301
0.19	0.70	0.70	0.565	3.326	1.407	0.10320
0.19	0.71	0.70	0.566	3.335	1.403	0.10388
0.19	0.72	0.70	0.568	3.340	1.405	0.10407
0.19	0.73	0.70	0.573	3.343	1.404	0.10428
0.19	0.74	0.70	0.540	3.345	1.402	0.10444
0.19	0.75	0.70	0.544	3.346	1.407	0.10431
0.19	0.76	0.70	0.548	3.345	1.409	0.10413
0.19	0.77	0.70	0.571	3.345	1.411	0.10400
0.19	0.78	0.70	0.558	3.343	1.414	0.10379
0.19	0.79	0.70	0.579	3.338	1.419	0.10329
0.19	0.80	0.70	0.573	3.338	1.421	0.10316
0.19	0.81	0.70	0.563	3.333	1.428	0.10258
0.19	0.82	0.70	0.564	3.330	1.429	0.10239
0.19	0.83	0.70	0.570	3.328	1.430	0.10219
0.19	0.84	0.70	0.573	3.325	1.433	0.10192
0.19	0.85	0.70	0.576	3.323	1.431	0.10189
0.19	0.86	0.70	0.556	3.322	1.427	0.10202
0.19	0.87	0.70	0.557	3.321	1.425	0.10206
0.19	0.88	0.70	0.559	3.319	1.422	0.10213
0.19	0.89	0.70	0.577	3.320	1.423	0.10216
0.19	0.90	0.70	0.577	3.320	1.421	0.10222
0.19	0.91	0.70	0.580	3.322	1.424	0.10216
0.19	0.92	0.70	0.579	3.327	1.422	0.10254
0.19	0.93	0.70	0.577	3.332	1.424	0.10269
0.19	0.94	0.70	0.588	3.329	1.424	0.10254
0.19	0.95	0.70	0.554	3.337	1.424	0.10301
0.19	0.96	0.70	0.583	3.351	1.420	0.10396
0.19	0.97	0.70	0.587	3.363	1.421	0.10452
0.19	0.98	0.70	0.604	3.383	1.415	0.10588
0.19	0.99	0.70	0.574	3.419	1.408	0.10818
0.19	1.00	0.70	0.575	3.511	1.409	0.11305
0.20	0.01	0.70	0.549	2.926	1.589	0.07262
0.20	0.02	0.70	0.561	2.910	1.565	0.07296
0.20	0.03	0.70	0.561	2.907	1.555	0.07326
0.20	0.04	0.70	0.552	2.910	1.553	0.07352
0.20	0.05	0.70	0.574	2.919	1.556	0.07392
0.20	0.06	0.70	0.549	2.935	1.569	0.07413
0.20	0.07	0.70	0.575	2.975	1.600	0.07473
0.20	0.08	0.70	0.580	2.992	1.615	0.07489
0.20	0.09	0.70	0.541	3.004	1.618	0.07536
0.20	0.10	0.70	0.576	3.009	1.620	0.07558
0.20	0.11	0.70	0.546	3.014	1.619	0.07585
0.20	0.12	0.70	0.570	3.017	1.616	0.07619
0.20	0.13	0.70	0.572	3.019	1.606	0.07681
0.20	0.14	0.70	0.569	3.019	1.601	0.07707
0.20	0.15	0.70	0.585	3.020	1.593	0.07753
0.20	0.16	0.70	0.540	3.021	1.587	0.07789
0.20	0.17	0.70	0.571	3.021	1.582	0.07816
0.20	0.18	0.70	0.577	3.023	1.573	0.07868
0.20	0.19	0.70	0.574	3.023	1.564	0.07914
0.20	0.20	0.70	0.579	3.023	1.557	0.07946
0.20	0.21	0.70	0.570	3.023	1.545	0.08006
0.20	0.22	0.70	0.560	3.023	1.539	0.08038
0.20	0.23	0.70	0.562	3.027	1.531	0.08101
0.20	0.24	0.70	0.551	3.031	1.525	0.08152
0.20	0.25	0.70	0.572	3.035	1.516	0.08218
0.20	0.26	0.70	0.556	3.040	1.511	0.08268
0.20	0.27	0.70	0.543	3.042	1.509	0.08295
0.20	0.28	0.70	0.555	3.046	1.504	0.08336
0.20	0.29	0.70	0.537	3.052	1.498	0.08400
0.20	0.30	0.70	0.561	3.056	1.494	0.08439
0.20	0.31	0.70	0.573	3.061	1.489	0.08489
0.20	0.32	0.70	0.569	3.066	1.487	0.08526
0.20	0.33	0.70	0.547	3.070	1.483	0.08569
0.20	0.34	0.70	0.564	3.074	1.477	0.08626
0.20	0.35	0.70	0.565	3.078	1.476	0.08651
0.20	0.36	0.70	0.570	3.083	1.471	0.08703
0.20	0.37	0.70	0.552	3.089	1.468	0.08748
0.20	0.38	0.70	0.563	3.092	1.465	0.08774
0.20	0.39	0.70	0.569	3.098	1.461	0.08831
0.20	0.40	0.70	0.570	3.107	1.459	0.08887
0.20	0.41	0.70	0.562	3.115	1.459	0.08933
0.20	0.42	0.70	0.570	3.122	1.460	0.08966
0.20	0.43	0.70	0.560	3.131	1.457	0.09025
0.20	0.44	0.70	0.560	3.141	1.456	0.09084
0.20	0.45	0.70	0.561	3.149	1.456	0.09129
0.20	0.46	0.70	0.556	3.164	1.455	0.09219
0.20	0.47	0.70	0.578	3.177	1.461	0.09256
0.20	0.48	0.70	0.575	3.192	1.460	0.09343
0.20	0.49	0.70	0.578	3.205	1.451	0.09457
0.20	0.50	0.70	0.569	3.212	1.449	0.09501
0.20	0.51	0.70	0.533	3.219	1.448	0.09543
0.20	0.52	0.70	0.571	3.226	1.444	0.09602
0.20	0.53	0.70	0.572	3.236	1.440	0.09673
0.20	0.54	0.70	0.567	3.245	1.441	0.09722
0.20	0.55	0.70	0.561	3.253	1.439	0.09772
0.20	0.56	0.70	0.581	3.264	1.431	0.09869
0.20	0.57	0.70	0.569	3.275	1.424	0.09961
0.20	0.58	0.70	0.567	3.282	1.419	0.10024
0.20	0.59	0.70	0.562	3.291	1.415	0.10092
0.20	0.60	0.70	0.567	3.300	1.412	0.10157
0.20	0.61	0.70	0.564	3.304	1.408	0.10199
0.20	0.62	0.70	0.567	3.309	1.407	0.10229
0.20	0.63	0.70	0.573	3.313	1.404	0.10267
0.20	0.64	0.70	0.577	3.316	1.401	0.10295
0.20	0.65	0.70	0.553	3.319	1.400	0.10316
0.20	0.66	0.70	0.572	3.323	1.400	0.10339
0.20	0.67	0.70	0.567	3.328	1.396	0.10385
0.20	0.68	0.70	0.566	3.333	1.396	0.10412
0.20	0.69	0.70	0.583	3.339	1.393	0.10458
0.20	0.70	0.70	0.535	3.341	1.392	0.10477
0.20	0.71	0.70	0.579	3.348	1.393	0.10509
0.20	0.72	0.70	0.564	3.350	1.396	0.10501
0.20	0.73	0.70	0.572	3.351	1.399	0.10492
0.20	0.74	0.70	0.579	3.353	1.401	0.10494
0.20	0.75	0.70	0.569	3.353	1.404	0.10483
0.20	0.76	0.70	0.570	3.354	1.405	0.10479
0.20	0.77	0.70	0.568	3.352	1.413	0.10433
0.20	0.78	0.70	0.568	3.350	1.415	0.10414
0.20	0.79	0.70	0.563	3.347	1.421	0.10368
0.20	0.80	0.70	0.543	3.344	1.422	0.10346
0.20	0.81	0.70	0.572	3.339	1.422	0.10314
0.20	0.82	0.70	0.580	3.336	1.424	0.10296
0.20	0.83	0.70	0.573	3.333	1.426	0.10269
0.20	0.84	0.70	0.539	3.331	1.425	0.10259
0.20	0.85	0.70	0.573	3.329	1.426	0.10243
0.20	0.86	0.70	0.554	3.326	1.424	0.10235
0.20	0.87	0.70	0.558	3.321	1.424	0.10215
0.20	0.88	0.70	0.577	3.320	1.422	0.10219
0.20	0.89	0.70	0.576	3.319	1.425	0.10196
0.20	0.90	0.70	0.569	3.319	1.425	0.10197
0.20	0.91	0.70	0.572	3.320	1.426	0.10195
0.20	0.92	0.70	0.580	3.323	1.425	0.10221
0.20	0.93	0.70	0.566	3.326	1.425	0.10234
0.20	0.94	0.70	0.548	3.326	1.423	0.10240
0.20	0.95	0.70	0.578	3.336	1.422	0.10303
0.20	0.96	0.70	0.579	3.345	1.417	0.10373
0.20	0.97	0.70	0.579	3.361	1.412	0.10483
0.20	0.98	0.70	0.577	3.381	1.409	0.10611
0.20	0.99	0.70	0.600	3.420	1.401	0.10853
[truncated: 8,001 more rows]
