# Supplementary material for: A study of Mandelbrot and Julia Sets via Picard–Thakur iteration with s-convexity
Source: PLoS One. 2025 Mar 21;20(3):e0315271. doi: 10.1371/journal.pone.0315271 (PMC11927917; doi:10.1371/journal.pone.0315271)
Supplement: Data 1 — (ZIP) [file pone.0315271.s001.zip › data/mandelbrot/k2/heatmaps_data/results3_1.0.tsv]

sigma	psi	rho	time	ANI	AET	NAI
0.01	0.01	1.00	0.452	3.252	1.427	0.09824
0.01	0.02	1.00	2.013	3.223	1.396	0.09823
0.01	0.03	1.00	0.534	3.207	1.377	0.09828
0.01	0.04	1.00	0.426	3.198	1.365	0.09837
0.01	0.05	1.00	0.436	3.192	1.360	0.09825
0.01	0.06	1.00	0.562	3.188	1.354	0.09838
0.01	0.07	1.00	0.539	3.183	1.349	0.09836
0.01	0.08	1.00	0.578	3.181	1.342	0.09861
0.01	0.09	1.00	0.555	3.178	1.339	0.09856
0.01	0.10	1.00	0.556	3.178	1.338	0.09862
0.01	0.11	1.00	0.545	3.177	1.332	0.09882
0.01	0.12	1.00	0.539	3.176	1.330	0.09888
0.01	0.13	1.00	0.568	3.175	1.327	0.09893
0.01	0.14	1.00	0.525	3.177	1.326	0.09911
0.01	0.15	1.00	0.522	3.176	1.325	0.09911
0.01	0.16	1.00	0.537	3.175	1.323	0.09916
0.01	0.17	1.00	0.563	3.174	1.321	0.09918
0.01	0.18	1.00	0.576	3.176	1.319	0.09941
0.01	0.19	1.00	0.565	3.174	1.319	0.09927
0.01	0.20	1.00	0.540	3.176	1.318	0.09943
0.01	0.21	1.00	0.555	3.175	1.315	0.09951
0.01	0.22	1.00	0.533	3.177	1.316	0.09960
0.01	0.23	1.00	0.557	3.180	1.313	0.09991
0.01	0.24	1.00	0.555	3.178	1.312	0.09988
0.01	0.25	1.00	0.563	3.178	1.311	0.09991
0.01	0.26	1.00	0.532	3.180	1.309	0.10008
0.01	0.27	1.00	0.531	3.180	1.311	0.10001
0.01	0.28	1.00	0.534	3.181	1.308	0.10024
0.01	0.29	1.00	0.558	3.182	1.308	0.10021
0.01	0.30	1.00	0.552	3.184	1.306	0.10044
0.01	0.31	1.00	0.556	3.187	1.304	0.10071
0.01	0.32	1.00	0.541	3.188	1.301	0.10089
0.01	0.33	1.00	0.550	3.188	1.303	0.10082
0.01	0.34	1.00	0.548	3.188	1.303	0.10086
0.01	0.35	1.00	0.571	3.191	1.302	0.10104
0.01	0.36	1.00	0.559	3.192	1.300	0.10117
0.01	0.37	1.00	0.562	3.195	1.300	0.10130
0.01	0.38	1.00	0.558	3.195	1.301	0.10127
0.01	0.39	1.00	0.556	3.196	1.299	0.10145
0.01	0.40	1.00	0.558	3.199	1.298	0.10164
0.01	0.41	1.00	0.549	3.201	1.293	0.10195
0.01	0.42	1.00	0.559	3.202	1.295	0.10191
0.01	0.43	1.00	0.545	3.203	1.292	0.10216
0.01	0.44	1.00	0.537	3.205	1.294	0.10212
0.01	0.45	1.00	0.527	3.207	1.293	0.10234
0.01	0.46	1.00	0.550	3.208	1.293	0.10236
0.01	0.47	1.00	0.550	3.212	1.292	0.10264
0.01	0.48	1.00	0.541	3.215	1.292	0.10282
0.01	0.49	1.00	0.545	3.218	1.291	0.10296
0.01	0.50	1.00	0.544	3.219	1.291	0.10303
0.01	0.51	1.00	0.551	3.221	1.289	0.10324
0.01	0.52	1.00	0.522	3.224	1.289	0.10342
0.01	0.53	1.00	0.565	3.226	1.288	0.10357
0.01	0.54	1.00	0.524	3.229	1.290	0.10363
0.01	0.55	1.00	0.528	3.232	1.288	0.10389
0.01	0.56	1.00	0.528	3.234	1.285	0.10414
0.01	0.57	1.00	0.569	3.238	1.284	0.10441
0.01	0.58	1.00	0.557	3.242	1.282	0.10471
0.01	0.59	1.00	0.543	3.244	1.284	0.10475
0.01	0.60	1.00	0.558	3.247	1.283	0.10493
0.01	0.61	1.00	0.561	3.251	1.282	0.10519
0.01	0.62	1.00	0.537	3.254	1.284	0.10525
0.01	0.63	1.00	0.577	3.258	1.285	0.10540
0.01	0.64	1.00	0.556	3.262	1.285	0.10565
0.01	0.65	1.00	0.534	3.267	1.284	0.10596
0.01	0.66	1.00	0.559	3.272	1.285	0.10613
0.01	0.67	1.00	0.545	3.276	1.283	0.10645
0.01	0.68	1.00	0.547	3.278	1.283	0.10659
0.01	0.69	1.00	0.549	3.283	1.283	0.10684
0.01	0.70	1.00	0.548	3.285	1.281	0.10709
0.01	0.71	1.00	0.551	3.288	1.281	0.10722
0.01	0.72	1.00	0.552	3.292	1.281	0.10739
0.01	0.73	1.00	0.542	3.297	1.280	0.10775
0.01	0.74	1.00	0.561	3.300	1.280	0.10792
0.01	0.75	1.00	0.560	3.303	1.280	0.10808
0.01	0.76	1.00	0.524	3.307	1.281	0.10819
0.01	0.77	1.00	0.569	3.311	1.279	0.10855
0.01	0.78	1.00	0.530	3.315	1.277	0.10889
0.01	0.79	1.00	0.567	3.320	1.275	0.10921
0.01	0.80	1.00	0.525	3.323	1.278	0.10923
0.01	0.81	1.00	0.537	3.327	1.275	0.10956
0.01	0.82	1.00	0.563	3.331	1.275	0.10981
0.01	0.83	1.00	0.557	3.334	1.273	0.11003
0.01	0.84	1.00	0.537	3.336	1.273	0.11019
0.01	0.85	1.00	0.559	3.340	1.274	0.11033
0.01	0.86	1.00	0.562	3.345	1.276	0.11048
0.01	0.87	1.00	0.566	3.349	1.272	0.11091
0.01	0.88	1.00	0.549	3.353	1.272	0.11112
0.01	0.89	1.00	0.563	3.359	1.276	0.11126
0.01	0.90	1.00	0.554	3.363	1.273	0.11164
0.01	0.91	1.00	0.557	3.367	1.275	0.11176
0.01	0.92	1.00	0.540	3.376	1.273	0.11229
0.01	0.93	1.00	0.566	3.382	1.272	0.11270
0.01	0.94	1.00	0.557	3.388	1.272	0.11302
0.01	0.95	1.00	0.573	3.394	1.274	0.11323
0.01	0.96	1.00	0.585	3.402	1.274	0.11363
0.01	0.97	1.00	0.528	3.407	1.270	0.11413
0.01	0.98	1.00	0.564	3.416	1.269	0.11462
0.01	0.99	1.00	0.544	3.423	1.266	0.11514
0.01	1.00	1.00	0.530	3.421	1.260	0.11531
0.02	0.01	1.00	0.543	3.153	1.415	0.09351
0.02	0.02	1.00	0.554	3.126	1.385	0.09352
0.02	0.03	1.00	0.525	3.113	1.370	0.09358
0.02	0.04	1.00	0.529	3.105	1.357	0.09373
0.02	0.05	1.00	0.569	3.099	1.356	0.09350
0.02	0.06	1.00	0.542	3.097	1.348	0.09377
0.02	0.07	1.00	0.564	3.093	1.346	0.09365
0.02	0.08	1.00	0.521	3.093	1.340	0.09395
0.02	0.09	1.00	0.547	3.091	1.337	0.09400
0.02	0.10	1.00	0.551	3.090	1.334	0.09409
0.02	0.11	1.00	0.549	3.089	1.331	0.09413
0.02	0.12	1.00	0.549	3.089	1.331	0.09420
0.02	0.13	1.00	0.561	3.088	1.328	0.09427
0.02	0.14	1.00	0.553	3.089	1.328	0.09432
0.02	0.15	1.00	0.531	3.088	1.327	0.09434
0.02	0.16	1.00	0.532	3.089	1.326	0.09441
0.02	0.17	1.00	0.545	3.091	1.324	0.09463
0.02	0.18	1.00	0.550	3.093	1.324	0.09468
0.02	0.19	1.00	0.563	3.093	1.322	0.09486
0.02	0.20	1.00	0.533	3.094	1.318	0.09509
0.02	0.21	1.00	0.535	3.096	1.319	0.09513
0.02	0.22	1.00	0.561	3.096	1.319	0.09514
0.02	0.23	1.00	0.565	3.096	1.320	0.09507
0.02	0.24	1.00	0.536	3.100	1.317	0.09544
0.02	0.25	1.00	0.564	3.101	1.318	0.09544
0.02	0.26	1.00	0.552	3.103	1.316	0.09564
0.02	0.27	1.00	0.542	3.105	1.315	0.09577
0.02	0.28	1.00	0.553	3.106	1.317	0.09575
0.02	0.29	1.00	0.546	3.108	1.314	0.09603
0.02	0.30	1.00	0.558	3.111	1.314	0.09614
0.02	0.31	1.00	0.541	3.113	1.312	0.09633
0.02	0.32	1.00	0.530	3.113	1.314	0.09631
0.02	0.33	1.00	0.523	3.116	1.313	0.09647
0.02	0.34	1.00	0.536	3.117	1.311	0.09666
0.02	0.35	1.00	0.552	3.121	1.310	0.09688
0.02	0.36	1.00	0.539	3.124	1.309	0.09708
0.02	0.37	1.00	0.527	3.125	1.314	0.09696
0.02	0.38	1.00	0.540	3.128	1.313	0.09711
0.02	0.39	1.00	0.522	3.132	1.314	0.09729
0.02	0.40	1.00	0.546	3.136	1.312	0.09760
0.02	0.41	1.00	0.561	3.141	1.313	0.09784
0.02	0.42	1.00	0.535	3.144	1.315	0.09786
0.02	0.43	1.00	0.538	3.147	1.315	0.09803
0.02	0.44	1.00	0.524	3.151	1.314	0.09831
0.02	0.45	1.00	0.521	3.154	1.313	0.09848
0.02	0.46	1.00	0.526	3.155	1.314	0.09854
0.02	0.47	1.00	0.536	3.158	1.314	0.09865
0.02	0.48	1.00	0.558	3.162	1.314	0.09886
0.02	0.49	1.00	0.539	3.163	1.314	0.09896
0.02	0.50	1.00	0.558	3.167	1.312	0.09930
0.02	0.51	1.00	0.538	3.170	1.313	0.09936
0.02	0.52	1.00	0.574	3.173	1.312	0.09960
0.02	0.53	1.00	0.555	3.174	1.310	0.09978
0.02	0.54	1.00	0.542	3.179	1.308	0.10010
0.02	0.55	1.00	0.544	3.181	1.310	0.10010
0.02	0.56	1.00	0.558	3.185	1.308	0.10042
0.02	0.57	1.00	0.530	3.187	1.307	0.10054
0.02	0.58	1.00	0.525	3.190	1.305	0.10080
0.02	0.59	1.00	0.551	3.192	1.304	0.10099
0.02	0.60	1.00	0.541	3.195	1.304	0.10116
0.02	0.61	1.00	0.559	3.200	1.302	0.10154
0.02	0.62	1.00	0.534	3.204	1.299	0.10187
0.02	0.63	1.00	0.552	3.208	1.298	0.10214
0.02	0.64	1.00	0.562	3.210	1.297	0.10229
0.02	0.65	1.00	0.541	3.213	1.297	0.10243
0.02	0.66	1.00	0.540	3.219	1.295	0.10285
0.02	0.67	1.00	0.550	3.221	1.297	0.10289
0.02	0.68	1.00	0.540	3.226	1.293	0.10333
0.02	0.69	1.00	0.523	3.229	1.292	0.10352
0.02	0.70	1.00	0.545	3.234	1.289	0.10395
0.02	0.71	1.00	0.564	3.237	1.288	0.10412
0.02	0.72	1.00	0.541	3.242	1.288	0.10439
0.02	0.73	1.00	0.546	3.246	1.285	0.10480
0.02	0.74	1.00	0.543	3.251	1.282	0.10518
0.02	0.75	1.00	0.581	3.256	1.280	0.10554
0.02	0.76	1.00	0.525	3.261	1.280	0.10586
0.02	0.77	1.00	0.565	3.266	1.278	0.10620
0.02	0.78	1.00	0.558	3.271	1.278	0.10645
0.02	0.79	1.00	0.559	3.278	1.277	0.10687
0.02	0.80	1.00	0.541	3.283	1.276	0.10720
0.02	0.81	1.00	0.560	3.289	1.277	0.10746
0.02	0.82	1.00	0.562	3.294	1.274	0.10788
0.02	0.83	1.00	0.540	3.298	1.275	0.10805
0.02	0.84	1.00	0.540	3.305	1.273	0.10850
0.02	0.85	1.00	0.562	3.310	1.272	0.10883
0.02	0.86	1.00	0.571	3.316	1.270	0.10921
0.02	0.87	1.00	0.556	3.323	1.271	0.10959
0.02	0.88	1.00	0.537	3.332	1.271	0.11006
0.02	0.89	1.00	0.563	3.340	1.275	0.11029
0.02	0.90	1.00	0.527	3.350	1.271	0.11099
0.02	0.91	1.00	0.549	3.355	1.273	0.11120
0.02	0.92	1.00	0.536	3.365	1.272	0.11178
0.02	0.93	1.00	0.537	3.375	1.270	0.11238
0.02	0.94	1.00	0.539	3.385	1.271	0.11286
0.02	0.95	1.00	0.531	3.395	1.273	0.11328
0.02	0.96	1.00	0.564	3.412	1.278	0.11397
0.02	0.97	1.00	0.564	3.431	1.274	0.11518
0.02	0.98	1.00	0.577	3.459	1.271	0.11679
0.02	0.99	1.00	0.538	3.495	1.275	0.11857
0.02	1.00	1.00	0.558	3.525	1.288	0.11955
0.03	0.01	1.00	0.529	3.086	1.408	0.09026
0.03	0.02	1.00	0.530	3.061	1.377	0.09044
0.03	0.03	1.00	0.560	3.049	1.364	0.09041
0.03	0.04	1.00	0.553	3.042	1.353	0.09057
0.03	0.05	1.00	0.525	3.040	1.352	0.09056
0.03	0.06	1.00	0.555	3.037	1.346	0.09068
0.03	0.07	1.00	0.540	3.035	1.341	0.09077
0.03	0.08	1.00	0.553	3.033	1.339	0.09078
0.03	0.09	1.00	0.546	3.032	1.337	0.09084
0.03	0.10	1.00	0.560	3.031	1.336	0.09083
0.03	0.11	1.00	0.530	3.033	1.332	0.09113
0.03	0.12	1.00	0.551	3.033	1.333	0.09108
0.03	0.13	1.00	0.563	3.034	1.332	0.09122
0.03	0.14	1.00	0.543	3.035	1.331	0.09128
0.03	0.15	1.00	0.540	3.036	1.330	0.09138
0.03	0.16	1.00	0.525	3.039	1.330	0.09154
0.03	0.17	1.00	0.541	3.039	1.329	0.09161
0.03	0.18	1.00	0.555	3.040	1.327	0.09173
0.03	0.19	1.00	0.541	3.042	1.328	0.09182
0.03	0.20	1.00	0.553	3.045	1.326	0.09208
0.03	0.21	1.00	0.545	3.048	1.326	0.09218
0.03	0.22	1.00	0.550	3.049	1.327	0.09224
0.03	0.23	1.00	0.537	3.052	1.326	0.09241
0.03	0.24	1.00	0.518	3.054	1.327	0.09247
0.03	0.25	1.00	0.585	3.055	1.327	0.09252
0.03	0.26	1.00	0.530	3.057	1.326	0.09268
0.03	0.27	1.00	0.559	3.060	1.327	0.09284
0.03	0.28	1.00	0.549	3.065	1.327	0.09308
0.03	0.29	1.00	0.532	3.067	1.329	0.09308
0.03	0.30	1.00	0.556	3.072	1.330	0.09331
0.03	0.31	1.00	0.563	3.076	1.333	0.09334
0.03	0.32	1.00	0.549	3.080	1.332	0.09361
0.03	0.33	1.00	0.567	3.080	1.332	0.09364
0.03	0.34	1.00	0.552	3.083	1.330	0.09387
0.03	0.35	1.00	0.536	3.084	1.331	0.09389
0.03	0.36	1.00	0.539	3.087	1.330	0.09408
0.03	0.37	1.00	0.554	3.090	1.327	0.09441
0.03	0.38	1.00	0.538	3.092	1.326	0.09452
0.03	0.39	1.00	0.565	3.093	1.327	0.09454
0.03	0.40	1.00	0.556	3.095	1.325	0.09480
0.03	0.41	1.00	0.549	3.098	1.325	0.09491
0.03	0.42	1.00	0.552	3.099	1.325	0.09503
0.03	0.43	1.00	0.546	3.102	1.321	0.09535
0.03	0.44	1.00	0.556	3.104	1.319	0.09557
0.03	0.45	1.00	0.573	3.107	1.317	0.09580
0.03	0.46	1.00	0.561	3.109	1.319	0.09584
0.03	0.47	1.00	0.535	3.111	1.316	0.09606
0.03	0.48	1.00	0.553	3.111	1.316	0.09609
0.03	0.49	1.00	0.539	3.117	1.315	0.09646
0.03	0.50	1.00	0.559	3.118	1.313	0.09663
0.03	0.51	1.00	0.545	3.121	1.310	0.09688
0.03	0.52	1.00	0.540	3.124	1.309	0.09711
0.03	0.53	1.00	0.542	3.127	1.310	0.09721
0.03	0.54	1.00	0.578	3.130	1.307	0.09754
0.03	0.55	1.00	0.565	3.135	1.305	0.09788
0.03	0.56	1.00	0.542	3.137	1.305	0.09802
0.03	0.57	1.00	0.548	3.141	1.304	0.09826
0.03	0.58	1.00	0.544	3.144	1.304	0.09843
0.03	0.59	1.00	0.552	3.149	1.302	0.09877
0.03	0.60	1.00	0.538	3.152	1.302	0.09891
0.03	0.61	1.00	0.577	3.155	1.301	0.09912
0.03	0.62	1.00	0.559	3.158	1.299	0.09942
0.03	0.63	1.00	0.549	3.163	1.299	0.09968
0.03	0.64	1.00	0.554	3.168	1.297	0.10008
0.03	0.65	1.00	0.522	3.170	1.296	0.10021
0.03	0.66	1.00	0.552	3.178	1.296	0.10064
0.03	0.67	1.00	0.534	3.180	1.295	0.10076
0.03	0.68	1.00	0.544	3.186	1.291	0.10131
0.03	0.69	1.00	0.545	3.192	1.288	0.10173
0.03	0.70	1.00	0.549	3.197	1.287	0.10204
0.03	0.71	1.00	0.545	3.203	1.282	0.10261
0.03	0.72	1.00	0.522	3.207	1.282	0.10287
0.03	0.73	1.00	0.533	3.210	1.281	0.10303
0.03	0.74	1.00	0.553	3.215	1.279	0.10344
0.03	0.75	1.00	0.546	3.220	1.278	0.10371
0.03	0.76	1.00	0.538	3.225	1.276	0.10408
0.03	0.77	1.00	0.545	3.231	1.276	0.10440
0.03	0.78	1.00	0.526	3.237	1.276	0.10476
0.03	0.79	1.00	0.534	3.244	1.273	0.10521
0.03	0.80	1.00	0.537	3.249	1.273	0.10553
0.03	0.81	1.00	0.531	3.255	1.271	0.10597
0.03	0.82	1.00	0.548	3.263	1.268	0.10648
0.03	0.83	1.00	0.546	3.271	1.271	0.10681
0.03	0.84	1.00	0.541	3.281	1.268	0.10742
0.03	0.85	1.00	0.544	3.290	1.268	0.10795
0.03	0.86	1.00	0.554	3.298	1.268	0.10838
0.03	0.87	1.00	0.534	3.305	1.265	0.10886
0.03	0.88	1.00	0.554	3.314	1.262	0.10951
0.03	0.89	1.00	0.548	3.323	1.264	0.10990
0.03	0.90	1.00	0.536	3.333	1.265	0.11038
0.03	0.91	1.00	0.565	3.345	1.267	0.11096
0.03	0.92	1.00	0.535	3.356	1.267	0.11152
0.03	0.93	1.00	0.566	3.365	1.266	0.11204
0.03	0.94	1.00	0.555	3.378	1.271	0.11249
0.03	0.95	1.00	0.540	3.396	1.272	0.11342
0.03	0.96	1.00	0.555	3.422	1.274	0.11473
0.03	0.97	1.00	0.566	3.450	1.271	0.11634
0.03	0.98	1.00	0.537	3.492	1.268	0.11871
0.03	0.99	1.00	0.566	3.544	1.263	0.12176
0.03	1.00	1.00	0.551	3.660	1.255	0.12827
0.04	0.01	1.00	0.545	3.039	1.402	0.08800
0.04	0.02	1.00	0.537	3.015	1.374	0.08808
0.04	0.03	1.00	0.537	3.003	1.359	0.08816
0.04	0.04	1.00	0.534	2.995	1.352	0.08809
0.04	0.05	1.00	0.529	2.996	1.348	0.08836
0.04	0.06	1.00	0.533	2.992	1.345	0.08830
0.04	0.07	1.00	0.556	2.993	1.342	0.08846
0.04	0.08	1.00	0.528	2.991	1.338	0.08859
0.04	0.09	1.00	0.557	2.992	1.337	0.08864
0.04	0.10	1.00	0.560	2.991	1.337	0.08864
0.04	0.11	1.00	0.543	2.992	1.333	0.08889
0.04	0.12	1.00	0.530	2.994	1.335	0.08889
0.04	0.13	1.00	0.519	2.995	1.335	0.08895
0.04	0.14	1.00	0.556	2.997	1.335	0.08906
0.04	0.15	1.00	0.556	2.998	1.333	0.08921
0.04	0.16	1.00	0.543	3.001	1.334	0.08932
0.04	0.17	1.00	0.541	3.003	1.333	0.08947
0.04	0.18	1.00	0.554	3.006	1.336	0.08946
0.04	0.19	1.00	0.528	3.010	1.337	0.08966
0.04	0.20	1.00	0.546	3.010	1.336	0.08969
0.04	0.21	1.00	0.558	3.015	1.337	0.08991
0.04	0.22	1.00	0.539	3.018	1.338	0.09004
0.04	0.23	1.00	0.547	3.021	1.339	0.09014
0.04	0.24	1.00	0.549	3.026	1.343	0.09024
0.04	0.25	1.00	0.551	3.031	1.343	0.09044
0.04	0.26	1.00	0.551	3.034	1.341	0.09071
0.04	0.27	1.00	0.540	3.036	1.343	0.09072
0.04	0.28	1.00	0.526	3.037	1.344	0.09077
0.04	0.29	1.00	0.555	3.041	1.342	0.09107
0.04	0.30	1.00	0.539	3.043	1.341	0.09121
0.04	0.31	1.00	0.532	3.044	1.341	0.09129
0.04	0.32	1.00	0.532	3.046	1.340	0.09146
0.04	0.33	1.00	0.556	3.047	1.338	0.09157
0.04	0.34	1.00	0.538	3.046	1.337	0.09159
0.04	0.35	1.00	0.547	3.050	1.336	0.09188
0.04	0.36	1.00	0.520	3.053	1.335	0.09203
0.04	0.37	1.00	0.519	3.053	1.331	0.09224
0.04	0.38	1.00	0.526	3.056	1.333	0.09233
0.04	0.39	1.00	0.537	3.059	1.330	0.09262
0.04	0.40	1.00	0.555	3.061	1.326	0.09286
0.04	0.41	1.00	0.538	3.062	1.326	0.09297
0.04	0.42	1.00	0.520	3.062	1.326	0.09301
0.04	0.43	1.00	0.529	3.064	1.323	0.09321
0.04	0.44	1.00	0.555	3.067	1.324	0.09336
0.04	0.45	1.00	0.543	3.069	1.322	0.09353
0.04	0.46	1.00	0.536	3.073	1.319	0.09387
0.04	0.47	1.00	0.544	3.074	1.317	0.09407
0.04	0.48	1.00	0.527	3.075	1.317	0.09413
0.04	0.49	1.00	0.537	3.078	1.313	0.09444
0.04	0.50	1.00	0.578	3.080	1.312	0.09460
0.04	0.51	1.00	0.536	3.085	1.313	0.09485
0.04	0.52	1.00	0.537	3.087	1.311	0.09506
0.04	0.53	1.00	0.551	3.091	1.306	0.09544
0.04	0.54	1.00	0.536	3.092	1.307	0.09548
0.04	0.55	1.00	0.519	3.096	1.306	0.09574
0.04	0.56	1.00	0.539	3.100	1.302	0.09614
0.04	0.57	1.00	0.563	3.103	1.304	0.09622
0.04	0.58	1.00	0.559	3.107	1.302	0.09654
0.04	0.59	1.00	0.536	3.111	1.302	0.09676
0.04	0.60	1.00	0.542	3.112	1.300	0.09691
0.04	0.61	1.00	0.544	3.117	1.297	0.09729
0.04	0.62	1.00	0.551	3.121	1.298	0.09752
0.04	0.63	1.00	0.530	3.126	1.296	0.09781
0.04	0.64	1.00	0.519	3.130	1.297	0.09801
0.04	0.65	1.00	0.564	3.137	1.293	0.09857
0.04	0.66	1.00	0.524	3.141	1.293	0.09883
0.04	0.67	1.00	0.563	3.147	1.291	0.09918
0.04	0.68	1.00	0.533	3.152	1.289	0.09959
0.04	0.69	1.00	0.532	3.159	1.286	0.10004
0.04	0.70	1.00	0.558	3.163	1.285	0.10036
0.04	0.71	1.00	0.548	3.171	1.284	0.10080
0.04	0.72	1.00	0.561	3.174	1.280	0.10116
0.04	0.73	1.00	0.574	3.182	1.277	0.10174
0.04	0.74	1.00	0.542	3.188	1.279	0.10198
0.04	0.75	1.00	0.548	3.194	1.276	0.10240
0.04	0.76	1.00	0.560	3.199	1.272	0.10288
0.04	0.77	1.00	0.557	3.205	1.275	0.10311
0.04	0.78	1.00	0.549	3.212	1.271	0.10366
0.04	0.79	1.00	0.557	3.219	1.270	0.10402
0.04	0.80	1.00	0.553	3.225	1.270	0.10437
0.04	0.81	1.00	0.543	3.234	1.269	0.10488
0.04	0.82	1.00	0.540	3.243	1.269	0.10539
0.04	0.83	1.00	0.564	3.249	1.267	0.10578
0.04	0.84	1.00	0.552	3.258	1.267	0.10631
0.04	0.85	1.00	0.532	3.267	1.265	0.10687
0.04	0.86	1.00	0.552	3.278	1.263	0.10750
0.04	0.87	1.00	0.561	3.286	1.264	0.10796
0.04	0.88	1.00	0.547	3.297	1.264	0.10850
0.04	0.89	1.00	0.538	3.305	1.266	0.10884
0.04	0.90	1.00	0.554	3.314	1.263	0.10944
0.04	0.91	1.00	0.557	3.327	1.265	0.11008
0.04	0.92	1.00	0.554	3.345	1.269	0.11086
0.04	0.93	1.00	0.563	3.356	1.273	0.11126
0.04	0.94	1.00	0.530	3.371	1.271	0.11212
0.04	0.95	1.00	0.562	3.391	1.272	0.11314
0.04	0.96	1.00	0.541	3.419	1.278	0.11436
0.04	0.97	1.00	0.557	3.465	1.274	0.11701
0.04	0.98	1.00	0.549	3.515	1.264	0.12016
0.04	0.99	1.00	0.574	3.587	1.253	0.12451
0.04	1.00	1.00	0.595	3.690	1.233	0.13093
0.05	0.01	1.00	0.560	3.001	1.398	0.08620
0.05	0.02	1.00	0.540	2.976	1.372	0.08608
0.05	0.03	1.00	0.545	2.966	1.358	0.08628
0.05	0.04	1.00	0.556	2.958	1.348	0.08633
0.05	0.05	1.00	0.550	2.960	1.346	0.08653
0.05	0.06	1.00	0.558	2.958	1.342	0.08660
0.05	0.07	1.00	0.540	2.957	1.341	0.08657
0.05	0.08	1.00	0.534	2.959	1.339	0.08681
0.05	0.09	1.00	0.540	2.959	1.338	0.08685
0.05	0.10	1.00	0.545	2.961	1.335	0.08709
0.05	0.11	1.00	0.556	2.963	1.339	0.08698
0.05	0.12	1.00	0.526	2.963	1.338	0.08708
0.05	0.13	1.00	0.548	2.966	1.338	0.08723
0.05	0.14	1.00	0.551	2.968	1.339	0.08730
0.05	0.15	1.00	0.524	2.972	1.340	0.08746
0.05	0.16	1.00	0.542	2.975	1.340	0.08763
0.05	0.17	1.00	0.547	2.978	1.342	0.08769
0.05	0.18	1.00	0.529	2.981	1.344	0.08774
0.05	0.19	1.00	0.562	2.986	1.347	0.08788
0.05	0.20	1.00	0.528	2.992	1.349	0.08808
0.05	0.21	1.00	0.525	2.995	1.352	0.08809
0.05	0.22	1.00	0.543	2.997	1.354	0.08811
0.05	0.23	1.00	0.548	3.000	1.351	0.08841
0.05	0.24	1.00	0.553	3.003	1.354	0.08846
0.05	0.25	1.00	0.546	3.005	1.351	0.08871
0.05	0.26	1.00	0.543	3.007	1.349	0.08889
0.05	0.27	1.00	0.539	3.008	1.350	0.08893
0.05	0.28	1.00	0.547	3.009	1.345	0.08922
0.05	0.29	1.00	0.554	3.011	1.345	0.08930
0.05	0.30	1.00	0.544	3.014	1.343	0.08956
0.05	0.31	1.00	0.541	3.014	1.344	0.08951
0.05	0.32	1.00	0.560	3.018	1.341	0.08988
0.05	0.33	1.00	0.525	3.018	1.340	0.08992
0.05	0.34	1.00	0.542	3.021	1.337	0.09024
0.05	0.35	1.00	0.524	3.020	1.337	0.09020
0.05	0.36	1.00	0.550	3.024	1.335	0.09048
0.05	0.37	1.00	0.542	3.026	1.331	0.09080
0.05	0.38	1.00	0.529	3.026	1.333	0.09073
0.05	0.39	1.00	0.558	3.027	1.329	0.09096
0.05	0.40	1.00	0.539	3.029	1.329	0.09104
0.05	0.41	1.00	0.530	3.033	1.327	0.09133
0.05	0.42	1.00	0.541	3.034	1.324	0.09153
0.05	0.43	1.00	0.532	3.037	1.325	0.09168
0.05	0.44	1.00	0.559	3.040	1.321	0.09201
0.05	0.45	1.00	0.524	3.041	1.320	0.09211
0.05	0.46	1.00	0.537	3.043	1.320	0.09224
0.05	0.47	1.00	0.543	3.046	1.319	0.09247
0.05	0.48	1.00	0.548	3.048	1.315	0.09276
0.05	0.49	1.00	0.559	3.051	1.315	0.09293
0.05	0.50	1.00	0.524	3.053	1.312	0.09317
0.05	0.51	1.00	0.543	3.055	1.313	0.09324
0.05	0.52	1.00	0.564	3.060	1.311	0.09360
0.05	0.53	1.00	0.543	3.063	1.309	0.09380
0.05	0.54	1.00	0.538	3.066	1.307	0.09413
0.05	0.55	1.00	0.551	3.069	1.306	0.09432
0.05	0.56	1.00	0.529	3.072	1.303	0.09462
0.05	0.57	1.00	0.540	3.073	1.304	0.09464
0.05	0.58	1.00	0.528	3.079	1.302	0.09506
0.05	0.59	1.00	0.547	3.083	1.300	0.09537
0.05	0.60	1.00	0.547	3.086	1.299	0.09557
0.05	0.61	1.00	0.558	3.088	1.297	0.09576
0.05	0.62	1.00	0.546	3.092	1.295	0.09610
0.05	0.63	1.00	0.549	3.099	1.294	0.09649
0.05	0.64	1.00	0.529	3.103	1.293	0.09679
0.05	0.65	1.00	0.556	3.109	1.290	0.09718
0.05	0.66	1.00	0.546	3.114	1.293	0.09739
0.05	0.67	1.00	0.547	3.121	1.288	0.09799
0.05	0.68	1.00	0.557	3.127	1.289	0.09823
0.05	0.69	1.00	0.536	3.132	1.286	0.09869
0.05	0.70	1.00	0.547	3.138	1.285	0.09906
0.05	0.71	1.00	0.542	3.145	1.281	0.09961
0.05	0.72	1.00	0.543	3.151	1.279	0.09999
0.05	0.73	1.00	0.527	3.157	1.283	0.10014
0.05	0.74	1.00	0.552	3.163	1.281	0.10055
0.05	0.75	1.00	0.523	3.169	1.279	0.10092
0.05	0.76	1.00	0.545	3.176	1.278	0.10136
0.05	0.77	1.00	0.556	3.185	1.276	0.10196
0.05	0.78	1.00	0.558	3.192	1.273	0.10248
0.05	0.79	1.00	0.530	3.198	1.272	0.10286
0.05	0.80	1.00	0.564	3.208	1.273	0.10333
0.05	0.81	1.00	0.550	3.216	1.270	0.10389
0.05	0.82	1.00	0.564	3.225	1.268	0.10443
0.05	0.83	1.00	0.539	3.234	1.270	0.10487
0.05	0.84	1.00	0.572	3.243	1.265	0.10558
0.05	0.85	1.00	0.563	3.251	1.264	0.10606
0.05	0.86	1.00	0.574	3.262	1.265	0.10660
0.05	0.87	1.00	0.566	3.270	1.263	0.10713
0.05	0.88	1.00	0.552	3.280	1.261	0.10774
0.05	0.89	1.00	0.552	3.292	1.264	0.10825
0.05	0.90	1.00	0.560	3.304	1.265	0.10886
0.05	0.91	1.00	0.541	3.315	1.267	0.10932
0.05	0.92	1.00	0.567	3.330	1.269	0.11003
0.05	0.93	1.00	0.560	3.348	1.270	0.11095
0.05	0.94	1.00	0.545	3.367	1.272	0.11187
0.05	0.95	1.00	0.565	3.395	1.270	0.11346
0.05	0.96	1.00	0.558	3.431	1.272	0.11528
0.05	0.97	1.00	0.547	3.485	1.267	0.11842
0.05	0.98	1.00	0.575	3.554	1.254	0.12270
0.05	0.99	1.00	0.564	3.607	1.240	0.12618
0.05	1.00	1.00	0.558	3.697	1.223	0.13176
0.06	0.01	1.00	0.560	2.968	1.396	0.08451
0.06	0.02	1.00	0.527	2.947	1.367	0.08478
0.06	0.03	1.00	0.584	2.935	1.353	0.08484
0.06	0.04	1.00	0.526	2.931	1.350	0.08477
0.06	0.05	1.00	0.516	2.930	1.347	0.08483
0.06	0.06	1.00	0.541	2.929	1.342	0.08508
0.06	0.07	1.00	0.524	2.928	1.343	0.08496
0.06	0.08	1.00	0.524	2.930	1.340	0.08520
0.06	0.09	1.00	0.567	2.931	1.340	0.08528
0.06	0.10	1.00	0.524	2.932	1.340	0.08534
0.06	0.11	1.00	0.534	2.937	1.341	0.08551
0.06	0.12	1.00	0.554	2.939	1.342	0.08564
0.06	0.13	1.00	0.522	2.942	1.344	0.08566
0.06	0.14	1.00	0.542	2.946	1.345	0.08581
0.06	0.15	1.00	0.556	2.951	1.347	0.08598
0.06	0.16	1.00	0.552	2.954	1.348	0.08614
0.06	0.17	1.00	0.559	2.962	1.352	0.08631
0.06	0.18	1.00	0.541	2.966	1.356	0.08634
0.06	0.19	1.00	0.531	2.970	1.359	0.08642
0.06	0.20	1.00	0.566	2.973	1.358	0.08665
0.06	0.21	1.00	0.546	2.974	1.358	0.08671
0.06	0.22	1.00	0.573	2.975	1.358	0.08676
0.06	0.23	1.00	0.546	2.977	1.356	0.08695
0.06	0.24	1.00	0.556	2.980	1.352	0.08731
0.06	0.25	1.00	0.543	2.981	1.353	0.08733
0.06	0.26	1.00	0.553	2.982	1.354	0.08734
0.06	0.27	1.00	0.538	2.983	1.350	0.08753
0.06	0.28	1.00	0.543	2.983	1.346	0.08777
0.06	0.29	1.00	0.535	2.987	1.345	0.08800
0.06	0.30	1.00	0.558	2.987	1.344	0.08809
0.06	0.31	1.00	0.532	2.988	1.343	0.08818
0.06	0.32	1.00	0.545	2.990	1.339	0.08844
0.06	0.33	1.00	0.516	2.991	1.338	0.08855
0.06	0.34	1.00	0.537	2.993	1.338	0.08869
0.06	0.35	1.00	0.555	2.994	1.334	0.08894
0.06	0.36	1.00	0.560	2.997	1.333	0.08911
0.06	0.37	1.00	0.550	2.998	1.331	0.08927
0.06	0.38	1.00	0.554	3.001	1.329	0.08958
0.06	0.39	1.00	0.539	3.001	1.329	0.08954
0.06	0.40	1.00	0.557	3.004	1.328	0.08978
0.06	0.41	1.00	0.548	3.006	1.326	0.08998
0.06	0.42	1.00	0.564	3.009	1.324	0.09024
0.06	0.43	1.00	0.560	3.012	1.320	0.09059
0.06	0.44	1.00	0.532	3.015	1.320	0.09075
0.06	0.45	1.00	0.551	3.017	1.315	0.09108
0.06	0.46	1.00	0.539	3.019	1.316	0.09114
0.06	0.47	1.00	0.535	3.022	1.314	0.09144
0.06	0.48	1.00	0.525	3.024	1.313	0.09160
0.06	0.49	1.00	0.564	3.027	1.313	0.09175
0.06	0.50	1.00	0.539	3.030	1.313	0.09193
0.06	0.51	1.00	0.564	3.033	1.311	0.09214
0.06	0.52	1.00	0.533	3.037	1.307	0.09256
0.06	0.53	1.00	0.555	3.042	1.309	0.09273
0.06	0.54	1.00	0.543	3.045	1.305	0.09311
0.06	0.55	1.00	0.550	3.048	1.303	0.09331
0.06	0.56	1.00	0.551	3.050	1.305	0.09334
0.06	0.57	1.00	0.559	3.055	1.301	0.09376
0.06	0.58	1.00	0.552	3.057	1.301	0.09388
0.06	0.59	1.00	0.523	3.061	1.298	0.09430
0.06	0.60	1.00	0.548	3.065	1.297	0.09456
0.06	0.61	1.00	0.555	3.070	1.295	0.09490
0.06	0.62	1.00	0.555	3.074	1.295	0.09513
0.06	0.63	1.00	0.540	3.077	1.294	0.09530
0.06	0.64	1.00	0.525	3.082	1.292	0.09569
0.06	0.65	1.00	0.567	3.086	1.290	0.09598
0.06	0.66	1.00	0.548	3.092	1.289	0.09641
0.06	0.67	1.00	0.553	3.097	1.287	0.09669
0.06	0.68	1.00	0.549	3.102	1.287	0.09696
0.06	0.69	1.00	0.561	3.109	1.287	0.09738
0.06	0.70	1.00	0.524	3.115	1.286	0.09776
0.06	0.71	1.00	0.556	3.121	1.285	0.09807
0.06	0.72	1.00	0.529	3.129	1.285	0.09852
0.06	0.73	1.00	0.556	3.136	1.283	0.09901
0.06	0.74	1.00	0.559	3.146	1.281	0.09964
0.06	0.75	1.00	0.555	3.154	1.281	0.10008
0.06	0.76	1.00	0.533	3.158	1.279	0.10038
0.06	0.77	1.00	0.535	3.166	1.278	0.10087
0.06	0.78	1.00	0.525	3.173	1.278	0.10122
0.06	0.79	1.00	0.547	3.184	1.278	0.10181
0.06	0.80	1.00	0.544	3.189	1.275	0.10218
0.06	0.81	1.00	0.539	3.199	1.273	0.10284
0.06	0.82	1.00	0.555	3.207	1.272	0.10336
0.06	0.83	1.00	0.557	3.217	1.271	0.10388
0.06	0.84	1.00	0.550	3.225	1.272	0.10426
0.06	0.85	1.00	0.551	3.235	1.270	0.10494
0.06	0.86	1.00	0.531	3.245	1.269	0.10552
0.06	0.87	1.00	0.551	3.255	1.269	0.10603
0.06	0.88	1.00	0.558	3.263	1.270	0.10643
0.06	0.89	1.00	0.526	3.277	1.269	0.10717
0.06	0.90	1.00	0.558	3.286	1.268	0.10774
0.06	0.91	1.00	0.560	3.302	1.269	0.10857
0.06	0.92	1.00	0.536	3.318	1.267	0.10951
0.06	0.93	1.00	0.531	3.337	1.267	0.11046
0.06	0.94	1.00	0.543	3.360	1.270	0.11156
0.06	0.95	1.00	0.563	3.388	1.273	0.11292
0.06	0.96	1.00	0.556	3.427	1.271	0.11511
0.06	0.97	1.00	0.529	3.483	1.262	0.11854
0.06	0.98	1.00	0.556	3.546	1.252	0.12237
0.06	0.99	1.00	0.559	3.610	1.236	0.12651
0.06	1.00	1.00	0.551	3.689	1.218	0.13157
0.07	0.01	1.00	0.530	2.942	1.390	0.08337
0.07	0.02	1.00	0.556	2.919	1.367	0.08330
0.07	0.03	1.00	0.569	2.911	1.353	0.08353
0.07	0.04	1.00	0.513	2.905	1.348	0.08352
0.07	0.05	1.00	0.561	2.906	1.347	0.08361
0.07	0.06	1.00	0.572	2.904	1.345	0.08357
0.07	0.07	1.00	0.543	2.906	1.342	0.08379
0.07	0.08	1.00	0.533	2.907	1.340	0.08397
0.07	0.09	1.00	0.538	2.909	1.341	0.08404
0.07	0.10	1.00	0.532	2.914	1.340	0.08436
0.07	0.11	1.00	0.523	2.916	1.344	0.08424
0.07	0.12	1.00	0.546	2.919	1.345	0.08441
0.07	0.13	1.00	0.538	2.924	1.348	0.08447
0.07	0.14	1.00	0.551	2.928	1.351	0.08458
0.07	0.15	1.00	0.570	2.937	1.354	0.08494
0.07	0.16	1.00	0.523	2.943	1.362	0.08480
0.07	0.17	1.00	0.547	2.948	1.364	0.08501
0.07	0.18	1.00	0.523	2.948	1.363	0.08507
0.07	0.19	1.00	0.552	2.952	1.364	0.08521
0.07	0.20	1.00	0.554	2.953	1.363	0.08533
0.07	0.21	1.00	0.548	2.954	1.361	0.08547
0.07	0.22	1.00	0.536	2.955	1.360	0.08555
0.07	0.23	1.00	0.542	2.957	1.357	0.08583
0.07	0.24	1.00	0.529	2.956	1.356	0.08583
0.07	0.25	1.00	0.554	2.959	1.354	0.08604
0.07	0.26	1.00	0.519	2.959	1.353	0.08614
0.07	0.27	1.00	0.533	2.961	1.350	0.08641
0.07	0.28	1.00	0.526	2.961	1.346	0.08658
0.07	0.29	1.00	0.522	2.962	1.347	0.08661
0.07	0.30	1.00	0.545	2.964	1.345	0.08682
0.07	0.31	1.00	0.549	2.965	1.342	0.08698
0.07	0.32	1.00	0.538	2.966	1.341	0.08712
0.07	0.33	1.00	0.530	2.968	1.336	0.08742
0.07	0.34	1.00	0.558	2.969	1.334	0.08761
0.07	0.35	1.00	0.527	2.972	1.333	0.08784
0.07	0.36	1.00	0.554	2.973	1.331	0.08794
0.07	0.37	1.00	0.541	2.975	1.329	0.08814
0.07	0.38	1.00	0.535	2.976	1.327	0.08831
0.07	0.39	1.00	0.538	2.979	1.327	0.08848
0.07	0.40	1.00	0.562	2.982	1.325	0.08873
0.07	0.41	1.00	0.539	2.983	1.323	0.08890
0.07	0.42	1.00	0.518	2.986	1.320	0.08915
0.07	0.43	1.00	0.522	2.987	1.320	0.08926
0.07	0.44	1.00	0.565	2.990	1.316	0.08958
0.07	0.45	1.00	0.553	2.993	1.313	0.08994
0.07	0.46	1.00	0.557	2.996	1.314	0.09005
0.07	0.47	1.00	0.523	2.998	1.314	0.09014
0.07	0.48	1.00	0.560	3.004	1.310	0.09060
0.07	0.49	1.00	0.549	3.007	1.312	0.09068
0.07	0.50	1.00	0.522	3.010	1.309	0.09102
0.07	0.51	1.00	0.521	3.013	1.307	0.09126
0.07	0.52	1.00	0.547	3.017	1.305	0.09156
0.07	0.53	1.00	0.537	3.020	1.305	0.09172
0.07	0.54	1.00	0.553	3.023	1.305	0.09190
0.07	0.55	1.00	0.523	3.028	1.303	0.09227
0.07	0.56	1.00	0.548	3.033	1.302	0.09259
0.07	0.57	1.00	0.540	3.037	1.300	0.09288
0.07	0.58	1.00	0.522	3.042	1.299	0.09319
0.07	0.59	1.00	0.536	3.047	1.296	0.09362
0.07	0.60	1.00	0.543	3.048	1.293	0.09381
0.07	0.61	1.00	0.560	3.054	1.293	0.09409
0.07	0.62	1.00	0.574	3.058	1.293	0.09433
0.07	0.63	1.00	0.538	3.063	1.293	0.09461
0.07	0.64	1.00	0.557	3.066	1.290	0.09492
0.07	0.65	1.00	0.556	3.072	1.293	0.09511
0.07	0.66	1.00	0.541	3.077	1.291	0.09545
0.07	0.67	1.00	0.530	3.082	1.290	0.09576
0.07	0.68	1.00	0.559	3.087	1.287	0.09616
0.07	0.69	1.00	0.530	3.091	1.287	0.09641
0.07	0.70	1.00	0.546	3.098	1.285	0.09688
0.07	0.71	1.00	0.562	3.108	1.285	0.09741
0.07	0.72	1.00	0.534	3.112	1.285	0.09766
0.07	0.73	1.00	0.551	3.120	1.285	0.09809
0.07	0.74	1.00	0.555	3.128	1.286	0.09843
0.07	0.75	1.00	0.564	3.137	1.284	0.09900
0.07	0.76	1.00	0.554	3.145	1.286	0.09935
0.07	0.77	1.00	0.567	3.153	1.282	0.09994
0.07	0.78	1.00	0.556	3.158	1.281	0.10026
0.07	0.79	1.00	0.525	3.166	1.283	0.10061
0.07	0.80	1.00	0.543	3.175	1.280	0.10121
0.07	0.81	1.00	0.558	3.184	1.281	0.10170
0.07	0.82	1.00	0.577	3.194	1.279	0.10228
0.07	0.83	1.00	0.538	3.207	1.277	0.10311
0.07	0.84	1.00	0.535	3.218	1.277	0.10364
0.07	0.85	1.00	0.558	3.225	1.277	0.10405
0.07	0.86	1.00	0.550	3.238	1.278	0.10469
0.07	0.87	1.00	0.530	3.245	1.274	0.10525
0.07	0.88	1.00	0.559	3.256	1.274	0.10586
0.07	0.89	1.00	0.529	3.264	1.274	0.10631
0.07	0.90	1.00	0.543	3.278	1.270	0.10723
0.07	0.91	1.00	0.556	3.295	1.271	0.10806
0.07	0.92	1.00	0.564	3.310	1.270	0.10892
0.07	0.93	1.00	0.579	3.331	1.269	0.11008
0.07	0.94	1.00	0.528	3.355	1.272	0.11121
0.07	0.95	1.00	0.546	3.379	1.270	0.11263
0.07	0.96	1.00	0.535	3.424	1.266	0.11522
0.07	0.97	1.00	0.566	3.469	1.256	0.11809
0.07	0.98	1.00	0.561	3.525	1.252	0.12124
0.07	0.99	1.00	0.580	3.603	1.234	0.12625
0.07	1.00	1.00	0.555	3.681	1.216	0.13122
0.08	0.01	1.00	0.553	2.920	1.390	0.08218
0.08	0.02	1.00	0.523	2.897	1.364	0.08226
0.08	0.03	1.00	0.541	2.887	1.351	0.08236
0.08	0.04	1.00	0.548	2.883	1.346	0.08239
0.08	0.05	1.00	0.560	2.885	1.345	0.08258
0.08	0.06	1.00	0.540	2.884	1.345	0.08248
0.08	0.07	1.00	0.560	2.886	1.344	0.08264
0.08	0.08	1.00	0.537	2.886	1.343	0.08272
0.08	0.09	1.00	0.560	2.891	1.344	0.08295
0.08	0.10	1.00	0.542	2.895	1.346	0.08306
0.08	0.11	1.00	0.546	2.898	1.347	0.08313
0.08	0.12	1.00	0.565	2.903	1.350	0.08327
0.08	0.13	1.00	0.566	2.909	1.356	0.08333
0.08	0.14	1.00	0.549	2.921	1.361	0.08367
0.08	0.15	1.00	0.541	2.924	1.366	0.08361
0.08	0.16	1.00	0.535	2.929	1.367	0.08383
0.08	0.17	1.00	0.548	2.932	1.367	0.08398
0.08	0.18	1.00	0.525	2.934	1.366	0.08413
0.08	0.19	1.00	0.526	2.934	1.367	0.08411
0.08	0.20	1.00	0.557	2.935	1.364	0.08431
0.08	0.21	1.00	0.563	2.936	1.362	0.08446
0.08	0.22	1.00	0.547	2.937	1.362	0.08454
0.08	0.23	1.00	0.558	2.937	1.360	0.08461
0.08	0.24	1.00	0.524	2.939	1.356	0.08495
0.08	0.25	1.00	0.542	2.940	1.355	0.08499
0.08	0.26	1.00	0.529	2.941	1.353	0.08516
0.08	0.27	1.00	0.521	2.942	1.352	0.08528
0.08	0.28	1.00	0.538	2.942	1.349	0.08541
0.08	0.29	1.00	0.518	2.946	1.344	0.08583
0.08	0.30	1.00	0.554	2.946	1.343	0.08596
0.08	0.31	1.00	0.516	2.946	1.339	0.08614
0.08	0.32	1.00	0.541	2.948	1.338	0.08632
0.08	0.33	1.00	0.558	2.950	1.336	0.08649
0.08	0.34	1.00	0.551	2.949	1.335	0.08647
0.08	0.35	1.00	0.555	2.953	1.331	0.08689
0.08	0.36	1.00	0.520	2.953	1.331	0.08690
0.08	0.37	1.00	0.560	2.956	1.327	0.08723
0.08	0.38	1.00	0.517	2.956	1.326	0.08730
0.08	0.39	1.00	0.556	2.960	1.322	0.08771
0.08	0.40	1.00	0.553	2.960	1.320	0.08782
0.08	0.41	1.00	0.559	2.964	1.319	0.08808
0.08	0.42	1.00	0.539	2.967	1.318	0.08828
0.08	0.43	1.00	0.531	2.971	1.315	0.08863
0.08	0.44	1.00	0.550	2.973	1.315	0.08875
0.08	0.45	1.00	0.558	2.975	1.313	0.08892
0.08	0.46	1.00	0.541	2.979	1.310	0.08927
0.08	0.47	1.00	0.521	2.982	1.309	0.08954
0.08	0.48	1.00	0.528	2.985	1.308	0.08971
0.08	0.49	1.00	0.522	2.989	1.306	0.09003
0.08	0.50	1.00	0.547	2.991	1.307	0.09010
0.08	0.51	1.00	0.557	2.994	1.306	0.09029
0.08	0.52	1.00	0.526	3.000	1.304	0.09073
0.08	0.53	1.00	0.527	3.004	1.303	0.09093
0.08	0.54	1.00	0.541	3.009	1.302	0.09128
0.08	0.55	1.00	0.556	3.013	1.300	0.09159
0.08	0.56	1.00	0.557	3.015	1.299	0.09178
0.08	0.57	1.00	0.533	3.020	1.299	0.09206
0.08	0.58	1.00	0.532	3.025	1.295	0.09247
0.08	0.59	1.00	0.522	3.031	1.293	0.09288
0.08	0.60	1.00	0.533	3.034	1.294	0.09305
0.08	0.61	1.00	0.554	3.040	1.293	0.09339
0.08	0.62	1.00	0.555	3.046	1.293	0.09371
0.08	0.63	1.00	0.567	3.050	1.293	0.09394
0.08	0.64	1.00	0.517	3.055	1.290	0.09434
0.08	0.65	1.00	0.558	3.060	1.289	0.09464
0.08	0.66	1.00	0.545	3.067	1.290	0.09498
0.08	0.67	1.00	0.537	3.071	1.291	0.09516
0.08	0.68	1.00	0.536	3.076	1.289	0.09551
0.08	0.69	1.00	0.527	3.082	1.290	0.09575
0.08	0.70	1.00	0.543	3.089	1.286	0.09634
0.08	0.71	1.00	0.553	3.096	1.286	0.09669
0.08	0.72	1.00	0.530	3.101	1.289	0.09686
0.08	0.73	1.00	0.547	3.107	1.289	0.09717
0.08	0.74	1.00	0.537	3.116	1.287	0.09771
0.08	0.75	1.00	0.533	3.124	1.287	0.09821
0.08	0.76	1.00	0.555	3.132	1.287	0.09860
0.08	0.77	1.00	0.554	3.143	1.284	0.09934
0.08	0.78	1.00	0.551	3.149	1.284	0.09963
0.08	0.79	1.00	0.527	3.158	1.282	0.10021
0.08	0.80	1.00	0.555	3.168	1.284	0.10069
0.08	0.81	1.00	0.534	3.177	1.284	0.10114
0.08	0.82	1.00	0.564	3.186	1.282	0.10173
0.08	0.83	1.00	0.560	3.198	1.283	0.10231
0.08	0.84	1.00	0.559	3.209	1.282	0.10293
0.08	0.85	1.00	0.542	3.221	1.285	0.10343
0.08	0.86	1.00	0.566	3.235	1.288	0.10404
0.08	0.87	1.00	0.556	3.243	1.285	0.10466
0.08	0.88	1.00	0.535	3.254	1.280	0.10543
0.08	0.89	1.00	0.561	3.265	1.280	0.10605
0.08	0.90	1.00	0.561	3.275	1.277	0.10673
0.08	0.91	1.00	0.550	3.292	1.273	0.10780
0.08	0.92	1.00	0.534	3.308	1.270	0.10884
0.08	0.93	1.00	0.537	3.327	1.270	0.10983
0.08	0.94	1.00	0.531	3.353	1.269	0.11124
0.08	0.95	1.00	0.565	3.386	1.269	0.11303
0.08	0.96	1.00	0.554	3.421	1.260	0.11531
0.08	0.97	1.00	0.560	3.467	1.253	0.11812
0.08	0.98	1.00	0.571	3.521	1.253	0.12098
0.08	0.99	1.00	0.589	3.593	1.234	0.12569
0.08	1.00	1.00	0.568	3.664	1.214	0.13043
0.09	0.01	1.00	0.558	2.898	1.387	0.08118
0.09	0.02	1.00	0.547	2.877	1.362	0.08128
0.09	0.03	1.00	0.534	2.868	1.350	0.08141
0.09	0.04	1.00	0.534	2.864	1.345	0.08141
0.09	0.05	1.00	0.547	2.864	1.345	0.08139
0.09	0.06	1.00	0.519	2.866	1.345	0.08150
0.09	0.07	1.00	0.540	2.867	1.346	0.08155
0.09	0.08	1.00	0.550	2.870	1.345	0.08173
0.09	0.09	1.00	0.523	2.876	1.346	0.08204
0.09	0.10	1.00	0.580	2.880	1.349	0.08211
0.09	0.11	1.00	0.553	2.885	1.355	0.08205
0.09	0.12	1.00	0.521	2.894	1.359	0.08232
0.09	0.13	1.00	0.535	2.904	1.367	0.08252
0.09	0.14	1.00	0.549	2.908	1.371	0.08249
0.09	0.15	1.00	0.535	2.912	1.373	0.08259
0.09	0.16	1.00	0.559	2.915	1.373	0.08277
0.09	0.17	1.00	0.561	2.916	1.372	0.08289
0.09	0.18	1.00	0.555	2.918	1.369	0.08319
0.09	0.19	1.00	0.523	2.918	1.368	0.08322
0.09	0.20	1.00	0.522	2.920	1.367	0.08334
0.09	0.21	1.00	0.523	2.920	1.365	0.08344
0.09	0.22	1.00	0.544	2.921	1.363	0.08361
0.09	0.23	1.00	0.558	2.922	1.360	0.08384
0.09	0.24	1.00	0.554	2.923	1.358	0.08393
0.09	0.25	1.00	0.560	2.923	1.354	0.08414
0.09	0.26	1.00	0.558	2.924	1.351	0.08439
0.09	0.27	1.00	0.556	2.925	1.349	0.08451
0.09	0.28	1.00	0.552	2.926	1.347	0.08464
0.09	0.29	1.00	0.516	2.928	1.343	0.08497
0.09	0.30	1.00	0.556	2.929	1.340	0.08515
0.09	0.31	1.00	0.559	2.930	1.338	0.08534
0.09	0.32	1.00	0.529	2.933	1.336	0.08557
0.09	0.33	1.00	0.567	2.933	1.334	0.08567
0.09	0.34	1.00	0.537	2.933	1.332	0.08579
0.09	0.35	1.00	0.547	2.934	1.331	0.08588
0.09	0.36	1.00	0.543	2.938	1.327	0.08628
0.09	0.37	1.00	0.557	2.940	1.326	0.08643
0.09	0.38	1.00	0.551	2.943	1.323	0.08671
0.09	0.39	1.00	0.532	2.943	1.322	0.08676
0.09	0.40	1.00	0.556	2.946	1.318	0.08718
0.09	0.41	1.00	0.556	2.948	1.318	0.08729
0.09	0.42	1.00	0.551	2.951	1.317	0.08749
0.09	0.43	1.00	0.555	2.955	1.313	0.08786
0.09	0.44	1.00	0.556	2.958	1.311	0.08814
0.09	0.45	1.00	0.556	2.959	1.311	0.08820
0.09	0.46	1.00	0.547	2.963	1.309	0.08849
0.09	0.47	1.00	0.524	2.966	1.310	0.08864
0.09	0.48	1.00	0.556	2.970	1.305	0.08906
0.09	0.49	1.00	0.548	2.973	1.305	0.08922
0.09	0.50	1.00	0.552	2.976	1.304	0.08944
0.09	0.51	1.00	0.559	2.980	1.303	0.08969
0.09	0.52	1.00	0.564	2.985	1.297	0.09021
0.09	0.53	1.00	0.536	2.989	1.299	0.09036
0.09	0.54	1.00	0.538	2.994	1.296	0.09079
0.09	0.55	1.00	0.556	2.998	1.297	0.09090
0.09	0.56	1.00	0.534	3.002	1.295	0.09124
0.09	0.57	1.00	0.547	3.006	1.295	0.09146
0.09	0.58	1.00	0.557	3.012	1.292	0.09196
0.09	0.59	1.00	0.553	3.017	1.294	0.09212
0.09	0.60	1.00	0.538	3.022	1.293	0.09243
0.09	0.61	1.00	0.529	3.030	1.293	0.09285
0.09	0.62	1.00	0.555	3.037	1.292	0.09329
0.09	0.63	1.00	0.520	3.042	1.291	0.09363
0.09	0.64	1.00	0.534	3.046	1.292	0.09376
0.09	0.65	1.00	0.560	3.050	1.290	0.09408
0.09	0.66	1.00	0.552	3.057	1.292	0.09432
0.09	0.67	1.00	0.529	3.065	1.293	0.09473
0.09	0.68	1.00	0.583	3.070	1.291	0.09512
0.09	0.69	1.00	0.555	3.077	1.289	0.09557
0.09	0.70	1.00	0.532	3.081	1.291	0.09566
0.09	0.71	1.00	0.561	3.084	1.290	0.09592
0.09	0.72	1.00	0.549	3.093	1.290	0.09636
0.09	0.73	1.00	0.558	3.100	1.290	0.09675
0.09	0.74	1.00	0.527	3.110	1.290	0.09724
0.09	0.75	1.00	0.553	3.117	1.289	0.09770
0.09	0.76	1.00	0.531	3.125	1.290	0.09810
0.09	0.77	1.00	0.549	3.134	1.288	0.09865
0.09	0.78	1.00	0.540	3.145	1.290	0.09913
0.09	0.79	1.00	0.561	3.155	1.290	0.09970
0.09	0.80	1.00	0.528	3.164	1.290	0.10012
0.09	0.81	1.00	0.529	3.172	1.291	0.10056
0.09	0.82	1.00	0.542	3.180	1.286	0.10122
0.09	0.83	1.00	0.560	3.193	1.288	0.10179
0.09	0.84	1.00	0.563	3.205	1.286	0.10258
0.09	0.85	1.00	0.555	3.215	1.286	0.10307
0.09	0.86	1.00	0.562	3.227	1.282	0.10392
0.09	0.87	1.00	0.559	3.239	1.281	0.10461
0.09	0.88	1.00	0.534	3.251	1.278	0.10538
0.09	0.89	1.00	0.533	3.263	1.277	0.10610
0.09	0.90	1.00	0.555	3.275	1.273	0.10690
0.09	0.91	1.00	0.552	3.290	1.274	0.10763
0.09	0.92	1.00	0.557	3.307	1.271	0.10871
0.09	0.93	1.00	0.568	3.328	1.270	0.10986
0.09	0.94	1.00	0.560	3.356	1.271	0.11136
0.09	0.95	1.00	0.538	3.388	1.266	0.11326
0.09	0.96	1.00	0.564	3.421	1.254	0.11560
0.09	0.97	1.00	0.575	3.460	1.247	0.11798
0.09	0.98	1.00	0.569	3.526	1.243	0.12173
0.09	0.99	1.00	0.580	3.582	1.227	0.12546
0.09	1.00	1.00	0.557	3.651	1.211	0.12984
0.10	0.01	1.00	0.560	2.880	1.385	0.08033
0.10	0.02	1.00	0.532	2.857	1.362	0.08025
0.10	0.03	1.00	0.553	2.850	1.348	0.08049
0.10	0.04	1.00	0.557	2.845	1.348	0.08027
0.10	0.05	1.00	0.548	2.850	1.346	0.08062
0.10	0.06	1.00	0.550	2.851	1.344	0.08074
0.10	0.07	1.00	0.542	2.852	1.348	0.08066
0.10	0.08	1.00	0.539	2.856	1.349	0.08075
0.10	0.09	1.00	0.550	2.860	1.352	0.08088
0.10	0.10	1.00	0.533	2.870	1.355	0.08127
0.10	0.11	1.00	0.551	2.876	1.361	0.08131
0.10	0.12	1.00	0.541	2.888	1.372	0.08140
0.10	0.13	1.00	0.555	2.894	1.375	0.08158
0.10	0.14	1.00	0.551	2.898	1.375	0.08175
0.10	0.15	1.00	0.522	2.901	1.376	0.08188
0.10	0.16	1.00	0.530	2.903	1.375	0.08201
0.10	0.17	1.00	0.524	2.902	1.371	0.08214
0.10	0.18	1.00	0.536	2.903	1.371	0.08221
0.10	0.19	1.00	0.515	2.903	1.370	0.08230
0.10	0.20	1.00	0.519	2.904	1.367	0.08249
0.10	0.21	1.00	0.538	2.905	1.367	0.08251
0.10	0.22	1.00	0.559	2.906	1.362	0.08281
0.10	0.23	1.00	0.533	2.905	1.360	0.08289
0.10	0.24	1.00	0.554	2.908	1.359	0.08307
0.10	0.25	1.00	0.559	2.909	1.355	0.08335
0.10	0.26	1.00	0.519	2.910	1.351	0.08362
0.10	0.27	1.00	0.536	2.910	1.348	0.08372
0.10	0.28	1.00	0.559	2.911	1.346	0.08388
0.10	0.29	1.00	0.540	2.912	1.343	0.08413
0.10	0.30	1.00	0.534	2.913	1.342	0.08417
0.10	0.31	1.00	0.537	2.915	1.338	0.08450
0.10	0.32	1.00	0.570	2.916	1.336	0.08465
0.10	0.33	1.00	0.531	2.918	1.332	0.08494
0.10	0.34	1.00	0.531	2.921	1.333	0.08504
0.10	0.35	1.00	0.521	2.921	1.329	0.08529
0.10	0.36	1.00	0.565	2.924	1.326	0.08556
0.10	0.37	1.00	0.532	2.926	1.326	0.08569
0.10	0.38	1.00	0.529	2.928	1.321	0.08601
0.10	0.39	1.00	0.543	2.929	1.321	0.08606
0.10	0.40	1.00	0.532	2.933	1.317	0.08651
0.10	0.41	1.00	0.545	2.935	1.316	0.08665
0.10	0.42	1.00	0.538	2.937	1.313	0.08689
0.10	0.43	1.00	0.553	2.938	1.312	0.08701
0.10	0.44	1.00	0.518	2.944	1.312	0.08730
0.10	0.45	1.00	0.558	2.946	1.311	0.08750
0.10	0.46	1.00	0.541	2.950	1.309	0.08776
0.10	0.47	1.00	0.526	2.952	1.307	0.08803
0.10	0.48	1.00	0.562	2.957	1.304	0.08841
0.10	0.49	1.00	0.561	2.961	1.304	0.08860
0.10	0.50	1.00	0.535	2.965	1.301	0.08900
0.10	0.51	1.00	0.550	2.970	1.299	0.08932
0.10	0.52	1.00	0.551	2.972	1.300	0.08939
0.10	0.53	1.00	0.554	2.978	1.297	0.08990
0.10	0.54	1.00	0.553	2.982	1.294	0.09024
0.10	0.55	1.00	0.555	2.987	1.296	0.09043
0.10	0.56	1.00	0.540	2.991	1.297	0.09054
0.10	0.57	1.00	0.552	2.997	1.294	0.09103
0.10	0.58	1.00	0.542	3.002	1.295	0.09128
0.10	0.59	1.00	0.554	3.008	1.293	0.09168
0.10	0.60	1.00	0.545	3.014	1.293	0.09199
0.10	0.61	1.00	0.517	3.021	1.292	0.09243
0.10	0.62	1.00	0.532	3.028	1.293	0.09277
0.10	0.63	1.00	0.553	3.034	1.290	0.09319
0.10	0.64	1.00	0.545	3.040	1.293	0.09338
0.10	0.65	1.00	0.552	3.048	1.291	0.09390
0.10	0.66	1.00	0.566	3.054	1.291	0.09423
0.10	0.67	1.00	0.549	3.058	1.291	0.09446
0.10	0.68	1.00	0.556	3.064	1.291	0.09474
0.10	0.69	1.00	0.558	3.069	1.293	0.09496
0.10	0.70	1.00	0.551	3.074	1.291	0.09529
0.10	0.71	1.00	0.537	3.080	1.291	0.09563
0.10	0.72	1.00	0.529	3.087	1.290	0.09607
0.10	0.73	1.00	0.545	3.095	1.293	0.09633
0.10	0.74	1.00	0.559	3.105	1.290	0.09701
0.10	0.75	1.00	0.527	3.117	1.294	0.09746
0.10	0.76	1.00	0.530	3.127	1.292	0.09807
0.10	0.77	1.00	0.559	3.135	1.292	0.09852
0.10	0.78	1.00	0.560	3.145	1.295	0.09889
0.10	0.79	1.00	0.576	3.156	1.294	0.09956
0.10	0.80	1.00	0.555	3.163	1.292	0.10000
0.10	0.81	1.00	0.554	3.173	1.290	0.10065
0.10	0.82	1.00	0.518	3.182	1.286	0.10130
0.10	0.83	1.00	0.554	3.192	1.284	0.10197
0.10	0.84	1.00	0.578	3.203	1.284	0.10254
0.10	0.85	1.00	0.558	3.214	1.285	0.10305
0.10	0.86	1.00	0.554	3.225	1.284	0.10371
0.10	0.87	1.00	0.545	3.239	1.278	0.10478
0.10	0.88	1.00	0.558	3.252	1.275	0.10554
0.10	0.89	1.00	0.555	3.265	1.273	0.10634
0.10	0.90	1.00	0.582	3.278	1.270	0.10718
0.10	0.91	1.00	0.563	3.292	1.272	0.10786
0.10	0.92	1.00	0.558	3.312	1.269	0.10906
0.10	0.93	1.00	0.548	3.338	1.268	0.11047
0.10	0.94	1.00	0.572	3.364	1.268	0.11191
0.10	0.95	1.00	0.562	3.392	1.265	0.11353
0.10	0.96	1.00	0.564	3.422	1.252	0.11576
0.10	0.97	1.00	0.544	3.459	1.248	0.11794
0.10	0.98	1.00	0.557	3.513	1.246	0.12086
0.10	0.99	1.00	0.570	3.580	1.222	0.12557
0.10	1.00	1.00	0.549	3.633	1.213	0.12884
0.11	0.01	1.00	0.529	2.864	1.383	0.07954
0.11	0.02	1.00	0.541	2.841	1.361	0.07942
0.11	0.03	1.00	0.546	2.833	1.349	0.07956
0.11	0.04	1.00	0.552	2.831	1.345	0.07964
0.11	0.05	1.00	0.533	2.833	1.348	0.07965
0.11	0.06	1.00	0.544	2.836	1.348	0.07980
0.11	0.07	1.00	0.519	2.839	1.349	0.07991
0.11	0.08	1.00	0.554	2.845	1.351	0.08011
0.11	0.09	1.00	0.555	2.852	1.353	0.08042
0.11	0.10	1.00	0.553	2.859	1.360	0.08044
0.11	0.11	1.00	0.520	2.872	1.371	0.08056
0.11	0.12	1.00	0.574	2.879	1.377	0.08066
0.11	0.13	1.00	0.534	2.884	1.380	0.08081
0.11	0.14	1.00	0.551	2.887	1.383	0.08080
0.11	0.15	1.00	0.555	2.888	1.378	0.08108
0.11	0.16	1.00	0.530	2.889	1.376	0.08124
0.11	0.17	1.00	0.544	2.891	1.374	0.08145
0.11	0.18	1.00	0.572	2.891	1.373	0.08149
0.11	0.19	1.00	0.554	2.891	1.373	0.08151
0.11	0.20	1.00	0.545	2.892	1.369	0.08176
0.11	0.21	1.00	0.551	2.892	1.366	0.08191
0.11	0.22	1.00	0.542	2.893	1.362	0.08216
0.11	0.23	1.00	0.529	2.896	1.358	0.08249
0.11	0.24	1.00	0.549	2.895	1.357	0.08249
0.11	0.25	1.00	0.530	2.896	1.354	0.08272
0.11	0.26	1.00	0.531	2.898	1.352	0.08291
0.11	0.27	1.00	0.531	2.898	1.349	0.08305
0.11	0.28	1.00	0.557	2.898	1.347	0.08311
0.11	0.29	1.00	0.541	2.901	1.341	0.08360
0.11	0.30	1.00	0.542	2.900	1.341	0.08358
0.11	0.31	1.00	0.548	2.901	1.337	0.08381
0.11	0.32	1.00	0.533	2.902	1.336	0.08391
0.11	0.33	1.00	0.532	2.904	1.333	0.08416
0.11	0.34	1.00	0.553	2.906	1.331	0.08439
0.11	0.35	1.00	0.552	2.908	1.329	0.08459
0.11	0.36	1.00	0.551	2.911	1.327	0.08484
0.11	0.37	1.00	0.554	2.912	1.323	0.08507
0.11	0.38	1.00	0.544	2.915	1.320	0.08536
0.11	0.39	1.00	0.540	2.918	1.320	0.08553
0.11	0.40	1.00	0.530	2.920	1.318	0.08575
0.11	0.41	1.00	0.543	2.922	1.313	0.08611
0.11	0.42	1.00	0.543	2.925	1.313	0.08624
0.11	0.43	1.00	0.549	2.929	1.312	0.08653
0.11	0.44	1.00	0.542	2.933	1.308	0.08695
0.11	0.45	1.00	0.525	2.935	1.306	0.08711
0.11	0.46	1.00	0.536	2.940	1.305	0.08744
0.11	0.47	1.00	0.540	2.942	1.303	0.08766
0.11	0.48	1.00	0.551	2.946	1.305	0.08781
0.11	0.49	1.00	0.547	2.950	1.302	0.08814
0.11	0.50	1.00	0.540	2.954	1.302	0.08839
0.11	0.51	1.00	0.545	2.958	1.300	0.08866
0.11	0.52	1.00	0.545	2.963	1.299	0.08898
0.11	0.53	1.00	0.537	2.966	1.298	0.08917
0.11	0.54	1.00	0.556	2.971	1.294	0.08962
0.11	0.55	1.00	0.557	2.976	1.296	0.08986
0.11	0.56	1.00	0.522	2.984	1.293	0.09039
0.11	0.57	1.00	0.567	2.987	1.295	0.09044
0.11	0.58	1.00	0.534	2.994	1.292	0.09098
0.11	0.59	1.00	0.540	3.001	1.292	0.09133
0.11	0.60	1.00	0.558	3.007	1.291	0.09174
0.11	0.61	1.00	0.544	3.014	1.294	0.09194
0.11	0.62	1.00	0.555	3.021	1.295	0.09229
0.11	0.63	1.00	0.532	3.028	1.293	0.09273
0.11	0.64	1.00	0.535	3.035	1.294	0.09309
0.11	0.65	1.00	0.545	3.043	1.292	0.09359
0.11	0.66	1.00	0.540	3.048	1.292	0.09386
0.11	0.67	1.00	0.561	3.055	1.292	0.09421
0.11	0.68	1.00	0.559	3.060	1.295	0.09436
0.11	0.69	1.00	0.556	3.063	1.293	0.09464
0.11	0.70	1.00	0.546	3.069	1.292	0.09501
0.11	0.71	1.00	0.548	3.077	1.292	0.09542
0.11	0.72	1.00	0.522	3.085	1.292	0.09583
0.11	0.73	1.00	0.551	3.094	1.293	0.09623
0.11	0.74	1.00	0.562	3.102	1.294	0.09668
0.11	0.75	1.00	0.529	3.116	1.294	0.09739
0.11	0.76	1.00	0.564	3.125	1.296	0.09774
0.11	0.77	1.00	0.531	3.133	1.293	0.09838
0.11	0.78	1.00	0.557	3.140	1.295	0.09864
0.11	0.79	1.00	0.542	3.150	1.291	0.09938
0.11	0.80	1.00	0.550	3.161	1.291	0.09997
0.11	0.81	1.00	0.530	3.171	1.285	0.10077
0.11	0.82	1.00	0.537	3.177	1.287	0.10102
0.11	0.83	1.00	0.574	3.191	1.284	0.10189
0.11	0.84	1.00	0.553	3.202	1.282	0.10256
0.11	0.85	1.00	0.557	3.215	1.280	0.10336
0.11	0.86	1.00	0.558	3.229	1.280	0.10411
0.11	0.87	1.00	0.527	3.241	1.276	0.10495
0.11	0.88	1.00	0.555	3.255	1.274	0.10578
0.11	0.89	1.00	0.579	3.269	1.270	0.10674
0.11	0.90	1.00	0.560	3.284	1.270	0.10751
0.11	0.91	1.00	0.557	3.298	1.270	0.10829
0.11	0.92	1.00	0.572	3.320	1.271	0.10941
0.11	0.93	1.00	0.540	3.348	1.268	0.11106
0.11	0.94	1.00	0.559	3.370	1.264	0.11239
0.11	0.95	1.00	0.536	3.400	1.258	0.11428
0.11	0.96	1.00	0.560	3.425	1.246	0.11616
0.11	0.97	1.00	0.578	3.454	1.243	0.11789
0.11	0.98	1.00	0.568	3.506	1.241	0.12071
0.11	0.99	1.00	0.583	3.568	1.219	0.12507
0.11	1.00	1.00	0.561	3.616	1.211	0.12797
0.12	0.01	1.00	0.529	2.847	1.381	0.07876
0.12	0.02	1.00	0.563	2.827	1.359	0.07878
0.12	0.03	1.00	0.537	2.820	1.347	0.07896
0.12	0.04	1.00	0.554	2.818	1.347	0.07888
0.12	0.05	1.00	0.539	2.822	1.347	0.07913
0.12	0.06	1.00	0.552	2.825	1.348	0.07921
0.12	0.07	1.00	0.520	2.828	1.350	0.07928
0.12	0.08	1.00	0.549	2.833	1.355	0.07927
0.12	0.09	1.00	0.521	2.842	1.359	0.07956
0.12	0.10	1.00	0.528	2.853	1.367	0.07978
0.12	0.11	1.00	0.524	2.864	1.379	0.07977
0.12	0.12	1.00	0.546	2.871	1.382	0.08001
0.12	0.13	1.00	0.523	2.874	1.383	0.08012
0.12	0.14	1.00	0.544	2.877	1.382	0.08031
0.12	0.15	1.00	0.543	2.878	1.380	0.08048
0.12	0.16	1.00	0.532	2.879	1.380	0.08054
0.12	0.17	1.00	0.520	2.879	1.377	0.08067
0.12	0.18	1.00	0.558	2.880	1.375	0.08079
0.12	0.19	1.00	0.533	2.881	1.371	0.08106
0.12	0.20	1.00	0.535	2.882	1.369	0.08119
0.12	0.21	1.00	0.542	2.881	1.366	0.08129
0.12	0.22	1.00	0.540	2.881	1.364	0.08141
0.12	0.23	1.00	0.552	2.880	1.362	0.08146
0.12	0.24	1.00	0.545	2.881	1.356	0.08183
0.12	0.25	1.00	0.532	2.883	1.355	0.08198
0.12	0.26	1.00	0.548	2.885	1.352	0.08218
0.12	0.27	1.00	0.530	2.884	1.349	0.08232
0.12	0.28	1.00	0.559	2.886	1.347	0.08254
0.12	0.29	1.00	0.525	2.889	1.343	0.08283
0.12	0.30	1.00	0.537	2.888	1.340	0.08293
0.12	0.31	1.00	0.536	2.890	1.337	0.08322
0.12	0.32	1.00	0.537	2.891	1.336	0.08335
0.12	0.33	1.00	0.518	2.893	1.332	0.08366
0.12	0.34	1.00	0.564	2.895	1.331	0.08376
0.12	0.35	1.00	0.523	2.898	1.324	0.08426
0.12	0.36	1.00	0.536	2.900	1.324	0.08438
0.12	0.37	1.00	0.548	2.901	1.321	0.08460
0.12	0.38	1.00	0.553	2.904	1.319	0.08487
0.12	0.39	1.00	0.510	2.907	1.317	0.08508
0.12	0.40	1.00	0.532	2.910	1.314	0.08541
0.12	0.41	1.00	0.554	2.912	1.313	0.08560
0.12	0.42	1.00	0.537	2.917	1.311	0.08591
0.12	0.43	1.00	0.550	2.919	1.311	0.08607
0.12	0.44	1.00	0.520	2.921	1.307	0.08634
0.12	0.45	1.00	0.534	2.926	1.302	0.08682
0.12	0.46	1.00	0.549	2.930	1.303	0.08698
0.12	0.47	1.00	0.549	2.933	1.303	0.08718
0.12	0.48	1.00	0.555	2.936	1.301	0.08745
0.12	0.49	1.00	0.534	2.942	1.299	0.08785
0.12	0.50	1.00	0.559	2.944	1.300	0.08791
0.12	0.51	1.00	0.529	2.950	1.294	0.08849
0.12	0.52	1.00	0.534	2.954	1.295	0.08867
0.12	0.53	1.00	0.552	2.958	1.295	0.08892
0.12	0.54	1.00	0.531	2.964	1.294	0.08925
0.12	0.55	1.00	0.565	2.968	1.293	0.08953
0.12	0.56	1.00	0.554	2.975	1.293	0.08992
0.12	0.57	1.00	0.539	2.979	1.290	0.09029
0.12	0.58	1.00	0.537	2.986	1.291	0.09057
0.12	0.59	1.00	0.541	2.992	1.290	0.09097
0.12	0.60	1.00	0.553	2.999	1.294	0.09117
0.12	0.61	1.00	0.548	3.007	1.290	0.09174
0.12	0.62	1.00	0.537	3.013	1.292	0.09197
0.12	0.63	1.00	0.528	3.020	1.290	0.09246
0.12	0.64	1.00	0.549	3.028	1.292	0.09279
0.12	0.65	1.00	0.553	3.035	1.292	0.09321
0.12	0.66	1.00	0.555	3.042	1.291	0.09359
0.12	0.67	1.00	0.523	3.048	1.292	0.09384
0.12	0.68	1.00	0.545	3.054	1.290	0.09428
0.12	0.69	1.00	0.525	3.063	1.290	0.09474
0.12	0.70	1.00	0.551	3.068	1.292	0.09496
0.12	0.71	1.00	0.551	3.074	1.291	0.09528
0.12	0.72	1.00	0.522	3.081	1.290	0.09571
0.12	0.73	1.00	0.539	3.092	1.290	0.09630
0.12	0.74	1.00	0.533	3.099	1.295	0.09648
0.12	0.75	1.00	0.519	3.108	1.292	0.09709
0.12	0.76	1.00	0.531	3.119	1.291	0.09773
0.12	0.77	1.00	0.552	3.129	1.291	0.09826
0.12	0.78	1.00	0.542	3.140	1.290	0.09888
0.12	0.79	1.00	0.555	3.149	1.288	0.09947
0.12	0.80	1.00	0.536	3.161	1.287	0.10017
0.12	0.81	1.00	0.547	3.171	1.283	0.10087
0.12	0.82	1.00	0.549	3.181	1.284	0.10134
0.12	0.83	1.00	0.552	3.193	1.283	0.10202
0.12	0.84	1.00	0.548	3.207	1.283	0.10276
0.12	0.85	1.00	0.560	3.220	1.281	0.10359
0.12	0.86	1.00	0.542	3.230	1.278	0.10428
0.12	0.87	1.00	0.535	3.244	1.274	0.10521
0.12	0.88	1.00	0.544	3.258	1.274	0.10596
0.12	0.89	1.00	0.536	3.275	1.269	0.10713
0.12	0.90	1.00	0.555	3.285	1.268	0.10766
0.12	0.91	1.00	0.562	3.307	1.264	0.10903
0.12	0.92	1.00	0.543	3.332	1.261	0.11052
0.12	0.93	1.00	0.566	3.353	1.258	0.11181
0.12	0.94	1.00	0.545	3.376	1.255	0.11312
0.12	0.95	1.00	0.548	3.404	1.251	0.11483
0.12	0.96	1.00	0.571	3.425	1.244	0.11633
0.12	0.97	1.00	0.554	3.454	1.237	0.11813
0.12	0.98	1.00	0.578	3.506	1.234	0.12110
0.12	0.99	1.00	0.564	3.559	1.216	0.12471
0.12	1.00	1.00	0.565	3.595	1.208	0.12702
0.13	0.01	1.00	0.527	2.834	1.380	0.07809
0.13	0.02	1.00	0.539	2.815	1.358	0.07814
0.13	0.03	1.00	0.534	2.807	1.346	0.07831
0.13	0.04	1.00	0.536	2.807	1.346	0.07831
0.13	0.05	1.00	0.533	2.808	1.349	0.07824
0.13	0.06	1.00	0.555	2.813	1.349	0.07848
0.13	0.07	1.00	0.560	2.818	1.352	0.07859
0.13	0.08	1.00	0.535	2.825	1.359	0.07863
0.13	0.09	1.00	0.515	2.834	1.365	0.07880
0.13	0.10	1.00	0.550	2.850	1.377	0.07914
0.13	0.11	1.00	0.534	2.859	1.382	0.07933
0.13	0.12	1.00	0.551	2.862	1.386	0.07930
0.13	0.13	1.00	0.531	2.866	1.385	0.07958
0.13	0.14	1.00	0.543	2.866	1.385	0.07959
0.13	0.15	1.00	0.554	2.868	1.382	0.07979
0.13	0.16	1.00	0.547	2.868	1.380	0.07992
0.13	0.17	1.00	0.518	2.869	1.377	0.08011
0.13	0.18	1.00	0.548	2.869	1.375	0.08022
0.13	0.19	1.00	0.541	2.870	1.371	0.08050
0.13	0.20	1.00	0.529	2.870	1.370	0.08052
0.13	0.21	1.00	0.549	2.869	1.366	0.08069
0.13	0.22	1.00	0.524	2.870	1.363	0.08082
0.13	0.23	1.00	0.535	2.872	1.360	0.08110
0.13	0.24	1.00	0.552	2.873	1.357	0.08131
0.13	0.25	1.00	0.558	2.873	1.355	0.08141
0.13	0.26	1.00	0.563	2.873	1.350	0.08165
0.13	0.27	1.00	0.554	2.874	1.348	0.08179
0.13	0.28	1.00	0.558	2.875	1.344	0.08207
0.13	0.29	1.00	0.527	2.877	1.341	0.08231
0.13	0.30	1.00	0.526	2.881	1.336	0.08273
0.13	0.31	1.00	0.551	2.878	1.335	0.08267
0.13	0.32	1.00	0.524	2.881	1.333	0.08293
0.13	0.33	1.00	0.564	2.881	1.330	0.08309
0.13	0.34	1.00	0.523	2.884	1.326	0.08342
0.13	0.35	1.00	0.524	2.887	1.323	0.08372
0.13	0.36	1.00	0.557	2.888	1.323	0.08378
0.13	0.37	1.00	0.509	2.892	1.320	0.08416
0.13	0.38	1.00	0.550	2.894	1.318	0.08436
0.13	0.39	1.00	0.520	2.896	1.316	0.08453
0.13	0.40	1.00	0.537	2.899	1.312	0.08493
0.13	0.41	1.00	0.551	2.904	1.311	0.08524
0.13	0.42	1.00	0.555	2.905	1.311	0.08528
0.13	0.43	1.00	0.552	2.909	1.308	0.08562
0.13	0.44	1.00	0.535	2.914	1.306	0.08602
0.13	0.45	1.00	0.510	2.916	1.305	0.08618
0.13	0.46	1.00	0.554	2.920	1.303	0.08645
0.13	0.47	1.00	0.527	2.924	1.300	0.08681
0.13	0.48	1.00	0.544	2.928	1.298	0.08716
0.13	0.49	1.00	0.538	2.931	1.298	0.08732
0.13	0.50	1.00	0.535	2.935	1.297	0.08759
0.13	0.51	1.00	0.524	2.940	1.295	0.08793
0.13	0.52	1.00	0.548	2.946	1.296	0.08823
0.13	0.53	1.00	0.546	2.948	1.298	0.08821
0.13	0.54	1.00	0.527	2.955	1.294	0.08882
0.13	0.55	1.00	0.547	2.962	1.293	0.08919
0.13	0.56	1.00	0.561	2.968	1.295	0.08948
0.13	0.57	1.00	0.528	2.975	1.292	0.08993
0.13	0.58	1.00	0.563	2.980	1.293	0.09018
0.13	0.59	1.00	0.535	2.986	1.293	0.09053
0.13	0.60	1.00	0.543	2.995	1.294	0.09094
0.13	0.61	1.00	0.552	3.001	1.292	0.09133
0.13	0.62	1.00	0.552	3.008	1.293	0.09168
0.13	0.63	1.00	0.555	3.013	1.291	0.09204
0.13	0.64	1.00	0.548	3.025	1.291	0.09266
0.13	0.65	1.00	0.539	3.033	1.293	0.09301
0.13	0.66	1.00	0.539	3.038	1.293	0.09327
0.13	0.67	1.00	0.537	3.045	1.289	0.09384
0.13	0.68	1.00	0.523	3.052	1.288	0.09429
0.13	0.69	1.00	0.550	3.059	1.288	0.09461
0.13	0.70	1.00	0.539	3.067	1.285	0.09518
0.13	0.71	1.00	0.522	3.073	1.287	0.09544
0.13	0.72	1.00	0.549	3.083	1.290	0.09586
0.13	0.73	1.00	0.529	3.090	1.290	0.09622
0.13	0.74	1.00	0.529	3.100	1.289	0.09679
0.13	0.75	1.00	0.546	3.111	1.291	0.09727
0.13	0.76	1.00	0.517	3.121	1.289	0.09795
0.13	0.77	1.00	0.552	3.133	1.288	0.09862
0.13	0.78	1.00	0.556	3.146	1.287	0.09934
0.13	0.79	1.00	0.536	3.154	1.284	0.09993
0.13	0.80	1.00	0.557	3.164	1.283	0.10052
0.13	0.81	1.00	0.556	3.176	1.283	0.10111
0.13	0.82	1.00	0.556	3.187	1.284	0.10167
0.13	0.83	1.00	0.553	3.200	1.282	0.10244
0.13	0.84	1.00	0.555	3.212	1.282	0.10312
0.13	0.85	1.00	0.533	3.223	1.279	0.10382
0.13	0.86	1.00	0.565	3.236	1.276	0.10467
0.13	0.87	1.00	0.544	3.250	1.272	0.10562
0.13	0.88	1.00	0.566	3.264	1.272	0.10636
0.13	0.89	1.00	0.548	3.280	1.267	0.10743
0.13	0.90	1.00	0.561	3.298	1.262	0.10868
0.13	0.91	1.00	0.544	3.322	1.259	0.11005
0.13	0.92	1.00	0.575	3.343	1.256	0.11136
0.13	0.93	1.00	0.571	3.363	1.254	0.11253
0.13	0.94	1.00	0.560	3.385	1.251	0.11381
0.13	0.95	1.00	0.549	3.407	1.244	0.11534
0.13	0.96	1.00	0.566	3.431	1.243	0.11665
0.13	0.97	1.00	0.552	3.452	1.236	0.11809
0.13	0.98	1.00	0.572	3.499	1.232	0.12076
0.13	0.99	1.00	0.560	3.546	1.213	0.12419
0.13	1.00	1.00	0.559	3.578	1.207	0.12617
0.14	0.01	1.00	0.547	2.819	1.379	0.07737
0.14	0.02	1.00	0.538	2.801	1.356	0.07751
0.14	0.03	1.00	0.547	2.795	1.347	0.07760
0.14	0.04	1.00	0.538	2.796	1.347	0.07771
0.14	0.05	1.00	0.522	2.800	1.349	0.07781
0.14	0.06	1.00	0.556	2.804	1.351	0.07791
0.14	0.07	1.00	0.549	2.809	1.353	0.07805
0.14	0.08	1.00	0.550	2.818	1.361	0.07818
0.14	0.09	1.00	0.526	2.830	1.371	0.07832
0.14	0.10	1.00	0.520	2.844	1.384	0.07846
0.14	0.11	1.00	0.527	2.852	1.386	0.07878
0.14	0.12	1.00	0.520	2.857	1.389	0.07887
0.14	0.13	1.00	0.519	2.856	1.388	0.07886
0.14	0.14	1.00	0.548	2.857	1.385	0.07909
0.14	0.15	1.00	0.554	2.858	1.384	0.07921
0.14	0.16	1.00	0.539	2.860	1.382	0.07939
0.14	0.17	1.00	0.543	2.861	1.379	0.07959
0.14	0.18	1.00	0.528	2.859	1.376	0.07967
0.14	0.19	1.00	0.530	2.860	1.372	0.07989
0.14	0.20	1.00	0.523	2.861	1.371	0.07999
0.14	0.21	1.00	0.512	2.861	1.367	0.08019
0.14	0.22	1.00	0.533	2.860	1.365	0.08024
0.14	0.23	1.00	0.526	2.862	1.357	0.08073
0.14	0.24	1.00	0.547	2.861	1.357	0.08067
0.14	0.25	1.00	0.547	2.860	1.354	0.08079
0.14	0.26	1.00	0.536	2.863	1.352	0.08108
0.14	0.27	1.00	0.570	2.864	1.347	0.08129
0.14	0.28	1.00	0.547	2.865	1.344	0.08156
0.14	0.29	1.00	0.525	2.866	1.339	0.08180
0.14	0.30	1.00	0.548	2.869	1.336	0.08211
0.14	0.31	1.00	0.543	2.869	1.335	0.08223
0.14	0.32	1.00	0.574	2.872	1.331	0.08254
0.14	0.33	1.00	0.539	2.873	1.328	0.08276
0.14	0.34	1.00	0.540	2.877	1.326	0.08304
0.14	0.35	1.00	0.547	2.878	1.324	0.08321
0.14	0.36	1.00	0.521	2.880	1.321	0.08345
0.14	0.37	1.00	0.526	2.883	1.318	0.08375
0.14	0.38	1.00	0.526	2.885	1.317	0.08391
0.14	0.39	1.00	0.525	2.889	1.314	0.08429
0.14	0.40	1.00	0.519	2.891	1.314	0.08442
0.14	0.41	1.00	0.522	2.894	1.309	0.08483
0.14	0.42	1.00	0.532	2.896	1.309	0.08493
0.14	0.43	1.00	0.557	2.899	1.307	0.08521
0.14	0.44	1.00	0.524	2.903	1.303	0.08558
0.14	0.45	1.00	0.563	2.907	1.305	0.08572
0.14	0.46	1.00	0.540	2.912	1.300	0.08617
0.14	0.47	1.00	0.550	2.916	1.298	0.08651
0.14	0.48	1.00	0.551	2.919	1.296	0.08679
0.14	0.49	1.00	0.528	2.924	1.296	0.08703
0.14	0.50	1.00	0.560	2.927	1.296	0.08723
0.14	0.51	1.00	0.557	2.933	1.293	0.08769
0.14	0.52	1.00	0.552	2.937	1.292	0.08796
0.14	0.53	1.00	0.558	2.944	1.292	0.08828
0.14	0.54	1.00	0.528	2.948	1.291	0.08854
0.14	0.55	1.00	0.553	2.953	1.290	0.08890
0.14	0.56	1.00	0.566	2.961	1.289	0.08936
0.14	0.57	1.00	0.547	2.968	1.289	0.08972
0.14	0.58	1.00	0.556	2.973	1.292	0.08984
0.14	0.59	1.00	0.545	2.982	1.290	0.09046
0.14	0.60	1.00	0.549	2.990	1.293	0.09069
0.14	0.61	1.00	0.533	2.997	1.290	0.09126
0.14	0.62	1.00	0.524	3.004	1.289	0.09170
0.14	0.63	1.00	0.546	3.012	1.289	0.09207
0.14	0.64	1.00	0.553	3.022	1.288	0.09264
0.14	0.65	1.00	0.532	3.033	1.290	0.09314
0.14	0.66	1.00	0.543	3.042	1.288	0.09373
0.14	0.67	1.00	0.552	3.047	1.288	0.09397
0.14	0.68	1.00	0.545	3.053	1.288	0.09434
0.14	0.69	1.00	0.544	3.059	1.286	0.09473
0.14	0.70	1.00	0.555	3.068	1.288	0.09514
0.14	0.71	1.00	0.532	3.076	1.286	0.09566
0.14	0.72	1.00	0.534	3.084	1.287	0.09603
0.14	0.73	1.00	0.527	3.094	1.289	0.09651
0.14	0.74	1.00	0.550	3.104	1.289	0.09698
0.14	0.75	1.00	0.521	3.114	1.289	0.09754
0.14	0.76	1.00	0.558	3.125	1.288	0.09815
0.14	0.77	1.00	0.531	3.138	1.289	0.09887
0.14	0.78	1.00	0.537	3.151	1.285	0.09969
0.14	0.79	1.00	0.532	3.162	1.285	0.10029
0.14	0.80	1.00	0.554	3.176	1.284	0.10109
0.14	0.81	1.00	0.549	3.188	1.282	0.10184
0.14	0.82	1.00	0.538	3.202	1.283	0.10253
0.14	0.83	1.00	0.556	3.216	1.283	0.10328
0.14	0.84	1.00	0.554	3.223	1.282	0.10373
0.14	0.85	1.00	0.558	3.235	1.278	0.10454
0.14	0.86	1.00	0.524	3.245	1.275	0.10521
0.14	0.87	1.00	0.554	3.259	1.270	0.10618
0.14	0.88	1.00	0.559	3.274	1.267	0.10715
0.14	0.89	1.00	0.535	3.290	1.265	0.10806
0.14	0.90	1.00	0.546	3.307	1.259	0.10931
0.14	0.91	1.00	0.560	3.333	1.256	0.11079
0.14	0.92	1.00	0.568	3.357	1.253	0.11224
0.14	0.93	1.00	0.543	3.374	1.250	0.11327
0.14	0.94	1.00	0.567	3.393	1.245	0.11456
0.14	0.95	1.00	0.559	3.411	1.241	0.11568
0.14	0.96	1.00	0.552	3.430	1.238	0.11681
0.14	0.97	1.00	0.544	3.449	1.237	0.11793
0.14	0.98	1.00	0.607	3.494	1.223	0.12096
0.14	0.99	1.00	0.576	3.532	1.209	0.12364
0.14	1.00	1.00	0.577	3.557	1.200	0.12538
0.15	0.01	1.00	0.553	2.810	1.379	0.07683
0.15	0.02	1.00	0.536	2.794	1.355	0.07713
0.15	0.03	1.00	0.541	2.783	1.348	0.07694
0.15	0.04	1.00	0.520	2.785	1.348	0.07706
0.15	0.05	1.00	0.564	2.790	1.350	0.07723
0.15	0.06	1.00	0.559	2.796	1.352	0.07747
0.15	0.07	1.00	0.510	2.802	1.360	0.07738
0.15	0.08	1.00	0.554	2.811	1.365	0.07760
0.15	0.09	1.00	0.519	2.829	1.383	0.07769
0.15	0.10	1.00	0.549	2.838	1.388	0.07791
0.15	0.11	1.00	0.529	2.845	1.391	0.07817
0.15	0.12	1.00	0.525	2.847	1.390	0.07830
0.15	0.13	1.00	0.557	2.851	1.389	0.07854
0.15	0.14	1.00	0.533	2.850	1.389	0.07849
0.15	0.15	1.00	0.527	2.852	1.387	0.07872
0.15	0.16	1.00	0.532	2.852	1.384	0.07883
0.15	0.17	1.00	0.550	2.851	1.380	0.07899
0.15	0.18	1.00	0.554	2.851	1.377	0.07915
0.15	0.19	1.00	0.550	2.853	1.373	0.07947
0.15	0.20	1.00	0.551	2.852	1.372	0.07948
0.15	0.21	1.00	0.567	2.853	1.366	0.07976
0.15	0.22	1.00	0.562	2.853	1.363	0.07994
0.15	0.23	1.00	0.519	2.854	1.360	0.08011
0.15	0.24	1.00	0.530	2.855	1.358	0.08030
0.15	0.25	1.00	0.524	2.854	1.355	0.08038
0.15	0.26	1.00	0.551	2.855	1.351	0.08067
0.15	0.27	1.00	0.537	2.856	1.346	0.08098
0.15	0.28	1.00	0.537	2.856	1.345	0.08104
0.15	0.29	1.00	0.532	2.856	1.340	0.08124
0.15	0.30	1.00	0.558	2.859	1.336	0.08161
0.15	0.31	1.00	0.544	2.861	1.334	0.08178
0.15	0.32	1.00	0.531	2.861	1.330	0.08202
0.15	0.33	1.00	0.520	2.863	1.329	0.08218
0.15	0.34	1.00	0.519	2.866	1.325	0.08252
0.15	0.35	1.00	0.521	2.868	1.321	0.08282
0.15	0.36	1.00	0.535	2.872	1.319	0.08313
0.15	0.37	1.00	0.519	2.874	1.316	0.08336
0.15	0.38	1.00	0.543	2.876	1.318	0.08340
0.15	0.39	1.00	0.530	2.881	1.312	0.08399
0.15	0.40	1.00	0.527	2.882	1.313	0.08398
0.15	0.41	1.00	0.521	2.885	1.308	0.08436
0.15	0.42	1.00	0.546	2.889	1.306	0.08469
0.15	0.43	1.00	0.553	2.892	1.305	0.08488
0.15	0.44	1.00	0.550	2.895	1.304	0.08508
0.15	0.45	1.00	0.547	2.901	1.303	0.08547
0.15	0.46	1.00	0.539	2.904	1.298	0.08589
0.15	0.47	1.00	0.539	2.909	1.298	0.08616
0.15	0.48	1.00	0.517	2.913	1.295	0.08652
0.15	0.49	1.00	0.539	2.917	1.295	0.08670
0.15	0.50	1.00	0.538	2.922	1.296	0.08692
0.15	0.51	1.00	0.555	2.927	1.294	0.08729
0.15	0.52	1.00	0.530	2.931	1.290	0.08771
0.15	0.53	1.00	0.562	2.937	1.292	0.08796
0.15	0.54	1.00	0.544	2.942	1.290	0.08828
0.15	0.55	1.00	0.543	2.948	1.290	0.08859
0.15	0.56	1.00	0.554	2.955	1.287	0.08914
0.15	0.57	1.00	0.535	2.961	1.291	0.08929
0.15	0.58	1.00	0.562	2.970	1.290	0.08978
0.15	0.59	1.00	0.549	2.975	1.289	0.09010
0.15	0.60	1.00	0.536	2.984	1.291	0.09048
0.15	0.61	1.00	0.550	2.993	1.290	0.09099
0.15	0.62	1.00	0.551	3.002	1.289	0.09154
0.15	0.63	1.00	0.527	3.011	1.290	0.09196
0.15	0.64	1.00	0.527	3.021	1.292	0.09242
0.15	0.65	1.00	0.526	3.032	1.289	0.09318
0.15	0.66	1.00	0.528	3.041	1.285	0.09384
0.15	0.67	1.00	0.520	3.049	1.283	0.09438
0.15	0.68	1.00	0.554	3.056	1.281	0.09484
0.15	0.69	1.00	0.554	3.064	1.281	0.09529
0.15	0.70	1.00	0.548	3.074	1.284	0.09564
0.15	0.71	1.00	0.551	3.084	1.280	0.09635
0.15	0.72	1.00	0.527	3.094	1.282	0.09684
0.15	0.73	1.00	0.528	3.106	1.283	0.09737
0.15	0.74	1.00	0.535	3.115	1.284	0.09787
0.15	0.75	1.00	0.556	3.124	1.286	0.09823
0.15	0.76	1.00	0.531	3.133	1.285	0.09877
0.15	0.77	1.00	0.544	3.148	1.282	0.09969
0.15	0.78	1.00	0.563	3.164	1.282	0.10056
0.15	0.79	1.00	0.541	3.179	1.280	0.10144
0.15	0.80	1.00	0.548	3.187	1.282	0.10180
0.15	0.81	1.00	0.550	3.203	1.283	0.10258
0.15	0.82	1.00	0.552	3.212	1.284	0.10300
0.15	0.83	1.00	0.538	3.231	1.281	0.10418
0.15	0.84	1.00	0.518	3.239	1.282	0.10454
0.15	0.85	1.00	0.552	3.248	1.275	0.10536
0.15	0.86	1.00	0.562	3.256	1.270	0.10602
0.15	0.87	1.00	0.555	3.267	1.265	0.10685
0.15	0.88	1.00	0.561	3.285	1.261	0.10796
0.15	0.89	1.00	0.552	3.300	1.257	0.10896
0.15	0.90	1.00	0.565	3.321	1.253	0.11029
0.15	0.91	1.00	0.552	3.344	1.251	0.11166
0.15	0.92	1.00	0.550	3.370	1.249	0.11313
0.15	0.93	1.00	0.571	3.387	1.247	0.11414
0.15	0.94	1.00	0.575	3.401	1.240	0.11517
0.15	0.95	1.00	0.577	3.423	1.239	0.11645
0.15	0.96	1.00	0.572	3.437	1.234	0.11737
0.15	0.97	1.00	0.550	3.452	1.231	0.11834
0.15	0.98	1.00	0.552	3.490	1.218	0.12096
0.15	0.99	1.00	0.586	3.521	1.201	0.12341
0.15	1.00	1.00	0.589	3.539	1.197	0.12454
0.16	0.01	1.00	0.542	2.798	1.377	0.07633
0.16	0.02	1.00	0.536	2.781	1.356	0.07643
0.16	0.03	1.00	0.534	2.774	1.346	0.07656
0.16	0.04	1.00	0.556	2.777	1.348	0.07663
0.16	0.05	1.00	0.530	2.782	1.352	0.07669
0.16	0.06	1.00	0.535	2.786	1.357	0.07664
0.16	0.07	1.00	0.553	2.796	1.358	0.07713
0.16	0.08	1.00	0.530	2.809	1.369	0.07731
0.16	0.09	1.00	0.531	2.825	1.387	0.07724
0.16	0.10	1.00	0.549	2.834	1.392	0.07748
0.16	0.11	1.00	0.520	2.840	1.392	0.07784
0.16	0.12	1.00	0.557	2.841	1.393	0.07782
0.16	0.13	1.00	0.524	2.843	1.390	0.07809
0.16	0.14	1.00	0.539	2.844	1.390	0.07814
0.16	0.15	1.00	0.534	2.843	1.388	0.07818
0.16	0.16	1.00	0.532	2.844	1.384	0.07839
0.16	0.17	1.00	0.558	2.844	1.381	0.07858
0.16	0.18	1.00	0.551	2.844	1.377	0.07876
0.16	0.19	1.00	0.548	2.844	1.375	0.07885
0.16	0.20	1.00	0.545	2.843	1.370	0.07907
0.16	0.21	1.00	0.543	2.844	1.366	0.07931
0.16	0.22	1.00	0.547	2.844	1.363	0.07951
0.16	0.23	1.00	0.520	2.846	1.360	0.07971
0.16	0.24	1.00	0.532	2.847	1.358	0.07986
0.16	0.25	1.00	0.540	2.845	1.353	0.08005
0.16	0.26	1.00	0.534	2.847	1.349	0.08032
0.16	0.27	1.00	0.534	2.848	1.344	0.08061
0.16	0.28	1.00	0.554	2.850	1.342	0.08079
0.16	0.29	1.00	0.547	2.849	1.338	0.08098
0.16	0.30	1.00	0.555	2.852	1.335	0.08123
0.16	0.31	1.00	0.554	2.852	1.333	0.08137
0.16	0.32	1.00	0.516	2.854	1.331	0.08162
0.16	0.33	1.00	0.526	2.855	1.326	0.08190
0.16	0.34	1.00	0.538	2.859	1.323	0.08226
0.16	0.35	1.00	0.549	2.860	1.323	0.08227
0.16	0.36	1.00	0.526	2.865	1.318	0.08281
0.16	0.37	1.00	0.533	2.868	1.315	0.08309
0.16	0.38	1.00	0.515	2.869	1.313	0.08326
0.16	0.39	1.00	0.519	2.873	1.311	0.08356
0.16	0.40	1.00	0.541	2.874	1.312	0.08357
0.16	0.41	1.00	0.557	2.879	1.308	0.08408
0.16	0.42	1.00	0.551	2.881	1.308	0.08415
0.16	0.43	1.00	0.526	2.886	1.301	0.08478
0.16	0.44	1.00	0.550	2.889	1.302	0.08489
0.16	0.45	1.00	0.546	2.893	1.300	0.08518
0.16	0.46	1.00	0.523	2.898	1.298	0.08555
0.16	0.47	1.00	0.518	2.900	1.296	0.08578
0.16	0.48	1.00	0.519	2.906	1.297	0.08602
0.16	0.49	1.00	0.520	2.912	1.294	0.08647
0.16	0.50	1.00	0.560	2.916	1.293	0.08676
0.16	0.51	1.00	0.550	2.922	1.292	0.08716
0.16	0.52	1.00	0.542	2.928	1.293	0.08738
0.16	0.53	1.00	0.561	2.933	1.290	0.08785
0.16	0.54	1.00	0.546	2.940	1.290	0.08819
0.16	0.55	1.00	0.516	2.945	1.290	0.08850
0.16	0.56	1.00	0.526	2.952	1.288	0.08891
0.16	0.57	1.00	0.520	2.959	1.289	0.08924
0.16	0.58	1.00	0.550	2.966	1.291	0.08951
0.16	0.59	1.00	0.537	2.974	1.290	0.08999
0.16	0.60	1.00	0.549	2.981	1.292	0.09028
0.16	0.61	1.00	0.567	2.991	1.291	0.09087
0.16	0.62	1.00	0.546	3.004	1.288	0.09171
0.16	0.63	1.00	0.530	3.015	1.290	0.09218
0.16	0.64	1.00	0.526	3.023	1.291	0.09257
0.16	0.65	1.00	0.529	3.036	1.288	0.09343
0.16	0.66	1.00	0.520	3.044	1.283	0.09411
0.16	0.67	1.00	0.551	3.054	1.280	0.09477
0.16	0.68	1.00	0.545	3.062	1.279	0.09524
0.16	0.69	1.00	0.538	3.070	1.279	0.09567
0.16	0.70	1.00	0.529	3.079	1.279	0.09616
0.16	0.71	1.00	0.542	3.088	1.281	0.09654
0.16	0.72	1.00	0.551	3.098	1.280	0.09711
0.16	0.73	1.00	0.538	3.111	1.281	0.09778
0.16	0.74	1.00	0.549	3.123	1.279	0.09849
0.16	0.75	1.00	0.523	3.132	1.278	0.09907
0.16	0.76	1.00	0.558	3.147	1.278	0.09979
0.16	0.77	1.00	0.559	3.162	1.284	0.10036
0.16	0.78	1.00	0.527	3.175	1.280	0.10123
0.16	0.79	1.00	0.553	3.188	1.275	0.10216
0.16	0.80	1.00	0.557	3.201	1.279	0.10266
0.16	0.81	1.00	0.556	3.218	1.278	0.10361
0.16	0.82	1.00	0.544	3.227	1.279	0.10404
0.16	0.83	1.00	0.557	3.240	1.278	0.10481
0.16	0.84	1.00	0.540	3.249	1.272	0.10555
0.16	0.85	1.00	0.534	3.261	1.267	0.10642
0.16	0.86	1.00	0.538	3.268	1.266	0.10684
0.16	0.87	1.00	0.555	3.281	1.264	0.10766
0.16	0.88	1.00	0.560	3.290	1.259	0.10834
0.16	0.89	1.00	0.548	3.307	1.257	0.10936
0.16	0.90	1.00	0.575	3.327	1.252	0.11068
0.16	0.91	1.00	0.572	3.353	1.248	0.11226
0.16	0.92	1.00	0.546	3.385	1.240	0.11434
0.16	0.93	1.00	0.555	3.400	1.238	0.11519
0.16	0.94	1.00	0.539	3.411	1.238	0.11583
0.16	0.95	1.00	0.580	3.430	1.235	0.11694
0.16	0.96	1.00	0.548	3.446	1.230	0.11808
0.16	0.97	1.00	0.555	3.462	1.225	0.11916
0.16	0.98	1.00	0.558	3.484	1.211	0.12098
0.16	0.99	1.00	0.579	3.509	1.197	0.12296
0.16	1.00	1.00	0.552	3.526	1.196	0.12391
0.17	0.01	1.00	0.542	2.789	1.376	0.07588
0.17	0.02	1.00	0.552	2.772	1.356	0.07593
0.17	0.03	1.00	0.515	2.765	1.345	0.07614
0.17	0.04	1.00	0.553	2.767	1.348	0.07612
0.17	0.05	1.00	0.530	2.773	1.352	0.07621
0.17	0.06	1.00	0.534	2.780	1.355	0.07643
0.17	0.07	1.00	0.526	2.790	1.364	0.07652
0.17	0.08	1.00	0.548	2.807	1.377	0.07678
0.17	0.09	1.00	0.519	2.821	1.391	0.07683
0.17	0.10	1.00	0.544	2.827	1.395	0.07698
0.17	0.11	1.00	0.526	2.832	1.394	0.07726
0.17	0.12	1.00	0.526	2.837	1.395	0.07752
0.17	0.13	1.00	0.544	2.837	1.393	0.07759
0.17	0.14	1.00	0.523	2.837	1.389	0.07779
0.17	0.15	1.00	0.531	2.835	1.389	0.07769
0.17	0.16	1.00	0.532	2.836	1.387	0.07786
0.17	0.17	1.00	0.545	2.836	1.382	0.07809
0.17	0.18	1.00	0.524	2.836	1.378	0.07829
0.17	0.19	1.00	0.548	2.836	1.374	0.07851
0.17	0.20	1.00	0.547	2.835	1.373	0.07850
0.17	0.21	1.00	0.534	2.837	1.369	0.07878
0.17	0.22	1.00	0.518	2.838	1.366	0.07899
0.17	0.23	1.00	0.518	2.837	1.361	0.07918
0.17	0.24	1.00	0.527	2.839	1.357	0.07946
0.17	0.25	1.00	0.550	2.838	1.353	0.07963
0.17	0.26	1.00	0.544	2.837	1.349	0.07978
0.17	0.27	1.00	0.526	2.839	1.346	0.08001
0.17	0.28	1.00	0.547	2.841	1.341	0.08038
0.17	0.29	1.00	0.554	2.842	1.338	0.08057
0.17	0.30	1.00	0.541	2.844	1.334	0.08092
0.17	0.31	1.00	0.511	2.846	1.332	0.08111
0.17	0.32	1.00	0.548	2.849	1.328	0.08147
0.17	0.33	1.00	0.536	2.848	1.325	0.08153
0.17	0.34	1.00	0.515	2.853	1.322	0.08194
0.17	0.35	1.00	0.531	2.855	1.320	0.08218
0.17	0.36	1.00	0.534	2.856	1.318	0.08237
0.17	0.37	1.00	0.561	2.860	1.316	0.08262
0.17	0.38	1.00	0.528	2.862	1.311	0.08298
0.17	0.39	1.00	0.537	2.865	1.309	0.08325
0.17	0.40	1.00	0.548	2.870	1.308	0.08354
0.17	0.41	1.00	0.513	2.873	1.307	0.08380
0.17	0.42	1.00	0.552	2.877	1.303	0.08418
0.17	0.43	1.00	0.576	2.880	1.303	0.08438
0.17	0.44	1.00	0.531	2.884	1.301	0.08466
0.17	0.45	1.00	0.531	2.888	1.299	0.08498
0.17	0.46	1.00	0.536	2.894	1.297	0.08539
0.17	0.47	1.00	0.556	2.898	1.295	0.08567
0.17	0.48	1.00	0.528	2.903	1.295	0.08596
0.17	0.49	1.00	0.553	2.908	1.293	0.08630
0.17	0.50	1.00	0.551	2.913	1.294	0.08656
0.17	0.51	1.00	0.518	2.920	1.290	0.08711
0.17	0.52	1.00	0.531	2.925	1.293	0.08727
0.17	0.53	1.00	0.544	2.931	1.289	0.08778
0.17	0.54	1.00	0.552	2.937	1.290	0.08802
0.17	0.55	1.00	0.524	2.942	1.291	0.08824
0.17	0.56	1.00	0.551	2.948	1.288	0.08871
0.17	0.57	1.00	0.529	2.956	1.291	0.08896
0.17	0.58	1.00	0.546	2.964	1.290	0.08945
0.17	0.59	1.00	0.551	2.970	1.290	0.08978
0.17	0.60	1.00	0.531	2.979	1.290	0.09027
0.17	0.61	1.00	0.564	2.994	1.289	0.09111
0.17	0.62	1.00	0.532	3.004	1.291	0.09156
0.17	0.63	1.00	0.546	3.018	1.290	0.09241
0.17	0.64	1.00	0.545	3.026	1.291	0.09273
0.17	0.65	1.00	0.546	3.041	1.284	0.09384
0.17	0.66	1.00	0.553	3.050	1.279	0.09461
0.17	0.67	1.00	0.564	3.059	1.277	0.09519
0.17	0.68	1.00	0.517	3.070	1.274	0.09591
0.17	0.69	1.00	0.541	3.079	1.277	0.09628
0.17	0.70	1.00	0.559	3.090	1.274	0.09696
0.17	0.71	1.00	0.527	3.098	1.276	0.09732
0.17	0.72	1.00	0.550	3.108	1.273	0.09800
0.17	0.73	1.00	0.520	3.120	1.273	0.09860
0.17	0.74	1.00	0.546	3.131	1.274	0.09919
0.17	0.75	1.00	0.527	3.141	1.276	0.09959
0.17	0.76	1.00	0.514	3.154	1.274	0.10043
0.17	0.77	1.00	0.557	3.165	1.273	0.10104
0.17	0.78	1.00	0.534	3.179	1.274	0.10173
0.17	0.79	1.00	0.558	3.194	1.276	0.10246
0.17	0.80	1.00	0.567	3.213	1.274	0.10359
0.17	0.81	1.00	0.546	3.229	1.269	0.10463
0.17	0.82	1.00	0.540	3.244	1.269	0.10546
0.17	0.83	1.00	0.553	3.260	1.267	0.10639
0.17	0.84	1.00	0.535	3.269	1.262	0.10710
0.17	0.85	1.00	0.544	3.277	1.261	0.10757
0.17	0.86	1.00	0.538	3.286	1.262	0.10802
0.17	0.87	1.00	0.557	3.294	1.262	0.10844
0.17	0.88	1.00	0.561	3.301	1.258	0.10899
0.17	0.89	1.00	0.567	3.316	1.252	0.11008
0.17	0.90	1.00	0.534	3.338	1.248	0.11143
0.17	0.91	1.00	0.557	3.358	1.245	0.11265
0.17	0.92	1.00	0.567	3.384	1.239	0.11433
0.17	0.93	1.00	0.569	3.406	1.232	0.11581
0.17	0.94	1.00	0.557	3.420	1.237	0.11633
0.17	0.95	1.00	0.602	3.433	1.230	0.11739
0.17	0.96	1.00	0.576	3.454	1.218	0.11905
0.17	0.97	1.00	0.573	3.463	1.217	0.11958
0.17	0.98	1.00	0.566	3.483	1.203	0.12131
0.17	0.99	1.00	0.587	3.499	1.194	0.12256
0.17	1.00	1.00	0.616	3.510	1.192	0.12326
0.18	0.01	1.00	0.558	2.782	1.376	0.07549
0.18	0.02	1.00	0.521	2.763	1.356	0.07548
0.18	0.03	1.00	0.519	2.757	1.347	0.07556
0.18	0.04	1.00	0.549	2.761	1.350	0.07566
0.18	0.05	1.00	0.520	2.767	1.356	0.07573
0.18	0.06	1.00	0.518	2.774	1.358	0.07592
0.18	0.07	1.00	0.537	2.787	1.367	0.07620
0.18	0.08	1.00	0.524	2.806	1.386	0.07627
0.18	0.09	1.00	0.547	2.818	1.395	0.07646
0.18	0.10	1.00	0.548	2.824	1.398	0.07669
0.18	0.11	1.00	0.546	2.827	1.400	0.07675
0.18	0.12	1.00	0.515	2.830	1.397	0.07705
0.18	0.13	1.00	0.528	2.830	1.395	0.07713
0.18	0.14	1.00	0.520	2.831	1.393	0.07729
0.18	0.15	1.00	0.528	2.829	1.389	0.07739
0.18	0.16	1.00	0.524	2.831	1.385	0.07766
0.18	0.17	1.00	0.552	2.830	1.385	0.07762
0.18	0.18	1.00	0.533	2.830	1.378	0.07796
0.18	0.19	1.00	0.579	2.830	1.376	0.07811
0.18	0.20	1.00	0.533	2.830	1.370	0.07836
0.18	0.21	1.00	0.545	2.831	1.367	0.07854
0.18	0.22	1.00	0.527	2.829	1.365	0.07856
0.18	0.23	1.00	0.539	2.830	1.359	0.07892
0.18	0.24	1.00	0.548	2.830	1.356	0.07909
0.18	0.25	1.00	0.541	2.830	1.352	0.07926
0.18	0.26	1.00	0.549	2.832	1.348	0.07954
0.18	0.27	1.00	0.518	2.833	1.344	0.07983
0.18	0.28	1.00	0.538	2.835	1.339	0.08016
0.18	0.29	1.00	0.530	2.836	1.337	0.08036
0.18	0.30	1.00	0.528	2.835	1.331	0.08055
0.18	0.31	1.00	0.530	2.839	1.330	0.08081
0.18	0.32	1.00	0.511	2.840	1.326	0.08107
0.18	0.33	1.00	0.550	2.841	1.324	0.08120
0.18	0.34	1.00	0.547	2.846	1.322	0.08159
0.18	0.35	1.00	0.540	2.847	1.317	0.08193
0.18	0.36	1.00	0.527	2.850	1.316	0.08214
0.18	0.37	1.00	0.546	2.852	1.313	0.08238
0.18	0.38	1.00	0.540	2.856	1.310	0.08274
0.18	0.39	1.00	0.512	2.859	1.307	0.08303
0.18	0.40	1.00	0.535	2.863	1.307	0.08320
0.18	0.41	1.00	0.545	2.868	1.306	0.08356
0.18	0.42	1.00	0.539	2.871	1.303	0.08386
0.18	0.43	1.00	0.532	2.876	1.303	0.08415
0.18	0.44	1.00	0.537	2.879	1.300	0.08446
0.18	0.45	1.00	0.547	2.883	1.301	0.08464
0.18	0.46	1.00	0.542	2.888	1.296	0.08509
0.18	0.47	1.00	0.517	2.892	1.295	0.08537
0.18	0.48	1.00	0.550	2.898	1.296	0.08563
0.18	0.49	1.00	0.542	2.901	1.295	0.08589
0.18	0.50	1.00	0.566	2.908	1.293	0.08631
0.18	0.51	1.00	0.543	2.914	1.292	0.08668
0.18	0.52	1.00	0.547	2.920	1.292	0.08704
0.18	0.53	1.00	0.548	2.927	1.289	0.08752
0.18	0.54	1.00	0.534	2.934	1.290	0.08785
0.18	0.55	1.00	0.529	2.942	1.290	0.08827
0.18	0.56	1.00	0.537	2.950	1.290	0.08870
0.18	0.57	1.00	0.534	2.957	1.292	0.08900
0.18	0.58	1.00	0.528	2.962	1.291	0.08933
0.18	0.59	1.00	0.545	2.972	1.291	0.08982
0.18	0.60	1.00	0.549	2.983	1.290	0.09049
0.18	0.61	1.00	0.537	2.995	1.292	0.09103
0.18	0.62	1.00	0.523	3.009	1.294	0.09171
0.18	0.63	1.00	0.520	3.024	1.289	0.09270
0.18	0.64	1.00	0.541	3.036	1.287	0.09347
0.18	0.65	1.00	0.540	3.045	1.279	0.09434
0.18	0.66	1.00	0.556	3.057	1.281	0.09488
0.18	0.67	1.00	0.551	3.069	1.277	0.09574
0.18	0.68	1.00	0.550	3.083	1.273	0.09662
0.18	0.69	1.00	0.532	3.090	1.273	0.09703
0.18	0.70	1.00	0.547	3.099	1.272	0.09755
0.18	0.71	1.00	0.558	3.106	1.270	0.09806
0.18	0.72	1.00	0.540	3.116	1.266	0.09878
0.18	0.73	1.00	0.560	3.127	1.267	0.09928
0.18	0.74	1.00	0.536	3.138	1.264	0.10001
0.18	0.75	1.00	0.529	3.151	1.268	0.10051
0.18	0.76	1.00	0.557	3.164	1.269	0.10119
0.18	0.77	1.00	0.524	3.178	1.265	0.10211
0.18	0.78	1.00	0.536	3.193	1.267	0.10280
0.18	0.79	1.00	0.539	3.213	1.266	0.10392
0.18	0.80	1.00	0.548	3.228	1.265	0.10480
0.18	0.81	1.00	0.550	3.243	1.263	0.10567
0.18	0.82	1.00	0.560	3.262	1.257	0.10696
0.18	0.83	1.00	0.561	3.279	1.248	0.10831
0.18	0.84	1.00	0.527	3.288	1.248	0.10881
0.18	0.85	1.00	0.545	3.295	1.246	0.10928
0.18	0.86	1.00	0.553	3.302	1.248	0.10953
0.18	0.87	1.00	0.568	3.310	1.250	0.10987
0.18	0.88	1.00	0.552	3.319	1.254	0.11020
0.18	0.89	1.00	0.563	3.334	1.249	0.11118
0.18	0.90	1.00	0.564	3.344	1.246	0.11185
0.18	0.91	1.00	0.560	3.362	1.244	0.11293
0.18	0.92	1.00	0.570	3.381	1.234	0.11439
0.18	0.93	1.00	0.542	3.404	1.233	0.11568
0.18	0.94	1.00	0.556	3.426	1.226	0.11719
0.18	0.95	1.00	0.566	3.438	1.218	0.11819
0.18	0.96	1.00	0.565	3.453	1.213	0.11924
0.18	0.97	1.00	0.568	3.462	1.203	0.12014
0.18	0.98	1.00	0.585	3.473	1.198	0.12097
0.18	0.99	1.00	0.553	3.489	1.194	0.12203
0.18	1.00	1.00	0.557	3.498	1.193	0.12256
0.19	0.01	1.00	0.523	2.773	1.374	0.07508
0.19	0.02	1.00	0.551	2.755	1.354	0.07515
0.19	0.03	1.00	0.541	2.750	1.347	0.07521
0.19	0.04	1.00	0.555	2.755	1.351	0.07531
0.19	0.05	1.00	0.526	2.762	1.355	0.07548
0.19	0.06	1.00	0.536	2.769	1.362	0.07546
0.19	0.07	1.00	0.541	2.781	1.373	0.07559
0.19	0.08	1.00	0.523	2.805	1.389	0.07609
0.19	0.09	1.00	0.564	2.812	1.397	0.07607
0.19	0.10	1.00	0.527	2.819	1.400	0.07633
0.19	0.11	1.00	0.528	2.824	1.400	0.07658
0.19	0.12	1.00	0.518	2.824	1.400	0.07660
0.19	0.13	1.00	0.550	2.824	1.399	0.07662
0.19	0.14	1.00	0.515	2.825	1.394	0.07687
0.19	0.15	1.00	0.521	2.825	1.391	0.07709
0.19	0.16	1.00	0.514	2.824	1.389	0.07712
0.19	0.17	1.00	0.531	2.826	1.384	0.07744
0.19	0.18	1.00	0.520	2.823	1.380	0.07746
0.19	0.19	1.00	0.526	2.823	1.377	0.07766
0.19	0.20	1.00	0.526	2.823	1.372	0.07793
0.19	0.21	1.00	0.521	2.825	1.371	0.07808
0.19	0.22	1.00	0.549	2.825	1.365	0.07832
0.19	0.23	1.00	0.520	2.825	1.362	0.07846
0.19	0.24	1.00	0.529	2.824	1.356	0.07875
0.19	0.25	1.00	0.550	2.827	1.352	0.07909
0.19	0.26	1.00	0.516	2.827	1.348	0.07929
0.19	0.27	1.00	0.547	2.826	1.343	0.07946
0.19	0.28	1.00	0.516	2.827	1.341	0.07966
0.19	0.29	1.00	0.528	2.829	1.335	0.08007
0.19	0.30	1.00	0.532	2.829	1.332	0.08019
0.19	0.31	1.00	0.524	2.831	1.329	0.08046
0.19	0.32	1.00	0.532	2.833	1.327	0.08065
0.19	0.33	1.00	0.525	2.835	1.324	0.08089
0.19	0.34	1.00	0.545	2.838	1.320	0.08124
0.19	0.35	1.00	0.523	2.840	1.318	0.08150
0.19	0.36	1.00	0.518	2.842	1.314	0.08177
0.19	0.37	1.00	0.552	2.846	1.314	0.08198
0.19	0.38	1.00	0.521	2.849	1.311	0.08233
0.19	0.39	1.00	0.519	2.853	1.310	0.08256
0.19	0.40	1.00	0.530	2.860	1.308	0.08300
0.19	0.41	1.00	0.522	2.863	1.305	0.08334
0.19	0.42	1.00	0.531	2.868	1.304	0.08366
0.19	0.43	1.00	0.536	2.872	1.302	0.08395
0.19	0.44	1.00	0.524	2.875	1.300	0.08424
0.19	0.45	1.00	0.553	2.882	1.301	0.08455
0.19	0.46	1.00	0.524	2.886	1.297	0.08493
0.19	0.47	1.00	0.542	2.891	1.297	0.08522
0.19	0.48	1.00	0.554	2.896	1.295	0.08555
0.19	0.49	1.00	0.534	2.903	1.293	0.08603
0.19	0.50	1.00	0.515	2.908	1.292	0.08636
0.19	0.51	1.00	0.546	2.914	1.293	0.08665
0.19	0.52	1.00	0.536	2.921	1.288	0.08726
0.19	0.53	1.00	0.553	2.927	1.290	0.08747
0.19	0.54	1.00	0.516	2.932	1.291	0.08770
0.19	0.55	1.00	0.518	2.941	1.292	0.08815
0.19	0.56	1.00	0.529	2.950	1.291	0.08864
0.19	0.57	1.00	0.547	2.956	1.294	0.08884
0.19	0.58	1.00	0.548	2.964	1.291	0.08940
0.19	0.59	1.00	0.530	2.974	1.293	0.08986
0.19	0.60	1.00	0.566	2.985	1.294	0.09038
0.19	0.61	1.00	0.549	3.002	1.294	0.09131
0.19	0.62	1.00	0.542	3.016	1.294	0.09204
0.19	0.63	1.00	0.514	3.031	1.290	0.09306
0.19	0.64	1.00	0.542	3.045	1.286	0.09402
0.19	0.65	1.00	0.553	3.057	1.280	0.09496
0.19	0.66	1.00	0.572	3.069	1.275	0.09581
0.19	0.67	1.00	0.555	3.081	1.273	0.09653
0.19	0.68	1.00	0.548	3.091	1.273	0.09707
0.19	0.69	1.00	0.563	3.099	1.268	0.09774
0.19	0.70	1.00	0.527	3.108	1.267	0.09826
0.19	0.71	1.00	0.537	3.115	1.266	0.09868
0.19	0.72	1.00	0.546	3.127	1.262	0.09955
0.19	0.73	1.00	0.554	3.135	1.260	0.10006
0.19	0.74	1.00	0.556	3.144	1.261	0.10051
0.19	0.75	1.00	0.543	3.158	1.264	0.10108
0.19	0.76	1.00	0.550	3.171	1.261	0.10191
0.19	0.77	1.00	0.517	3.184	1.258	0.10277
0.19	0.78	1.00	0.541	3.199	1.256	0.10369
0.19	0.79	1.00	0.555	3.217	1.256	0.10464
0.19	0.80	1.00	0.561	3.236	1.255	0.10571
0.19	0.81	1.00	0.559	3.257	1.245	0.10731
0.19	0.82	1.00	0.536	3.274	1.241	0.10834
0.19	0.83	1.00	0.559	3.285	1.240	0.10899
0.19	0.84	1.00	0.557	3.297	1.236	0.10984
0.19	0.85	1.00	0.562	3.305	1.237	0.11020
0.19	0.86	1.00	0.550	3.314	1.238	0.11064
0.19	0.87	1.00	0.552	3.323	1.238	0.11111
0.19	0.88	1.00	0.553	3.335	1.243	0.11156
0.19	0.89	1.00	0.564	3.344	1.240	0.11213
0.19	0.90	1.00	0.560	3.350	1.243	0.11233
0.19	0.91	1.00	0.564	3.371	1.234	0.11388
0.19	0.92	1.00	0.560	3.387	1.234	0.11474
0.19	0.93	1.00	0.540	3.406	1.222	0.11627
0.19	0.94	1.00	0.558	3.423	1.214	0.11758
0.19	0.95	1.00	0.541	3.439	1.205	0.11886
0.19	0.96	1.00	0.539	3.451	1.201	0.11966
0.19	0.97	1.00	0.557	3.459	1.197	0.12031
0.19	0.98	1.00	0.549	3.464	1.198	0.12053
0.19	0.99	1.00	0.560	3.475	1.191	0.12144
0.19	1.00	1.00	0.550	3.487	1.193	0.12201
0.20	0.01	1.00	0.532	2.766	1.374	0.07473
0.20	0.02	1.00	0.546	2.748	1.356	0.07468
0.20	0.03	1.00	0.546	2.743	1.346	0.07486
0.20	0.04	1.00	0.516	2.748	1.350	0.07496
0.20	0.05	1.00	0.557	2.755	1.357	0.07498
0.20	0.06	1.00	0.526	2.765	1.363	0.07522
0.20	0.07	1.00	0.524	2.780	1.377	0.07534
0.20	0.08	1.00	0.522	2.800	1.397	0.07542
0.20	0.09	1.00	0.528	2.808	1.400	0.07573
0.20	0.10	1.00	0.526	2.816	1.403	0.07594
0.20	0.11	1.00	0.549	2.820	1.402	0.07624
0.20	0.12	1.00	0.530	2.821	1.401	0.07636
0.20	0.13	1.00	0.525	2.822	1.398	0.07656
0.20	0.14	1.00	0.537	2.820	1.395	0.07663
0.20	0.15	1.00	0.523	2.820	1.394	0.07666
0.20	0.16	1.00	0.557	2.822	1.393	0.07679
0.20	0.17	1.00	0.547	2.820	1.387	0.07699
0.20	0.18	1.00	0.553	2.817	1.382	0.07707
0.20	0.19	1.00	0.531	2.816	1.379	0.07714
0.20	0.20	1.00	0.534	2.817	1.376	0.07736
0.20	0.21	1.00	0.548	2.819	1.373	0.07764
0.20	0.22	1.00	0.528	2.821	1.367	0.07800
0.20	0.23	1.00	0.551	2.822	1.362	0.07832
0.20	0.24	1.00	0.522	2.819	1.356	0.07846
0.20	0.25	1.00	0.542	2.818	1.351	0.07868
0.20	0.26	1.00	0.530	2.818	1.346	0.07891
0.20	0.27	1.00	0.555	2.818	1.341	0.07916
0.20	0.28	1.00	0.548	2.819	1.338	0.07934
0.20	0.29	1.00	0.526	2.822	1.336	0.07961
0.20	0.30	1.00	0.532	2.821	1.332	0.07976
0.20	0.31	1.00	0.545	2.824	1.328	0.08015
0.20	0.32	1.00	0.531	2.828	1.323	0.08057
0.20	0.33	1.00	0.531	2.830	1.322	0.08071
0.20	0.34	1.00	0.544	2.834	1.316	0.08125
0.20	0.35	1.00	0.536	2.836	1.315	0.08136
0.20	0.36	1.00	0.554	2.837	1.312	0.08158
0.20	0.37	1.00	0.548	2.841	1.312	0.08181
0.20	0.38	1.00	0.550	2.845	1.310	0.08217
0.20	0.39	1.00	0.532	2.848	1.309	0.08231
0.20	0.40	1.00	0.536	2.855	1.306	0.08291
0.20	0.41	1.00	0.525	2.859	1.307	0.08300
0.20	0.42	1.00	0.527	2.863	1.304	0.08341
0.20	0.43	1.00	0.552	2.867	1.302	0.08371
0.20	0.44	1.00	0.558	2.873	1.302	0.08402
0.20	0.45	1.00	0.528	2.878	1.298	0.08448
0.20	0.46	1.00	0.536	2.884	1.297	0.08484
0.20	0.47	1.00	0.533	2.888	1.298	0.08502
0.20	0.48	1.00	0.518	2.893	1.297	0.08536
0.20	0.49	1.00	0.532	2.900	1.295	0.08578
0.20	0.50	1.00	0.543	2.905	1.294	0.08611
0.20	0.51	1.00	0.542	2.912	1.296	0.08641
0.20	0.52	1.00	0.539	2.919	1.293	0.08690
0.20	0.53	1.00	0.549	2.926	1.293	0.08729
0.20	0.54	1.00	0.530	2.936	1.292	0.08787
0.20	0.55	1.00	0.535	2.945	1.292	0.08835
0.20	0.56	1.00	0.541	2.955	1.290	0.08898
0.20	0.57	1.00	0.551	2.962	1.295	0.08911
0.20	0.58	1.00	0.529	2.971	1.298	0.08947
0.20	0.59	1.00	0.543	2.981	1.296	0.09011
0.20	0.60	1.00	0.545	2.992	1.298	0.09061
0.20	0.61	1.00	0.538	3.010	1.296	0.09168
0.20	0.62	1.00	0.547	3.025	1.294	0.09258
0.20	0.63	1.00	0.547	3.045	1.287	0.09395
0.20	0.64	1.00	0.555	3.056	1.282	0.09473
0.20	0.65	1.00	0.551	3.067	1.276	0.09568
0.20	0.66	1.00	0.527	3.078	1.271	0.09648
0.20	0.67	1.00	0.547	3.090	1.269	0.09723
0.20	0.68	1.00	0.543	3.099	1.264	0.09794
0.20	0.69	1.00	0.529	3.109	1.262	0.09861
0.20	0.70	1.00	0.554	3.116	1.260	0.09905
0.20	0.71	1.00	0.527	3.124	1.258	0.09956
0.20	0.72	1.00	0.531	3.134	1.256	0.10017
0.20	0.73	1.00	0.527	3.141	1.254	0.10065
0.20	0.74	1.00	0.553	3.151	1.255	0.10114
0.20	0.75	1.00	0.513	3.162	1.252	0.10187
0.20	0.76	1.00	0.532	3.176	1.250	0.10268
0.20	0.77	1.00	0.533	3.188	1.250	0.10334
0.20	0.78	1.00	0.529	3.202	1.254	0.10393
0.20	0.79	1.00	0.558	3.221	1.249	0.10518
0.20	0.80	1.00	0.530	3.238	1.247	0.10614
0.20	0.81	1.00	0.554	3.260	1.245	0.10744
0.20	0.82	1.00	0.539	3.277	1.237	0.10869
0.20	0.83	1.00	0.556	3.287	1.236	0.10929
0.20	0.84	1.00	0.553	3.297	1.231	0.11007
0.20	0.85	1.00	0.550	3.306	1.231	0.11054
0.20	0.86	1.00	0.557	3.317	1.231	0.11114
0.20	0.87	1.00	0.557	3.328	1.232	0.11165
0.20	0.88	1.00	0.565	3.342	1.229	0.11259
0.20	0.89	1.00	0.536	3.354	1.231	0.11309
0.20	0.90	1.00	0.539	3.360	1.232	0.11336
0.20	0.91	1.00	0.550	3.376	1.233	0.11419
0.20	0.92	1.00	0.583	3.390	1.224	0.11539
0.20	0.93	1.00	0.556	3.407	1.213	0.11679
0.20	0.94	1.00	0.552	3.422	1.204	0.11800
0.20	0.95	1.00	0.581	3.433	1.198	0.11890
0.20	0.96	1.00	0.577	3.442	1.197	0.11938
0.20	0.97	1.00	0.592	3.449	1.194	0.11989
0.20	0.98	1.00	0.578	3.454	1.192	0.12026
0.20	0.99	1.00	0.577	3.461	1.194	0.12058
[truncated: 8,001 more rows]
