# Supplementary material for: A study of Mandelbrot and Julia Sets via Picard–Thakur iteration with s-convexity
Source: PLoS One. 2025 Mar 21;20(3):e0315271. doi: 10.1371/journal.pone.0315271 (PMC11927917; doi:10.1371/journal.pone.0315271)
Supplement: Data 1 — (ZIP) [file pone.0315271.s001.zip › data/mandelbrot/k2/varying_s/linear3_pt_1.tsv]

s	time	ANI	AET	NAI
0.010	1.963	2.217	1.248	0.05167
0.020	1.337	2.256	1.254	0.05343
0.030	1.870	2.301	1.265	0.05531
0.040	1.871	2.349	1.279	0.05720
0.050	1.927	2.402	1.297	0.05911
0.060	1.261	2.458	1.316	0.06111
0.070	1.264	2.512	1.333	0.06318
0.080	1.340	2.567	1.351	0.06521
0.090	1.253	2.627	1.367	0.06758
0.100	1.287	2.692	1.375	0.07071
0.110	1.868	2.747	1.387	0.07304
0.120	1.854	2.798	1.404	0.07497
0.130	1.844	2.847	1.422	0.07670
0.140	1.857	2.892	1.433	0.07858
0.150	1.811	2.940	1.443	0.08069
0.160	1.914	2.987	1.453	0.08270
0.170	1.850	3.032	1.469	0.08437
0.180	1.852	3.072	1.486	0.08564
0.190	1.876	3.099	1.493	0.08677
0.200	1.874	3.115	1.505	0.08706
0.210	1.887	3.124	1.516	0.08703
0.220	0.702	3.138	1.529	0.08709
0.230	0.586	3.162	1.543	0.08776
0.240	0.567	3.186	1.565	0.08794
0.250	0.558	3.219	1.578	0.08908
0.260	0.546	3.243	1.597	0.08946
0.270	0.541	3.249	1.626	0.08831
0.280	0.557	3.261	1.652	0.08769
0.290	0.549	3.243	1.672	0.08573
0.300	0.560	3.201	1.694	0.08235
0.310	0.545	3.137	1.716	0.07773
0.320	0.531	3.015	1.744	0.06960
0.330	0.529	2.969	1.751	0.06674
0.340	0.536	2.937	1.757	0.06469
0.350	0.550	2.936	1.764	0.06427
0.360	0.522	2.930	1.756	0.06436
0.370	0.537	2.932	1.758	0.06440
0.380	0.534	2.947	1.759	0.06510
0.390	0.570	2.962	1.757	0.06602
0.400	0.554	2.975	1.751	0.06711
0.410	0.546	2.986	1.741	0.06818
0.420	0.547	3.003	1.738	0.06926
0.430	0.547	3.028	1.743	0.07043
0.440	0.521	3.053	1.754	0.07118
0.450	0.531	3.052	1.730	0.07236
0.460	0.534	3.051	1.708	0.07343
0.470	0.546	3.066	1.701	0.07461
0.480	0.570	3.081	1.696	0.07568
0.490	0.539	3.098	1.692	0.07679
0.500	0.532	3.117	1.690	0.07789
0.510	0.536	3.140	1.686	0.07938
0.520	0.545	3.156	1.686	0.08024
0.530	0.572	3.175	1.683	0.08147
0.540	0.532	3.195	1.681	0.08268
0.550	0.539	3.213	1.678	0.08378
0.560	0.554	3.230	1.679	0.08463
0.570	0.567	3.248	1.674	0.08589
0.580	0.551	3.260	1.670	0.08675
0.590	0.547	3.281	1.672	0.08775
0.600	0.570	3.299	1.673	0.08868
0.610	0.553	3.321	1.672	0.08996
0.620	0.541	3.339	1.673	0.09088
0.630	0.543	3.360	1.671	0.09216
0.640	0.549	3.383	1.674	0.09328
0.650	0.575	3.403	1.676	0.09421
0.660	0.573	3.423	1.680	0.09515
0.670	0.572	3.445	1.685	0.09609
0.680	0.565	3.465	1.687	0.09711
0.690	0.574	3.488	1.690	0.09819
0.700	0.562	3.511	1.694	0.09923
0.710	0.545	3.534	1.696	0.10041
0.720	0.571	3.559	1.697	0.10170
0.730	0.570	3.578	1.703	0.10250
0.740	0.571	3.601	1.708	0.10348
0.750	0.588	3.626	1.710	0.10473
0.760	0.576	3.648	1.713	0.10580
0.770	0.579	3.674	1.718	0.10699
0.780	0.579	3.700	1.719	0.10834
0.790	0.568	3.722	1.725	0.10930
0.800	0.576	3.749	1.729	0.11054
0.810	0.567	3.774	1.730	0.11188
0.820	0.583	3.800	1.736	0.11299
0.830	0.579	3.829	1.738	0.11446
0.840	0.582	3.854	1.744	0.11559
0.850	0.574	3.881	1.747	0.11691
0.860	0.580	3.909	1.749	0.11834
0.870	0.586	3.935	1.755	0.11947
0.880	0.588	3.961	1.758	0.12077
0.890	0.610	3.985	1.764	0.12176
0.900	0.565	4.011	1.762	0.12331
0.910	0.602	4.036	1.769	0.12437
0.920	0.586	4.063	1.771	0.12571
0.930	0.594	4.091	1.776	0.12703
0.940	0.582	4.119	1.785	0.12817
0.950	0.587	4.147	1.790	0.12944
0.960	0.594	4.170	1.787	0.13083
0.970	0.590	4.192	1.794	0.13169
0.980	0.609	4.215	1.799	0.13276
0.990	0.575	4.232	1.804	0.13344
1.000	0.646	4.255	1.800	0.13489
