# Supplementary material for: A study of Mandelbrot and Julia Sets via Picard–Thakur iteration with s-convexity
Source: PLoS One. 2025 Mar 21;20(3):e0315271. doi: 10.1371/journal.pone.0315271 (PMC11927917; doi:10.1371/journal.pone.0315271)
Supplement: Data 1 — (ZIP) [file pone.0315271.s001.zip › data/mandelbrot/k2/varying_s/linear3_pt_2.tsv]

s	time	ANI	AET	NAI
0.010	0.406	2.207	1.244	0.05134
0.020	0.367	2.240	1.247	0.05297
0.030	0.408	2.272	1.255	0.05423
0.040	0.422	2.310	1.265	0.05581
0.050	0.393	2.352	1.277	0.05741
0.060	0.394	2.394	1.291	0.05897
0.070	0.395	2.441	1.310	0.06051
0.080	0.399	2.487	1.323	0.06233
0.090	0.361	2.530	1.336	0.06398
0.100	0.407	2.580	1.349	0.06599
0.110	0.394	2.635	1.356	0.06859
0.120	0.403	2.679	1.366	0.07047
0.130	0.506	2.724	1.373	0.07253
0.140	0.513	2.765	1.387	0.07404
0.150	0.513	2.800	1.402	0.07512
0.160	0.520	2.837	1.410	0.07675
0.170	0.526	2.875	1.416	0.07851
0.180	0.512	2.911	1.424	0.08004
0.190	0.516	2.952	1.435	0.08169
0.200	0.519	2.981	1.448	0.08263
0.210	0.529	3.005	1.459	0.08339
0.220	0.520	3.021	1.468	0.08383
0.230	0.524	3.024	1.476	0.08355
0.240	0.522	3.021	1.485	0.08294
0.250	0.549	3.021	1.492	0.08261
0.260	0.548	3.031	1.502	0.08266
0.270	0.509	3.047	1.514	0.08293
0.280	0.531	3.061	1.527	0.08299
0.290	0.561	3.077	1.539	0.08331
0.300	0.533	3.092	1.553	0.08346
0.310	0.537	3.099	1.575	0.08271
0.320	0.525	3.089	1.592	0.08133
0.330	0.531	3.081	1.615	0.07971
0.340	0.524	3.040	1.634	0.07654
0.350	0.531	2.965	1.660	0.07118
0.360	0.535	2.877	1.690	0.06486
0.370	0.517	2.825	1.692	0.06189
0.380	0.529	2.787	1.696	0.05958
0.390	0.506	2.779	1.699	0.05899
0.400	0.541	2.801	1.698	0.06022
0.410	0.534	2.782	1.698	0.05924
0.420	0.544	2.783	1.695	0.05947
0.430	0.543	2.793	1.693	0.06006
0.440	0.531	2.809	1.692	0.06100
0.450	0.538	2.824	1.694	0.06175
0.460	0.543	2.837	1.687	0.06279
0.470	0.562	2.847	1.679	0.06374
0.480	0.532	2.863	1.677	0.06469
0.490	0.517	2.879	1.678	0.06556
0.500	0.531	2.903	1.681	0.06671
0.510	0.520	2.927	1.684	0.06787
0.520	0.545	2.952	1.690	0.06889
0.530	0.545	2.951	1.670	0.06991
0.540	0.549	2.958	1.653	0.07114
0.550	0.591	2.976	1.645	0.07251
0.560	0.531	2.994	1.641	0.07368
0.570	0.533	3.014	1.640	0.07480
0.580	0.551	3.030	1.637	0.07588
0.590	0.556	3.053	1.634	0.07725
0.600	0.557	3.073	1.633	0.07840
0.610	0.533	3.100	1.630	0.07999
0.620	0.566	3.124	1.627	0.08147
0.630	0.561	3.147	1.630	0.08259
0.640	0.565	3.168	1.630	0.08372
0.650	0.578	3.189	1.625	0.08512
0.660	0.565	3.212	1.619	0.08667
0.670	0.569	3.237	1.619	0.08800
0.680	0.555	3.263	1.617	0.08955
0.690	0.549	3.287	1.620	0.09073
0.700	0.556	3.316	1.622	0.09216
0.710	0.573	3.345	1.624	0.09366
0.720	0.566	3.375	1.630	0.09499
0.730	0.557	3.405	1.633	0.09648
0.740	0.556	3.435	1.638	0.09791
0.750	0.553	3.466	1.644	0.09928
0.760	0.545	3.500	1.646	0.10101
0.770	0.574	3.534	1.650	0.10263
0.780	0.585	3.568	1.654	0.10431
0.790	0.583	3.600	1.664	0.10561
0.800	0.545	3.634	1.666	0.10737
0.810	0.579	3.670	1.670	0.10913
0.820	0.569	3.707	1.679	0.11069
0.830	0.578	3.744	1.679	0.11271
0.840	0.593	3.781	1.689	0.11420
0.850	0.567	3.818	1.691	0.11618
0.860	0.606	3.856	1.697	0.11797
0.870	0.581	3.895	1.702	0.11982
0.880	0.599	3.935	1.708	0.12176
0.890	0.587	3.976	1.713	0.12373
0.900	0.564	4.013	1.723	0.12530
0.910	0.575	4.056	1.731	0.12728
0.920	0.579	4.096	1.736	0.12920
0.930	0.591	4.137	1.745	0.13104
0.940	0.584	4.179	1.751	0.13308
0.950	0.603	4.219	1.760	0.13483
0.960	0.605	4.258	1.770	0.13648
0.970	0.597	4.301	1.777	0.13854
0.980	0.599	4.344	1.785	0.14050
0.990	0.569	4.388	1.799	0.14228
1.000	0.606	4.434	1.803	0.14457
