# Supplementary material for: A study of Mandelbrot and Julia Sets via Picard–Thakur iteration with s-convexity
Source: PLoS One. 2025 Mar 21;20(3):e0315271. doi: 10.1371/journal.pone.0315271 (PMC11927917; doi:10.1371/journal.pone.0315271)
Supplement: Data 1 — (ZIP) [file pone.0315271.s001.zip › data/mandelbrot/k2/varying_s/linear3_pt_3.tsv]

s	time	ANI	AET	NAI
0.010	0.427	2.181	1.227	0.05082
0.020	0.392	2.201	1.224	0.05206
0.030	0.388	2.224	1.224	0.05322
0.040	0.381	2.247	1.229	0.05424
0.050	0.389	2.268	1.234	0.05509
0.060	0.374	2.296	1.239	0.05636
0.070	0.400	2.321	1.245	0.05738
0.080	0.384	2.348	1.252	0.05846
0.090	0.388	2.379	1.259	0.05974
0.100	0.367	2.410	1.269	0.06094
0.110	0.368	2.441	1.278	0.06214
0.120	0.376	2.470	1.288	0.06317
0.130	0.407	2.499	1.299	0.06417
0.140	0.428	2.531	1.308	0.06545
0.150	0.392	2.565	1.318	0.06677
0.160	0.384	2.599	1.330	0.06799
0.170	0.396	2.632	1.337	0.06941
0.180	0.410	2.674	1.344	0.07130
0.190	0.414	2.710	1.352	0.07284
0.200	0.405	2.741	1.356	0.07426
0.210	0.402	2.773	1.364	0.07565
0.220	0.394	2.799	1.368	0.07679
0.230	0.386	2.823	1.370	0.07800
0.240	0.377	2.849	1.375	0.07914
0.250	0.418	2.879	1.376	0.08067
0.260	0.430	2.901	1.378	0.08180
0.270	0.421	2.928	1.382	0.08304
0.280	0.384	2.960	1.389	0.08441
0.290	0.422	2.995	1.397	0.08593
0.300	0.408	3.029	1.403	0.08744
0.310	0.380	3.066	1.412	0.08896
0.320	0.394	3.098	1.420	0.09029
0.330	0.424	3.130	1.430	0.09158
0.340	0.461	3.160	1.429	0.09317
0.350	0.394	3.190	1.434	0.09461
0.360	0.413	3.216	1.434	0.09598
0.370	0.393	3.245	1.434	0.09753
0.380	0.427	3.277	1.439	0.09903
0.390	0.398	3.309	1.443	0.10056
0.400	0.433	3.344	1.444	0.10239
0.410	0.413	3.379	1.450	0.10398
0.420	0.419	3.418	1.454	0.10590
0.430	0.409	3.455	1.460	0.10760
0.440	0.426	3.497	1.466	0.10956
0.450	0.413	3.541	1.472	0.11166
0.460	0.440	3.585	1.480	0.11365
0.470	0.444	3.633	1.484	0.11608
0.480	0.447	3.681	1.492	0.11825
0.490	0.416	3.730	1.498	0.12061
0.500	0.453	3.775	1.508	0.12259
0.510	0.459	3.819	1.519	0.12446
0.520	0.424	3.858	1.538	0.12571
0.530	0.434	3.888	1.551	0.12668
0.540	0.468	3.917	1.562	0.12772
0.550	0.452	3.946	1.571	0.12886
0.560	0.448	3.970	1.579	0.12983
0.570	0.500	3.998	1.592	0.13069
0.580	0.452	4.008	1.614	0.13022
0.590	0.434	4.016	1.627	0.13003
0.600	0.436	4.028	1.636	0.13023
0.610	0.448	4.034	1.642	0.13030
0.620	0.438	4.042	1.647	0.13051
0.630	0.464	4.049	1.652	0.13066
0.640	0.457	4.056	1.660	0.13063
0.650	0.447	4.054	1.672	0.12998
0.660	0.455	4.038	1.686	0.12839
0.670	0.458	3.986	1.708	0.12458
0.680	0.476	3.944	1.726	0.12137
0.690	0.468	3.933	1.731	0.12050
0.700	0.472	3.930	1.738	0.12002
0.710	0.440	3.945	1.731	0.12118
0.720	0.436	3.947	1.729	0.12144
0.730	0.442	3.965	1.726	0.12252
0.740	0.469	3.992	1.720	0.12426
0.750	0.463	4.027	1.720	0.12619
0.760	0.469	4.063	1.710	0.12868
0.770	0.466	4.063	1.694	0.12944
0.780	0.483	4.080	1.688	0.13061
0.790	0.477	4.109	1.682	0.13251
0.800	0.447	4.136	1.671	0.13448
0.810	0.479	4.166	1.667	0.13631
0.820	0.464	4.201	1.667	0.13820
0.830	0.456	4.240	1.668	0.14028
0.840	0.476	4.282	1.670	0.14251
0.850	0.484	4.326	1.673	0.14477
0.860	0.477	4.374	1.675	0.14726
0.870	0.483	4.418	1.680	0.14949
0.880	0.501	4.470	1.673	0.15261
0.890	0.457	4.516	1.672	0.15516
0.900	0.473	4.562	1.673	0.15765
0.910	0.473	4.607	1.677	0.15991
0.920	0.468	4.661	1.678	0.16283
0.930	0.469	4.716	1.680	0.16574
0.940	0.483	4.772	1.676	0.16893
0.950	0.469	4.829	1.676	0.17205
0.960	0.506	4.888	1.673	0.17544
0.970	0.485	4.938	1.673	0.17816
0.980	0.473	4.999	1.671	0.18157
0.990	0.497	5.064	1.665	0.18539
1.000	0.484	5.126	1.662	0.18893
