# Supplementary material for: A study of Mandelbrot and Julia Sets via Picard–Thakur iteration with s-convexity
Source: PLoS One. 2025 Mar 21;20(3):e0315271. doi: 10.1371/journal.pone.0315271 (PMC11927917; doi:10.1371/journal.pone.0315271)
Supplement: Data 1 — (ZIP) [file pone.0315271.s001.zip › data/mandelbrot/k2/varying_s/linear3_pt_4.tsv]

s	time	ANI	AET	NAI
0.010	0.390	2.166	1.213	0.05069
0.020	0.403	2.180	1.207	0.05178
0.030	0.406	2.197	1.205	0.05276
0.040	0.419	2.217	1.207	0.05373
0.050	0.396	2.237	1.206	0.05487
0.060	0.406	2.256	1.211	0.05561
0.070	0.417	2.278	1.213	0.05669
0.080	0.421	2.296	1.216	0.05750
0.090	0.413	2.315	1.219	0.05836
0.100	0.385	2.338	1.223	0.05942
0.110	0.410	2.358	1.227	0.06024
0.120	0.381	2.379	1.231	0.06117
0.130	0.367	2.402	1.235	0.06219
0.140	0.383	2.424	1.241	0.06311
0.150	0.513	2.448	1.245	0.06411
0.160	0.496	2.473	1.250	0.06524
0.170	0.515	2.498	1.256	0.06628
0.180	0.506	2.520	1.263	0.06712
0.190	0.495	2.546	1.269	0.06814
0.200	0.494	2.572	1.273	0.06938
0.210	0.494	2.597	1.276	0.07056
0.220	0.516	2.624	1.284	0.07159
0.230	0.507	2.653	1.289	0.07289
0.240	0.511	2.680	1.295	0.07408
0.250	0.497	2.706	1.301	0.07512
0.260	0.517	2.730	1.308	0.07605
0.270	0.510	2.757	1.315	0.07719
0.280	0.519	2.782	1.317	0.07839
0.290	0.513	2.804	1.318	0.07952
0.300	0.518	2.827	1.323	0.08050
0.310	0.509	2.850	1.326	0.08157
0.320	0.520	2.872	1.330	0.08260
0.330	0.506	2.897	1.336	0.08364
0.340	0.518	2.920	1.340	0.08467
0.350	0.525	2.945	1.345	0.08575
0.360	0.517	2.970	1.350	0.08689
0.370	0.527	2.993	1.356	0.08781
0.380	0.503	3.018	1.361	0.08890
0.390	0.542	3.044	1.368	0.08992
0.400	0.523	3.073	1.375	0.09117
0.410	0.539	3.099	1.382	0.09223
0.420	0.528	3.127	1.389	0.09336
0.430	0.537	3.156	1.399	0.09449
0.440	0.519	3.189	1.408	0.09581
0.450	0.542	3.223	1.417	0.09720
0.460	0.502	3.259	1.423	0.09883
0.470	0.545	3.298	1.428	0.10071
0.480	0.524	3.336	1.433	0.10246
0.490	0.545	3.377	1.440	0.10437
0.500	0.534	3.420	1.446	0.10638
0.510	0.535	3.463	1.452	0.10841
0.520	0.518	3.507	1.458	0.11049
0.530	0.530	3.553	1.462	0.11281
0.540	0.543	3.601	1.470	0.11501
0.550	0.543	3.650	1.476	0.11735
0.560	0.527	3.701	1.482	0.11982
0.570	0.551	3.754	1.487	0.12244
0.580	0.565	3.806	1.491	0.12508
0.590	0.549	3.863	1.493	0.12808
0.600	0.528	3.918	1.501	0.13066
0.610	0.553	3.975	1.504	0.13359
0.620	0.564	4.035	1.508	0.13662
0.630	0.558	4.096	1.511	0.13980
0.640	0.564	4.162	1.516	0.14316
0.650	0.599	4.222	1.516	0.14638
0.660	0.560	4.284	1.520	0.14958
0.670	0.570	4.351	1.524	0.15300
0.680	0.575	4.417	1.528	0.15639
0.690	0.573	4.487	1.533	0.15995
0.700	0.566	4.559	1.540	0.16354
0.710	0.565	4.633	1.547	0.16726
0.720	0.578	4.706	1.553	0.17093
0.730	0.577	4.781	1.559	0.17468
0.740	0.591	4.859	1.566	0.17863
0.750	0.582	4.935	1.575	0.18236
0.760	0.574	5.016	1.585	0.18634
0.770	0.612	5.096	1.597	0.19016
0.780	0.605	5.176	1.611	0.19390
0.790	0.610	5.260	1.626	0.19776
0.800	0.581	5.341	1.638	0.20168
0.810	0.611	5.425	1.649	0.20580
0.820	0.603	5.519	1.657	0.21056
0.830	0.605	5.602	1.672	0.21440
0.840	0.599	5.685	1.681	0.21856
0.850	0.615	5.772	1.695	0.22270
0.860	0.623	5.855	1.699	0.22710
0.870	0.662	5.945	1.706	0.23171
0.880	0.652	6.031	1.716	0.23598
0.890	0.599	6.122	1.726	0.24056
0.900	0.646	6.217	1.733	0.24543
0.910	0.666	6.308	1.743	0.25004
0.920	0.646	6.401	1.751	0.25484
0.930	0.624	6.499	1.764	0.25964
0.940	0.632	6.599	1.766	0.26506
0.950	0.685	6.693	1.771	0.27002
0.960	0.679	6.780	1.778	0.27449
0.970	0.661	6.869	1.789	0.27894
0.980	0.675	6.954	1.802	0.28311
0.990	0.651	7.042	1.808	0.28771
1.000	0.648	7.129	1.812	0.29232
