# Supplementary material for: A study of Mandelbrot and Julia Sets via Picard–Thakur iteration with s-convexity
Source: PLoS One. 2025 Mar 21;20(3):e0315271. doi: 10.1371/journal.pone.0315271 (PMC11927917; doi:10.1371/journal.pone.0315271)
Supplement: Data 1 — (ZIP) [file pone.0315271.s001.zip › data/mandelbrot/k2/varying_s/linear3_pt_5.tsv]

s	time	ANI	AET	NAI
0.010	1.355	2.171	1.220	0.05063
0.020	1.195	2.185	1.216	0.05163
0.030	1.213	2.204	1.214	0.05270
0.040	1.228	2.222	1.216	0.05357
0.050	1.209	2.242	1.217	0.05457
0.060	1.209	2.262	1.220	0.05546
0.070	1.210	2.281	1.221	0.05641
0.080	1.185	2.301	1.226	0.05729
0.090	1.212	2.320	1.229	0.05813
0.100	1.215	2.343	1.234	0.05913
0.110	1.208	2.367	1.240	0.06006
0.120	1.229	2.390	1.246	0.06101
0.130	1.245	2.413	1.253	0.06189
0.140	1.337	2.436	1.260	0.06278
0.150	1.234	2.459	1.267	0.06366
0.160	1.303	2.481	1.274	0.06448
0.170	1.264	2.507	1.278	0.06566
0.180	1.231	2.531	1.284	0.06663
0.190	0.861	2.556	1.289	0.06773
0.200	0.386	2.582	1.295	0.06878
0.210	0.412	2.608	1.305	0.06971
0.220	0.388	2.636	1.315	0.07074
0.230	0.421	2.665	1.324	0.07183
0.240	0.375	2.696	1.331	0.07311
0.250	0.397	2.738	1.335	0.07516
0.260	0.385	2.771	1.340	0.07669
0.270	0.395	2.803	1.343	0.07823
0.280	0.380	2.828	1.347	0.07939
0.290	0.403	2.855	1.354	0.08049
0.300	0.371	2.874	1.356	0.08141
0.310	0.419	2.890	1.360	0.08206
0.320	0.431	2.908	1.360	0.08308
0.330	0.398	2.931	1.364	0.08406
0.340	0.376	2.957	1.368	0.08529
0.350	0.404	2.982	1.376	0.08626
0.360	0.393	3.010	1.379	0.08758
0.370	0.404	3.040	1.383	0.08903
0.380	0.414	3.067	1.390	0.09014
0.390	0.409	3.099	1.391	0.09181
0.400	0.409	3.134	1.395	0.09349
0.410	0.444	3.168	1.399	0.09511
0.420	0.384	3.202	1.403	0.09678
0.430	0.430	3.239	1.407	0.09852
0.440	0.430	3.272	1.410	0.10019
0.450	0.442	3.309	1.414	0.10194
0.460	0.399	3.346	1.417	0.10384
0.470	0.408	3.384	1.418	0.10578
0.480	0.423	3.419	1.426	0.10731
0.490	0.441	3.459	1.430	0.10921
0.500	0.424	3.497	1.434	0.11113
0.510	0.472	3.539	1.441	0.11305
0.520	0.435	3.582	1.446	0.11511
0.530	0.413	3.622	1.450	0.11710
0.540	0.408	3.663	1.459	0.11887
0.550	0.420	3.706	1.466	0.12085
0.560	0.433	3.753	1.470	0.12321
0.570	0.434	3.800	1.474	0.12557
0.580	0.458	3.849	1.475	0.12815
0.590	0.479	3.899	1.475	0.13087
0.600	0.444	3.950	1.478	0.13349
0.610	0.523	4.008	1.482	0.13641
0.620	0.445	4.061	1.485	0.13915
0.630	0.467	4.118	1.488	0.14205
0.640	0.452	4.176	1.492	0.14501
0.650	0.466	4.238	1.496	0.14815
0.660	0.420	4.298	1.499	0.15129
0.670	0.434	4.363	1.505	0.15450
0.680	0.440	4.429	1.505	0.15808
0.690	0.480	4.498	1.506	0.16178
0.700	0.466	4.568	1.509	0.16543
0.710	0.452	4.637	1.511	0.16908
0.720	0.465	4.706	1.511	0.17281
0.730	0.483	4.781	1.512	0.17682
0.740	0.500	4.854	1.513	0.18075
0.750	0.482	4.928	1.514	0.18467
0.760	0.453	5.005	1.513	0.18889
0.770	0.523	5.086	1.514	0.19324
0.780	0.512	5.165	1.514	0.19751
0.790	0.488	5.246	1.514	0.20193
0.800	0.498	5.329	1.511	0.20649
0.810	0.480	5.409	1.509	0.21091
0.820	0.474	5.494	1.504	0.21573
0.830	0.509	5.582	1.508	0.22029
0.840	0.461	5.671	1.512	0.22499
0.850	0.473	5.763	1.508	0.23011
0.860	0.469	5.861	1.510	0.23530
0.870	0.480	5.957	1.509	0.24053
0.880	0.482	6.055	1.510	0.24578
0.890	0.528	6.152	1.507	0.25118
0.900	0.498	6.254	1.505	0.25678
0.910	0.496	6.360	1.502	0.26261
0.920	0.481	6.465	1.501	0.26831
0.930	0.518	6.572	1.497	0.27429
0.940	0.501	6.674	1.497	0.27979
0.950	0.529	6.778	1.497	0.28541
0.960	0.547	6.878	1.497	0.29081
0.970	0.529	6.985	1.497	0.29658
0.980	0.543	7.090	1.495	0.30232
0.990	0.529	7.190	1.500	0.30755
1.000	0.512	7.284	1.500	0.31266
