# Supplementary material for: A study of Mandelbrot and Julia Sets via Picard–Thakur iteration with s-convexity
Source: PLoS One. 2025 Mar 21;20(3):e0315271. doi: 10.1371/journal.pone.0315271 (PMC11927917; doi:10.1371/journal.pone.0315271)
Supplement: Data 1 — (ZIP) [file pone.0315271.s001.zip › data/mandelbrot/k2/varying_s/linear3_pt_6.tsv]

s	time	ANI	AET	NAI
0.010	0.393	2.165	1.216	0.05052
0.020	0.390	2.179	1.209	0.05161
0.030	0.380	2.195	1.209	0.05251
0.040	0.432	2.217	1.209	0.05362
0.050	0.368	2.236	1.212	0.05450
0.060	0.413	2.257	1.213	0.05560
0.070	0.409	2.275	1.217	0.05633
0.080	0.422	2.290	1.219	0.05702
0.090	0.393	2.307	1.221	0.05786
0.100	0.392	2.326	1.225	0.05865
0.110	0.383	2.344	1.228	0.05944
0.120	0.409	2.362	1.231	0.06023
0.130	0.399	2.382	1.236	0.06104
0.140	0.498	2.405	1.240	0.06213
0.150	0.524	2.427	1.242	0.06320
0.160	0.436	2.448	1.246	0.06409
0.170	0.418	2.471	1.250	0.06508
0.180	0.399	2.491	1.252	0.06610
0.190	0.401	2.512	1.256	0.06704
0.200	0.401	2.533	1.257	0.06808
0.210	0.387	2.556	1.262	0.06906
0.220	0.415	2.578	1.265	0.07006
0.230	0.420	2.598	1.269	0.07092
0.240	0.406	2.617	1.274	0.07176
0.250	0.396	2.641	1.281	0.07267
0.260	0.424	2.660	1.283	0.07357
0.270	0.398	2.680	1.288	0.07441
0.280	0.380	2.698	1.295	0.07505
0.290	0.382	2.714	1.302	0.07552
0.300	0.412	2.725	1.310	0.07570
0.310	0.379	2.740	1.315	0.07628
0.320	0.411	2.757	1.316	0.07708
0.330	0.379	2.778	1.318	0.07811
0.340	0.427	2.803	1.316	0.07955
0.350	0.426	2.829	1.316	0.08098
0.360	0.453	2.853	1.317	0.08220
0.370	0.416	2.878	1.319	0.08347
0.380	0.403	2.905	1.317	0.08496
0.390	0.390	2.929	1.319	0.08620
0.400	0.411	2.954	1.322	0.08736
0.410	0.419	2.978	1.322	0.08867
0.420	0.420	3.004	1.324	0.08993
0.430	0.452	3.029	1.324	0.09130
0.440	0.444	3.053	1.331	0.09226
0.450	0.419	3.082	1.332	0.09371
0.460	0.448	3.110	1.335	0.09509
0.470	0.428	3.141	1.339	0.09653
0.480	0.435	3.174	1.344	0.09808
0.490	0.427	3.204	1.348	0.09946
0.500	0.413	3.237	1.355	0.10091
0.510	0.427	3.271	1.363	0.10238
0.520	0.417	3.303	1.368	0.10387
0.530	0.436	3.337	1.371	0.10551
0.540	0.462	3.372	1.377	0.10711
0.550	0.555	3.406	1.383	0.10866
0.560	0.545	3.440	1.388	0.11023
0.570	0.518	3.475	1.394	0.11186
0.580	0.461	3.511	1.400	0.11348
0.590	0.424	3.546	1.405	0.11518
0.600	0.459	3.581	1.412	0.11670
0.610	0.447	3.618	1.417	0.11847
0.620	0.441	3.654	1.420	0.12026
0.630	0.440	3.690	1.425	0.12198
0.640	0.421	3.727	1.429	0.12375
0.650	0.437	3.763	1.436	0.12536
0.660	0.427	3.803	1.440	0.12732
0.670	0.444	3.842	1.446	0.12913
0.680	0.470	3.878	1.453	0.13079
0.690	0.476	3.918	1.458	0.13264
0.700	0.458	3.957	1.465	0.13449
0.710	0.446	3.999	1.473	0.13633
0.720	0.463	4.042	1.486	0.13805
0.730	0.436	4.084	1.492	0.14008
0.740	0.429	4.125	1.499	0.14191
0.750	0.475	4.166	1.509	0.14370
0.760	0.464	4.211	1.516	0.14582
0.770	0.491	4.255	1.525	0.14778
0.780	0.452	4.299	1.532	0.14986
0.790	0.456	4.342	1.539	0.15183
0.800	0.474	4.382	1.549	0.15353
0.810	0.443	4.421	1.554	0.15541
0.820	0.466	4.463	1.562	0.15733
0.830	0.477	4.508	1.571	0.15936
0.840	0.505	4.556	1.581	0.16155
0.850	0.455	4.602	1.595	0.16341
0.860	0.483	4.645	1.601	0.16546
0.870	0.505	4.689	1.602	0.16778
0.880	0.508	4.730	1.608	0.16972
0.890	0.524	4.772	1.612	0.17186
0.900	0.471	4.817	1.618	0.17401
0.910	0.486	4.857	1.623	0.17598
0.920	0.507	4.903	1.631	0.17814
0.930	0.456	4.945	1.628	0.18052
0.940	0.505	4.987	1.625	0.18299
0.950	0.474	5.035	1.628	0.18547
0.960	0.526	5.079	1.627	0.18789
0.970	0.513	5.120	1.627	0.19012
0.980	0.520	5.163	1.623	0.19261
0.990	0.490	5.209	1.619	0.19530
1.000	0.512	5.254	1.614	0.19798
