# Supplementary material for: A study of Mandelbrot and Julia Sets via Picard–Thakur iteration with s-convexity
Source: PLoS One. 2025 Mar 21;20(3):e0315271. doi: 10.1371/journal.pone.0315271 (PMC11927917; doi:10.1371/journal.pone.0315271)
Supplement: Data 1 — (ZIP) [file pone.0315271.s001.zip › data/mandelbrot/k2/varying_s/linear3_pt_7.tsv]

s	time	ANI	AET	NAI
0.010	1.932	2.160	1.208	0.05069
0.020	1.277	2.175	1.202	0.05174
0.030	1.237	2.197	1.202	0.05294
0.040	1.259	2.214	1.202	0.05386
0.050	1.273	2.233	1.202	0.05486
0.060	1.261	2.248	1.203	0.05560
0.070	1.314	2.266	1.206	0.05641
0.080	1.216	2.283	1.207	0.05725
0.090	1.286	2.301	1.207	0.05822
0.100	1.241	2.314	1.209	0.05882
0.110	1.856	2.328	1.210	0.05952
0.120	1.967	2.347	1.211	0.06045
0.130	1.887	2.364	1.209	0.06149
0.140	1.893	2.381	1.212	0.06221
0.150	1.782	2.396	1.212	0.06303
0.160	1.859	2.419	1.213	0.06420
0.170	1.865	2.439	1.213	0.06526
0.180	1.822	2.458	1.216	0.06614
0.190	1.854	2.477	1.217	0.06707
0.200	1.969	2.495	1.220	0.06790
0.210	1.898	2.515	1.220	0.06895
0.220	1.871	2.534	1.222	0.06987
0.230	1.947	2.551	1.224	0.07070
0.240	1.904	2.573	1.225	0.07176
0.250	1.922	2.592	1.227	0.07272
0.260	2.087	2.615	1.232	0.07371
0.270	1.882	2.637	1.239	0.07456
0.280	1.970	2.653	1.244	0.07511
0.290	1.882	2.669	1.247	0.07581
0.300	1.864	2.682	1.250	0.07635
0.310	0.542	2.698	1.253	0.07711
0.320	0.543	2.717	1.256	0.07795
0.330	0.527	2.739	1.255	0.07918
0.340	0.534	2.756	1.258	0.07992
0.350	0.547	2.780	1.259	0.08116
0.360	0.552	2.804	1.263	0.08224
0.370	0.551	2.828	1.260	0.08363
0.380	0.546	2.847	1.260	0.08469
0.390	0.562	2.868	1.261	0.08576
0.400	0.541	2.889	1.264	0.08676
0.410	0.530	2.910	1.268	0.08766
0.420	0.535	2.932	1.274	0.08856
0.430	0.538	2.956	1.276	0.08976
0.440	0.535	2.978	1.274	0.09102
0.450	0.556	2.999	1.275	0.09208
0.460	0.539	3.018	1.274	0.09310
0.470	0.556	3.039	1.278	0.09403
0.480	0.565	3.054	1.282	0.09464
0.490	0.561	3.063	1.295	0.09449
0.500	0.544	3.080	1.299	0.09524
0.510	0.556	3.098	1.297	0.09626
0.520	0.548	3.115	1.298	0.09716
0.530	0.558	3.130	1.302	0.09772
0.540	0.551	3.149	1.303	0.09873
0.550	0.569	3.171	1.304	0.09988
0.560	0.562	3.188	1.311	0.10045
0.570	0.549	3.208	1.315	0.10133
0.580	0.547	3.227	1.314	0.10240
0.590	0.571	3.242	1.311	0.10331
0.600	0.553	3.255	1.311	0.10404
0.610	0.558	3.276	1.310	0.10520
0.620	0.563	3.295	1.312	0.10611
0.630	0.554	3.313	1.313	0.10705
0.640	0.567	3.332	1.313	0.10806
0.650	0.570	3.353	1.313	0.10916
0.660	0.569	3.373	1.316	0.11009
0.670	0.572	3.391	1.315	0.11112
0.680	0.578	3.415	1.318	0.11223
0.690	0.567	3.435	1.320	0.11325
0.700	0.570	3.458	1.320	0.11449
0.710	0.550	3.477	1.322	0.11538
0.720	0.563	3.497	1.324	0.11634
0.730	0.550	3.516	1.326	0.11728
0.740	0.570	3.538	1.327	0.11840
0.750	0.617	3.559	1.330	0.11937
0.760	0.595	3.577	1.332	0.12031
0.770	0.576	3.597	1.331	0.12135
0.780	0.571	3.616	1.334	0.12227
0.790	0.580	3.635	1.338	0.12308
0.800	0.578	3.657	1.334	0.12442
0.810	0.583	3.675	1.336	0.12528
0.820	0.588	3.694	1.338	0.12623
0.830	0.596	3.711	1.338	0.12716
0.840	0.590	3.730	1.338	0.12818
0.850	0.573	3.749	1.343	0.12896
0.860	0.599	3.769	1.340	0.13013
0.870	0.562	3.789	1.343	0.13109
0.880	0.600	3.808	1.345	0.13201
0.890	0.573	3.829	1.347	0.13304
0.900	0.561	3.847	1.347	0.13402
0.910	0.581	3.870	1.350	0.13516
0.920	0.582	3.889	1.350	0.13610
0.930	0.615	3.912	1.352	0.13726
0.940	0.594	3.932	1.352	0.13835
0.950	0.594	3.951	1.354	0.13929
0.960	0.609	3.973	1.355	0.14041
0.970	0.600	3.994	1.357	0.14144
0.980	0.602	4.014	1.359	0.14242
0.990	0.608	4.035	1.359	0.14356
1.000	0.601	4.057	1.360	0.14466
