# Supplementary material for: A study of Mandelbrot and Julia Sets via Picard–Thakur iteration with s-convexity
Source: PLoS One. 2025 Mar 21;20(3):e0315271. doi: 10.1371/journal.pone.0315271 (PMC11927917; doi:10.1371/journal.pone.0315271)
Supplement: Data 1 — (ZIP) [file pone.0315271.s001.zip › data/mandelbrot/k2/varying_s/linear3_pt_8.tsv]

s	time	ANI	AET	NAI
0.010	1.309	2.190	1.207	0.05226
0.020	1.268	2.227	1.207	0.05427
0.030	1.309	2.261	1.206	0.05615
0.040	1.225	2.301	1.204	0.05833
0.050	1.264	2.333	1.199	0.06033
0.060	1.285	2.367	1.195	0.06234
0.070	1.294	2.396	1.196	0.06381
0.080	1.239	2.423	1.199	0.06514
0.090	1.250	2.448	1.200	0.06638
0.100	1.262	2.482	1.198	0.06833
0.110	1.257	2.511	1.199	0.06983
0.120	1.321	2.542	1.204	0.07120
0.130	1.329	2.566	1.217	0.07180
0.140	1.259	2.588	1.220	0.07281
0.150	1.330	2.619	1.226	0.07422
0.160	1.354	2.645	1.222	0.07581
0.170	1.346	2.673	1.224	0.07719
0.180	1.386	2.703	1.215	0.07923
0.190	1.288	2.730	1.211	0.08089
0.200	1.357	2.754	1.211	0.08213
0.210	0.420	2.775	1.207	0.08346
0.220	0.443	2.797	1.208	0.08457
0.230	0.429	2.822	1.209	0.08583
0.240	0.438	2.852	1.202	0.08776
0.250	0.432	2.874	1.194	0.08929
0.260	0.436	2.898	1.190	0.09081
0.270	0.436	2.921	1.187	0.09216
0.280	0.436	2.941	1.183	0.09341
0.290	0.431	2.961	1.183	0.09447
0.300	0.439	2.980	1.182	0.09557
0.310	0.440	2.998	1.177	0.09674
0.320	0.441	3.012	1.175	0.09761
0.330	0.440	3.027	1.174	0.09842
0.340	0.455	3.043	1.174	0.09927
0.350	0.440	3.058	1.171	0.10023
0.360	0.444	3.074	1.168	0.10121
0.370	0.446	3.086	1.166	0.10195
0.380	0.450	3.097	1.165	0.10261
0.390	0.441	3.106	1.164	0.10308
0.400	0.450	3.115	1.165	0.10351
0.410	0.433	3.126	1.160	0.10436
0.420	0.458	3.134	1.163	0.10464
0.430	0.441	3.141	1.164	0.10496
0.440	0.449	3.150	1.162	0.10553
0.450	0.443	3.158	1.163	0.10589
0.460	0.446	3.164	1.162	0.10629
0.470	0.440	3.171	1.160	0.10673
0.480	0.444	3.179	1.161	0.10709
0.490	0.457	3.184	1.161	0.10740
0.500	0.466	3.191	1.160	0.10783
0.510	0.468	3.197	1.158	0.10824
0.520	0.449	3.201	1.158	0.10844
0.530	0.449	3.208	1.158	0.10882
0.540	0.452	3.213	1.155	0.10918
0.550	0.450	3.216	1.155	0.10933
0.560	0.445	3.219	1.156	0.10948
0.570	0.446	3.224	1.153	0.10988
0.580	0.446	3.229	1.153	0.11016
0.590	0.464	3.233	1.151	0.11044
0.600	0.462	3.237	1.155	0.11051
0.610	0.448	3.242	1.155	0.11075
0.620	0.455	3.248	1.150	0.11133
0.630	0.463	3.250	1.152	0.11131
0.640	0.453	3.252	1.149	0.11156
0.650	0.448	3.255	1.149	0.11176
0.660	0.458	3.259	1.147	0.11203
0.670	0.452	3.262	1.148	0.11218
0.680	0.442	3.265	1.150	0.11223
0.690	0.459	3.267	1.148	0.11241
0.700	0.469	3.270	1.145	0.11272
0.710	0.441	3.274	1.146	0.11288
0.720	0.459	3.275	1.146	0.11295
0.730	0.448	3.279	1.143	0.11328
0.740	0.473	3.279	1.144	0.11323
0.750	0.452	3.285	1.141	0.11366
0.760	0.467	3.286	1.142	0.11369
0.770	0.451	3.288	1.141	0.11386
0.780	0.459	3.287	1.142	0.11371
0.790	0.466	3.288	1.141	0.11384
0.800	0.465	3.290	1.140	0.11403
0.810	0.467	3.294	1.142	0.11412
0.820	0.460	3.295	1.139	0.11433
0.830	0.453	3.297	1.138	0.11444
0.840	0.458	3.298	1.137	0.11455
0.850	0.463	3.300	1.138	0.11463
0.860	0.492	3.301	1.137	0.11471
0.870	0.454	3.302	1.136	0.11482
0.880	0.463	3.303	1.137	0.11479
0.890	0.447	3.303	1.137	0.11484
0.900	0.461	3.306	1.135	0.11505
0.910	0.441	3.306	1.135	0.11506
0.920	0.460	3.306	1.133	0.11517
0.930	0.454	3.307	1.134	0.11517
0.940	0.460	3.308	1.131	0.11537
0.950	0.484	3.310	1.132	0.11543
0.960	0.460	3.310	1.131	0.11546
0.970	0.443	3.311	1.132	0.11552
0.980	0.446	3.312	1.132	0.11554
0.990	0.466	3.313	1.133	0.11555
1.000	0.480	3.314	1.133	0.11556
