# Supplementary material for: A study of Mandelbrot and Julia Sets via Picard–Thakur iteration with s-convexity
Source: PLoS One. 2025 Mar 21;20(3):e0315271. doi: 10.1371/journal.pone.0315271 (PMC11927917; doi:10.1371/journal.pone.0315271)
Supplement: Data 1 — (ZIP) [file pone.0315271.s001.zip › data/mandelbrot/k3/heatmaps_data/results_0.1q.tsv]

sigma	psi	rho	time	ANI	AET	NAI
0.01	0.01	0.10	0.492	3.430	1.573	0.10078
0.01	0.02	0.10	2.734	3.380	1.515	0.10089
0.01	0.03	0.10	0.514	3.356	1.484	0.10111
0.01	0.04	0.10	0.493	3.341	1.463	0.10134
0.01	0.05	0.10	0.577	3.330	1.447	0.10146
0.01	0.06	0.10	0.629	3.327	1.436	0.10184
0.01	0.07	0.10	0.662	3.320	1.427	0.10190
0.01	0.08	0.10	0.624	3.316	1.420	0.10201
0.01	0.09	0.10	0.629	3.313	1.412	0.10230
0.01	0.10	0.10	0.656	3.311	1.404	0.10256
0.01	0.11	0.10	0.639	3.316	1.410	0.10253
0.01	0.12	0.10	0.604	3.322	1.411	0.10284
0.01	0.13	0.10	0.620	3.326	1.411	0.10300
0.01	0.14	0.10	0.646	3.331	1.414	0.10315
0.01	0.15	0.10	0.618	3.338	1.416	0.10343
0.01	0.16	0.10	0.642	3.342	1.418	0.10355
0.01	0.17	0.10	0.629	3.347	1.421	0.10367
0.01	0.18	0.10	0.641	3.351	1.423	0.10378
0.01	0.19	0.10	0.643	3.356	1.426	0.10390
0.01	0.20	0.10	0.623	3.360	1.431	0.10387
0.01	0.21	0.10	0.642	3.364	1.436	0.10384
0.01	0.22	0.10	0.644	3.367	1.438	0.10392
0.01	0.23	0.10	0.640	3.371	1.441	0.10396
0.01	0.24	0.10	0.618	3.377	1.448	0.10394
0.01	0.25	0.10	0.610	3.387	1.458	0.10404
0.01	0.26	0.10	0.612	3.396	1.472	0.10383
0.01	0.27	0.10	0.659	3.409	1.484	0.10395
0.01	0.28	0.10	0.624	3.431	1.508	0.10395
0.01	0.29	0.10	0.617	3.445	1.526	0.10384
0.01	0.30	0.10	0.637	3.459	1.536	0.10412
0.01	0.31	0.10	0.626	3.469	1.547	0.10413
0.01	0.32	0.10	0.639	3.477	1.555	0.10420
0.01	0.33	0.10	0.649	3.484	1.563	0.10421
0.01	0.34	0.10	0.636	3.492	1.568	0.10440
0.01	0.35	0.10	0.647	3.497	1.576	0.10426
0.01	0.36	0.10	0.651	3.505	1.581	0.10445
0.01	0.37	0.10	0.662	3.510	1.589	0.10431
0.01	0.38	0.10	0.631	3.517	1.594	0.10445
0.01	0.39	0.10	0.624	3.519	1.600	0.10431
0.01	0.40	0.10	0.646	3.525	1.603	0.10448
0.01	0.41	0.10	0.640	3.530	1.606	0.10458
0.01	0.42	0.10	0.658	3.536	1.611	0.10468
0.01	0.43	0.10	0.653	3.541	1.613	0.10482
0.01	0.44	0.10	0.645	3.548	1.618	0.10499
0.01	0.45	0.10	0.652	3.554	1.627	0.10486
0.01	0.46	0.10	0.619	3.565	1.638	0.10495
0.01	0.47	0.10	0.646	3.575	1.646	0.10512
0.01	0.48	0.10	0.664	3.581	1.652	0.10513
0.01	0.49	0.10	0.616	3.585	1.654	0.10527
0.01	0.50	0.10	0.652	3.589	1.656	0.10537
0.01	0.51	0.10	0.616	3.593	1.658	0.10553
0.01	0.52	0.10	0.654	3.595	1.660	0.10554
0.01	0.53	0.10	0.653	3.598	1.660	0.10568
0.01	0.54	0.10	0.651	3.604	1.662	0.10590
0.01	0.55	0.10	0.654	3.612	1.665	0.10618
0.01	0.56	0.10	0.643	3.618	1.670	0.10628
0.01	0.57	0.10	0.694	3.625	1.675	0.10640
0.01	0.58	0.10	0.648	3.629	1.679	0.10639
0.01	0.59	0.10	0.641	3.636	1.686	0.10645
0.01	0.60	0.10	0.650	3.640	1.690	0.10652
0.01	0.61	0.10	0.700	3.641	1.696	0.10630
0.01	0.62	0.10	0.662	3.643	1.697	0.10635
0.01	0.63	0.10	0.657	3.646	1.701	0.10629
0.01	0.64	0.10	0.654	3.649	1.703	0.10634
0.01	0.65	0.10	0.669	3.651	1.707	0.10628
0.01	0.66	0.10	0.646	3.657	1.708	0.10652
0.01	0.67	0.10	0.620	3.660	1.712	0.10652
0.01	0.68	0.10	0.652	3.667	1.713	0.10683
0.01	0.69	0.10	0.623	3.673	1.716	0.10701
0.01	0.70	0.10	0.623	3.686	1.723	0.10741
0.01	0.71	0.10	0.624	3.691	1.725	0.10756
0.01	0.72	0.10	0.657	3.694	1.727	0.10761
0.01	0.73	0.10	0.622	3.701	1.728	0.10798
0.01	0.74	0.10	0.645	3.708	1.731	0.10820
0.01	0.75	0.10	0.625	3.717	1.734	0.10853
0.01	0.76	0.10	0.659	3.725	1.739	0.10879
0.01	0.77	0.10	0.624	3.736	1.742	0.10925
0.01	0.78	0.10	0.630	3.747	1.744	0.10969
0.01	0.79	0.10	0.656	3.764	1.752	0.11026
0.01	0.80	0.10	0.669	3.776	1.760	0.11053
0.01	0.81	0.10	0.648	3.790	1.760	0.11133
0.01	0.82	0.10	0.654	3.803	1.767	0.11169
0.01	0.83	0.10	0.651	3.818	1.771	0.11227
0.01	0.84	0.10	0.629	3.833	1.778	0.11280
0.01	0.85	0.10	0.673	3.850	1.783	0.11347
0.01	0.86	0.10	0.670	3.866	1.787	0.11412
0.01	0.87	0.10	0.658	3.894	1.795	0.11529
0.01	0.88	0.10	0.666	3.943	1.802	0.11762
0.01	0.89	0.10	0.658	4.019	1.787	0.12258
0.01	0.90	0.10	0.678	4.086	1.764	0.12735
0.01	0.91	0.10	0.657	4.133	1.753	0.13046
0.01	0.92	0.10	0.680	4.166	1.748	0.13247
0.01	0.93	0.10	0.667	4.200	1.753	0.13407
0.01	0.94	0.10	0.681	4.239	1.757	0.13606
0.01	0.95	0.10	0.699	4.279	1.757	0.13826
0.01	0.96	0.10	0.655	4.331	1.754	0.14128
0.01	0.97	0.10	0.661	4.400	1.738	0.14579
0.01	0.98	0.10	0.691	4.473	1.720	0.15059
0.01	0.99	0.10	0.696	4.556	1.708	0.15571
0.01	1.00	0.10	0.703	4.739	1.706	0.16582
0.02	0.01	0.10	0.647	3.287	1.534	0.09493
0.02	0.02	0.10	0.607	3.243	1.480	0.09520
0.02	0.03	0.10	0.612	3.219	1.452	0.09527
0.02	0.04	0.10	0.622	3.210	1.432	0.09573
0.02	0.05	0.10	0.641	3.202	1.419	0.09598
0.02	0.06	0.10	0.620	3.198	1.407	0.09630
0.02	0.07	0.10	0.603	3.193	1.401	0.09638
0.02	0.08	0.10	0.652	3.193	1.391	0.09682
0.02	0.09	0.10	0.606	3.191	1.388	0.09691
0.02	0.10	0.10	0.633	3.193	1.382	0.09726
0.02	0.11	0.10	0.611	3.197	1.384	0.09738
0.02	0.12	0.10	0.626	3.204	1.386	0.09768
0.02	0.13	0.10	0.605	3.211	1.387	0.09801
0.02	0.14	0.10	0.624	3.217	1.389	0.09820
0.02	0.15	0.10	0.623	3.221	1.394	0.09822
0.02	0.16	0.10	0.640	3.226	1.397	0.09829
0.02	0.17	0.10	0.620	3.231	1.404	0.09826
0.02	0.18	0.10	0.635	3.234	1.405	0.09838
0.02	0.19	0.10	0.608	3.243	1.413	0.09844
0.02	0.20	0.10	0.634	3.251	1.423	0.09841
0.02	0.21	0.10	0.620	3.264	1.433	0.09862
0.02	0.22	0.10	0.639	3.277	1.447	0.09864
0.02	0.23	0.10	0.609	3.299	1.468	0.09881
0.02	0.24	0.10	0.647	3.320	1.492	0.09876
0.02	0.25	0.10	0.657	3.335	1.508	0.09878
0.02	0.26	0.10	0.648	3.347	1.517	0.09899
0.02	0.27	0.10	0.642	3.359	1.529	0.09906
0.02	0.28	0.10	0.648	3.367	1.540	0.09898
0.02	0.29	0.10	0.627	3.377	1.545	0.09927
0.02	0.30	0.10	0.640	3.383	1.554	0.09915
0.02	0.31	0.10	0.635	3.391	1.559	0.09934
0.02	0.32	0.10	0.632	3.395	1.566	0.09921
0.02	0.33	0.10	0.633	3.398	1.570	0.09916
0.02	0.34	0.10	0.653	3.405	1.575	0.09934
0.02	0.35	0.10	0.624	3.412	1.581	0.09938
0.02	0.36	0.10	0.636	3.416	1.587	0.09930
0.02	0.37	0.10	0.630	3.422	1.592	0.09942
0.02	0.38	0.10	0.642	3.431	1.599	0.09956
0.02	0.39	0.10	0.614	3.442	1.610	0.09961
0.02	0.40	0.10	0.638	3.449	1.616	0.09967
0.02	0.41	0.10	0.632	3.451	1.616	0.09980
0.02	0.42	0.10	0.657	3.453	1.615	0.09999
0.02	0.43	0.10	0.649	3.455	1.617	0.09998
0.02	0.44	0.10	0.620	3.458	1.617	0.10013
0.02	0.45	0.10	0.652	3.461	1.619	0.10022
0.02	0.46	0.10	0.652	3.464	1.621	0.10026
0.02	0.47	0.10	0.613	3.470	1.623	0.10048
0.02	0.48	0.10	0.657	3.474	1.628	0.10050
0.02	0.49	0.10	0.651	3.482	1.629	0.10084
0.02	0.50	0.10	0.656	3.488	1.635	0.10088
0.02	0.51	0.10	0.614	3.492	1.640	0.10090
0.02	0.52	0.10	0.636	3.497	1.641	0.10111
0.02	0.53	0.10	0.639	3.501	1.645	0.10112
0.02	0.54	0.10	0.637	3.503	1.645	0.10118
0.02	0.55	0.10	0.642	3.507	1.646	0.10138
0.02	0.56	0.10	0.668	3.513	1.647	0.10164
0.02	0.57	0.10	0.613	3.516	1.649	0.10171
0.02	0.58	0.10	0.622	3.527	1.650	0.10224
0.02	0.59	0.10	0.645	3.543	1.652	0.10305
0.02	0.60	0.10	0.623	3.542	1.656	0.10283
0.02	0.61	0.10	0.623	3.546	1.658	0.10294
0.02	0.62	0.10	0.625	3.551	1.663	0.10299
0.02	0.63	0.10	0.655	3.558	1.666	0.10318
0.02	0.64	0.10	0.625	3.569	1.668	0.10366
0.02	0.65	0.10	0.640	3.582	1.671	0.10425
0.02	0.66	0.10	0.655	3.595	1.676	0.10470
0.02	0.67	0.10	0.620	3.605	1.678	0.10517
0.02	0.68	0.10	0.652	3.615	1.678	0.10571
0.02	0.69	0.10	0.652	3.626	1.680	0.10626
0.02	0.70	0.10	0.655	3.638	1.683	0.10676
0.02	0.71	0.10	0.643	3.653	1.684	0.10753
0.02	0.72	0.10	0.626	3.677	1.678	0.10910
0.02	0.73	0.10	0.657	3.701	1.672	0.11067
0.02	0.74	0.10	0.666	3.724	1.665	0.11230
0.02	0.75	0.10	0.630	3.743	1.658	0.11365
0.02	0.76	0.10	0.629	3.757	1.655	0.11458
0.02	0.77	0.10	0.657	3.767	1.658	0.11502
0.02	0.78	0.10	0.660	3.776	1.661	0.11533
0.02	0.79	0.10	0.637	3.784	1.661	0.11574
0.02	0.80	0.10	0.663	3.791	1.665	0.11593
0.02	0.81	0.10	0.708	3.796	1.668	0.11606
0.02	0.82	0.10	0.660	3.802	1.672	0.11624
0.02	0.83	0.10	0.664	3.810	1.674	0.11655
0.02	0.84	0.10	0.670	3.817	1.681	0.11656
0.02	0.85	0.10	0.630	3.825	1.689	0.11668
0.02	0.86	0.10	0.679	3.836	1.690	0.11724
0.02	0.87	0.10	0.635	3.850	1.691	0.11792
0.02	0.88	0.10	0.667	3.863	1.692	0.11853
0.02	0.89	0.10	0.653	3.880	1.689	0.11966
0.02	0.90	0.10	0.695	3.898	1.690	0.12062
0.02	0.91	0.10	0.663	3.915	1.697	0.12117
0.02	0.92	0.10	0.645	3.936	1.697	0.12231
0.02	0.93	0.10	0.668	3.959	1.703	0.12331
0.02	0.94	0.10	0.638	3.993	1.704	0.12510
0.02	0.95	0.10	0.662	4.032	1.706	0.12712
0.02	0.96	0.10	0.672	4.078	1.707	0.12962
0.02	0.97	0.10	0.652	4.145	1.704	0.13345
0.02	0.98	0.10	0.662	4.255	1.678	0.14066
0.02	0.99	0.10	0.709	4.377	1.626	0.14974
0.02	1.00	0.10	0.684	4.535	1.626	0.15834
0.03	0.01	0.10	0.634	3.193	1.501	0.09146
0.03	0.02	0.10	0.612	3.149	1.451	0.09153
0.03	0.03	0.10	0.615	3.128	1.426	0.09163
0.03	0.04	0.10	0.621	3.117	1.408	0.09191
0.03	0.05	0.10	0.624	3.110	1.399	0.09201
0.03	0.06	0.10	0.637	3.106	1.388	0.09229
0.03	0.07	0.10	0.600	3.104	1.380	0.09258
0.03	0.08	0.10	0.621	3.103	1.375	0.09279
0.03	0.09	0.10	0.601	3.104	1.369	0.09313
0.03	0.10	0.10	0.634	3.103	1.366	0.09320
0.03	0.11	0.10	0.622	3.109	1.369	0.09336
0.03	0.12	0.10	0.638	3.117	1.370	0.09378
0.03	0.13	0.10	0.634	3.123	1.373	0.09396
0.03	0.14	0.10	0.632	3.129	1.378	0.09403
0.03	0.15	0.10	0.670	3.136	1.379	0.09434
0.03	0.16	0.10	0.609	3.141	1.384	0.09436
0.03	0.17	0.10	0.618	3.149	1.394	0.09434
0.03	0.18	0.10	0.606	3.161	1.403	0.09452
0.03	0.19	0.10	0.636	3.174	1.414	0.09469
0.03	0.20	0.10	0.621	3.188	1.428	0.09475
0.03	0.21	0.10	0.637	3.212	1.449	0.09508
0.03	0.22	0.10	0.632	3.237	1.474	0.09520
0.03	0.23	0.10	0.649	3.252	1.490	0.09521
0.03	0.24	0.10	0.643	3.267	1.502	0.09542
0.03	0.25	0.10	0.635	3.280	1.511	0.09565
0.03	0.26	0.10	0.610	3.291	1.517	0.09600
0.03	0.27	0.10	0.644	3.300	1.527	0.09600
0.03	0.28	0.10	0.630	3.310	1.531	0.09633
0.03	0.29	0.10	0.625	3.317	1.539	0.09632
0.03	0.30	0.10	0.643	3.324	1.545	0.09639
0.03	0.31	0.10	0.644	3.333	1.550	0.09665
0.03	0.32	0.10	0.640	3.340	1.555	0.09676
0.03	0.33	0.10	0.638	3.346	1.561	0.09680
0.03	0.34	0.10	0.649	3.354	1.566	0.09697
0.03	0.35	0.10	0.640	3.365	1.571	0.09736
0.03	0.36	0.10	0.641	3.376	1.584	0.09727
0.03	0.37	0.10	0.648	3.378	1.590	0.09717
0.03	0.38	0.10	0.639	3.379	1.587	0.09731
0.03	0.39	0.10	0.627	3.381	1.590	0.09731
0.03	0.40	0.10	0.618	3.384	1.588	0.09758
0.03	0.41	0.10	0.647	3.387	1.590	0.09758
0.03	0.42	0.10	0.646	3.392	1.590	0.09788
0.03	0.43	0.10	0.654	3.394	1.592	0.09790
0.03	0.44	0.10	0.633	3.401	1.594	0.09815
0.03	0.45	0.10	0.639	3.405	1.598	0.09819
0.03	0.46	0.10	0.643	3.413	1.601	0.09845
0.03	0.47	0.10	0.646	3.417	1.606	0.09847
0.03	0.48	0.10	0.646	3.420	1.607	0.09855
0.03	0.49	0.10	0.610	3.425	1.611	0.09866
0.03	0.50	0.10	0.641	3.427	1.612	0.09867
0.03	0.51	0.10	0.630	3.432	1.612	0.09900
0.03	0.52	0.10	0.655	3.436	1.614	0.09913
0.03	0.53	0.10	0.638	3.444	1.616	0.09948
0.03	0.54	0.10	0.655	3.461	1.618	0.10024
0.03	0.55	0.10	0.610	3.463	1.623	0.10013
0.03	0.56	0.10	0.652	3.467	1.626	0.10020
0.03	0.57	0.10	0.648	3.477	1.629	0.10059
0.03	0.58	0.10	0.656	3.488	1.632	0.10107
0.03	0.59	0.10	0.652	3.499	1.633	0.10158
0.03	0.60	0.10	0.658	3.517	1.634	0.10256
0.03	0.61	0.10	0.638	3.531	1.637	0.10319
0.03	0.62	0.10	0.650	3.550	1.636	0.10423
0.03	0.63	0.10	0.644	3.572	1.635	0.10547
0.03	0.64	0.10	0.634	3.595	1.635	0.10669
0.03	0.65	0.10	0.637	3.626	1.626	0.10888
0.03	0.66	0.10	0.654	3.661	1.616	0.11122
0.03	0.67	0.10	0.632	3.684	1.609	0.11281
0.03	0.68	0.10	0.665	3.705	1.603	0.11427
0.03	0.69	0.10	0.661	3.723	1.600	0.11539
0.03	0.70	0.10	0.632	3.735	1.598	0.11608
0.03	0.71	0.10	0.633	3.748	1.597	0.11691
0.03	0.72	0.10	0.648	3.758	1.595	0.11752
0.03	0.73	0.10	0.631	3.766	1.594	0.11805
0.03	0.74	0.10	0.662	3.777	1.593	0.11867
0.03	0.75	0.10	0.664	3.786	1.594	0.11908
0.03	0.76	0.10	0.667	3.792	1.593	0.11948
0.03	0.77	0.10	0.656	3.800	1.591	0.11998
0.03	0.78	0.10	0.658	3.802	1.590	0.12018
0.03	0.79	0.10	0.626	3.803	1.590	0.12017
0.03	0.80	0.10	0.661	3.802	1.591	0.12009
0.03	0.81	0.10	0.651	3.802	1.596	0.11991
0.03	0.82	0.10	0.655	3.801	1.600	0.11965
0.03	0.83	0.10	0.630	3.801	1.601	0.11961
0.03	0.84	0.10	0.682	3.801	1.606	0.11932
0.03	0.85	0.10	0.662	3.804	1.610	0.11929
0.03	0.86	0.10	0.663	3.808	1.612	0.11945
0.03	0.87	0.10	0.639	3.813	1.614	0.11962
0.03	0.88	0.10	0.638	3.820	1.614	0.11998
0.03	0.89	0.10	0.652	3.830	1.618	0.12033
0.03	0.90	0.10	0.648	3.840	1.622	0.12072
0.03	0.91	0.10	0.665	3.848	1.629	0.12079
0.03	0.92	0.10	0.672	3.860	1.635	0.12116
0.03	0.93	0.10	0.668	3.877	1.639	0.12188
0.03	0.94	0.10	0.666	3.892	1.652	0.12211
0.03	0.95	0.10	0.667	3.913	1.661	0.12277
0.03	0.96	0.10	0.658	3.941	1.665	0.12410
0.03	0.97	0.10	0.674	3.986	1.673	0.12618
0.03	0.98	0.10	0.681	4.061	1.667	0.13060
0.03	0.99	0.10	0.714	4.201	1.608	0.14096
0.03	1.00	0.10	0.696	4.367	1.583	0.15117
0.04	0.01	0.10	0.638	3.122	1.479	0.08874
0.04	0.02	0.10	0.635	3.080	1.432	0.08876
0.04	0.03	0.10	0.627	3.061	1.407	0.08896
0.04	0.04	0.10	0.617	3.048	1.389	0.08915
0.04	0.05	0.10	0.605	3.041	1.379	0.08923
0.04	0.06	0.10	0.617	3.036	1.372	0.08937
0.04	0.07	0.10	0.637	3.034	1.364	0.08963
0.04	0.08	0.10	0.614	3.034	1.359	0.08985
0.04	0.09	0.10	0.606	3.034	1.356	0.09000
0.04	0.10	0.10	0.626	3.035	1.352	0.09022
0.04	0.11	0.10	0.606	3.043	1.353	0.09059
0.04	0.12	0.10	0.606	3.050	1.355	0.09087
0.04	0.13	0.10	0.633	3.057	1.358	0.09113
0.04	0.14	0.10	0.610	3.066	1.362	0.09141
0.04	0.15	0.10	0.608	3.072	1.368	0.09143
0.04	0.16	0.10	0.619	3.081	1.377	0.09153
0.04	0.17	0.10	0.615	3.093	1.389	0.09156
0.04	0.18	0.10	0.623	3.108	1.400	0.09184
0.04	0.19	0.10	0.612	3.124	1.415	0.09195
0.04	0.20	0.10	0.640	3.151	1.439	0.09222
0.04	0.21	0.10	0.603	3.176	1.464	0.09238
0.04	0.22	0.10	0.603	3.191	1.479	0.09243
0.04	0.23	0.10	0.644	3.207	1.489	0.09278
0.04	0.24	0.10	0.625	3.219	1.497	0.09304
0.04	0.25	0.10	0.600	3.232	1.502	0.09354
0.04	0.26	0.10	0.636	3.241	1.510	0.09363
0.04	0.27	0.10	0.642	3.250	1.518	0.09371
0.04	0.28	0.10	0.637	3.261	1.523	0.09409
0.04	0.29	0.10	0.633	3.270	1.527	0.09435
0.04	0.30	0.10	0.656	3.279	1.533	0.09454
0.04	0.31	0.10	0.635	3.289	1.538	0.09485
0.04	0.32	0.10	0.616	3.296	1.545	0.09488
0.04	0.33	0.10	0.638	3.306	1.549	0.09518
0.04	0.34	0.10	0.618	3.317	1.565	0.09502
0.04	0.35	0.10	0.640	3.323	1.570	0.09512
0.04	0.36	0.10	0.620	3.322	1.566	0.09525
0.04	0.37	0.10	0.639	3.326	1.568	0.09539
0.04	0.38	0.10	0.635	3.331	1.568	0.09564
0.04	0.39	0.10	0.606	3.337	1.571	0.09579
0.04	0.40	0.10	0.643	3.341	1.573	0.09594
0.04	0.41	0.10	0.610	3.345	1.573	0.09613
0.04	0.42	0.10	0.645	3.345	1.573	0.09618
0.04	0.43	0.10	0.610	3.351	1.575	0.09643
0.04	0.44	0.10	0.642	3.359	1.578	0.09665
0.04	0.45	0.10	0.627	3.367	1.580	0.09703
0.04	0.46	0.10	0.649	3.373	1.580	0.09734
0.04	0.47	0.10	0.634	3.381	1.584	0.09759
0.04	0.48	0.10	0.640	3.386	1.584	0.09788
0.04	0.49	0.10	0.608	3.395	1.585	0.09832
0.04	0.50	0.10	0.618	3.401	1.588	0.09847
0.04	0.51	0.10	0.651	3.411	1.592	0.09886
0.04	0.52	0.10	0.617	3.431	1.596	0.09973
0.04	0.53	0.10	0.635	3.434	1.602	0.09958
0.04	0.54	0.10	0.618	3.446	1.602	0.10020
0.04	0.55	0.10	0.618	3.458	1.602	0.10086
0.04	0.56	0.10	0.646	3.474	1.603	0.10167
0.04	0.57	0.10	0.613	3.491	1.603	0.10262
0.04	0.58	0.10	0.643	3.509	1.606	0.10348
0.04	0.59	0.10	0.655	3.532	1.602	0.10487
0.04	0.60	0.10	0.648	3.558	1.601	0.10638
0.04	0.61	0.10	0.649	3.584	1.597	0.10796
0.04	0.62	0.10	0.625	3.626	1.584	0.11084
0.04	0.63	0.10	0.620	3.664	1.573	0.11348
0.04	0.64	0.10	0.626	3.687	1.567	0.11501
0.04	0.65	0.10	0.640	3.709	1.563	0.11643
0.04	0.66	0.10	0.638	3.728	1.557	0.11768
0.04	0.67	0.10	0.627	3.739	1.556	0.11835
0.04	0.68	0.10	0.649	3.750	1.554	0.11906
0.04	0.69	0.10	0.663	3.758	1.553	0.11955
0.04	0.70	0.10	0.645	3.764	1.552	0.11994
0.04	0.71	0.10	0.656	3.768	1.552	0.12009
0.04	0.72	0.10	0.688	3.765	1.552	0.11994
0.04	0.73	0.10	0.655	3.769	1.552	0.12018
0.04	0.74	0.10	0.635	3.769	1.555	0.12003
0.04	0.75	0.10	0.658	3.767	1.557	0.11979
0.04	0.76	0.10	0.655	3.766	1.556	0.11986
0.04	0.77	0.10	0.642	3.762	1.557	0.11960
0.04	0.78	0.10	0.642	3.760	1.559	0.11933
0.04	0.79	0.10	0.623	3.755	1.561	0.11900
0.04	0.80	0.10	0.644	3.751	1.564	0.11864
0.04	0.81	0.10	0.651	3.747	1.565	0.11838
0.04	0.82	0.10	0.662	3.741	1.568	0.11790
0.04	0.83	0.10	0.652	3.735	1.569	0.11752
0.04	0.84	0.10	0.669	3.732	1.572	0.11721
0.04	0.85	0.10	0.620	3.733	1.575	0.11711
0.04	0.86	0.10	0.673	3.736	1.577	0.11716
0.04	0.87	0.10	0.643	3.744	1.579	0.11754
0.04	0.88	0.10	0.641	3.751	1.583	0.11773
0.04	0.89	0.10	0.659	3.759	1.587	0.11794
0.04	0.90	0.10	0.662	3.773	1.593	0.11845
0.04	0.91	0.10	0.624	3.782	1.598	0.11869
0.04	0.92	0.10	0.642	3.793	1.598	0.11927
0.04	0.93	0.10	0.627	3.805	1.605	0.11960
0.04	0.94	0.10	0.644	3.819	1.618	0.11976
0.04	0.95	0.10	0.670	3.835	1.627	0.12019
0.04	0.96	0.10	0.642	3.859	1.636	0.12106
0.04	0.97	0.10	0.663	3.904	1.631	0.12373
0.04	0.98	0.10	0.643	3.961	1.631	0.12685
0.04	0.99	0.10	0.680	4.087	1.594	0.13547
0.04	1.00	0.10	0.685	4.256	1.559	0.14628
0.05	0.01	0.10	0.610	3.063	1.465	0.08623
0.05	0.02	0.10	0.626	3.023	1.418	0.08638
0.05	0.03	0.10	0.603	3.005	1.394	0.08659
0.05	0.04	0.10	0.638	2.994	1.377	0.08681
0.05	0.05	0.10	0.630	2.985	1.368	0.08679
0.05	0.06	0.10	0.633	2.980	1.358	0.08699
0.05	0.07	0.10	0.624	2.978	1.352	0.08723
0.05	0.08	0.10	0.598	2.979	1.348	0.08746
0.05	0.09	0.10	0.604	2.979	1.342	0.08769
0.05	0.10	0.10	0.622	2.979	1.340	0.08779
0.05	0.11	0.10	0.615	2.986	1.342	0.08811
0.05	0.12	0.10	0.626	2.993	1.345	0.08831
0.05	0.13	0.10	0.594	3.002	1.349	0.08864
0.05	0.14	0.10	0.601	3.010	1.354	0.08883
0.05	0.15	0.10	0.616	3.020	1.363	0.08892
0.05	0.16	0.10	0.606	3.033	1.373	0.08908
0.05	0.17	0.10	0.626	3.048	1.385	0.08930
0.05	0.18	0.10	0.603	3.066	1.399	0.08959
0.05	0.19	0.10	0.623	3.091	1.421	0.08989
0.05	0.20	0.10	0.661	3.117	1.447	0.09004
0.05	0.21	0.10	0.594	3.137	1.463	0.09033
0.05	0.22	0.10	0.639	3.151	1.474	0.09052
0.05	0.23	0.10	0.600	3.164	1.482	0.09083
0.05	0.24	0.10	0.611	3.178	1.490	0.09119
0.05	0.25	0.10	0.637	3.188	1.497	0.09141
0.05	0.26	0.10	0.639	3.199	1.503	0.09169
0.05	0.27	0.10	0.623	3.208	1.510	0.09185
0.05	0.28	0.10	0.643	3.217	1.515	0.09211
0.05	0.29	0.10	0.632	3.227	1.518	0.09249
0.05	0.30	0.10	0.618	3.237	1.523	0.09274
0.05	0.31	0.10	0.634	3.247	1.527	0.09315
0.05	0.32	0.10	0.634	3.256	1.532	0.09338
0.05	0.33	0.10	0.604	3.275	1.549	0.09351
0.05	0.34	0.10	0.620	3.274	1.551	0.09340
0.05	0.35	0.10	0.631	3.274	1.546	0.09367
0.05	0.36	0.10	0.631	3.280	1.546	0.09396
0.05	0.37	0.10	0.637	3.288	1.548	0.09430
0.05	0.38	0.10	0.635	3.295	1.548	0.09468
0.05	0.39	0.10	0.601	3.302	1.547	0.09513
0.05	0.40	0.10	0.665	3.311	1.545	0.09567
0.05	0.41	0.10	0.623	3.316	1.546	0.09591
0.05	0.42	0.10	0.638	3.323	1.548	0.09621
0.05	0.43	0.10	0.652	3.326	1.554	0.09605
0.05	0.44	0.10	0.642	3.327	1.553	0.09615
0.05	0.45	0.10	0.636	3.337	1.556	0.09656
0.05	0.46	0.10	0.626	3.344	1.558	0.09688
0.05	0.47	0.10	0.604	3.356	1.557	0.09753
0.05	0.48	0.10	0.630	3.366	1.559	0.09799
0.05	0.49	0.10	0.630	3.378	1.561	0.09854
0.05	0.50	0.10	0.651	3.400	1.563	0.09964
0.05	0.51	0.10	0.608	3.405	1.568	0.09966
0.05	0.52	0.10	0.649	3.418	1.568	0.10036
0.05	0.53	0.10	0.637	3.431	1.574	0.10078
0.05	0.54	0.10	0.625	3.446	1.572	0.10170
0.05	0.55	0.10	0.621	3.466	1.571	0.10281
0.05	0.56	0.10	0.642	3.491	1.573	0.10412
0.05	0.57	0.10	0.610	3.514	1.569	0.10551
0.05	0.58	0.10	0.643	3.539	1.566	0.10703
0.05	0.59	0.10	0.616	3.570	1.561	0.10895
0.05	0.60	0.10	0.647	3.617	1.542	0.11238
0.05	0.61	0.10	0.643	3.653	1.531	0.11489
0.05	0.62	0.10	0.648	3.681	1.521	0.11689
0.05	0.63	0.10	0.646	3.702	1.518	0.11821
0.05	0.64	0.10	0.657	3.717	1.515	0.11914
0.05	0.65	0.10	0.621	3.726	1.514	0.11970
0.05	0.66	0.10	0.658	3.735	1.512	0.12026
0.05	0.67	0.10	0.635	3.741	1.511	0.12058
0.05	0.68	0.10	0.647	3.745	1.510	0.12091
0.05	0.69	0.10	0.625	3.749	1.511	0.12105
0.05	0.70	0.10	0.651	3.749	1.511	0.12103
0.05	0.71	0.10	0.670	3.749	1.513	0.12093
0.05	0.72	0.10	0.629	3.745	1.515	0.12064
0.05	0.73	0.10	0.658	3.740	1.517	0.12028
0.05	0.74	0.10	0.670	3.739	1.519	0.12013
0.05	0.75	0.10	0.693	3.735	1.526	0.11960
0.05	0.76	0.10	0.629	3.735	1.528	0.11945
0.05	0.77	0.10	0.640	3.733	1.531	0.11927
0.05	0.78	0.10	0.660	3.726	1.535	0.11868
0.05	0.79	0.10	0.650	3.719	1.538	0.11813
0.05	0.80	0.10	0.666	3.712	1.541	0.11763
0.05	0.81	0.10	0.652	3.708	1.538	0.11751
0.05	0.82	0.10	0.662	3.704	1.540	0.11720
0.05	0.83	0.10	0.660	3.700	1.547	0.11667
0.05	0.84	0.10	0.638	3.701	1.550	0.11658
0.05	0.85	0.10	0.658	3.705	1.556	0.11652
0.05	0.86	0.10	0.667	3.704	1.562	0.11620
0.05	0.87	0.10	0.639	3.710	1.566	0.11632
0.05	0.88	0.10	0.661	3.716	1.568	0.11657
0.05	0.89	0.10	0.654	3.725	1.567	0.11709
0.05	0.90	0.10	0.666	3.737	1.572	0.11744
0.05	0.91	0.10	0.627	3.749	1.577	0.11793
0.05	0.92	0.10	0.667	3.763	1.577	0.11863
0.05	0.93	0.10	0.660	3.783	1.590	0.11913
0.05	0.94	0.10	0.667	3.811	1.592	0.12053
0.05	0.95	0.10	0.663	3.822	1.599	0.12081
0.05	0.96	0.10	0.635	3.844	1.601	0.12191
0.05	0.97	0.10	0.635	3.879	1.602	0.12378
0.05	0.98	0.10	0.654	3.919	1.598	0.12612
0.05	0.99	0.10	0.677	4.025	1.560	0.13371
0.05	1.00	0.10	0.674	4.178	1.539	0.14297
0.06	0.01	0.10	0.624	3.018	1.449	0.08461
0.06	0.02	0.10	0.622	2.976	1.407	0.08435
0.06	0.03	0.10	0.592	2.957	1.383	0.08452
0.06	0.04	0.10	0.596	2.945	1.367	0.08468
0.06	0.05	0.10	0.619	2.940	1.357	0.08492
0.06	0.06	0.10	0.603	2.934	1.349	0.08502
0.06	0.07	0.10	0.590	2.932	1.341	0.08522
0.06	0.08	0.10	0.630	2.933	1.336	0.08558
0.06	0.09	0.10	0.623	2.931	1.334	0.08556
0.06	0.10	0.10	0.609	2.933	1.329	0.08592
0.06	0.11	0.10	0.624	2.941	1.333	0.08615
0.06	0.12	0.10	0.650	2.949	1.334	0.08654
0.06	0.13	0.10	0.592	2.956	1.340	0.08663
0.06	0.14	0.10	0.611	2.968	1.349	0.08683
0.06	0.15	0.10	0.604	2.979	1.359	0.08688
0.06	0.16	0.10	0.593	2.995	1.369	0.08726
0.06	0.17	0.10	0.628	3.011	1.383	0.08743
0.06	0.18	0.10	0.621	3.031	1.403	0.08753
0.06	0.19	0.10	0.613	3.062	1.429	0.08795
0.06	0.20	0.10	0.631	3.084	1.448	0.08818
0.06	0.21	0.10	0.590	3.100	1.458	0.08859
0.06	0.22	0.10	0.609	3.115	1.470	0.08877
0.06	0.23	0.10	0.622	3.127	1.477	0.08907
0.06	0.24	0.10	0.650	3.139	1.486	0.08926
0.06	0.25	0.10	0.630	3.150	1.491	0.08962
0.06	0.26	0.10	0.602	3.161	1.497	0.08989
0.06	0.27	0.10	0.595	3.169	1.502	0.09012
0.06	0.28	0.10	0.624	3.179	1.507	0.09041
0.06	0.29	0.10	0.620	3.187	1.509	0.09073
0.06	0.30	0.10	0.624	3.196	1.513	0.09105
0.06	0.31	0.10	0.619	3.209	1.517	0.09159
0.06	0.32	0.10	0.652	3.238	1.526	0.09266
0.06	0.33	0.10	0.636	3.241	1.532	0.09249
0.06	0.34	0.10	0.645	3.236	1.529	0.09243
0.06	0.35	0.10	0.636	3.241	1.526	0.09283
0.06	0.36	0.10	0.634	3.250	1.525	0.09339
0.06	0.37	0.10	0.637	3.257	1.522	0.09390
0.06	0.38	0.10	0.634	3.263	1.521	0.09426
0.06	0.39	0.10	0.634	3.270	1.522	0.09458
0.06	0.40	0.10	0.638	3.276	1.526	0.09474
0.06	0.41	0.10	0.650	3.280	1.530	0.09479
0.06	0.42	0.10	0.616	3.286	1.536	0.09476
0.06	0.43	0.10	0.620	3.293	1.538	0.09507
0.06	0.44	0.10	0.611	3.301	1.541	0.09537
0.06	0.45	0.10	0.604	3.310	1.540	0.09588
0.06	0.46	0.10	0.616	3.324	1.538	0.09676
0.06	0.47	0.10	0.615	3.337	1.537	0.09750
0.06	0.48	0.10	0.644	3.355	1.537	0.09847
0.06	0.49	0.10	0.630	3.381	1.538	0.09987
0.06	0.50	0.10	0.649	3.388	1.541	0.10002
0.06	0.51	0.10	0.662	3.400	1.542	0.10066
0.06	0.52	0.10	0.639	3.415	1.544	0.10139
0.06	0.53	0.10	0.649	3.433	1.544	0.10231
0.06	0.54	0.10	0.652	3.451	1.541	0.10349
0.06	0.55	0.10	0.626	3.471	1.542	0.10455
0.06	0.56	0.10	0.621	3.493	1.538	0.10587
0.06	0.57	0.10	0.610	3.517	1.537	0.10726
0.06	0.58	0.10	0.641	3.550	1.529	0.10941
0.06	0.59	0.10	0.637	3.597	1.511	0.11281
0.06	0.60	0.10	0.649	3.624	1.501	0.11478
0.06	0.61	0.10	0.638	3.649	1.493	0.11648
0.06	0.62	0.10	0.661	3.669	1.485	0.11798
0.06	0.63	0.10	0.660	3.685	1.480	0.11905
0.06	0.64	0.10	0.658	3.698	1.477	0.11991
0.06	0.65	0.10	0.618	3.706	1.476	0.12039
0.06	0.66	0.10	0.666	3.714	1.476	0.12077
0.06	0.67	0.10	0.652	3.716	1.478	0.12083
0.06	0.68	0.10	0.658	3.714	1.477	0.12077
0.06	0.69	0.10	0.660	3.714	1.480	0.12066
0.06	0.70	0.10	0.638	3.712	1.481	0.12046
0.06	0.71	0.10	0.622	3.711	1.482	0.12042
0.06	0.72	0.10	0.659	3.707	1.490	0.11977
0.06	0.73	0.10	0.619	3.705	1.490	0.11968
0.06	0.74	0.10	0.663	3.702	1.497	0.11914
0.06	0.75	0.10	0.645	3.703	1.499	0.11917
0.06	0.76	0.10	0.660	3.701	1.503	0.11881
0.06	0.77	0.10	0.657	3.702	1.506	0.11875
0.06	0.78	0.10	0.662	3.698	1.510	0.11834
0.06	0.79	0.10	0.618	3.694	1.509	0.11817
0.06	0.80	0.10	0.648	3.694	1.510	0.11816
0.06	0.81	0.10	0.663	3.692	1.512	0.11789
0.06	0.82	0.10	0.678	3.692	1.514	0.11779
0.06	0.83	0.10	0.621	3.688	1.515	0.11751
0.06	0.84	0.10	0.627	3.686	1.517	0.11734
0.06	0.85	0.10	0.630	3.683	1.524	0.11688
0.06	0.86	0.10	0.656	3.684	1.528	0.11669
0.06	0.87	0.10	0.657	3.687	1.534	0.11657
0.06	0.88	0.10	0.633	3.694	1.538	0.11678
0.06	0.89	0.10	0.659	3.709	1.539	0.11751
0.06	0.90	0.10	0.628	3.724	1.546	0.11805
0.06	0.91	0.10	0.643	3.751	1.554	0.11914
0.06	0.92	0.10	0.661	3.783	1.551	0.12099
0.06	0.93	0.10	0.628	3.803	1.550	0.12211
0.06	0.94	0.10	0.672	3.812	1.559	0.12216
0.06	0.95	0.10	0.663	3.824	1.567	0.12248
0.06	0.96	0.10	0.671	3.846	1.571	0.12345
0.06	0.97	0.10	0.645	3.865	1.570	0.12450
0.06	0.98	0.10	0.683	3.905	1.575	0.12648
0.06	0.99	0.10	0.638	4.000	1.529	0.13373
0.06	1.00	0.10	0.683	4.115	1.519	0.14048
0.07	0.01	0.10	0.597	2.976	1.437	0.08291
0.07	0.02	0.10	0.618	2.936	1.394	0.08288
0.07	0.03	0.10	0.597	2.917	1.374	0.08286
0.07	0.04	0.10	0.611	2.905	1.358	0.08296
0.07	0.05	0.10	0.601	2.897	1.350	0.08297
0.07	0.06	0.10	0.598	2.896	1.340	0.08335
0.07	0.07	0.10	0.630	2.892	1.334	0.08344
0.07	0.08	0.10	0.605	2.891	1.330	0.08360
0.07	0.09	0.10	0.597	2.891	1.325	0.08388
0.07	0.10	0.10	0.599	2.893	1.323	0.08408
0.07	0.11	0.10	0.598	2.901	1.325	0.08437
0.07	0.12	0.10	0.612	2.908	1.329	0.08459
0.07	0.13	0.10	0.616	2.921	1.334	0.08500
0.07	0.14	0.10	0.597	2.932	1.347	0.08495
0.07	0.15	0.10	0.605	2.945	1.356	0.08525
0.07	0.16	0.10	0.628	2.961	1.367	0.08550
0.07	0.17	0.10	0.608	2.981	1.381	0.08594
0.07	0.18	0.10	0.600	3.004	1.402	0.08612
0.07	0.19	0.10	0.610	3.032	1.430	0.08627
0.07	0.20	0.10	0.600	3.052	1.444	0.08666
0.07	0.21	0.10	0.622	3.068	1.455	0.08697
0.07	0.22	0.10	0.602	3.082	1.466	0.08718
0.07	0.23	0.10	0.601	3.094	1.473	0.08745
0.07	0.24	0.10	0.616	3.104	1.481	0.08768
0.07	0.25	0.10	0.633	3.113	1.487	0.08786
0.07	0.26	0.10	0.631	3.123	1.491	0.08819
0.07	0.27	0.10	0.619	3.133	1.495	0.08851
0.07	0.28	0.10	0.632	3.143	1.498	0.08887
0.07	0.29	0.10	0.615	3.153	1.502	0.08925
0.07	0.30	0.10	0.610	3.163	1.504	0.08968
0.07	0.31	0.10	0.607	3.183	1.509	0.09052
0.07	0.32	0.10	0.644	3.213	1.515	0.09184
0.07	0.33	0.10	0.621	3.196	1.516	0.09087
0.07	0.34	0.10	0.642	3.202	1.513	0.09134
0.07	0.35	0.10	0.632	3.209	1.508	0.09199
0.07	0.36	0.10	0.602	3.214	1.507	0.09231
0.07	0.37	0.10	0.611	3.220	1.507	0.09264
0.07	0.38	0.10	0.638	3.230	1.505	0.09323
0.07	0.39	0.10	0.626	3.235	1.506	0.09348
0.07	0.40	0.10	0.611	3.243	1.509	0.09377
0.07	0.41	0.10	0.635	3.251	1.514	0.09398
0.07	0.42	0.10	0.623	3.261	1.516	0.09438
0.07	0.43	0.10	0.637	3.271	1.519	0.09477
0.07	0.44	0.10	0.640	3.282	1.520	0.09532
0.07	0.45	0.10	0.639	3.299	1.516	0.09643
0.07	0.46	0.10	0.655	3.311	1.515	0.09715
0.07	0.47	0.10	0.639	3.327	1.515	0.09801
0.07	0.48	0.10	0.613	3.348	1.517	0.09906
0.07	0.49	0.10	0.608	3.362	1.518	0.09976
0.07	0.50	0.10	0.638	3.377	1.517	0.10064
0.07	0.51	0.10	0.648	3.391	1.516	0.10145
0.07	0.52	0.10	0.636	3.406	1.516	0.10224
0.07	0.53	0.10	0.617	3.423	1.514	0.10326
0.07	0.54	0.10	0.636	3.444	1.515	0.10434
0.07	0.55	0.10	0.618	3.464	1.511	0.10562
0.07	0.56	0.10	0.670	3.484	1.510	0.10677
0.07	0.57	0.10	0.649	3.515	1.503	0.10876
0.07	0.58	0.10	0.671	3.555	1.486	0.11179
0.07	0.59	0.10	0.658	3.585	1.475	0.11391
0.07	0.60	0.10	0.651	3.611	1.468	0.11565
0.07	0.61	0.10	0.631	3.630	1.464	0.11685
0.07	0.62	0.10	0.655	3.643	1.457	0.11786
0.07	0.63	0.10	0.663	3.654	1.455	0.11858
0.07	0.64	0.10	0.657	3.660	1.454	0.11899
0.07	0.65	0.10	0.662	3.666	1.453	0.11929
0.07	0.66	0.10	0.661	3.668	1.457	0.11927
0.07	0.67	0.10	0.622	3.673	1.456	0.11956
0.07	0.68	0.10	0.654	3.675	1.457	0.11960
0.07	0.69	0.10	0.660	3.675	1.459	0.11951
0.07	0.70	0.10	0.654	3.675	1.464	0.11925
0.07	0.71	0.10	0.623	3.672	1.466	0.11899
0.07	0.72	0.10	0.658	3.673	1.471	0.11886
0.07	0.73	0.10	0.641	3.675	1.474	0.11881
0.07	0.74	0.10	0.674	3.676	1.473	0.11890
0.07	0.75	0.10	0.654	3.675	1.476	0.11870
0.07	0.76	0.10	0.630	3.680	1.476	0.11897
0.07	0.77	0.10	0.628	3.677	1.478	0.11871
0.07	0.78	0.10	0.631	3.677	1.479	0.11869
0.07	0.79	0.10	0.655	3.677	1.479	0.11867
0.07	0.80	0.10	0.625	3.673	1.482	0.11835
0.07	0.81	0.10	0.654	3.676	1.484	0.11839
0.07	0.82	0.10	0.672	3.675	1.486	0.11823
0.07	0.83	0.10	0.646	3.671	1.488	0.11793
0.07	0.84	0.10	0.673	3.668	1.491	0.11763
0.07	0.85	0.10	0.658	3.665	1.498	0.11711
0.07	0.86	0.10	0.659	3.665	1.501	0.11695
0.07	0.87	0.10	0.632	3.669	1.507	0.11695
0.07	0.88	0.10	0.646	3.680	1.510	0.11741
0.07	0.89	0.10	0.640	3.694	1.517	0.11780
0.07	0.90	0.10	0.627	3.711	1.522	0.11848
0.07	0.91	0.10	0.629	3.731	1.527	0.11931
0.07	0.92	0.10	0.660	3.761	1.534	0.12057
0.07	0.93	0.10	0.668	3.784	1.533	0.12186
0.07	0.94	0.10	0.647	3.804	1.539	0.12272
0.07	0.95	0.10	0.661	3.830	1.538	0.12412
0.07	0.96	0.10	0.662	3.851	1.539	0.12524
0.07	0.97	0.10	0.643	3.866	1.542	0.12594
0.07	0.98	0.10	0.650	3.888	1.545	0.12695
0.07	0.99	0.10	0.659	3.982	1.509	0.13373
0.07	1.00	0.10	0.636	4.069	1.496	0.13903
0.08	0.01	0.10	0.603	2.942	1.425	0.08165
0.08	0.02	0.10	0.625	2.902	1.384	0.08153
0.08	0.03	0.10	0.644	2.882	1.364	0.08146
0.08	0.04	0.10	0.623	2.870	1.351	0.08144
0.08	0.05	0.10	0.597	2.862	1.342	0.08151
0.08	0.06	0.10	0.611	2.859	1.332	0.08181
0.08	0.07	0.10	0.593	2.855	1.328	0.08179
0.08	0.08	0.10	0.624	2.857	1.323	0.08213
0.08	0.09	0.10	0.618	2.858	1.319	0.08235
0.08	0.10	0.10	0.592	2.857	1.316	0.08251
0.08	0.11	0.10	0.628	2.867	1.320	0.08278
0.08	0.12	0.10	0.624	2.875	1.322	0.08314
0.08	0.13	0.10	0.623	2.887	1.330	0.08339
0.08	0.14	0.10	0.622	2.902	1.340	0.08368
0.08	0.15	0.10	0.625	2.915	1.353	0.08374
0.08	0.16	0.10	0.606	2.932	1.365	0.08409
0.08	0.17	0.10	0.599	2.951	1.381	0.08429
0.08	0.18	0.10	0.594	2.980	1.404	0.08474
0.08	0.19	0.10	0.607	3.001	1.428	0.08468
0.08	0.20	0.10	0.616	3.022	1.441	0.08518
0.08	0.21	0.10	0.594	3.036	1.452	0.08538
0.08	0.22	0.10	0.597	3.050	1.462	0.08567
0.08	0.23	0.10	0.597	3.062	1.469	0.08595
0.08	0.24	0.10	0.657	3.072	1.475	0.08619
0.08	0.25	0.10	0.603	3.083	1.479	0.08657
0.08	0.26	0.10	0.625	3.091	1.484	0.08682
0.08	0.27	0.10	0.631	3.100	1.485	0.08723
0.08	0.28	0.10	0.622	3.110	1.488	0.08760
0.08	0.29	0.10	0.597	3.121	1.490	0.08811
0.08	0.30	0.10	0.635	3.134	1.495	0.08856
0.08	0.31	0.10	0.638	3.176	1.499	0.09066
0.08	0.32	0.10	0.621	3.164	1.506	0.08961
0.08	0.33	0.10	0.609	3.162	1.502	0.08973
0.08	0.34	0.10	0.643	3.168	1.499	0.09021
0.08	0.35	0.10	0.601	3.174	1.495	0.09071
0.08	0.36	0.10	0.632	3.182	1.493	0.09126
0.08	0.37	0.10	0.602	3.186	1.492	0.09152
0.08	0.38	0.10	0.628	3.195	1.495	0.09183
0.08	0.39	0.10	0.631	3.200	1.497	0.09203
0.08	0.40	0.10	0.602	3.210	1.500	0.09243
0.08	0.41	0.10	0.640	3.220	1.502	0.09287
0.08	0.42	0.10	0.638	3.233	1.504	0.09347
0.08	0.43	0.10	0.612	3.247	1.504	0.09422
0.08	0.44	0.10	0.608	3.260	1.504	0.09496
0.08	0.45	0.10	0.632	3.275	1.502	0.09586
0.08	0.46	0.10	0.640	3.289	1.502	0.09663
0.08	0.47	0.10	0.611	3.306	1.500	0.09762
0.08	0.48	0.10	0.646	3.329	1.501	0.09880
0.08	0.49	0.10	0.629	3.334	1.502	0.09903
0.08	0.50	0.10	0.657	3.350	1.501	0.09999
0.08	0.51	0.10	0.650	3.365	1.499	0.10084
0.08	0.52	0.10	0.609	3.381	1.498	0.10179
0.08	0.53	0.10	0.642	3.404	1.497	0.10308
0.08	0.54	0.10	0.635	3.418	1.496	0.10387
0.08	0.55	0.10	0.624	3.441	1.491	0.10536
0.08	0.56	0.10	0.650	3.471	1.483	0.10739
0.08	0.57	0.10	0.655	3.512	1.469	0.11025
0.08	0.58	0.10	0.648	3.542	1.458	0.11237
0.08	0.59	0.10	0.649	3.567	1.451	0.11408
0.08	0.60	0.10	0.646	3.582	1.445	0.11515
0.08	0.61	0.10	0.620	3.595	1.442	0.11603
0.08	0.62	0.10	0.622	3.605	1.439	0.11669
0.08	0.63	0.10	0.628	3.615	1.437	0.11730
0.08	0.64	0.10	0.649	3.621	1.437	0.11763
0.08	0.65	0.10	0.655	3.624	1.438	0.11775
0.08	0.66	0.10	0.659	3.631	1.438	0.11815
0.08	0.67	0.10	0.625	3.632	1.441	0.11809
0.08	0.68	0.10	0.640	3.634	1.442	0.11808
0.08	0.69	0.10	0.626	3.635	1.445	0.11807
0.08	0.70	0.10	0.669	3.637	1.446	0.11808
0.08	0.71	0.10	0.627	3.640	1.448	0.11815
0.08	0.72	0.10	0.628	3.643	1.448	0.11830
0.08	0.73	0.10	0.659	3.645	1.451	0.11831
0.08	0.74	0.10	0.667	3.647	1.452	0.11836
0.08	0.75	0.10	0.624	3.648	1.451	0.11844
0.08	0.76	0.10	0.627	3.652	1.451	0.11865
0.08	0.77	0.10	0.654	3.654	1.452	0.11868
0.08	0.78	0.10	0.653	3.653	1.454	0.11858
0.08	0.79	0.10	0.645	3.653	1.455	0.11856
0.08	0.80	0.10	0.630	3.656	1.454	0.11873
0.08	0.81	0.10	0.624	3.654	1.458	0.11847
0.08	0.82	0.10	0.651	3.655	1.461	0.11834
0.08	0.83	0.10	0.623	3.655	1.466	0.11808
0.08	0.84	0.10	0.656	3.652	1.471	0.11769
0.08	0.85	0.10	0.655	3.652	1.477	0.11740
0.08	0.86	0.10	0.652	3.653	1.481	0.11729
0.08	0.87	0.10	0.634	3.658	1.487	0.11728
0.08	0.88	0.10	0.665	3.666	1.489	0.11762
0.08	0.89	0.10	0.628	3.680	1.496	0.11800
0.08	0.90	0.10	0.633	3.700	1.502	0.11881
0.08	0.91	0.10	0.640	3.722	1.502	0.12001
0.08	0.92	0.10	0.655	3.749	1.506	0.12128
0.08	0.93	0.10	0.638	3.783	1.503	0.12322
0.08	0.94	0.10	0.677	3.808	1.502	0.12466
0.08	0.95	0.10	0.639	3.826	1.505	0.12549
0.08	0.96	0.10	0.672	3.847	1.510	0.12640
0.08	0.97	0.10	0.669	3.858	1.523	0.12638
0.08	0.98	0.10	0.664	3.875	1.523	0.12730
0.08	0.99	0.10	0.671	3.953	1.488	0.13314
0.08	1.00	0.10	0.657	4.034	1.480	0.13790
0.09	0.01	0.10	0.631	2.910	1.416	0.08038
0.09	0.02	0.10	0.591	2.871	1.376	0.08027
0.09	0.03	0.10	0.614	2.853	1.356	0.08033
0.09	0.04	0.10	0.603	2.840	1.344	0.08018
0.09	0.05	0.10	0.604	2.833	1.334	0.08033
0.09	0.06	0.10	0.619	2.827	1.328	0.08028
0.09	0.07	0.10	0.621	2.825	1.321	0.08053
0.09	0.08	0.10	0.622	2.826	1.316	0.08085
0.09	0.09	0.10	0.633	2.825	1.315	0.08085
0.09	0.10	0.10	0.601	2.826	1.313	0.08094
0.09	0.11	0.10	0.612	2.835	1.314	0.08137
0.09	0.12	0.10	0.596	2.846	1.321	0.08166
0.09	0.13	0.10	0.586	2.860	1.328	0.08204
0.09	0.14	0.10	0.608	2.873	1.338	0.08227
0.09	0.15	0.10	0.619	2.887	1.352	0.08233
0.09	0.16	0.10	0.608	2.905	1.364	0.08273
0.09	0.17	0.10	0.628	2.926	1.382	0.08290
0.09	0.18	0.10	0.630	2.956	1.408	0.08323
0.09	0.19	0.10	0.592	2.975	1.426	0.08340
0.09	0.20	0.10	0.622	2.995	1.439	0.08385
0.09	0.21	0.10	0.620	3.008	1.449	0.08405
0.09	0.22	0.10	0.620	3.023	1.457	0.08447
0.09	0.23	0.10	0.639	3.030	1.465	0.08440
0.09	0.24	0.10	0.613	3.043	1.469	0.08493
0.09	0.25	0.10	0.610	3.053	1.472	0.08535
0.09	0.26	0.10	0.603	3.063	1.476	0.08564
0.09	0.27	0.10	0.645	3.070	1.480	0.08583
0.09	0.28	0.10	0.634	3.081	1.482	0.08634
0.09	0.29	0.10	0.599	3.094	1.482	0.08705
0.09	0.30	0.10	0.627	3.108	1.487	0.08758
0.09	0.31	0.10	0.603	3.144	1.493	0.08922
0.09	0.32	0.10	0.621	3.125	1.494	0.08813
0.09	0.33	0.10	0.630	3.129	1.491	0.08852
0.09	0.34	0.10	0.642	3.135	1.488	0.08896
0.09	0.35	0.10	0.602	3.142	1.486	0.08947
0.09	0.36	0.10	0.632	3.149	1.483	0.08998
0.09	0.37	0.10	0.630	3.154	1.486	0.09007
0.09	0.38	0.10	0.639	3.160	1.487	0.09038
0.09	0.39	0.10	0.633	3.168	1.489	0.09068
0.09	0.40	0.10	0.633	3.178	1.494	0.09102
0.09	0.41	0.10	0.624	3.191	1.495	0.09163
0.09	0.42	0.10	0.634	3.207	1.496	0.09246
0.09	0.43	0.10	0.639	3.220	1.494	0.09330
0.09	0.44	0.10	0.613	3.234	1.491	0.09418
0.09	0.45	0.10	0.654	3.248	1.490	0.09495
0.09	0.46	0.10	0.614	3.264	1.490	0.09585
0.09	0.47	0.10	0.629	3.288	1.490	0.09714
0.09	0.48	0.10	0.637	3.297	1.490	0.09764
0.09	0.49	0.10	0.615	3.309	1.489	0.09834
0.09	0.50	0.10	0.615	3.323	1.486	0.09924
0.09	0.51	0.10	0.643	3.338	1.486	0.10004
0.09	0.52	0.10	0.639	3.354	1.483	0.10104
0.09	0.53	0.10	0.634	3.378	1.480	0.10246
0.09	0.54	0.10	0.641	3.398	1.479	0.10361
0.09	0.55	0.10	0.650	3.422	1.472	0.10523
0.09	0.56	0.10	0.627	3.457	1.461	0.10770
0.09	0.57	0.10	0.647	3.491	1.447	0.11017
0.09	0.58	0.10	0.643	3.513	1.440	0.11171
0.09	0.59	0.10	0.654	3.532	1.436	0.11289
0.09	0.60	0.10	0.654	3.548	1.430	0.11407
0.09	0.61	0.10	0.619	3.558	1.427	0.11472
0.09	0.62	0.10	0.620	3.568	1.426	0.11537
0.09	0.63	0.10	0.643	3.576	1.425	0.11582
0.09	0.64	0.10	0.654	3.580	1.425	0.11599
0.09	0.65	0.10	0.632	3.584	1.424	0.11628
0.09	0.66	0.10	0.659	3.591	1.425	0.11659
0.09	0.67	0.10	0.628	3.593	1.425	0.11671
0.09	0.68	0.10	0.632	3.598	1.425	0.11700
0.09	0.69	0.10	0.651	3.604	1.425	0.11731
0.09	0.70	0.10	0.661	3.607	1.425	0.11747
0.09	0.71	0.10	0.644	3.612	1.423	0.11779
0.09	0.72	0.10	0.650	3.616	1.427	0.11786
0.09	0.73	0.10	0.662	3.619	1.425	0.11811
0.09	0.74	0.10	0.644	3.621	1.426	0.11819
0.09	0.75	0.10	0.643	3.624	1.426	0.11832
0.09	0.76	0.10	0.656	3.628	1.427	0.11847
0.09	0.77	0.10	0.661	3.631	1.428	0.11863
0.09	0.78	0.10	0.660	3.632	1.430	0.11858
0.09	0.79	0.10	0.669	3.635	1.432	0.11862
0.09	0.80	0.10	0.626	3.635	1.436	0.11847
0.09	0.81	0.10	0.638	3.635	1.440	0.11824
0.09	0.82	0.10	0.625	3.636	1.446	0.11807
0.09	0.83	0.10	0.651	3.638	1.451	0.11788
0.09	0.84	0.10	0.666	3.639	1.456	0.11771
0.09	0.85	0.10	0.664	3.643	1.461	0.11768
0.09	0.86	0.10	0.621	3.646	1.467	0.11759
0.09	0.87	0.10	0.627	3.652	1.471	0.11770
0.09	0.88	0.10	0.663	3.663	1.475	0.11810
0.09	0.89	0.10	0.662	3.674	1.480	0.11848
0.09	0.90	0.10	0.682	3.689	1.481	0.11924
0.09	0.91	0.10	0.647	3.712	1.479	0.12054
0.09	0.92	0.10	0.636	3.737	1.473	0.12217
0.09	0.93	0.10	0.665	3.760	1.472	0.12353
0.09	0.94	0.10	0.665	3.779	1.473	0.12449
0.09	0.95	0.10	0.660	3.797	1.483	0.12498
0.09	0.96	0.10	0.643	3.826	1.486	0.12639
0.09	0.97	0.10	0.638	3.851	1.494	0.12735
0.09	0.98	0.10	0.654	3.869	1.503	0.12793
0.09	0.99	0.10	0.671	3.926	1.468	0.13263
0.09	1.00	0.10	0.666	4.013	1.456	0.13788
0.10	0.01	0.10	0.623	2.881	1.408	0.07922
0.10	0.02	0.10	0.599	2.842	1.369	0.07908
0.10	0.03	0.10	0.630	2.824	1.348	0.07913
0.10	0.04	0.10	0.610	2.811	1.338	0.07893
0.10	0.05	0.10	0.604	2.804	1.330	0.07897
0.10	0.06	0.10	0.599	2.800	1.321	0.07920
0.10	0.07	0.10	0.614	2.797	1.317	0.07925
0.10	0.08	0.10	0.633	2.796	1.311	0.07950
0.10	0.09	0.10	0.590	2.799	1.308	0.07978
0.10	0.10	0.10	0.616	2.799	1.306	0.07985
0.10	0.11	0.10	0.586	2.809	1.309	0.08025
0.10	0.12	0.10	0.605	2.820	1.317	0.08045
0.10	0.13	0.10	0.587	2.834	1.327	0.08075
0.10	0.14	0.10	0.594	2.848	1.336	0.08099
0.10	0.15	0.10	0.624	2.863	1.350	0.08113
0.10	0.16	0.10	0.598	2.882	1.363	0.08147
0.10	0.17	0.10	0.617	2.904	1.382	0.08174
0.10	0.18	0.10	0.618	2.932	1.408	0.08197
0.10	0.19	0.10	0.597	2.952	1.426	0.08219
0.10	0.20	0.10	0.592	2.970	1.437	0.08257
0.10	0.21	0.10	0.627	2.984	1.446	0.08286
0.10	0.22	0.10	0.606	2.994	1.454	0.08303
0.10	0.23	0.10	0.617	3.006	1.460	0.08338
0.10	0.24	0.10	0.625	3.014	1.463	0.08371
0.10	0.25	0.10	0.596	3.024	1.467	0.08401
0.10	0.26	0.10	0.630	3.034	1.471	0.08437
0.10	0.27	0.10	0.626	3.045	1.470	0.08497
0.10	0.28	0.10	0.631	3.055	1.473	0.08542
0.10	0.29	0.10	0.622	3.069	1.475	0.08603
0.10	0.30	0.10	0.646	3.097	1.480	0.08729
0.10	0.31	0.10	0.623	3.112	1.485	0.08788
0.10	0.32	0.10	0.632	3.094	1.485	0.08691
0.10	0.33	0.10	0.631	3.096	1.483	0.08714
0.10	0.34	0.10	0.627	3.105	1.480	0.08778
0.10	0.35	0.10	0.618	3.111	1.479	0.08811
0.10	0.36	0.10	0.633	3.116	1.479	0.08838
0.10	0.37	0.10	0.633	3.124	1.478	0.08884
0.10	0.38	0.10	0.600	3.130	1.481	0.08908
0.10	0.39	0.10	0.630	3.139	1.485	0.08934
0.10	0.40	0.10	0.607	3.150	1.487	0.08984
0.10	0.41	0.10	0.641	3.166	1.487	0.09071
0.10	0.42	0.10	0.628	3.181	1.487	0.09152
0.10	0.43	0.10	0.639	3.195	1.484	0.09243
0.10	0.44	0.10	0.633	3.209	1.483	0.09321
0.10	0.45	0.10	0.646	3.224	1.481	0.09413
0.10	0.46	0.10	0.640	3.239	1.479	0.09504
0.10	0.47	0.10	0.611	3.264	1.478	0.09643
0.10	0.48	0.10	0.639	3.270	1.479	0.09673
0.10	0.49	0.10	0.639	3.284	1.476	0.09759
0.10	0.50	0.10	0.638	3.296	1.474	0.09839
0.10	0.51	0.10	0.622	3.315	1.470	0.09953
0.10	0.52	0.10	0.643	3.338	1.468	0.10094
0.10	0.53	0.10	0.625	3.354	1.466	0.10184
0.10	0.54	0.10	0.617	3.375	1.462	0.10318
0.10	0.55	0.10	0.628	3.401	1.454	0.10498
0.10	0.56	0.10	0.642	3.439	1.439	0.10774
0.10	0.57	0.10	0.656	3.464	1.431	0.10947
0.10	0.58	0.10	0.665	3.486	1.426	0.11093
0.10	0.59	0.10	0.652	3.503	1.421	0.11206
0.10	0.60	0.10	0.637	3.516	1.418	0.11293
0.10	0.61	0.10	0.640	3.526	1.414	0.11365
0.10	0.62	0.10	0.629	3.535	1.415	0.11404
0.10	0.63	0.10	0.651	3.542	1.413	0.11455
0.10	0.64	0.10	0.648	3.549	1.411	0.11503
0.10	0.65	0.10	0.636	3.555	1.411	0.11537
0.10	0.66	0.10	0.640	3.564	1.410	0.11587
0.10	0.67	0.10	0.634	3.570	1.409	0.11625
0.10	0.68	0.10	0.647	3.575	1.410	0.11648
0.10	0.69	0.10	0.629	3.579	1.408	0.11678
0.10	0.70	0.10	0.657	3.586	1.406	0.11721
0.10	0.71	0.10	0.630	3.590	1.406	0.11742
0.10	0.72	0.10	0.661	3.592	1.406	0.11754
0.10	0.73	0.10	0.626	3.596	1.406	0.11780
0.10	0.74	0.10	0.645	3.601	1.405	0.11806
0.10	0.75	0.10	0.653	3.604	1.408	0.11811
0.10	0.76	0.10	0.630	3.607	1.408	0.11828
0.10	0.77	0.10	0.677	3.610	1.411	0.11828
0.10	0.78	0.10	0.670	3.615	1.415	0.11836
0.10	0.79	0.10	0.658	3.618	1.418	0.11839
0.10	0.80	0.10	0.640	3.617	1.423	0.11808
0.10	0.81	0.10	0.623	3.620	1.428	0.11803
0.10	0.82	0.10	0.657	3.623	1.432	0.11796
0.10	0.83	0.10	0.624	3.625	1.439	0.11778
0.10	0.84	0.10	0.661	3.626	1.445	0.11755
0.10	0.85	0.10	0.641	3.629	1.449	0.11751
0.10	0.86	0.10	0.656	3.632	1.454	0.11740
0.10	0.87	0.10	0.663	3.633	1.459	0.11724
0.10	0.88	0.10	0.660	3.640	1.464	0.11741
0.10	0.89	0.10	0.645	3.649	1.465	0.11781
0.10	0.90	0.10	0.672	3.664	1.464	0.11866
0.10	0.91	0.10	0.639	3.687	1.460	0.12013
0.10	0.92	0.10	0.638	3.700	1.458	0.12089
0.10	0.93	0.10	0.675	3.723	1.458	0.12213
0.10	0.94	0.10	0.658	3.740	1.458	0.12306
0.10	0.95	0.10	0.649	3.758	1.462	0.12383
0.10	0.96	0.10	0.655	3.786	1.466	0.12517
0.10	0.97	0.10	0.633	3.819	1.467	0.12690
0.10	0.98	0.10	0.672	3.860	1.470	0.12896
0.10	0.99	0.10	0.670	3.899	1.442	0.13243
0.10	1.00	0.10	0.673	3.990	1.437	0.13757
0.11	0.01	0.10	0.627	2.856	1.401	0.07821
0.11	0.02	0.10	0.596	2.817	1.361	0.07808
0.11	0.03	0.10	0.586	2.798	1.342	0.07801
0.11	0.04	0.10	0.596	2.787	1.329	0.07805
0.11	0.05	0.10	0.593	2.780	1.322	0.07807
0.11	0.06	0.10	0.589	2.777	1.315	0.07823
0.11	0.07	0.10	0.618	2.773	1.310	0.07826
0.11	0.08	0.10	0.617	2.773	1.308	0.07839
0.11	0.09	0.10	0.583	2.773	1.304	0.07857
0.11	0.10	0.10	0.581	2.777	1.301	0.07897
0.11	0.11	0.10	0.620	2.785	1.305	0.07919
0.11	0.12	0.10	0.622	2.798	1.314	0.07938
0.11	0.13	0.10	0.632	2.812	1.324	0.07970
0.11	0.14	0.10	0.615	2.825	1.334	0.07987
0.11	0.15	0.10	0.602	2.841	1.346	0.08013
0.11	0.16	0.10	0.618	2.858	1.364	0.08019
0.11	0.17	0.10	0.589	2.884	1.382	0.08067
0.11	0.18	0.10	0.629	2.910	1.409	0.08072
0.11	0.19	0.10	0.622	2.931	1.422	0.08120
0.11	0.20	0.10	0.612	2.946	1.435	0.08138
0.11	0.21	0.10	0.595	2.959	1.445	0.08162
0.11	0.22	0.10	0.651	2.970	1.452	0.08184
0.11	0.23	0.10	0.617	2.981	1.455	0.08228
0.11	0.24	0.10	0.593	2.989	1.458	0.08261
0.11	0.25	0.10	0.628	3.000	1.461	0.08298
0.11	0.26	0.10	0.625	3.010	1.462	0.08350
0.11	0.27	0.10	0.654	3.019	1.465	0.08389
0.11	0.28	0.10	0.618	3.031	1.466	0.08444
0.11	0.29	0.10	0.619	3.044	1.466	0.08510
0.11	0.30	0.10	0.608	3.085	1.472	0.08709
0.11	0.31	0.10	0.605	3.073	1.475	0.08622
0.11	0.32	0.10	0.601	3.067	1.476	0.08588
0.11	0.33	0.10	0.618	3.072	1.473	0.08632
0.11	0.34	0.10	0.623	3.077	1.473	0.08658
0.11	0.35	0.10	0.594	3.082	1.472	0.08689
0.11	0.36	0.10	0.617	3.087	1.473	0.08712
0.11	0.37	0.10	0.638	3.093	1.474	0.08737
0.11	0.38	0.10	0.633	3.100	1.477	0.08764
0.11	0.39	0.10	0.636	3.113	1.479	0.08821
0.11	0.40	0.10	0.620	3.127	1.479	0.08897
0.11	0.41	0.10	0.627	3.142	1.480	0.08976
0.11	0.42	0.10	0.650	3.158	1.478	0.09070
0.11	0.43	0.10	0.639	3.170	1.475	0.09148
0.11	0.44	0.10	0.615	3.186	1.472	0.09252
0.11	0.45	0.10	0.633	3.200	1.470	0.09338
0.11	0.46	0.10	0.639	3.218	1.469	0.09435
0.11	0.47	0.10	0.622	3.234	1.470	0.09517
0.11	0.48	0.10	0.655	3.243	1.467	0.09583
0.11	0.49	0.10	0.606	3.256	1.466	0.09662
0.11	0.50	0.10	0.624	3.276	1.461	0.09788
0.11	0.51	0.10	0.621	3.293	1.459	0.09891
0.11	0.52	0.10	0.632	3.313	1.456	0.10012
0.11	0.53	0.10	0.649	3.330	1.452	0.10124
0.11	0.54	0.10	0.644	3.352	1.448	0.10261
0.11	0.55	0.10	0.637	3.382	1.439	0.10469
0.11	0.56	0.10	0.644	3.417	1.426	0.10718
0.11	0.57	0.10	0.615	3.439	1.418	0.10876
0.11	0.58	0.10	0.638	3.457	1.412	0.10997
0.11	0.59	0.10	0.623	3.473	1.408	0.11103
0.11	0.60	0.10	0.653	3.486	1.405	0.11188
0.11	0.61	0.10	0.655	3.499	1.404	0.11266
0.11	0.62	0.10	0.621	3.508	1.402	0.11327
0.11	0.63	0.10	0.682	3.516	1.396	0.11396
0.11	0.64	0.10	0.651	3.523	1.398	0.11427
0.11	0.65	0.10	0.659	3.534	1.396	0.11488
0.11	0.66	0.10	0.661	3.543	1.393	0.11552
0.11	0.67	0.10	0.620	3.548	1.394	0.11575
0.11	0.68	0.10	0.636	3.553	1.391	0.11618
0.11	0.69	0.10	0.624	3.559	1.390	0.11658
0.11	0.70	0.10	0.639	3.563	1.389	0.11685
0.11	0.71	0.10	0.643	3.570	1.389	0.11718
0.11	0.72	0.10	0.654	3.575	1.388	0.11753
0.11	0.73	0.10	0.676	3.580	1.388	0.11773
0.11	0.74	0.10	0.626	3.585	1.390	0.11795
0.11	0.75	0.10	0.653	3.589	1.393	0.11802
0.11	0.76	0.10	0.656	3.594	1.394	0.11823
0.11	0.77	0.10	0.619	3.597	1.397	0.11829
0.11	0.78	0.10	0.653	3.600	1.402	0.11820
0.11	0.79	0.10	0.638	3.600	1.408	0.11791
0.11	0.80	0.10	0.679	3.602	1.412	0.11780
0.11	0.81	0.10	0.623	3.601	1.421	0.11735
0.11	0.82	0.10	0.648	3.602	1.429	0.11702
0.11	0.83	0.10	0.619	3.601	1.434	0.11668
0.11	0.84	0.10	0.656	3.601	1.439	0.11647
0.11	0.85	0.10	0.657	3.600	1.444	0.11617
0.11	0.86	0.10	0.645	3.604	1.446	0.11633
0.11	0.87	0.10	0.637	3.605	1.451	0.11615
0.11	0.88	0.10	0.651	3.612	1.451	0.11647
0.11	0.89	0.10	0.634	3.618	1.453	0.11670
0.11	0.90	0.10	0.629	3.632	1.451	0.11756
0.11	0.91	0.10	0.664	3.646	1.449	0.11845
0.11	0.92	0.10	0.650	3.660	1.447	0.11926
0.11	0.93	0.10	0.663	3.672	1.449	0.11985
0.11	0.94	0.10	0.641	3.689	1.451	0.12069
0.11	0.95	0.10	0.629	3.712	1.447	0.12204
0.11	0.96	0.10	0.625	3.742	1.448	0.12367
0.11	0.97	0.10	0.631	3.774	1.448	0.12537
0.11	0.98	0.10	0.640	3.819	1.427	0.12880
0.11	0.99	0.10	0.656	3.850	1.423	0.13063
0.11	1.00	0.10	0.659	3.948	1.428	0.13572
0.12	0.01	0.10	0.621	2.833	1.394	0.07735
0.12	0.02	0.10	0.592	2.794	1.355	0.07721
0.12	0.03	0.10	0.607	2.774	1.337	0.07704
0.12	0.04	0.10	0.599	2.765	1.323	0.07718
0.12	0.05	0.10	0.585	2.756	1.316	0.07706
0.12	0.06	0.10	0.618	2.753	1.311	0.07720
0.12	0.07	0.10	0.609	2.751	1.306	0.07728
0.12	0.08	0.10	0.599	2.751	1.302	0.07751
0.12	0.09	0.10	0.619	2.751	1.299	0.07763
0.12	0.10	0.10	0.592	2.753	1.297	0.07782
0.12	0.11	0.10	0.589	2.765	1.303	0.07819
0.12	0.12	0.10	0.598	2.777	1.312	0.07841
0.12	0.13	0.10	0.616	2.791	1.321	0.07872
0.12	0.14	0.10	0.624	2.805	1.332	0.07891
0.12	0.15	0.10	0.612	2.819	1.347	0.07889
0.12	0.16	0.10	0.620	2.841	1.362	0.07937
0.12	0.17	0.10	0.623	2.866	1.384	0.07961
0.12	0.18	0.10	0.631	2.891	1.409	0.07973
0.12	0.19	0.10	0.613	2.912	1.421	0.08025
0.12	0.20	0.10	0.605	2.926	1.433	0.08042
0.12	0.21	0.10	0.621	2.938	1.440	0.08070
0.12	0.22	0.10	0.600	2.949	1.446	0.08098
0.12	0.23	0.10	0.630	2.957	1.453	0.08109
0.12	0.24	0.10	0.596	2.967	1.453	0.08165
0.12	0.25	0.10	0.613	2.976	1.456	0.08200
0.12	0.26	0.10	0.634	2.986	1.458	0.08239
0.12	0.27	0.10	0.617	2.996	1.461	0.08282
0.12	0.28	0.10	0.638	3.006	1.460	0.08339
0.12	0.29	0.10	0.593	3.023	1.462	0.08421
0.12	0.30	0.10	0.617	3.063	1.465	0.08621
0.12	0.31	0.10	0.632	3.043	1.468	0.08499
0.12	0.32	0.10	0.631	3.043	1.467	0.08508
0.12	0.33	0.10	0.626	3.046	1.468	0.08518
0.12	0.34	0.10	0.621	3.052	1.467	0.08549
0.12	0.35	0.10	0.632	3.055	1.467	0.08569
0.12	0.36	0.10	0.620	3.062	1.468	0.08600
0.12	0.37	0.10	0.593	3.067	1.470	0.08622
0.12	0.38	0.10	0.646	3.078	1.473	0.08663
0.12	0.39	0.10	0.620	3.090	1.474	0.08723
0.12	0.40	0.10	0.630	3.106	1.474	0.08810
0.12	0.41	0.10	0.636	3.120	1.472	0.08898
0.12	0.42	0.10	0.630	3.135	1.469	0.08990
0.12	0.43	0.10	0.637	3.149	1.466	0.09080
0.12	0.44	0.10	0.637	3.162	1.464	0.09161
0.12	0.45	0.10	0.617	3.174	1.463	0.09228
0.12	0.46	0.10	0.652	3.199	1.461	0.09373
0.12	0.47	0.10	0.634	3.207	1.460	0.09418
0.12	0.48	0.10	0.640	3.219	1.459	0.09491
0.12	0.49	0.10	0.625	3.237	1.454	0.09614
0.12	0.50	0.10	0.641	3.254	1.450	0.09724
0.12	0.51	0.10	0.643	3.271	1.446	0.09835
0.12	0.52	0.10	0.627	3.289	1.446	0.09936
0.12	0.53	0.10	0.659	3.308	1.441	0.10062
0.12	0.54	0.10	0.651	3.331	1.435	0.10215
0.12	0.55	0.10	0.647	3.366	1.424	0.10455
0.12	0.56	0.10	0.624	3.395	1.413	0.10663
0.12	0.57	0.10	0.636	3.415	1.406	0.10807
0.12	0.58	0.10	0.646	3.431	1.402	0.10911
0.12	0.59	0.10	0.627	3.449	1.399	0.11024
0.12	0.60	0.10	0.654	3.464	1.394	0.11127
0.12	0.61	0.10	0.644	3.476	1.391	0.11203
0.12	0.62	0.10	0.662	3.485	1.389	0.11259
0.12	0.63	0.10	0.617	3.493	1.388	0.11310
0.12	0.64	0.10	0.655	3.504	1.386	0.11381
0.12	0.65	0.10	0.647	3.513	1.383	0.11440
0.12	0.66	0.10	0.650	3.520	1.381	0.11489
0.12	0.67	0.10	0.654	3.529	1.378	0.11550
0.12	0.68	0.10	0.631	3.535	1.378	0.11584
0.12	0.69	0.10	0.619	3.540	1.377	0.11612
0.12	0.70	0.10	0.665	3.546	1.376	0.11654
0.12	0.71	0.10	0.639	3.553	1.376	0.11691
0.12	0.72	0.10	0.615	3.557	1.376	0.11713
0.12	0.73	0.10	0.690	3.564	1.379	0.11737
0.12	0.74	0.10	0.658	3.570	1.379	0.11763
0.12	0.75	0.10	0.637	3.575	1.381	0.11784
0.12	0.76	0.10	0.645	3.580	1.382	0.11805
0.12	0.77	0.10	0.637	3.582	1.388	0.11787
0.12	0.78	0.10	0.623	3.586	1.395	0.11777
0.12	0.79	0.10	0.628	3.582	1.405	0.11704
0.12	0.80	0.10	0.637	3.576	1.411	0.11646
0.12	0.81	0.10	0.657	3.575	1.417	0.11608
0.12	0.82	0.10	0.634	3.575	1.422	0.11591
0.12	0.83	0.10	0.620	3.578	1.425	0.11588
0.12	0.84	0.10	0.636	3.580	1.428	0.11587
0.12	0.85	0.10	0.657	3.583	1.429	0.11602
0.12	0.86	0.10	0.636	3.588	1.429	0.11628
0.12	0.87	0.10	0.631	3.589	1.430	0.11628
0.12	0.88	0.10	0.642	3.594	1.426	0.11672
0.12	0.89	0.10	0.641	3.600	1.426	0.11701
0.12	0.90	0.10	0.629	3.609	1.423	0.11768
0.12	0.91	0.10	0.630	3.618	1.420	0.11828
0.12	0.92	0.10	0.637	3.628	1.422	0.11873
0.12	0.93	0.10	0.657	3.636	1.425	0.11905
0.12	0.94	0.10	0.641	3.648	1.431	0.11937
0.12	0.95	0.10	0.674	3.663	1.442	0.11970
0.12	0.96	0.10	0.651	3.693	1.441	0.12138
0.12	0.97	0.10	0.635	3.731	1.436	0.12363
0.12	0.98	0.10	0.667	3.769	1.405	0.12714
0.12	0.99	0.10	0.711	3.797	1.408	0.12846
0.12	1.00	0.10	0.670	3.898	1.422	0.13326
0.13	0.01	0.10	0.619	2.811	1.389	0.07641
0.13	0.02	0.10	0.628	2.775	1.350	0.07640
0.13	0.03	0.10	0.623	2.755	1.331	0.07625
0.13	0.04	0.10	0.616	2.744	1.319	0.07625
0.13	0.05	0.10	0.592	2.736	1.311	0.07626
0.13	0.06	0.10	0.603	2.734	1.306	0.07639
0.13	0.07	0.10	0.617	2.730	1.301	0.07643
0.13	0.08	0.10	0.598	2.729	1.298	0.07655
0.13	0.09	0.10	0.582	2.731	1.295	0.07678
0.13	0.10	0.10	0.622	2.732	1.293	0.07689
0.13	0.11	0.10	0.595	2.744	1.301	0.07720
0.13	0.12	0.10	0.597	2.759	1.309	0.07761
0.13	0.13	0.10	0.635	2.772	1.319	0.07779
0.13	0.14	0.10	0.595	2.786	1.331	0.07791
0.13	0.15	0.10	0.635	2.804	1.345	0.07818
0.13	0.16	0.10	0.598	2.821	1.362	0.07828
0.13	0.17	0.10	0.588	2.849	1.385	0.07863
0.13	0.18	0.10	0.611	2.873	1.408	0.07879
0.13	0.19	0.10	0.618	2.891	1.420	0.07916
0.13	0.20	0.10	0.620	2.906	1.431	0.07942
0.13	0.21	0.10	0.611	2.915	1.440	0.07946
0.13	0.22	0.10	0.619	2.928	1.443	0.08003
0.13	0.23	0.10	0.622	2.936	1.447	0.08028
0.13	0.24	0.10	0.628	2.946	1.449	0.08072
0.13	0.25	0.10	0.593	2.957	1.450	0.08123
0.13	0.26	0.10	0.601	2.967	1.451	0.08170
0.13	0.27	0.10	0.630	2.978	1.453	0.08224
0.13	0.28	0.10	0.604	2.987	1.455	0.08259
0.13	0.29	0.10	0.615	3.004	1.456	0.08349
0.13	0.30	0.10	0.626	3.038	1.460	0.08511
0.13	0.31	0.10	0.595	3.018	1.463	0.08392
0.13	0.32	0.10	0.614	3.019	1.462	0.08402
0.13	0.33	0.10	0.608	3.024	1.461	0.08430
0.13	0.34	0.10	0.598	3.028	1.461	0.08455
0.13	0.35	0.10	0.628	3.033	1.462	0.08477
0.13	0.36	0.10	0.628	3.038	1.464	0.08494
0.13	0.37	0.10	0.625	3.046	1.468	0.08518
0.13	0.38	0.10	0.636	3.058	1.467	0.08581
0.13	0.39	0.10	0.605	3.071	1.469	0.08645
0.13	0.40	0.10	0.628	3.082	1.468	0.08711
0.13	0.41	0.10	0.617	3.099	1.463	0.08827
0.13	0.42	0.10	0.606	3.115	1.460	0.08927
0.13	0.43	0.10	0.601	3.127	1.458	0.08999
0.13	0.44	0.10	0.630	3.140	1.456	0.09084
0.13	0.45	0.10	0.622	3.155	1.454	0.09172
0.13	0.46	0.10	0.625	3.177	1.452	0.09301
0.13	0.47	0.10	0.622	3.184	1.452	0.09342
0.13	0.48	0.10	0.652	3.200	1.447	0.09449
0.13	0.49	0.10	0.625	3.215	1.444	0.09544
0.13	0.50	0.10	0.641	3.232	1.440	0.09653
0.13	0.51	0.10	0.649	3.255	1.438	0.09788
0.13	0.52	0.10	0.635	3.268	1.436	0.09872
0.13	0.53	0.10	0.639	3.290	1.430	0.10017
0.13	0.54	0.10	0.634	3.313	1.425	0.10165
0.13	0.55	0.10	0.644	3.349	1.409	0.10432
0.13	0.56	0.10	0.644	3.375	1.401	0.10613
0.13	0.57	0.10	0.650	3.396	1.396	0.10753
0.13	0.58	0.10	0.655	3.414	1.391	0.10873
0.13	0.59	0.10	0.648	3.430	1.387	0.10976
0.13	0.60	0.10	0.648	3.445	1.383	0.11075
0.13	0.61	0.10	0.621	3.456	1.381	0.11145
0.13	0.62	0.10	0.628	3.465	1.380	0.11199
0.13	0.63	0.10	0.657	3.474	1.377	0.11259
0.13	0.64	0.10	0.631	3.483	1.374	0.11323
0.13	0.65	0.10	0.654	3.493	1.372	0.11388
0.13	0.66	0.10	0.620	3.500	1.370	0.11437
0.13	0.67	0.10	0.643	3.510	1.368	0.11493
0.13	0.68	0.10	0.660	3.517	1.365	0.11549
0.13	0.69	0.10	0.651	3.523	1.367	0.11571
0.13	0.70	0.10	0.633	3.530	1.365	0.11617
0.13	0.71	0.10	0.649	3.538	1.369	0.11643
0.13	0.72	0.10	0.624	3.544	1.370	0.11671
0.13	0.73	0.10	0.658	3.550	1.370	0.11701
0.13	0.74	0.10	0.630	3.557	1.370	0.11738
0.13	0.75	0.10	0.673	3.563	1.372	0.11759
0.13	0.76	0.10	0.668	3.566	1.378	0.11747
0.13	0.77	0.10	0.650	3.563	1.385	0.11702
0.13	0.78	0.10	0.622	3.561	1.390	0.11669
0.13	0.79	0.10	0.620	3.561	1.396	0.11638
0.13	0.80	0.10	0.653	3.561	1.399	0.11624
0.13	0.81	0.10	0.629	3.561	1.401	0.11615
0.13	0.82	0.10	0.661	3.565	1.405	0.11614
0.13	0.83	0.10	0.620	3.572	1.404	0.11655
0.13	0.84	0.10	0.651	3.569	1.407	0.11631
0.13	0.85	0.10	0.640	3.572	1.403	0.11663
0.13	0.86	0.10	0.662	3.574	1.396	0.11704
0.13	0.87	0.10	0.666	3.570	1.402	0.11658
0.13	0.88	0.10	0.647	3.571	1.400	0.11675
0.13	0.89	0.10	0.619	3.571	1.400	0.11673
0.13	0.90	0.10	0.639	3.582	1.401	0.11726
0.13	0.91	0.10	0.635	3.586	1.404	0.11733
0.13	0.92	0.10	0.640	3.593	1.403	0.11780
0.13	0.93	0.10	0.668	3.599	1.403	0.11807
0.13	0.94	0.10	0.659	3.613	1.411	0.11845
0.13	0.95	0.10	0.659	3.633	1.412	0.11944
0.13	0.96	0.10	0.645	3.655	1.425	0.12006
0.13	0.97	0.10	0.667	3.697	1.404	0.12329
0.13	0.98	0.10	0.670	3.724	1.389	0.12546
0.13	0.99	0.10	0.656	3.749	1.397	0.12643
0.13	1.00	0.10	0.661	3.847	1.411	0.13104
0.14	0.01	0.10	0.620	2.793	1.382	0.07575
0.14	0.02	0.10	0.587	2.755	1.346	0.07554
0.14	0.03	0.10	0.583	2.737	1.325	0.07561
0.14	0.04	0.10	0.607	2.724	1.315	0.07544
0.14	0.05	0.10	0.603	2.719	1.308	0.07544
0.14	0.06	0.10	0.591	2.714	1.300	0.07563
0.14	0.07	0.10	0.594	2.713	1.296	0.07577
0.14	0.08	0.10	0.614	2.711	1.293	0.07576
0.14	0.09	0.10	0.598	2.711	1.291	0.07591
0.14	0.10	0.10	0.593	2.714	1.289	0.07615
0.14	0.11	0.10	0.614	2.728	1.298	0.07648
0.14	0.12	0.10	0.597	2.742	1.307	0.07674
0.14	0.13	0.10	0.590	2.754	1.316	0.07694
0.14	0.14	0.10	0.616	2.770	1.330	0.07712
0.14	0.15	0.10	0.594	2.785	1.344	0.07724
0.14	0.16	0.10	0.611	2.804	1.362	0.07736
0.14	0.17	0.10	0.617	2.833	1.387	0.07769
0.14	0.18	0.10	0.608	2.856	1.406	0.07795
0.14	0.19	0.10	0.591	2.873	1.418	0.07830
0.14	0.20	0.10	0.606	2.888	1.426	0.07868
0.14	0.21	0.10	0.614	2.899	1.434	0.07890
0.14	0.22	0.10	0.626	2.909	1.439	0.07922
0.14	0.23	0.10	0.611	2.918	1.442	0.07957
0.14	0.24	0.10	0.631	2.927	1.445	0.07989
0.14	0.25	0.10	0.612	2.936	1.446	0.08029
0.14	0.26	0.10	0.625	2.946	1.448	0.08073
0.14	0.27	0.10	0.672	2.956	1.448	0.08127
0.14	0.28	0.10	0.598	2.966	1.451	0.08167
0.14	0.29	0.10	0.621	2.990	1.452	0.08293
0.14	0.30	0.10	0.599	3.016	1.454	0.08421
0.14	0.31	0.10	0.613	2.995	1.457	0.08295
0.14	0.32	0.10	0.614	2.999	1.458	0.08310
0.14	0.33	0.10	0.620	3.002	1.457	0.08335
0.14	0.34	0.10	0.625	3.006	1.457	0.08353
0.14	0.35	0.10	0.607	3.012	1.459	0.08375
0.14	0.36	0.10	0.628	3.018	1.460	0.08403
0.14	0.37	0.10	0.637	3.028	1.458	0.08464
0.14	0.38	0.10	0.615	3.038	1.462	0.08499
0.14	0.39	0.10	0.629	3.052	1.461	0.08584
0.14	0.40	0.10	0.614	3.067	1.459	0.08674
0.14	0.41	0.10	0.602	3.083	1.455	0.08776
0.14	0.42	0.10	0.627	3.096	1.452	0.08865
0.14	0.43	0.10	0.604	3.107	1.452	0.08923
0.14	0.44	0.10	0.627	3.120	1.450	0.09002
0.14	0.45	0.10	0.630	3.135	1.445	0.09108
0.14	0.46	0.10	0.642	3.157	1.446	0.09222
0.14	0.47	0.10	0.628	3.165	1.444	0.09277
0.14	0.48	0.10	0.636	3.182	1.439	0.09394
0.14	0.49	0.10	0.637	3.195	1.436	0.09477
0.14	0.50	0.10	0.639	3.211	1.433	0.09578
0.14	0.51	0.10	0.642	3.231	1.429	0.09702
0.14	0.52	0.10	0.618	3.247	1.426	0.09802
0.14	0.53	0.10	0.633	3.268	1.420	0.09949
0.14	0.54	0.10	0.613	3.294	1.413	0.10123
0.14	0.55	0.10	0.645	3.333	1.399	0.10398
0.14	0.56	0.10	0.639	3.360	1.391	0.10583
0.14	0.57	0.10	0.611	3.379	1.386	0.10706
0.14	0.58	0.10	0.621	3.397	1.379	0.10837
0.14	0.59	0.10	0.636	3.412	1.377	0.10926
0.14	0.60	0.10	0.646	3.425	1.374	0.11008
0.14	0.61	0.10	0.645	3.434	1.373	0.11065
0.14	0.62	0.10	0.628	3.448	1.368	0.11162
0.14	0.63	0.10	0.636	3.457	1.365	0.11226
0.14	0.64	0.10	0.651	3.468	1.363	0.11292
0.14	0.65	0.10	0.655	3.478	1.361	0.11361
0.14	0.66	0.10	0.615	3.486	1.359	0.11409
0.14	0.67	0.10	0.633	3.493	1.357	0.11457
0.14	0.68	0.10	0.617	3.502	1.357	0.11508
0.14	0.69	0.10	0.648	3.511	1.357	0.11553
0.14	0.70	0.10	0.640	3.518	1.357	0.11593
0.14	0.71	0.10	0.622	3.526	1.357	0.11631
0.14	0.72	0.10	0.624	3.532	1.361	0.11648
0.14	0.73	0.10	0.626	3.538	1.363	0.11669
0.14	0.74	0.10	0.635	3.543	1.364	0.11692
0.14	0.75	0.10	0.620	3.547	1.367	0.11700
0.14	0.76	0.10	0.647	3.546	1.372	0.11672
0.14	0.77	0.10	0.655	3.546	1.376	0.11648
0.14	0.78	0.10	0.624	3.545	1.379	0.11635
0.14	0.79	0.10	0.657	3.548	1.380	0.11641
0.14	0.80	0.10	0.661	3.550	1.383	0.11640
0.14	0.81	0.10	0.656	3.555	1.382	0.11671
0.14	0.82	0.10	0.650	3.556	1.377	0.11699
0.14	0.83	0.10	0.625	3.557	1.375	0.11713
0.14	0.84	0.10	0.637	3.554	1.375	0.11697
0.14	0.85	0.10	0.640	3.550	1.377	0.11667
0.14	0.86	0.10	0.643	3.546	1.379	0.11634
0.14	0.87	0.10	0.637	3.544	1.382	0.11615
0.14	0.88	0.10	0.663	3.544	1.383	0.11608
0.14	0.89	0.10	0.657	3.545	1.385	0.11603
0.14	0.90	0.10	0.627	3.549	1.386	0.11623
0.14	0.91	0.10	0.646	3.553	1.389	0.11626
0.14	0.92	0.10	0.635	3.561	1.390	0.11668
0.14	0.93	0.10	0.654	3.565	1.392	0.11674
0.14	0.94	0.10	0.658	3.577	1.393	0.11739
0.14	0.95	0.10	0.660	3.594	1.396	0.11816
0.14	0.96	0.10	0.669	3.620	1.401	0.11932
0.14	0.97	0.10	0.654	3.658	1.375	0.12260
0.14	0.98	0.10	0.640	3.679	1.376	0.12367
0.14	0.99	0.10	0.627	3.703	1.388	0.12442
0.14	1.00	0.10	0.645	3.800	1.400	0.12903
0.15	0.01	0.10	0.593	2.773	1.379	0.07485
0.15	0.02	0.10	0.596	2.735	1.342	0.07467
0.15	0.03	0.10	0.596	2.717	1.321	0.07474
0.15	0.04	0.10	0.606	2.707	1.312	0.07468
0.15	0.05	0.10	0.596	2.700	1.302	0.07475
0.15	0.06	0.10	0.600	2.697	1.298	0.07480
0.15	0.07	0.10	0.581	2.696	1.292	0.07503
0.15	0.08	0.10	0.619	2.694	1.289	0.07506
0.15	0.09	0.10	0.613	2.694	1.288	0.07515
0.15	0.10	0.10	0.594	2.699	1.287	0.07541
0.15	0.11	0.10	0.616	2.709	1.296	0.07554
0.15	0.12	0.10	0.582	2.726	1.303	0.07611
0.15	0.13	0.10	0.586	2.738	1.315	0.07611
0.15	0.14	0.10	0.621	2.753	1.328	0.07630
0.15	0.15	0.10	0.597	2.769	1.345	0.07633
0.15	0.16	0.10	0.579	2.791	1.362	0.07666
0.15	0.17	0.10	0.609	2.820	1.389	0.07693
0.15	0.18	0.10	0.597	2.840	1.404	0.07721
0.15	0.19	0.10	0.608	2.857	1.416	0.07754
0.15	0.20	0.10	0.622	2.871	1.424	0.07790
0.15	0.21	0.10	0.600	2.880	1.432	0.07798
0.15	0.22	0.10	0.639	2.890	1.435	0.07841
0.15	0.23	0.10	0.593	2.900	1.437	0.07881
0.15	0.24	0.10	0.608	2.907	1.441	0.07902
0.15	0.25	0.10	0.604	2.917	1.441	0.07952
0.15	0.26	0.10	0.590	2.926	1.444	0.07988
0.15	0.27	0.10	0.617	2.935	1.444	0.08036
0.15	0.28	0.10	0.632	2.949	1.446	0.08102
0.15	0.29	0.10	0.623	2.986	1.448	0.08289
0.15	0.30	0.10	0.614	2.988	1.451	0.08286
0.15	0.31	0.10	0.632	2.973	1.454	0.08190
0.15	0.32	0.10	0.593	2.978	1.452	0.08228
0.15	0.33	0.10	0.633	2.983	1.452	0.08253
0.15	0.34	0.10	0.622	2.987	1.452	0.08273
0.15	0.35	0.10	0.650	2.993	1.453	0.08304
0.15	0.36	0.10	0.633	2.999	1.456	0.08321
0.15	0.37	0.10	0.605	3.009	1.457	0.08369
0.15	0.38	0.10	0.599	3.021	1.456	0.08438
0.15	0.39	0.10	0.616	3.035	1.454	0.08526
0.15	0.40	0.10	0.606	3.050	1.452	0.08615
0.15	0.41	0.10	0.633	3.066	1.448	0.08723
0.15	0.42	0.10	0.620	3.077	1.446	0.08789
0.15	0.43	0.10	0.610	3.088	1.446	0.08852
0.15	0.44	0.10	0.602	3.102	1.442	0.08942
0.15	0.45	0.10	0.610	3.120	1.440	0.09051
0.15	0.46	0.10	0.604	3.139	1.438	0.09161
0.15	0.47	0.10	0.632	3.148	1.436	0.09224
0.15	0.48	0.10	0.612	3.162	1.430	0.09328
0.15	0.49	0.10	0.608	3.178	1.427	0.09424
0.15	0.50	0.10	0.651	3.193	1.422	0.09533
0.15	0.51	0.10	0.637	3.209	1.421	0.09626
0.15	0.52	0.10	0.630	3.226	1.419	0.09723
0.15	0.53	0.10	0.629	3.250	1.412	0.09887
0.15	0.54	0.10	0.637	3.285	1.401	0.10126
0.15	0.55	0.10	0.633	3.318	1.390	0.10362
0.15	0.56	0.10	0.636	3.339	1.384	0.10502
0.15	0.57	0.10	0.617	3.359	1.377	0.10644
0.15	0.58	0.10	0.641	3.376	1.372	0.10759
0.15	0.59	0.10	0.615	3.393	1.369	0.10860
0.15	0.60	0.10	0.640	3.407	1.366	0.10950
0.15	0.61	0.10	0.612	3.419	1.364	0.11028
0.15	0.62	0.10	0.629	3.431	1.359	0.11118
0.15	0.63	0.10	0.647	3.441	1.356	0.11185
0.15	0.64	0.10	0.655	3.454	1.352	0.11270
0.15	0.65	0.10	0.660	3.462	1.351	0.11321
0.15	0.66	0.10	0.614	3.473	1.348	0.11396
0.15	0.67	0.10	0.638	3.483	1.347	0.11448
0.15	0.68	0.10	0.651	3.491	1.348	0.11491
0.15	0.69	0.10	0.632	3.499	1.346	0.11539
0.15	0.70	0.10	0.645	3.506	1.350	0.11561
0.15	0.71	0.10	0.657	3.517	1.352	0.11611
0.15	0.72	0.10	0.658	3.523	1.351	0.11647
0.15	0.73	0.10	0.620	3.528	1.352	0.11664
0.15	0.74	0.10	0.627	3.530	1.355	0.11663
0.15	0.75	0.10	0.639	3.532	1.357	0.11666
0.15	0.76	0.10	0.648	3.531	1.363	0.11632
0.15	0.77	0.10	0.621	3.530	1.363	0.11628
0.15	0.78	0.10	0.655	3.532	1.363	0.11639
0.15	0.79	0.10	0.645	3.536	1.360	0.11670
0.15	0.80	0.10	0.626	3.537	1.359	0.11682
0.15	0.81	0.10	0.650	3.538	1.359	0.11693
0.15	0.82	0.10	0.626	3.536	1.359	0.11683
0.15	0.83	0.10	0.635	3.534	1.355	0.11686
0.15	0.84	0.10	0.654	3.530	1.359	0.11649
0.15	0.85	0.10	0.628	3.526	1.361	0.11615
0.15	0.86	0.10	0.628	3.521	1.364	0.11573
0.15	0.87	0.10	0.667	3.516	1.368	0.11527
0.15	0.88	0.10	0.641	3.513	1.370	0.11501
0.15	0.89	0.10	0.652	3.513	1.372	0.11490
0.15	0.90	0.10	0.627	3.517	1.375	0.11501
0.15	0.91	0.10	0.623	3.518	1.377	0.11501
0.15	0.92	0.10	0.658	3.524	1.377	0.11526
0.15	0.93	0.10	0.637	3.534	1.378	0.11578
0.15	0.94	0.10	0.633	3.544	1.382	0.11612
0.15	0.95	0.10	0.650	3.561	1.383	0.11701
0.15	0.96	0.10	0.686	3.588	1.387	0.11827
0.15	0.97	0.10	0.661	3.621	1.362	0.12121
0.15	0.98	0.10	0.645	3.639	1.365	0.12201
0.15	0.99	0.10	0.630	3.662	1.377	0.12274
0.15	1.00	0.10	0.651	3.754	1.391	0.12702
0.16	0.01	0.10	0.586	2.758	1.374	0.07431
0.16	0.02	0.10	0.602	2.721	1.337	0.07415
0.16	0.03	0.10	0.605	2.701	1.318	0.07402
0.16	0.04	0.10	0.586	2.691	1.307	0.07403
0.16	0.05	0.10	0.594	2.683	1.300	0.07396
0.16	0.06	0.10	0.611	2.681	1.293	0.07421
0.16	0.07	0.10	0.590	2.677	1.288	0.07419
0.16	0.08	0.10	0.614	2.678	1.284	0.07446
0.16	0.09	0.10	0.599	2.677	1.284	0.07446
0.16	0.10	0.10	0.609	2.683	1.284	0.07476
0.16	0.11	0.10	0.615	2.695	1.292	0.07499
0.16	0.12	0.10	0.605	2.708	1.304	0.07511
0.16	0.13	0.10	0.617	2.724	1.313	0.07549
0.16	0.14	0.10	0.588	2.739	1.328	0.07555
0.16	0.15	0.10	0.587	2.754	1.345	0.07555
0.16	0.16	0.10	0.614	2.777	1.361	0.07596
0.16	0.17	0.10	0.584	2.805	1.389	0.07611
0.16	0.18	0.10	0.594	2.824	1.404	0.07637
0.16	0.19	0.10	0.603	2.843	1.415	0.07683
0.16	0.20	0.10	0.626	2.856	1.422	0.07714
0.16	0.21	0.10	0.614	2.866	1.430	0.07734
0.16	0.22	0.10	0.623	2.874	1.432	0.07769
0.16	0.23	0.10	0.603	2.884	1.434	0.07811
0.16	0.24	0.10	0.611	2.892	1.435	0.07846
0.16	0.25	0.10	0.606	2.902	1.437	0.07889
0.16	0.26	0.10	0.644	2.910	1.440	0.07920
0.16	0.27	0.10	0.624	2.919	1.441	0.07963
0.16	0.28	0.10	0.616	2.934	1.441	0.08043
0.16	0.29	0.10	0.635	2.974	1.444	0.08247
0.16	0.30	0.10	0.620	2.960	1.447	0.08158
0.16	0.31	0.10	0.599	2.957	1.449	0.08130
0.16	0.32	0.10	0.607	2.961	1.447	0.08161
0.16	0.33	0.10	0.629	2.962	1.449	0.08158
0.16	0.34	0.10	0.625	2.969	1.449	0.08193
0.16	0.35	0.10	0.620	2.975	1.449	0.08227
0.16	0.36	0.10	0.635	2.982	1.449	0.08260
0.16	0.37	0.10	0.600	2.992	1.450	0.08314
0.16	0.38	0.10	0.636	3.006	1.451	0.08384
0.16	0.39	0.10	0.635	3.020	1.448	0.08473
0.16	0.40	0.10	0.604	3.033	1.445	0.08560
0.16	0.41	0.10	0.628	3.049	1.441	0.08664
0.16	0.42	0.10	0.605	3.057	1.443	0.08700
0.16	0.43	0.10	0.632	3.070	1.440	0.08783
0.16	0.44	0.10	0.629	3.084	1.436	0.08878
0.16	0.45	0.10	0.629	3.110	1.432	0.09038
0.16	0.46	0.10	0.632	3.118	1.432	0.09079
0.16	0.47	0.10	0.630	3.129	1.429	0.09151
0.16	0.48	0.10	0.620	3.143	1.426	0.09244
0.16	0.49	0.10	0.637	3.158	1.421	0.09349
0.16	0.50	0.10	0.645	3.175	1.418	0.09458
0.16	0.51	0.10	0.645	3.190	1.414	0.09556
0.16	0.52	0.10	0.642	3.208	1.412	0.09658
0.16	0.53	0.10	0.630	3.235	1.405	0.09839
0.16	0.54	0.10	0.625	3.272	1.392	0.10102
0.16	0.55	0.10	0.631	3.302	1.381	0.10314
0.16	0.56	0.10	0.635	3.323	1.375	0.10456
0.16	0.57	0.10	0.645	3.342	1.368	0.10592
0.16	0.58	0.10	0.634	3.361	1.366	0.10710
0.16	0.59	0.10	0.651	3.377	1.362	0.10813
0.16	0.60	0.10	0.649	3.391	1.358	0.10904
0.16	0.61	0.10	0.659	3.406	1.354	0.11003
0.16	0.62	0.10	0.611	3.415	1.350	0.11072
0.16	0.63	0.10	0.630	3.427	1.347	0.11155
0.16	0.64	0.10	0.641	3.440	1.343	0.11240
0.16	0.65	0.10	0.637	3.450	1.342	0.11297
0.16	0.66	0.10	0.619	3.460	1.341	0.11352
0.16	0.67	0.10	0.622	3.470	1.340	0.11416
0.16	0.68	0.10	0.664	3.481	1.341	0.11471
0.16	0.69	0.10	0.619	3.492	1.341	0.11524
0.16	0.70	0.10	0.635	3.500	1.342	0.11565
0.16	0.71	0.10	0.653	3.507	1.342	0.11604
0.16	0.72	0.10	0.667	3.511	1.342	0.11623
0.16	0.73	0.10	0.641	3.515	1.342	0.11648
0.16	0.74	0.10	0.623	3.516	1.344	0.11642
0.16	0.75	0.10	0.665	3.513	1.348	0.11609
0.16	0.76	0.10	0.656	3.511	1.347	0.11600
0.16	0.77	0.10	0.639	3.513	1.348	0.11610
0.16	0.78	0.10	0.632	3.515	1.347	0.11623
0.16	0.79	0.10	0.651	3.516	1.345	0.11639
0.16	0.80	0.10	0.658	3.516	1.343	0.11645
0.16	0.81	0.10	0.663	3.514	1.341	0.11646
0.16	0.82	0.10	0.660	3.511	1.342	0.11627
0.16	0.83	0.10	0.656	3.511	1.343	0.11618
0.16	0.84	0.10	0.655	3.504	1.342	0.11587
0.16	0.85	0.10	0.621	3.498	1.348	0.11531
0.16	0.86	0.10	0.633	3.492	1.353	0.11474
0.16	0.87	0.10	0.616	3.489	1.355	0.11447
0.16	0.88	0.10	0.643	3.489	1.359	0.11428
0.16	0.89	0.10	0.638	3.487	1.360	0.11411
0.16	0.90	0.10	0.657	3.486	1.364	0.11384
0.16	0.91	0.10	0.622	3.487	1.367	0.11378
0.16	0.92	0.10	0.621	3.493	1.371	0.11394
0.16	0.93	0.10	0.619	3.505	1.372	0.11450
0.16	0.94	0.10	0.668	3.515	1.371	0.11508
0.16	0.95	0.10	0.660	3.528	1.372	0.11573
0.16	0.96	0.10	0.624	3.558	1.358	0.11802
0.16	0.97	0.10	0.619	3.587	1.355	0.11969
0.16	0.98	0.10	0.665	3.602	1.361	0.12025
0.16	0.99	0.10	0.664	3.625	1.370	0.12105
0.16	1.00	0.10	0.657	3.715	1.381	0.12536
0.17	0.01	0.10	0.613	2.743	1.368	0.07380
0.17	0.02	0.10	0.592	2.706	1.333	0.07357
0.17	0.03	0.10	0.576	2.686	1.316	0.07330
0.17	0.04	0.10	0.615	2.676	1.303	0.07340
0.17	0.05	0.10	0.580	2.668	1.297	0.07331
0.17	0.06	0.10	0.612	2.664	1.291	0.07337
0.17	0.07	0.10	0.585	2.661	1.286	0.07348
0.17	0.08	0.10	0.605	2.662	1.282	0.07376
0.17	0.09	0.10	0.606	2.662	1.282	0.07376
0.17	0.10	0.10	0.582	2.668	1.279	0.07420
0.17	0.11	0.10	0.579	2.681	1.290	0.07436
0.17	0.12	0.10	0.581	2.696	1.299	0.07470
0.17	0.13	0.10	0.602	2.709	1.312	0.07473
0.17	0.14	0.10	0.626	2.725	1.325	0.07495
0.17	0.15	0.10	0.599	2.742	1.340	0.07512
0.17	0.16	0.10	0.604	2.763	1.361	0.07520
0.17	0.17	0.10	0.592	2.791	1.387	0.07546
0.17	0.18	0.10	0.613	2.813	1.402	0.07584
0.17	0.19	0.10	0.602	2.829	1.412	0.07623
0.17	0.20	0.10	0.601	2.841	1.418	0.07658
0.17	0.21	0.10	0.621	2.850	1.425	0.07675
0.17	0.22	0.10	0.631	2.861	1.427	0.07721
0.17	0.23	0.10	0.608	2.868	1.431	0.07736
0.17	0.24	0.10	0.593	2.876	1.433	0.07774
0.17	0.25	0.10	0.596	2.885	1.435	0.07810
0.17	0.26	0.10	0.614	2.894	1.435	0.07857
0.17	0.27	0.10	0.618	2.904	1.437	0.07905
0.17	0.28	0.10	0.619	2.918	1.438	0.07974
0.17	0.29	0.10	0.616	2.960	1.438	0.08198
0.17	0.30	0.10	0.626	2.939	1.443	0.08061
0.17	0.31	0.10	0.599	2.938	1.443	0.08058
0.17	0.32	0.10	0.608	2.943	1.444	0.08074
0.17	0.33	0.10	0.603	2.946	1.445	0.08090
0.17	0.34	0.10	0.616	2.950	1.447	0.08105
0.17	0.35	0.10	0.624	2.958	1.447	0.08144
0.17	0.36	0.10	0.592	2.962	1.447	0.08171
0.17	0.37	0.10	0.605	2.977	1.445	0.08252
0.17	0.38	0.10	0.601	2.991	1.445	0.08329
0.17	0.39	0.10	0.596	3.005	1.443	0.08419
0.17	0.40	0.10	0.601	3.019	1.439	0.08514
0.17	0.41	0.10	0.617	3.032	1.436	0.08600
0.17	0.42	0.10	0.637	3.042	1.434	0.08663
0.17	0.43	0.10	0.637	3.056	1.434	0.08740
0.17	0.44	0.10	0.621	3.071	1.431	0.08831
0.17	0.45	0.10	0.633	3.095	1.427	0.08981
0.17	0.46	0.10	0.632	3.100	1.426	0.09012
0.17	0.47	0.10	0.599	3.112	1.423	0.09096
0.17	0.48	0.10	0.607	3.126	1.419	0.09189
0.17	0.49	0.10	0.623	3.140	1.414	0.09289
0.17	0.50	0.10	0.642	3.159	1.411	0.09402
0.17	0.51	0.10	0.616	3.174	1.407	0.09500
0.17	0.52	0.10	0.630	3.198	1.404	0.09643
0.17	0.53	0.10	0.614	3.223	1.396	0.09822
0.17	0.54	0.10	0.635	3.260	1.382	0.10085
0.17	0.55	0.10	0.626	3.288	1.374	0.10275
0.17	0.56	0.10	0.641	3.310	1.369	0.10420
0.17	0.57	0.10	0.614	3.328	1.365	0.10535
0.17	0.58	0.10	0.618	3.347	1.360	0.10659
0.17	0.59	0.10	0.636	3.361	1.356	0.10758
0.17	0.60	0.10	0.630	3.374	1.351	0.10849
0.17	0.61	0.10	0.646	3.388	1.349	0.10935
0.17	0.62	0.10	0.615	3.403	1.342	0.11047
0.17	0.63	0.10	0.613	3.414	1.340	0.11112
0.17	0.64	0.10	0.636	3.427	1.339	0.11193
0.17	0.65	0.10	0.628	3.437	1.336	0.11259
0.17	0.66	0.10	0.663	3.450	1.336	0.11327
0.17	0.67	0.10	0.658	3.462	1.336	0.11394
0.17	0.68	0.10	0.617	3.473	1.334	0.11463
0.17	0.69	0.10	0.631	3.482	1.332	0.11514
0.17	0.70	0.10	0.616	3.488	1.333	0.11544
0.17	0.71	0.10	0.629	3.493	1.332	0.11576
0.17	0.72	0.10	0.644	3.496	1.331	0.11598
0.17	0.73	0.10	0.638	3.496	1.331	0.11598
0.17	0.74	0.10	0.663	3.495	1.335	0.11573
0.17	0.75	0.10	0.616	3.493	1.336	0.11554
0.17	0.76	0.10	0.675	3.495	1.335	0.11573
0.17	0.77	0.10	0.619	3.494	1.335	0.11569
0.17	0.78	0.10	0.665	3.496	1.333	0.11592
0.17	0.79	0.10	0.650	3.495	1.332	0.11585
0.17	0.80	0.10	0.638	3.493	1.330	0.11586
0.17	0.81	0.10	0.628	3.489	1.331	0.11561
0.17	0.82	0.10	0.672	3.486	1.331	0.11543
0.17	0.83	0.10	0.655	3.482	1.330	0.11525
0.17	0.84	0.10	0.621	3.476	1.333	0.11483
0.17	0.85	0.10	0.653	3.470	1.339	0.11422
0.17	0.86	0.10	0.649	3.465	1.343	0.11374
0.17	0.87	0.10	0.638	3.459	1.348	0.11321
0.17	0.88	0.10	0.638	3.463	1.350	0.11330
0.17	0.89	0.10	0.617	3.461	1.352	0.11308
0.17	0.90	0.10	0.624	3.458	1.358	0.11264
0.17	0.91	0.10	0.646	3.458	1.360	0.11253
0.17	0.92	0.10	0.649	3.466	1.359	0.11301
0.17	0.93	0.10	0.650	3.472	1.361	0.11326
0.17	0.94	0.10	0.632	3.482	1.360	0.11386
0.17	0.95	0.10	0.653	3.492	1.368	0.11401
0.17	0.96	0.10	0.666	3.519	1.354	0.11609
0.17	0.97	0.10	0.640	3.542	1.351	0.11749
0.17	0.98	0.10	0.628	3.563	1.353	0.11854
0.17	0.99	0.10	0.640	3.590	1.364	0.11945
0.17	1.00	0.10	0.623	3.682	1.370	0.12408
0.18	0.01	0.10	0.595	2.729	1.366	0.07314
0.18	0.02	0.10	0.634	2.692	1.330	0.07299
0.18	0.03	0.10	0.618	2.673	1.312	0.07286
0.18	0.04	0.10	0.579	2.661	1.302	0.07268
0.18	0.05	0.10	0.584	2.653	1.293	0.07270
0.18	0.06	0.10	0.616	2.651	1.286	0.07293
0.18	0.07	0.10	0.626	2.649	1.283	0.07300
0.18	0.08	0.10	0.592	2.649	1.279	0.07319
0.18	0.09	0.10	0.589	2.648	1.278	0.07319
0.18	0.10	0.10	0.604	2.656	1.278	0.07358
0.18	0.11	0.10	0.610	2.669	1.290	0.07372
0.18	0.12	0.10	0.585	2.682	1.299	0.07397
0.18	0.13	0.10	0.614	2.696	1.311	0.07406
0.18	0.14	0.10	0.623	2.713	1.324	0.07436
0.18	0.15	0.10	0.587	2.730	1.340	0.07448
0.18	0.16	0.10	0.636	2.752	1.362	0.07462
0.18	0.17	0.10	0.583	2.781	1.385	0.07501
0.18	0.18	0.10	0.628	2.798	1.400	0.07515
0.18	0.19	0.10	0.586	2.813	1.409	0.07552
0.18	0.20	0.10	0.621	2.827	1.417	0.07587
0.18	0.21	0.10	0.586	2.838	1.421	0.07628
0.18	0.22	0.10	0.615	2.846	1.424	0.07657
0.18	0.23	0.10	0.639	2.853	1.426	0.07680
0.18	0.24	0.10	0.607	2.862	1.429	0.07712
0.18	0.25	0.10	0.617	2.870	1.431	0.07750
0.18	0.26	0.10	0.619	2.877	1.431	0.07788
0.18	0.27	0.10	0.589	2.890	1.432	0.07854
0.18	0.28	0.10	0.613	2.907	1.433	0.07935
0.18	0.29	0.10	0.627	2.941	1.437	0.08106
0.18	0.30	0.10	0.630	2.919	1.439	0.07971
0.18	0.31	0.10	0.615	2.923	1.439	0.07998
0.18	0.32	0.10	0.623	2.925	1.440	0.08001
0.18	0.33	0.10	0.615	2.929	1.441	0.08018
0.18	0.34	0.10	0.588	2.935	1.441	0.08050
0.18	0.35	0.10	0.600	2.942	1.442	0.08087
0.18	0.36	0.10	0.630	2.950	1.443	0.08119
0.18	0.37	0.10	0.627	2.963	1.440	0.08204
0.18	0.38	0.10	0.591	2.979	1.440	0.08288
0.18	0.39	0.10	0.615	2.991	1.437	0.08369
0.18	0.40	0.10	0.616	3.004	1.435	0.08452
0.18	0.41	0.10	0.635	3.015	1.432	0.08528
0.18	0.42	0.10	0.598	3.028	1.430	0.08607
0.18	0.43	0.10	0.635	3.041	1.427	0.08687
0.18	0.44	0.10	0.628	3.056	1.425	0.08780
0.18	0.45	0.10	0.632	3.080	1.422	0.08925
0.18	0.46	0.10	0.613	3.083	1.419	0.08957
0.18	0.47	0.10	0.632	3.095	1.416	0.09037
0.18	0.48	0.10	0.627	3.108	1.411	0.09130
0.18	0.49	0.10	0.598	3.126	1.407	0.09247
0.18	0.50	0.10	0.622	3.145	1.405	0.09357
0.18	0.51	0.10	0.599	3.159	1.404	0.09440
0.18	0.52	0.10	0.629	3.182	1.398	0.09591
0.18	0.53	0.10	0.611	3.208	1.390	0.09769
0.18	0.54	0.10	0.601	3.248	1.375	0.10053
0.18	0.55	0.10	0.610	3.273	1.369	0.10222
0.18	0.56	0.10	0.614	3.296	1.362	0.10374
0.18	0.57	0.10	0.632	3.315	1.358	0.10495
0.18	0.58	0.10	0.648	3.332	1.354	0.10612
0.18	0.59	0.10	2.260	3.347	1.350	0.10708
0.18	0.60	0.10	2.327	3.362	1.345	0.10813
0.18	0.61	0.10	2.228	3.374	1.341	0.10892
0.18	0.62	0.10	2.307	3.390	1.337	0.10999
0.18	0.63	0.10	2.254	3.401	1.336	0.11066
0.18	0.64	0.10	2.254	3.413	1.334	0.11141
0.18	0.65	0.10	2.181	3.427	1.332	0.11224
0.18	0.66	0.10	2.308	3.441	1.330	0.11306
0.18	0.67	0.10	2.293	3.452	1.328	0.11376
0.18	0.68	0.10	2.398	3.463	1.325	0.11444
0.18	0.69	0.10	2.282	3.469	1.327	0.11470
0.18	0.70	0.10	2.435	3.473	1.326	0.11495
0.18	0.71	0.10	2.279	3.473	1.325	0.11504
0.18	0.72	0.10	2.323	3.475	1.325	0.11510
0.18	0.73	0.10	2.264	3.476	1.325	0.11518
0.18	0.74	0.10	2.315	3.473	1.325	0.11503
0.18	0.75	0.10	2.240	3.476	1.324	0.11520
0.18	0.76	0.10	2.425	3.476	1.322	0.11533
0.18	0.77	0.10	2.206	3.476	1.323	0.11528
0.18	0.78	0.10	2.294	3.474	1.323	0.11519
0.18	0.79	0.10	2.357	3.471	1.322	0.11507
0.18	0.80	0.10	2.281	3.469	1.320	0.11503
0.18	0.81	0.10	2.307	3.465	1.320	0.11484
0.18	0.82	0.10	2.357	3.461	1.321	0.11455
0.18	0.83	0.10	2.226	3.456	1.324	0.11412
0.18	0.84	0.10	2.243	3.448	1.327	0.11358
0.18	0.85	0.10	2.308	3.442	1.331	0.11309
0.18	0.86	0.10	2.239	3.439	1.334	0.11277
0.18	0.87	0.10	2.309	3.438	1.340	0.11245
0.18	0.88	0.10	2.223	3.435	1.343	0.11212
0.18	0.89	0.10	2.266	3.432	1.348	0.11175
0.18	0.90	0.10	2.252	3.426	1.352	0.11125
0.18	0.91	0.10	2.201	3.428	1.352	0.11133
0.18	0.92	0.10	2.343	3.436	1.353	0.11173
0.18	0.93	0.10	2.268	3.442	1.352	0.11208
0.18	0.94	0.10	2.293	3.449	1.354	0.11234
0.18	0.95	0.10	2.245	3.466	1.346	0.11364
0.18	0.96	0.10	2.338	3.486	1.346	0.11470
0.18	0.97	0.10	2.278	3.505	1.348	0.11564
0.18	0.98	0.10	2.321	3.524	1.349	0.11665
0.18	0.99	0.10	2.350	3.554	1.356	0.11790
0.18	1.00	0.10	2.281	3.644	1.365	0.12233
0.19	0.01	0.10	2.136	2.716	1.363	0.07259
0.19	0.02	0.10	2.139	2.678	1.328	0.07231
0.19	0.03	0.10	2.132	2.660	1.309	0.07225
0.19	0.04	0.10	2.173	2.649	1.297	0.07226
0.19	0.05	0.10	2.151	2.642	1.290	0.07225
0.19	0.06	0.10	2.138	2.638	1.286	0.07224
0.19	0.07	0.10	2.218	2.636	1.279	0.07249
0.19	0.08	0.10	2.224	2.636	1.276	0.07260
0.19	0.09	0.10	2.194	2.635	1.276	0.07260
0.19	0.10	0.10	2.165	2.644	1.276	0.07302
0.19	0.11	0.10	2.136	2.657	1.286	0.07327
0.19	0.12	0.10	2.213	2.670	1.297	0.07338
0.19	0.13	0.10	2.155	2.683	1.311	0.07343
0.19	0.14	0.10	0.584	2.701	1.324	0.07372
0.19	0.15	0.10	0.595	2.718	1.340	0.07385
0.19	0.16	0.10	0.571	2.742	1.361	0.07409
0.19	0.17	0.10	0.568	2.769	1.385	0.07436
0.19	0.18	0.10	0.615	2.786	1.400	0.07450
0.19	0.19	0.10	0.612	2.801	1.408	0.07496
0.19	0.20	0.10	0.567	2.812	1.416	0.07512
0.19	0.21	0.10	0.602	2.823	1.418	0.07562
0.19	0.22	0.10	0.592	2.831	1.422	0.07585
0.19	0.23	0.10	0.594	2.840	1.424	0.07627
0.19	0.24	0.10	0.601	2.847	1.426	0.07651
0.19	0.25	0.10	0.567	2.854	1.429	0.07675
0.19	0.26	0.10	0.570	2.863	1.428	0.07731
0.19	0.27	0.10	0.596	2.876	1.429	0.07790
0.19	0.28	0.10	0.592	2.892	1.431	0.07870
0.19	0.29	0.10	0.602	2.925	1.434	0.08030
0.19	0.30	0.10	0.601	2.905	1.437	0.07908
0.19	0.31	0.10	0.591	2.907	1.437	0.07919
0.19	0.32	0.10	0.594	2.910	1.438	0.07928
0.19	0.33	0.10	0.592	2.913	1.438	0.07947
0.19	0.34	0.10	0.595	2.920	1.436	0.07993
0.19	0.35	0.10	0.596	2.926	1.438	0.08016
0.19	0.36	0.10	0.611	2.937	1.437	0.08079
0.19	0.37	0.10	0.593	2.950	1.437	0.08153
0.19	0.38	0.10	0.597	2.964	1.435	0.08238
0.19	0.39	0.10	0.623	2.977	1.433	0.08317
0.19	0.40	0.10	0.625	2.992	1.429	0.08414
0.19	0.41	0.10	0.616	3.001	1.427	0.08475
0.19	0.42	0.10	0.615	3.015	1.424	0.08564
0.19	0.43	0.10	0.594	3.025	1.423	0.08622
0.19	0.44	0.10	0.578	3.042	1.419	0.08736
0.19	0.45	0.10	0.614	3.065	1.415	0.08874
0.19	0.46	0.10	0.636	3.069	1.413	0.08909
0.19	0.47	0.10	0.616	3.079	1.411	0.08977
0.19	0.48	0.10	0.622	3.093	1.407	0.09067
0.19	0.49	0.10	0.589	3.112	1.401	0.09198
0.19	0.50	0.10	0.614	3.128	1.401	0.09288
0.19	0.51	0.10	0.591	3.148	1.398	0.09406
0.19	0.52	0.10	0.589	3.170	1.393	0.09553
0.19	0.53	0.10	0.603	3.200	1.381	0.09768
0.19	0.54	0.10	0.617	3.236	1.370	0.10016
0.19	0.55	0.10	0.628	3.262	1.363	0.10190
0.19	0.56	0.10	0.598	3.284	1.359	0.10323
0.19	0.57	0.10	0.617	3.303	1.353	0.10460
0.19	0.58	0.10	0.623	3.319	1.349	0.10561
0.19	0.59	0.10	0.595	3.336	1.344	0.10677
0.19	0.60	0.10	0.605	3.351	1.339	0.10781
0.19	0.61	0.10	0.595	3.363	1.336	0.10859
0.19	0.62	0.10	0.611	3.377	1.333	0.10950
0.19	0.63	0.10	0.625	3.392	1.330	0.11042
0.19	0.64	0.10	0.623	3.405	1.329	0.11117
0.19	0.65	0.10	0.606	3.419	1.329	0.11197
0.19	0.66	0.10	0.632	3.431	1.326	0.11275
0.19	0.67	0.10	0.635	3.440	1.323	0.11338
0.19	0.68	0.10	0.613	3.449	1.322	0.11386
0.19	0.69	0.10	0.597	3.453	1.320	0.11417
0.19	0.70	0.10	0.628	3.454	1.319	0.11431
0.19	0.71	0.10	0.632	3.455	1.319	0.11434
0.19	0.72	0.10	0.613	3.455	1.320	0.11429
0.19	0.73	0.10	0.635	3.454	1.321	0.11421
0.19	0.74	0.10	0.601	3.457	1.317	0.11453
0.19	0.75	0.10	0.641	3.455	1.315	0.11455
0.19	0.76	0.10	0.610	3.456	1.313	0.11470
0.19	0.77	0.10	0.633	3.454	1.312	0.11461
0.19	0.78	0.10	0.645	3.452	1.312	0.11453
0.19	0.79	0.10	0.610	3.448	1.312	0.11429
0.19	0.80	0.10	0.602	3.443	1.312	0.11399
0.19	0.81	0.10	0.604	3.440	1.312	0.11385
0.19	0.82	0.10	0.599	3.436	1.315	0.11348
0.19	0.83	0.10	0.598	3.429	1.319	0.11295
0.19	0.84	0.10	0.609	3.425	1.321	0.11263
0.19	0.85	0.10	0.617	3.418	1.326	0.11203
0.19	0.86	0.10	0.602	3.413	1.330	0.11161
0.19	0.87	0.10	0.632	3.410	1.333	0.11128
0.19	0.88	0.10	0.608	3.407	1.336	0.11098
0.19	0.89	0.10	0.631	3.403	1.340	0.11055
0.19	0.90	0.10	0.664	3.400	1.343	0.11021
0.19	0.91	0.10	0.611	3.404	1.344	0.11040
0.19	0.92	0.10	0.600	3.408	1.343	0.11071
0.19	0.93	0.10	0.612	3.416	1.343	0.11112
0.19	0.94	0.10	0.632	3.421	1.350	0.11103
0.19	0.95	0.10	0.634	3.439	1.339	0.11253
0.19	0.96	0.10	0.620	3.456	1.339	0.11342
0.19	0.97	0.10	0.642	3.477	1.340	0.11453
0.19	0.98	0.10	0.602	3.494	1.340	0.11543
0.19	0.99	0.10	0.623	3.523	1.350	0.11653
0.19	1.00	0.10	0.630	3.616	1.359	0.12105
0.20	0.01	0.10	0.568	2.704	1.359	0.07216
0.20	0.02	0.10	0.568	2.666	1.324	0.07186
0.20	0.03	0.10	0.595	2.647	1.306	0.07176
0.20	0.04	0.10	0.576	2.635	1.295	0.07165
0.20	0.05	0.10	0.598	2.630	1.287	0.07181
0.20	0.06	0.10	0.591	2.626	1.281	0.07182
0.20	0.07	0.10	0.590	2.624	1.278	0.07191
0.20	0.08	0.10	0.559	2.624	1.274	0.07210
0.20	0.09	0.10	0.596	2.625	1.272	0.07222
0.20	0.10	0.10	0.557	2.633	1.275	0.07251
0.20	0.11	0.10	0.571	2.646	1.283	0.07285
0.20	0.12	0.10	0.566	2.658	1.295	0.07285
0.20	0.13	0.10	0.595	2.673	1.309	0.07299
0.20	0.14	0.10	0.592	2.689	1.322	0.07315
0.20	0.15	0.10	0.596	2.709	1.338	0.07345
0.20	0.16	0.10	0.595	2.732	1.361	0.07355
0.20	0.17	0.10	0.588	2.758	1.384	0.07380
0.20	0.18	0.10	0.605	2.774	1.397	0.07403
0.20	0.19	0.10	0.586	2.789	1.405	0.07443
0.20	0.20	0.10	0.593	2.801	1.412	0.07470
0.20	0.21	0.10	0.590	2.810	1.418	0.07491
0.20	0.22	0.10	0.594	2.819	1.420	0.07527
0.20	0.23	0.10	0.587	2.828	1.422	0.07572
0.20	0.24	0.10	0.600	2.835	1.422	0.07601
0.20	0.25	0.10	0.593	2.843	1.425	0.07635
0.20	0.26	0.10	0.606	2.852	1.426	0.07676
0.20	0.27	0.10	0.574	2.863	1.427	0.07734
0.20	0.28	0.10	0.610	2.884	1.429	0.07831
0.20	0.29	0.10	0.635	2.909	1.431	0.07958
0.20	0.30	0.10	0.614	2.890	1.433	0.07845
0.20	0.31	0.10	0.588	2.894	1.434	0.07863
0.20	0.32	0.10	0.590	2.895	1.435	0.07865
0.20	0.33	0.10	0.572	2.898	1.434	0.07887
0.20	0.34	0.10	0.590	2.907	1.435	0.07930
0.20	0.35	0.10	0.569	2.914	1.434	0.07970
0.20	0.36	0.10	0.628	2.924	1.433	0.08030
0.20	0.37	0.10	0.586	2.941	1.432	0.08127
0.20	0.38	0.10	0.611	2.952	1.429	0.08202
0.20	0.39	0.10	0.608	2.965	1.426	0.08285
0.20	0.40	0.10	0.623	2.976	1.423	0.08359
0.20	0.41	0.10	0.578	2.990	1.422	0.08442
0.20	0.42	0.10	0.619	3.002	1.419	0.08521
0.20	0.43	0.10	0.622	3.012	1.418	0.08581
0.20	0.44	0.10	0.598	3.032	1.413	0.08709
0.20	0.45	0.10	0.587	3.046	1.411	0.08793
0.20	0.46	0.10	0.618	3.055	1.408	0.08857
0.20	0.47	0.10	0.586	3.066	1.404	0.08937
0.20	0.48	0.10	0.617	3.081	1.401	0.09032
0.20	0.49	0.10	0.579	3.101	1.396	0.09164
0.20	0.50	0.10	0.615	3.117	1.396	0.09255
0.20	0.51	0.10	0.598	3.136	1.391	0.09376
0.20	0.52	0.10	0.617	3.159	1.385	0.09529
0.20	0.53	0.10	0.584	3.195	1.373	0.09778
0.20	0.54	0.10	0.590	3.227	1.364	0.09994
0.20	0.55	0.10	0.590	3.250	1.357	0.10154
0.20	0.56	0.10	0.606	3.272	1.353	0.10293
0.20	0.57	0.10	0.607	3.290	1.349	0.10407
0.20	0.58	0.10	0.641	3.310	1.343	0.10547
0.20	0.59	0.10	0.619	3.325	1.338	0.10648
0.20	0.60	0.10	0.624	3.340	1.334	0.10745
0.20	0.61	0.10	0.633	3.355	1.331	0.10840
0.20	0.62	0.10	0.615	3.370	1.328	0.10937
0.20	0.63	0.10	0.622	3.385	1.326	0.11025
0.20	0.64	0.10	0.593	3.398	1.323	0.11111
0.20	0.65	0.10	0.605	3.410	1.323	0.11174
0.20	0.66	0.10	0.614	3.419	1.321	0.11232
0.20	0.67	0.10	0.614	3.425	1.321	0.11266
0.20	0.68	0.10	0.609	3.430	1.316	0.11313
0.20	0.69	0.10	0.618	3.432	1.317	0.11320
0.20	0.70	0.10	0.643	3.434	1.315	0.11341
0.20	0.71	0.10	0.633	3.435	1.315	0.11343
0.20	0.72	0.10	0.599	3.436	1.313	0.11358
0.20	0.73	0.10	0.642	3.437	1.309	0.11381
0.20	0.74	0.10	0.616	3.437	1.308	0.11386
0.20	0.75	0.10	0.639	3.436	1.306	0.11392
0.20	0.76	0.10	0.616	3.436	1.305	0.11400
0.20	0.77	0.10	0.592	3.432	1.305	0.11379
0.20	0.78	0.10	0.623	3.429	1.305	0.11363
0.20	0.79	0.10	0.611	3.426	1.305	0.11342
0.20	0.80	0.10	0.639	3.420	1.306	0.11311
0.20	0.81	0.10	0.615	3.414	1.309	0.11261
0.20	0.82	0.10	0.616	3.411	1.313	0.11225
0.20	0.83	0.10	0.636	3.402	1.316	0.11164
0.20	0.84	0.10	0.619	3.398	1.320	0.11125
0.20	0.85	0.10	0.605	3.390	1.322	0.11070
0.20	0.86	0.10	0.647	3.387	1.324	0.11047
0.20	0.87	0.10	0.618	3.383	1.329	0.10998
0.20	0.88	0.10	0.630	3.379	1.334	0.10953
0.20	0.89	0.10	0.632	3.378	1.336	0.10940
0.20	0.90	0.10	0.623	3.377	1.335	0.10939
0.20	0.91	0.10	0.617	3.379	1.336	0.10949
0.20	0.92	0.10	0.613	3.383	1.336	0.10971
0.20	0.93	0.10	0.639	3.390	1.338	0.10997
0.20	0.94	0.10	0.638	3.400	1.332	0.11077
0.20	0.95	0.10	0.608	3.413	1.332	0.11150
0.20	0.96	0.10	0.641	3.428	1.338	0.11199
0.20	0.97	0.10	0.632	3.449	1.336	0.11323
0.20	0.98	0.10	0.640	3.465	1.336	0.11403
0.20	0.99	0.10	0.620	3.494	1.342	0.11530
[truncated: 8,001 more rows]
