# Supplementary material for: A study of Mandelbrot and Julia Sets via Picard–Thakur iteration with s-convexity
Source: PLoS One. 2025 Mar 21;20(3):e0315271. doi: 10.1371/journal.pone.0315271 (PMC11927917; doi:10.1371/journal.pone.0315271)
Supplement: Data 1 — (ZIP) [file pone.0315271.s001.zip › data/mandelbrot/k3/heatmaps_data/results_0.4q.tsv]

sigma	psi	rho	time	ANI	AET	NAI
0.01	0.01	0.40	0.559	3.474	1.687	0.09758
0.01	0.02	0.40	0.491	3.454	1.660	0.09781
0.01	0.03	0.40	0.474	3.444	1.645	0.09803
0.01	0.04	0.40	0.478	3.439	1.634	0.09826
0.01	0.05	0.40	0.505	3.435	1.625	0.09851
0.01	0.06	0.40	0.490	3.433	1.620	0.09863
0.01	0.07	0.40	0.493	3.431	1.613	0.09890
0.01	0.08	0.40	0.493	3.429	1.609	0.09898
0.01	0.09	0.40	0.522	3.428	1.604	0.09919
0.01	0.10	0.40	0.482	3.428	1.599	0.09940
0.01	0.11	0.40	0.497	3.427	1.599	0.09936
0.01	0.12	0.40	0.485	3.427	1.595	0.09950
0.01	0.13	0.40	0.522	3.426	1.593	0.09955
0.01	0.14	0.40	0.488	3.425	1.591	0.09967
0.01	0.15	0.40	0.625	3.425	1.589	0.09972
0.01	0.16	0.40	0.624	3.425	1.588	0.09977
0.01	0.17	0.40	0.622	3.424	1.586	0.09981
0.01	0.18	0.40	0.609	3.425	1.585	0.09991
0.01	0.19	0.40	0.598	3.425	1.583	0.10002
0.01	0.20	0.40	0.647	3.425	1.583	0.10002
0.01	0.21	0.40	0.614	3.425	1.580	0.10018
0.01	0.22	0.40	0.595	3.426	1.580	0.10018
0.01	0.23	0.40	0.636	3.425	1.580	0.10021
0.01	0.24	0.40	0.630	3.428	1.580	0.10030
0.01	0.25	0.40	0.630	3.428	1.581	0.10024
0.01	0.26	0.40	0.646	3.428	1.581	0.10028
0.01	0.27	0.40	0.628	3.429	1.580	0.10035
0.01	0.28	0.40	0.592	3.429	1.580	0.10038
0.01	0.29	0.40	0.647	3.429	1.582	0.10031
0.01	0.30	0.40	0.637	3.431	1.580	0.10049
0.01	0.31	0.40	0.603	3.431	1.580	0.10050
0.01	0.32	0.40	0.608	3.431	1.580	0.10047
0.01	0.33	0.40	0.592	3.431	1.581	0.10043
0.01	0.34	0.40	0.597	3.431	1.579	0.10055
0.01	0.35	0.40	0.631	3.432	1.580	0.10054
0.01	0.36	0.40	0.598	3.434	1.580	0.10061
0.01	0.37	0.40	0.600	3.435	1.583	0.10056
0.01	0.38	0.40	0.609	3.438	1.584	0.10063
0.01	0.39	0.40	0.611	3.439	1.585	0.10067
0.01	0.40	0.40	0.625	3.437	1.586	0.10054
0.01	0.41	0.40	0.599	3.440	1.586	0.10067
0.01	0.42	0.40	0.627	3.441	1.589	0.10059
0.01	0.43	0.40	0.639	3.441	1.590	0.10055
0.01	0.44	0.40	0.633	3.442	1.591	0.10058
0.01	0.45	0.40	0.592	3.444	1.593	0.10053
0.01	0.46	0.40	0.596	3.444	1.594	0.10050
0.01	0.47	0.40	0.632	3.444	1.595	0.10048
0.01	0.48	0.40	0.631	3.444	1.595	0.10048
0.01	0.49	0.40	0.633	3.445	1.596	0.10046
0.01	0.50	0.40	0.634	3.445	1.596	0.10048
0.01	0.51	0.40	0.624	3.446	1.595	0.10054
0.01	0.52	0.40	0.613	3.446	1.595	0.10061
0.01	0.53	0.40	0.641	3.446	1.596	0.10052
0.01	0.54	0.40	0.618	3.446	1.597	0.10048
0.01	0.55	0.40	0.614	3.445	1.596	0.10046
0.01	0.56	0.40	0.612	3.445	1.596	0.10045
0.01	0.57	0.40	0.610	3.445	1.596	0.10051
0.01	0.58	0.40	0.590	3.445	1.597	0.10041
0.01	0.59	0.40	0.633	3.445	1.598	0.10042
0.01	0.60	0.40	0.616	3.445	1.596	0.10044
0.01	0.61	0.40	0.608	3.443	1.598	0.10031
0.01	0.62	0.40	0.621	3.444	1.597	0.10036
0.01	0.63	0.40	0.590	3.444	1.599	0.10029
0.01	0.64	0.40	0.629	3.444	1.600	0.10023
0.01	0.65	0.40	0.608	3.444	1.598	0.10033
0.01	0.66	0.40	0.614	3.444	1.599	0.10028
0.01	0.67	0.40	0.601	3.445	1.599	0.10028
0.01	0.68	0.40	0.606	3.445	1.600	0.10027
0.01	0.69	0.40	0.614	3.445	1.601	0.10026
0.01	0.70	0.40	0.608	3.447	1.601	0.10029
0.01	0.71	0.40	0.629	3.447	1.601	0.10033
0.01	0.72	0.40	0.636	3.447	1.600	0.10037
0.01	0.73	0.40	0.612	3.446	1.603	0.10021
0.01	0.74	0.40	0.616	3.448	1.602	0.10034
0.01	0.75	0.40	0.608	3.448	1.603	0.10028
0.01	0.76	0.40	0.605	3.449	1.603	0.10033
0.01	0.77	0.40	0.616	3.451	1.604	0.10038
0.01	0.78	0.40	0.632	3.452	1.605	0.10043
0.01	0.79	0.40	0.622	3.453	1.606	0.10044
0.01	0.80	0.40	0.617	3.454	1.607	0.10039
0.01	0.81	0.40	0.605	3.456	1.609	0.10045
0.01	0.82	0.40	0.625	3.458	1.610	0.10045
0.01	0.83	0.40	0.617	3.461	1.613	0.10050
0.01	0.84	0.40	0.611	3.464	1.616	0.10054
0.01	0.85	0.40	0.602	3.468	1.618	0.10062
0.01	0.86	0.40	0.637	3.470	1.622	0.10058
0.01	0.87	0.40	0.624	3.474	1.625	0.10063
0.01	0.88	0.40	0.615	3.478	1.626	0.10078
0.01	0.89	0.40	0.620	3.480	1.632	0.10063
0.01	0.90	0.40	0.637	3.485	1.635	0.10071
0.01	0.91	0.40	0.607	3.489	1.637	0.10086
0.01	0.92	0.40	0.605	3.491	1.638	0.10093
0.01	0.93	0.40	0.621	3.495	1.642	0.10093
0.01	0.94	0.40	0.640	3.500	1.647	0.10099
0.01	0.95	0.40	0.634	3.506	1.649	0.10116
0.01	0.96	0.40	0.623	3.511	1.655	0.10116
0.01	0.97	0.40	0.603	3.521	1.661	0.10141
0.01	0.98	0.40	0.604	3.533	1.669	0.10168
0.01	0.99	0.40	0.598	3.554	1.688	0.10188
0.01	1.00	0.40	0.615	3.604	1.715	0.10332
0.02	0.01	0.40	0.618	3.412	1.655	0.09579
0.02	0.02	0.40	0.598	3.401	1.631	0.09637
0.02	0.03	0.40	0.625	3.395	1.620	0.09657
0.02	0.04	0.40	0.630	3.394	1.612	0.09690
0.02	0.05	0.40	0.628	3.394	1.604	0.09728
0.02	0.06	0.40	0.610	3.393	1.601	0.09737
0.02	0.07	0.40	0.601	3.395	1.598	0.09761
0.02	0.08	0.40	0.614	3.397	1.596	0.09786
0.02	0.09	0.40	0.618	3.399	1.595	0.09804
0.02	0.10	0.40	0.629	3.402	1.594	0.09821
0.02	0.11	0.40	0.600	3.405	1.592	0.09848
0.02	0.12	0.40	0.610	3.408	1.592	0.09865
0.02	0.13	0.40	0.667	3.409	1.590	0.09882
0.02	0.14	0.40	0.613	3.413	1.589	0.09909
0.02	0.15	0.40	0.621	3.416	1.590	0.09916
0.02	0.16	0.40	0.601	3.418	1.588	0.09940
0.02	0.17	0.40	0.633	3.422	1.589	0.09957
0.02	0.18	0.40	0.592	3.425	1.591	0.09959
0.02	0.19	0.40	0.622	3.428	1.591	0.09980
0.02	0.20	0.40	0.624	3.431	1.593	0.09984
0.02	0.21	0.40	0.661	3.435	1.594	0.10000
0.02	0.22	0.40	0.622	3.439	1.598	0.10005
0.02	0.23	0.40	0.730	3.445	1.603	0.10012
0.02	0.24	0.40	0.611	3.448	1.604	0.10026
0.02	0.25	0.40	0.602	3.452	1.603	0.10046
0.02	0.26	0.40	0.474	3.453	1.604	0.10053
0.02	0.27	0.40	0.497	3.454	1.603	0.10063
0.02	0.28	0.40	0.490	3.455	1.605	0.10057
0.02	0.29	0.40	0.465	3.453	1.604	0.10053
0.02	0.30	0.40	0.463	3.454	1.603	0.10061
0.02	0.31	0.40	0.483	3.454	1.601	0.10072
0.02	0.32	0.40	0.494	3.452	1.598	0.10075
0.02	0.33	0.40	0.505	3.451	1.597	0.10073
0.02	0.34	0.40	0.486	3.449	1.593	0.10080
0.02	0.35	0.40	0.479	3.447	1.589	0.10091
0.02	0.36	0.40	0.488	3.443	1.586	0.10082
0.02	0.37	0.40	0.482	3.440	1.584	0.10077
0.02	0.38	0.40	0.479	3.438	1.581	0.10082
0.02	0.39	0.40	0.473	3.434	1.579	0.10072
0.02	0.40	0.40	0.491	3.432	1.577	0.10068
0.02	0.41	0.40	0.492	3.430	1.578	0.10052
0.02	0.42	0.40	0.472	3.429	1.576	0.10057
0.02	0.43	0.40	0.494	3.428	1.576	0.10053
0.02	0.44	0.40	0.493	3.427	1.576	0.10048
0.02	0.45	0.40	0.485	3.426	1.576	0.10041
0.02	0.46	0.40	0.488	3.425	1.575	0.10040
0.02	0.47	0.40	0.484	3.426	1.574	0.10047
0.02	0.48	0.40	0.485	3.425	1.574	0.10044
0.02	0.49	0.40	0.470	3.424	1.575	0.10033
0.02	0.50	0.40	0.478	3.423	1.575	0.10033
0.02	0.51	0.40	0.474	3.424	1.576	0.10027
0.02	0.52	0.40	0.467	3.423	1.576	0.10029
0.02	0.53	0.40	0.475	3.422	1.574	0.10031
0.02	0.54	0.40	0.484	3.422	1.574	0.10029
0.02	0.55	0.40	0.486	3.421	1.573	0.10026
0.02	0.56	0.40	0.480	3.420	1.573	0.10023
0.02	0.57	0.40	0.480	3.420	1.573	0.10024
0.02	0.58	0.40	0.485	3.420	1.573	0.10024
0.02	0.59	0.40	0.469	3.420	1.573	0.10025
0.02	0.60	0.40	0.482	3.419	1.573	0.10021
0.02	0.61	0.40	0.465	3.419	1.574	0.10015
0.02	0.62	0.40	0.484	3.420	1.574	0.10022
0.02	0.63	0.40	0.486	3.421	1.574	0.10023
0.02	0.64	0.40	0.480	3.421	1.574	0.10021
0.02	0.65	0.40	0.483	3.421	1.576	0.10016
0.02	0.66	0.40	0.489	3.421	1.578	0.10006
0.02	0.67	0.40	0.509	3.421	1.577	0.10008
0.02	0.68	0.40	0.483	3.422	1.578	0.10012
0.02	0.69	0.40	0.481	3.423	1.578	0.10013
0.02	0.70	0.40	0.465	3.425	1.578	0.10027
0.02	0.71	0.40	0.477	3.426	1.578	0.10028
0.02	0.72	0.40	0.477	3.426	1.580	0.10022
0.02	0.73	0.40	0.481	3.429	1.581	0.10032
0.02	0.74	0.40	0.482	3.429	1.582	0.10030
0.02	0.75	0.40	0.467	3.432	1.584	0.10037
0.02	0.76	0.40	0.490	3.433	1.584	0.10039
0.02	0.77	0.40	0.485	3.438	1.585	0.10062
0.02	0.78	0.40	0.475	3.440	1.587	0.10062
0.02	0.79	0.40	0.481	3.442	1.588	0.10068
0.02	0.80	0.40	0.479	3.445	1.588	0.10082
0.02	0.81	0.40	0.477	3.449	1.592	0.10087
0.02	0.82	0.40	0.471	3.455	1.595	0.10109
0.02	0.83	0.40	0.490	3.458	1.597	0.10112
0.02	0.84	0.40	0.496	3.460	1.600	0.10113
0.02	0.85	0.40	0.486	3.464	1.600	0.10132
0.02	0.86	0.40	0.482	3.469	1.603	0.10144
0.02	0.87	0.40	0.488	3.474	1.606	0.10154
0.02	0.88	0.40	0.490	3.477	1.611	0.10145
0.02	0.89	0.40	0.490	3.480	1.614	0.10151
0.02	0.90	0.40	0.468	3.486	1.613	0.10187
0.02	0.91	0.40	0.490	3.491	1.615	0.10204
0.02	0.92	0.40	0.468	3.495	1.618	0.10208
0.02	0.93	0.40	0.482	3.498	1.622	0.10208
0.02	0.94	0.40	0.494	3.498	1.624	0.10201
0.02	0.95	0.40	0.485	3.498	1.628	0.10181
0.02	0.96	0.40	0.484	3.501	1.632	0.10178
0.02	0.97	0.40	0.510	3.514	1.639	0.10208
0.02	0.98	0.40	0.484	3.536	1.647	0.10294
0.02	0.99	0.40	0.498	3.573	1.664	0.10409
0.02	1.00	0.40	0.489	3.614	1.716	0.10380
0.03	0.01	0.40	0.484	3.353	1.637	0.09347
0.03	0.02	0.40	0.477	3.348	1.615	0.09424
0.03	0.03	0.40	0.479	3.349	1.602	0.09495
0.03	0.04	0.40	0.484	3.352	1.594	0.09549
0.03	0.05	0.40	0.476	3.356	1.590	0.09591
0.03	0.06	0.40	0.482	3.362	1.589	0.09629
0.03	0.07	0.40	0.478	3.368	1.588	0.09668
0.03	0.08	0.40	0.460	3.375	1.589	0.09700
0.03	0.09	0.40	0.484	3.382	1.592	0.09725
0.03	0.10	0.40	0.481	3.390	1.592	0.09765
0.03	0.11	0.40	0.466	3.397	1.594	0.09793
0.03	0.12	0.40	0.484	3.403	1.597	0.09813
0.03	0.13	0.40	0.477	3.407	1.597	0.09835
0.03	0.14	0.40	0.478	3.414	1.601	0.09858
0.03	0.15	0.40	0.486	3.422	1.607	0.09864
0.03	0.16	0.40	0.489	3.427	1.610	0.09880
0.03	0.17	0.40	0.501	3.432	1.611	0.09906
0.03	0.18	0.40	0.480	3.435	1.611	0.09922
0.03	0.19	0.40	0.482	3.439	1.610	0.09944
0.03	0.20	0.40	0.483	3.440	1.609	0.09952
0.03	0.21	0.40	0.502	3.442	1.608	0.09972
0.03	0.22	0.40	0.509	3.443	1.604	0.09993
0.03	0.23	0.40	0.483	3.445	1.604	0.10008
0.03	0.24	0.40	0.483	3.446	1.603	0.10016
0.03	0.25	0.40	0.476	3.447	1.603	0.10027
0.03	0.26	0.40	0.489	3.449	1.600	0.10047
0.03	0.27	0.40	0.495	3.449	1.597	0.10063
0.03	0.28	0.40	0.479	3.449	1.597	0.10064
0.03	0.29	0.40	0.481	3.450	1.592	0.10093
0.03	0.30	0.40	0.491	3.450	1.589	0.10110
0.03	0.31	0.40	0.474	3.448	1.585	0.10115
0.03	0.32	0.40	0.493	3.446	1.582	0.10122
0.03	0.33	0.40	0.496	3.445	1.578	0.10131
0.03	0.34	0.40	0.480	3.442	1.576	0.10128
0.03	0.35	0.40	0.468	3.440	1.571	0.10138
0.03	0.36	0.40	0.482	3.438	1.569	0.10138
0.03	0.37	0.40	0.481	3.437	1.564	0.10163
0.03	0.38	0.40	0.486	3.434	1.563	0.10148
0.03	0.39	0.40	0.479	3.432	1.560	0.10157
0.03	0.40	0.40	0.491	3.430	1.557	0.10156
0.03	0.41	0.40	0.475	3.428	1.556	0.10150
0.03	0.42	0.40	0.506	3.427	1.555	0.10148
0.03	0.43	0.40	0.479	3.425	1.554	0.10145
0.03	0.44	0.40	0.517	3.424	1.553	0.10138
0.03	0.45	0.40	0.484	3.422	1.552	0.10135
0.03	0.46	0.40	0.490	3.420	1.552	0.10125
0.03	0.47	0.40	0.481	3.419	1.551	0.10122
0.03	0.48	0.40	0.489	3.416	1.549	0.10120
0.03	0.49	0.40	0.458	3.414	1.549	0.10108
0.03	0.50	0.40	0.485	3.412	1.548	0.10102
0.03	0.51	0.40	0.481	3.410	1.546	0.10097
0.03	0.52	0.40	0.489	3.408	1.548	0.10081
0.03	0.53	0.40	0.486	3.406	1.548	0.10068
0.03	0.54	0.40	0.490	3.404	1.548	0.10061
0.03	0.55	0.40	0.475	3.402	1.547	0.10055
0.03	0.56	0.40	0.479	3.401	1.547	0.10045
0.03	0.57	0.40	0.460	3.400	1.548	0.10037
0.03	0.58	0.40	0.482	3.401	1.547	0.10044
0.03	0.59	0.40	0.466	3.398	1.547	0.10033
0.03	0.60	0.40	0.496	3.398	1.550	0.10018
0.03	0.61	0.40	0.487	3.398	1.550	0.10017
0.03	0.62	0.40	0.503	3.398	1.552	0.10010
0.03	0.63	0.40	0.487	3.398	1.551	0.10013
0.03	0.64	0.40	0.484	3.398	1.551	0.10011
0.03	0.65	0.40	0.480	3.400	1.553	0.10012
0.03	0.66	0.40	0.469	3.403	1.554	0.10023
0.03	0.67	0.40	0.479	3.406	1.556	0.10028
0.03	0.68	0.40	0.472	3.409	1.558	0.10035
0.03	0.69	0.40	0.488	3.411	1.559	0.10041
0.03	0.70	0.40	0.479	3.415	1.561	0.10059
0.03	0.71	0.40	0.486	3.418	1.561	0.10069
0.03	0.72	0.40	0.484	3.419	1.563	0.10068
0.03	0.73	0.40	0.482	3.425	1.563	0.10099
0.03	0.74	0.40	0.493	3.432	1.565	0.10127
0.03	0.75	0.40	0.491	3.438	1.563	0.10169
0.03	0.76	0.40	0.468	3.444	1.561	0.10210
0.03	0.77	0.40	0.489	3.451	1.560	0.10250
0.03	0.78	0.40	0.488	3.457	1.561	0.10278
0.03	0.79	0.40	0.524	3.458	1.561	0.10290
0.03	0.80	0.40	0.467	3.462	1.562	0.10307
0.03	0.81	0.40	0.476	3.466	1.562	0.10327
0.03	0.82	0.40	0.486	3.470	1.563	0.10345
0.03	0.83	0.40	0.482	3.474	1.565	0.10356
0.03	0.84	0.40	0.474	3.477	1.565	0.10373
0.03	0.85	0.40	0.481	3.482	1.567	0.10387
0.03	0.86	0.40	0.498	3.487	1.569	0.10407
0.03	0.87	0.40	0.490	3.492	1.570	0.10426
0.03	0.88	0.40	0.483	3.497	1.574	0.10436
0.03	0.89	0.40	0.487	3.505	1.575	0.10471
0.03	0.90	0.40	0.486	3.508	1.577	0.10481
0.03	0.91	0.40	0.482	3.511	1.579	0.10489
0.03	0.92	0.40	0.484	3.516	1.582	0.10505
0.03	0.93	0.40	0.492	3.519	1.585	0.10505
0.03	0.94	0.40	0.491	3.524	1.592	0.10497
0.03	0.95	0.40	0.483	3.526	1.595	0.10494
0.03	0.96	0.40	0.486	3.529	1.605	0.10458
0.03	0.97	0.40	0.488	3.533	1.616	0.10429
0.03	0.98	0.40	0.491	3.533	1.632	0.10347
0.03	0.99	0.40	0.488	3.541	1.646	0.10326
0.03	1.00	0.40	0.488	3.610	1.681	0.10533
0.04	0.01	0.40	0.477	3.300	1.623	0.09125
0.04	0.02	0.40	0.470	3.303	1.600	0.09253
0.04	0.03	0.40	0.472	3.308	1.591	0.09328
0.04	0.04	0.40	0.482	3.318	1.582	0.09428
0.04	0.05	0.40	0.474	3.327	1.578	0.09498
0.04	0.06	0.40	0.464	3.337	1.578	0.09545
0.04	0.07	0.40	0.480	3.348	1.580	0.09600
0.04	0.08	0.40	0.487	3.361	1.585	0.09642
0.04	0.09	0.40	0.484	3.374	1.590	0.09693
0.04	0.10	0.40	0.483	3.384	1.594	0.09721
0.04	0.11	0.40	0.485	3.394	1.606	0.09722
0.04	0.12	0.40	0.482	3.403	1.611	0.09744
0.04	0.13	0.40	0.487	3.411	1.612	0.09784
0.04	0.14	0.40	0.484	3.417	1.612	0.09817
0.04	0.15	0.40	0.476	3.422	1.611	0.09850
0.04	0.16	0.40	0.487	3.426	1.610	0.09873
0.04	0.17	0.40	0.475	3.431	1.608	0.09915
0.04	0.18	0.40	0.484	3.433	1.606	0.09934
0.04	0.19	0.40	0.482	3.433	1.604	0.09945
0.04	0.20	0.40	0.480	3.434	1.602	0.09958
0.04	0.21	0.40	0.482	3.434	1.600	0.09969
0.04	0.22	0.40	0.486	3.435	1.597	0.09990
0.04	0.23	0.40	0.485	3.435	1.595	0.10000
0.04	0.24	0.40	0.487	3.437	1.593	0.10015
0.04	0.25	0.40	0.462	3.438	1.592	0.10027
0.04	0.26	0.40	0.492	3.439	1.588	0.10057
0.04	0.27	0.40	0.481	3.441	1.583	0.10088
0.04	0.28	0.40	0.479	3.443	1.579	0.10120
0.04	0.29	0.40	0.482	3.443	1.572	0.10155
0.04	0.30	0.40	0.481	3.444	1.567	0.10180
0.04	0.31	0.40	0.469	3.442	1.563	0.10189
0.04	0.32	0.40	0.494	3.441	1.558	0.10208
0.04	0.33	0.40	0.485	3.439	1.554	0.10218
0.04	0.34	0.40	0.492	3.438	1.551	0.10225
0.04	0.35	0.40	0.470	3.436	1.548	0.10233
0.04	0.36	0.40	0.481	3.433	1.545	0.10229
0.04	0.37	0.40	0.491	3.430	1.542	0.10227
0.04	0.38	0.40	0.468	3.425	1.542	0.10203
0.04	0.39	0.40	0.478	3.420	1.540	0.10188
0.04	0.40	0.40	0.482	3.416	1.536	0.10181
0.04	0.41	0.40	0.491	3.412	1.535	0.10166
0.04	0.42	0.40	0.485	3.409	1.534	0.10152
0.04	0.43	0.40	0.490	3.407	1.533	0.10148
0.04	0.44	0.40	0.476	3.404	1.532	0.10137
0.04	0.45	0.40	0.486	3.401	1.533	0.10118
0.04	0.46	0.40	0.481	3.399	1.532	0.10114
0.04	0.47	0.40	0.483	3.397	1.532	0.10099
0.04	0.48	0.40	0.527	3.396	1.532	0.10093
0.04	0.49	0.40	0.479	3.394	1.531	0.10087
0.04	0.50	0.40	0.484	3.394	1.532	0.10083
0.04	0.51	0.40	0.480	3.393	1.529	0.10096
0.04	0.52	0.40	0.481	3.391	1.529	0.10082
0.04	0.53	0.40	0.541	3.389	1.530	0.10068
0.04	0.54	0.40	0.475	3.387	1.530	0.10057
0.04	0.55	0.40	0.494	3.383	1.531	0.10028
0.04	0.56	0.40	0.488	3.383	1.530	0.10032
0.04	0.57	0.40	0.485	3.380	1.530	0.10015
0.04	0.58	0.40	0.480	3.379	1.532	0.10004
0.04	0.59	0.40	0.466	3.378	1.530	0.10007
0.04	0.60	0.40	0.486	3.377	1.529	0.10005
0.04	0.61	0.40	0.487	3.377	1.532	0.09991
0.04	0.62	0.40	0.477	3.377	1.532	0.09991
0.04	0.63	0.40	0.480	3.378	1.534	0.09986
0.04	0.64	0.40	0.466	3.379	1.534	0.09992
0.04	0.65	0.40	0.489	3.383	1.536	0.10001
0.04	0.66	0.40	0.483	3.386	1.537	0.10015
0.04	0.67	0.40	0.481	3.392	1.537	0.10044
0.04	0.68	0.40	0.476	3.399	1.539	0.10075
0.04	0.69	0.40	0.479	3.412	1.537	0.10154
0.04	0.70	0.40	0.474	3.419	1.533	0.10213
0.04	0.71	0.40	0.486	3.423	1.533	0.10235
0.04	0.72	0.40	0.480	3.425	1.533	0.10246
0.04	0.73	0.40	0.486	3.429	1.531	0.10275
0.04	0.74	0.40	0.478	3.432	1.531	0.10291
0.04	0.75	0.40	0.504	3.433	1.531	0.10300
0.04	0.76	0.40	0.481	3.434	1.532	0.10303
0.04	0.77	0.40	0.483	3.435	1.531	0.10309
0.04	0.78	0.40	0.471	3.437	1.534	0.10303
0.04	0.79	0.40	0.491	3.436	1.535	0.10291
0.04	0.80	0.40	0.479	3.438	1.536	0.10304
0.04	0.81	0.40	0.516	3.439	1.537	0.10301
0.04	0.82	0.40	0.480	3.443	1.540	0.10310
0.04	0.83	0.40	0.493	3.448	1.538	0.10345
0.04	0.84	0.40	0.466	3.450	1.542	0.10334
0.04	0.85	0.40	0.483	3.455	1.546	0.10348
0.04	0.86	0.40	0.488	3.463	1.551	0.10360
0.04	0.87	0.40	0.490	3.473	1.555	0.10397
0.04	0.88	0.40	0.490	3.478	1.561	0.10397
0.04	0.89	0.40	0.502	3.484	1.559	0.10438
0.04	0.90	0.40	0.483	3.491	1.566	0.10441
0.04	0.91	0.40	0.483	3.497	1.569	0.10462
0.04	0.92	0.40	0.493	3.504	1.570	0.10493
0.04	0.93	0.40	0.485	3.504	1.571	0.10486
0.04	0.94	0.40	0.486	3.511	1.579	0.10489
0.04	0.95	0.40	0.482	3.515	1.584	0.10486
0.04	0.96	0.40	0.483	3.522	1.590	0.10494
0.04	0.97	0.40	0.495	3.520	1.588	0.10494
0.04	0.98	0.40	0.472	3.525	1.598	0.10468
0.04	0.99	0.40	0.499	3.538	1.616	0.10455
0.04	1.00	0.40	0.483	3.584	1.670	0.10439
0.05	0.01	0.40	0.486	3.247	1.612	0.08895
0.05	0.02	0.40	0.478	3.259	1.590	0.09066
0.05	0.03	0.40	0.475	3.271	1.581	0.09180
0.05	0.04	0.40	0.474	3.284	1.575	0.09276
0.05	0.05	0.40	0.477	3.299	1.570	0.09383
0.05	0.06	0.40	0.479	3.314	1.571	0.09461
0.05	0.07	0.40	0.478	3.331	1.575	0.09529
0.05	0.08	0.40	0.479	3.349	1.583	0.09587
0.05	0.09	0.40	0.482	3.368	1.595	0.09635
0.05	0.10	0.40	0.478	3.382	1.602	0.09680
0.05	0.11	0.40	0.483	3.390	1.605	0.09701
0.05	0.12	0.40	0.478	3.394	1.607	0.09718
0.05	0.13	0.40	0.468	3.400	1.606	0.09756
0.05	0.14	0.40	0.476	3.405	1.605	0.09782
0.05	0.15	0.40	0.506	3.409	1.603	0.09816
0.05	0.16	0.40	0.484	3.413	1.601	0.09848
0.05	0.17	0.40	0.464	3.416	1.599	0.09872
0.05	0.18	0.40	0.466	3.418	1.596	0.09900
0.05	0.19	0.40	0.470	3.422	1.593	0.09936
0.05	0.20	0.40	0.478	3.424	1.590	0.09962
0.05	0.21	0.40	0.481	3.424	1.588	0.09973
0.05	0.22	0.40	0.484	3.424	1.585	0.09987
0.05	0.23	0.40	0.466	3.427	1.583	0.10013
0.05	0.24	0.40	0.488	3.428	1.579	0.10034
0.05	0.25	0.40	0.481	3.430	1.575	0.10070
0.05	0.26	0.40	0.484	3.434	1.567	0.10129
0.05	0.27	0.40	0.470	3.436	1.561	0.10171
0.05	0.28	0.40	0.493	3.438	1.556	0.10204
0.05	0.29	0.40	0.497	3.439	1.552	0.10231
0.05	0.30	0.40	0.480	3.438	1.547	0.10247
0.05	0.31	0.40	0.493	3.434	1.543	0.10249
0.05	0.32	0.40	0.498	3.433	1.538	0.10266
0.05	0.33	0.40	0.484	3.431	1.535	0.10266
0.05	0.34	0.40	0.483	3.426	1.531	0.10265
0.05	0.35	0.40	0.489	3.424	1.528	0.10264
0.05	0.36	0.40	0.484	3.421	1.526	0.10257
0.05	0.37	0.40	0.482	3.415	1.524	0.10237
0.05	0.38	0.40	0.468	3.409	1.520	0.10221
0.05	0.39	0.40	0.485	3.403	1.521	0.10185
0.05	0.40	0.40	0.482	3.398	1.519	0.10170
0.05	0.41	0.40	0.482	3.396	1.517	0.10164
0.05	0.42	0.40	0.499	3.393	1.517	0.10148
0.05	0.43	0.40	0.484	3.391	1.517	0.10136
0.05	0.44	0.40	0.475	3.388	1.519	0.10115
0.05	0.45	0.40	0.475	3.389	1.518	0.10120
0.05	0.46	0.40	0.481	3.388	1.518	0.10116
0.05	0.47	0.40	0.482	3.384	1.518	0.10098
0.05	0.48	0.40	0.492	3.381	1.516	0.10092
0.05	0.49	0.40	0.499	3.379	1.516	0.10078
0.05	0.50	0.40	0.480	3.375	1.514	0.10068
0.05	0.51	0.40	0.468	3.373	1.514	0.10056
0.05	0.52	0.40	0.486	3.373	1.513	0.10062
0.05	0.53	0.40	0.479	3.371	1.513	0.10052
0.05	0.54	0.40	0.478	3.370	1.513	0.10044
0.05	0.55	0.40	0.486	3.370	1.516	0.10028
0.05	0.56	0.40	0.477	3.372	1.518	0.10031
0.05	0.57	0.40	0.489	3.373	1.519	0.10031
0.05	0.58	0.40	0.473	3.375	1.522	0.10030
0.05	0.59	0.40	0.464	3.376	1.524	0.10029
0.05	0.60	0.40	0.479	3.379	1.524	0.10038
0.05	0.61	0.40	0.482	3.378	1.525	0.10028
0.05	0.62	0.40	0.476	3.379	1.526	0.10028
0.05	0.63	0.40	0.488	3.383	1.527	0.10047
0.05	0.64	0.40	0.478	3.391	1.525	0.10103
0.05	0.65	0.40	0.482	3.401	1.522	0.10170
0.05	0.66	0.40	0.467	3.408	1.518	0.10226
0.05	0.67	0.40	0.495	3.411	1.516	0.10255
0.05	0.68	0.40	0.479	3.414	1.514	0.10277
0.05	0.69	0.40	0.473	3.416	1.514	0.10288
0.05	0.70	0.40	0.481	3.417	1.513	0.10299
0.05	0.71	0.40	0.494	3.420	1.513	0.10315
0.05	0.72	0.40	0.488	3.420	1.511	0.10324
0.05	0.73	0.40	0.461	3.419	1.513	0.10308
0.05	0.74	0.40	0.493	3.420	1.514	0.10311
0.05	0.75	0.40	0.497	3.419	1.514	0.10308
0.05	0.76	0.40	0.463	3.419	1.516	0.10298
0.05	0.77	0.40	0.479	3.420	1.517	0.10293
0.05	0.78	0.40	0.483	3.419	1.519	0.10279
0.05	0.79	0.40	0.485	3.416	1.522	0.10252
0.05	0.80	0.40	0.488	3.417	1.522	0.10256
0.05	0.81	0.40	0.485	3.419	1.524	0.10258
0.05	0.82	0.40	0.495	3.420	1.527	0.10251
0.05	0.83	0.40	0.470	3.424	1.529	0.10260
0.05	0.84	0.40	0.483	3.428	1.531	0.10272
0.05	0.85	0.40	0.505	3.433	1.537	0.10270
0.05	0.86	0.40	0.485	3.441	1.543	0.10282
0.05	0.87	0.40	0.491	3.450	1.552	0.10288
0.05	0.88	0.40	0.484	3.456	1.559	0.10291
0.05	0.89	0.40	0.490	3.462	1.565	0.10291
0.05	0.90	0.40	0.483	3.468	1.566	0.10316
0.05	0.91	0.40	0.493	3.477	1.571	0.10343
0.05	0.92	0.40	0.485	3.485	1.574	0.10368
0.05	0.93	0.40	0.470	3.479	1.572	0.10348
0.05	0.94	0.40	0.472	3.482	1.568	0.10384
0.05	0.95	0.40	0.484	3.489	1.571	0.10404
0.05	0.96	0.40	0.497	3.491	1.573	0.10408
0.05	0.97	0.40	0.488	3.495	1.585	0.10375
0.05	0.98	0.40	0.492	3.501	1.595	0.10354
0.05	0.99	0.40	0.494	3.514	1.624	0.10287
0.05	1.00	0.40	0.486	3.563	1.667	0.10344
0.06	0.01	0.40	0.487	3.186	1.595	0.08641
0.06	0.02	0.40	0.473	3.213	1.583	0.08854
0.06	0.03	0.40	0.474	3.237	1.575	0.09018
0.06	0.04	0.40	0.492	3.252	1.568	0.09139
0.06	0.05	0.40	0.474	3.271	1.567	0.09243
0.06	0.06	0.40	0.476	3.292	1.572	0.09333
0.06	0.07	0.40	0.477	3.316	1.579	0.09429
0.06	0.08	0.40	0.480	3.338	1.588	0.09504
0.06	0.09	0.40	0.478	3.355	1.592	0.09576
0.06	0.10	0.40	0.479	3.366	1.597	0.09614
0.06	0.11	0.40	0.468	3.376	1.598	0.09661
0.06	0.12	0.40	0.475	3.382	1.600	0.09685
0.06	0.13	0.40	0.468	3.386	1.599	0.09712
0.06	0.14	0.40	0.479	3.391	1.598	0.09741
0.06	0.15	0.40	0.477	3.394	1.595	0.09774
0.06	0.16	0.40	0.473	3.397	1.591	0.09809
0.06	0.17	0.40	0.478	3.400	1.588	0.09845
0.06	0.18	0.40	0.483	3.404	1.585	0.09881
0.06	0.19	0.40	0.483	3.407	1.583	0.09907
0.06	0.20	0.40	0.459	3.412	1.578	0.09957
0.06	0.21	0.40	0.489	3.413	1.576	0.09969
0.06	0.22	0.40	0.481	3.415	1.570	0.10007
0.06	0.23	0.40	0.478	3.416	1.565	0.10043
0.06	0.24	0.40	0.480	3.419	1.563	0.10069
0.06	0.25	0.40	0.482	3.420	1.556	0.10108
0.06	0.26	0.40	0.479	3.423	1.549	0.10155
0.06	0.27	0.40	0.487	3.424	1.546	0.10178
0.06	0.28	0.40	0.487	3.426	1.541	0.10211
0.06	0.29	0.40	0.491	3.426	1.534	0.10245
0.06	0.30	0.40	0.469	3.424	1.530	0.10252
0.06	0.31	0.40	0.479	3.424	1.525	0.10278
0.06	0.32	0.40	0.492	3.420	1.523	0.10268
0.06	0.33	0.40	0.486	3.418	1.520	0.10272
0.06	0.34	0.40	0.488	3.414	1.517	0.10265
0.06	0.35	0.40	0.481	3.409	1.515	0.10243
0.06	0.36	0.40	0.475	3.402	1.515	0.10209
0.06	0.37	0.40	0.495	3.397	1.511	0.10198
0.06	0.38	0.40	0.478	3.392	1.510	0.10178
0.06	0.39	0.40	0.484	3.390	1.507	0.10181
0.06	0.40	0.40	0.503	3.387	1.504	0.10183
0.06	0.41	0.40	0.482	3.385	1.503	0.10173
0.06	0.42	0.40	0.505	3.384	1.502	0.10171
0.06	0.43	0.40	0.488	3.385	1.503	0.10172
0.06	0.44	0.40	0.483	3.383	1.503	0.10165
0.06	0.45	0.40	0.489	3.381	1.503	0.10152
0.06	0.46	0.40	0.487	3.379	1.501	0.10155
0.06	0.47	0.40	0.486	3.378	1.502	0.10143
0.06	0.48	0.40	0.480	3.373	1.504	0.10107
0.06	0.49	0.40	0.481	3.371	1.506	0.10084
0.06	0.50	0.40	0.481	3.370	1.503	0.10094
0.06	0.51	0.40	0.481	3.369	1.504	0.10083
0.06	0.52	0.40	0.481	3.369	1.506	0.10070
0.06	0.53	0.40	0.479	3.368	1.505	0.10073
0.06	0.54	0.40	0.469	3.369	1.508	0.10066
0.06	0.55	0.40	0.479	3.371	1.509	0.10066
0.06	0.56	0.40	0.468	3.374	1.512	0.10074
0.06	0.57	0.40	0.464	3.382	1.513	0.10109
0.06	0.58	0.40	0.460	3.390	1.510	0.10168
0.06	0.59	0.40	0.488	3.398	1.511	0.10206
0.06	0.60	0.40	0.483	3.402	1.511	0.10227
0.06	0.61	0.40	0.486	3.406	1.508	0.10264
0.06	0.62	0.40	0.489	3.410	1.503	0.10311
0.06	0.63	0.40	0.499	3.411	1.502	0.10320
0.06	0.64	0.40	0.472	3.413	1.499	0.10345
0.06	0.65	0.40	0.483	3.416	1.499	0.10360
0.06	0.66	0.40	0.492	3.415	1.498	0.10361
0.06	0.67	0.40	0.484	3.415	1.498	0.10361
0.06	0.68	0.40	0.481	3.415	1.497	0.10363
0.06	0.69	0.40	0.509	3.413	1.495	0.10363
0.06	0.70	0.40	0.485	3.413	1.496	0.10357
0.06	0.71	0.40	0.492	3.412	1.498	0.10347
0.06	0.72	0.40	0.482	3.413	1.497	0.10352
0.06	0.73	0.40	0.479	3.411	1.500	0.10328
0.06	0.74	0.40	0.487	3.412	1.501	0.10332
0.06	0.75	0.40	0.479	3.412	1.503	0.10324
0.06	0.76	0.40	0.472	3.411	1.503	0.10312
0.06	0.77	0.40	0.480	3.409	1.506	0.10292
0.06	0.78	0.40	0.499	3.407	1.511	0.10255
0.06	0.79	0.40	0.484	3.406	1.512	0.10246
0.06	0.80	0.40	0.493	3.403	1.515	0.10213
0.06	0.81	0.40	0.487	3.403	1.516	0.10208
0.06	0.82	0.40	0.483	3.403	1.517	0.10206
0.06	0.83	0.40	0.483	3.404	1.521	0.10188
0.06	0.84	0.40	0.478	3.405	1.523	0.10185
0.06	0.85	0.40	0.478	3.409	1.527	0.10188
0.06	0.86	0.40	0.482	3.415	1.534	0.10185
0.06	0.87	0.40	0.487	3.424	1.541	0.10203
0.06	0.88	0.40	0.488	3.431	1.550	0.10195
0.06	0.89	0.40	0.496	3.442	1.560	0.10207
0.06	0.90	0.40	0.482	3.447	1.563	0.10223
0.06	0.91	0.40	0.489	3.455	1.567	0.10243
0.06	0.92	0.40	0.487	3.472	1.582	0.10258
0.06	0.93	0.40	0.477	3.474	1.581	0.10278
0.06	0.94	0.40	0.485	3.468	1.575	0.10274
0.06	0.95	0.40	0.493	3.463	1.569	0.10274
0.06	0.96	0.40	0.482	3.468	1.577	0.10265
0.06	0.97	0.40	0.488	3.470	1.585	0.10240
0.06	0.98	0.40	0.492	3.484	1.598	0.10247
0.06	0.99	0.40	0.495	3.499	1.619	0.10224
0.06	1.00	0.40	0.508	3.559	1.670	0.10303
0.07	0.01	0.40	0.465	3.119	1.589	0.08309
0.07	0.02	0.40	0.469	3.167	1.570	0.08663
0.07	0.03	0.40	0.480	3.196	1.566	0.08845
0.07	0.04	0.40	0.472	3.224	1.565	0.08998
0.07	0.05	0.40	0.483	3.245	1.566	0.09111
0.07	0.06	0.40	0.471	3.272	1.572	0.09221
0.07	0.07	0.40	0.478	3.302	1.583	0.09335
0.07	0.08	0.40	0.484	3.320	1.587	0.09412
0.07	0.09	0.40	0.493	3.335	1.590	0.09479
0.07	0.10	0.40	0.479	3.349	1.589	0.09558
0.07	0.11	0.40	0.493	3.358	1.593	0.09590
0.07	0.12	0.40	0.474	3.365	1.593	0.09630
0.07	0.13	0.40	0.488	3.371	1.591	0.09669
0.07	0.14	0.40	0.509	3.376	1.590	0.09702
0.07	0.15	0.40	0.483	3.379	1.587	0.09733
0.07	0.16	0.40	0.478	3.381	1.582	0.09766
0.07	0.17	0.40	0.483	3.385	1.578	0.09807
0.07	0.18	0.40	0.505	3.388	1.575	0.09838
0.07	0.19	0.40	0.477	3.391	1.572	0.09868
0.07	0.20	0.40	0.476	3.395	1.568	0.09914
0.07	0.21	0.40	0.456	3.397	1.565	0.09941
0.07	0.22	0.40	0.485	3.400	1.559	0.09984
0.07	0.23	0.40	0.484	3.404	1.555	0.10024
0.07	0.24	0.40	0.479	3.408	1.550	0.10072
0.07	0.25	0.40	0.480	3.409	1.545	0.10102
0.07	0.26	0.40	0.478	3.412	1.539	0.10147
0.07	0.27	0.40	0.480	3.411	1.532	0.10178
0.07	0.28	0.40	0.483	3.412	1.525	0.10213
0.07	0.29	0.40	0.483	3.412	1.520	0.10239
0.07	0.30	0.40	0.476	3.412	1.518	0.10249
0.07	0.31	0.40	0.478	3.411	1.513	0.10266
0.07	0.32	0.40	0.506	3.407	1.509	0.10263
0.07	0.33	0.40	0.488	3.405	1.509	0.10254
0.07	0.34	0.40	0.481	3.401	1.503	0.10260
0.07	0.35	0.40	0.476	3.397	1.501	0.10250
0.07	0.36	0.40	0.481	3.394	1.498	0.10248
0.07	0.37	0.40	0.488	3.390	1.495	0.10242
0.07	0.38	0.40	0.480	3.387	1.491	0.10244
0.07	0.39	0.40	0.484	3.386	1.489	0.10248
0.07	0.40	0.40	0.479	3.383	1.488	0.10235
0.07	0.41	0.40	0.478	3.382	1.488	0.10231
0.07	0.42	0.40	0.477	3.383	1.488	0.10236
0.07	0.43	0.40	0.491	3.382	1.490	0.10223
0.07	0.44	0.40	0.486	3.380	1.490	0.10211
0.07	0.45	0.40	0.468	3.381	1.490	0.10216
0.07	0.46	0.40	0.480	3.380	1.491	0.10206
0.07	0.47	0.40	0.494	3.377	1.491	0.10192
0.07	0.48	0.40	0.506	3.375	1.492	0.10177
0.07	0.49	0.40	0.489	3.373	1.493	0.10163
0.07	0.50	0.40	0.480	3.371	1.493	0.10151
0.07	0.51	0.40	0.468	3.372	1.494	0.10146
0.07	0.52	0.40	0.484	3.371	1.496	0.10135
0.07	0.53	0.40	0.487	3.374	1.498	0.10139
0.07	0.54	0.40	0.480	3.380	1.500	0.10159
0.07	0.55	0.40	0.469	3.385	1.497	0.10206
0.07	0.56	0.40	0.477	3.392	1.495	0.10251
0.07	0.57	0.40	0.477	3.400	1.492	0.10308
0.07	0.58	0.40	0.466	3.407	1.491	0.10354
0.07	0.59	0.40	0.485	3.413	1.485	0.10415
0.07	0.60	0.40	0.487	3.418	1.482	0.10453
0.07	0.61	0.40	0.498	3.419	1.482	0.10461
0.07	0.62	0.40	0.478	3.420	1.481	0.10468
0.07	0.63	0.40	0.483	3.420	1.479	0.10483
0.07	0.64	0.40	0.483	3.416	1.479	0.10459
0.07	0.65	0.40	0.476	3.415	1.476	0.10467
0.07	0.66	0.40	0.477	3.414	1.477	0.10461
0.07	0.67	0.40	0.478	3.413	1.478	0.10451
0.07	0.68	0.40	0.488	3.411	1.477	0.10438
0.07	0.69	0.40	0.492	3.409	1.479	0.10423
0.07	0.70	0.40	0.486	3.405	1.480	0.10394
0.07	0.71	0.40	0.489	3.404	1.483	0.10373
0.07	0.72	0.40	0.483	3.406	1.486	0.10370
0.07	0.73	0.40	0.482	3.404	1.491	0.10337
0.07	0.74	0.40	0.485	3.401	1.493	0.10310
0.07	0.75	0.40	0.482	3.401	1.496	0.10297
0.07	0.76	0.40	0.487	3.398	1.498	0.10270
0.07	0.77	0.40	0.490	3.399	1.503	0.10252
0.07	0.78	0.40	0.486	3.394	1.504	0.10214
0.07	0.79	0.40	0.481	3.390	1.505	0.10190
0.07	0.80	0.40	0.482	3.389	1.508	0.10175
0.07	0.81	0.40	0.484	3.391	1.511	0.10169
0.07	0.82	0.40	0.479	3.392	1.514	0.10158
0.07	0.83	0.40	0.479	3.393	1.519	0.10144
0.07	0.84	0.40	0.486	3.394	1.523	0.10126
0.07	0.85	0.40	0.474	3.396	1.527	0.10117
0.07	0.86	0.40	0.485	3.399	1.529	0.10123
0.07	0.87	0.40	0.488	3.401	1.535	0.10108
0.07	0.88	0.40	0.488	3.407	1.541	0.10113
0.07	0.89	0.40	0.497	3.412	1.546	0.10112
0.07	0.90	0.40	0.483	3.422	1.552	0.10134
0.07	0.91	0.40	0.483	3.430	1.560	0.10141
0.07	0.92	0.40	0.485	3.438	1.571	0.10133
0.07	0.93	0.40	0.493	3.456	1.582	0.10173
0.07	0.94	0.40	0.487	3.438	1.560	0.10185
0.07	0.95	0.40	0.494	3.435	1.555	0.10189
0.07	0.96	0.40	0.486	3.440	1.559	0.10201
0.07	0.97	0.40	0.484	3.455	1.576	0.10195
0.07	0.98	0.40	0.491	3.470	1.591	0.10209
0.07	0.99	0.40	0.487	3.509	1.622	0.10266
0.07	1.00	0.40	0.487	3.559	1.669	0.10311
0.08	0.01	0.40	0.469	3.070	1.586	0.08059
0.08	0.02	0.40	0.475	3.101	1.566	0.08327
0.08	0.03	0.40	0.456	3.155	1.559	0.08653
0.08	0.04	0.40	0.476	3.190	1.560	0.08843
0.08	0.05	0.40	0.490	3.221	1.563	0.08993
0.08	0.06	0.40	0.477	3.252	1.573	0.09110
0.08	0.07	0.40	0.473	3.282	1.581	0.09235
0.08	0.08	0.40	0.480	3.303	1.585	0.09330
0.08	0.09	0.40	0.473	3.320	1.585	0.09418
0.08	0.10	0.40	0.462	3.333	1.584	0.09498
0.08	0.11	0.40	0.481	3.343	1.584	0.09550
0.08	0.12	0.40	0.488	3.350	1.584	0.09591
0.08	0.13	0.40	0.475	3.358	1.583	0.09637
0.08	0.14	0.40	0.484	3.363	1.580	0.09679
0.08	0.15	0.40	0.474	3.369	1.576	0.09732
0.08	0.16	0.40	0.482	3.369	1.575	0.09736
0.08	0.17	0.40	0.480	3.371	1.570	0.09773
0.08	0.18	0.40	0.474	3.376	1.568	0.09808
0.08	0.19	0.40	0.481	3.379	1.565	0.09838
0.08	0.20	0.40	0.475	3.379	1.560	0.09865
0.08	0.21	0.40	0.497	3.380	1.554	0.09903
0.08	0.22	0.40	0.484	3.383	1.549	0.09943
0.08	0.23	0.40	0.494	3.389	1.545	0.09991
0.08	0.24	0.40	0.479	3.391	1.540	0.10028
0.08	0.25	0.40	0.484	3.393	1.533	0.10075
0.08	0.26	0.40	0.489	3.395	1.528	0.10108
0.08	0.27	0.40	0.489	3.397	1.522	0.10147
0.08	0.28	0.40	0.485	3.398	1.517	0.10179
0.08	0.29	0.40	0.509	3.397	1.512	0.10195
0.08	0.30	0.40	0.482	3.396	1.506	0.10221
0.08	0.31	0.40	0.466	3.395	1.500	0.10243
0.08	0.32	0.40	0.501	3.394	1.495	0.10261
0.08	0.33	0.40	0.477	3.394	1.492	0.10273
0.08	0.34	0.40	0.485	3.390	1.488	0.10275
0.08	0.35	0.40	0.479	3.388	1.486	0.10274
0.08	0.36	0.40	0.483	3.386	1.483	0.10278
0.08	0.37	0.40	0.492	3.384	1.482	0.10272
0.08	0.38	0.40	0.512	3.379	1.481	0.10252
0.08	0.39	0.40	0.484	3.379	1.480	0.10252
0.08	0.40	0.40	0.492	3.378	1.476	0.10269
0.08	0.41	0.40	0.487	3.379	1.478	0.10263
0.08	0.42	0.40	0.488	3.379	1.477	0.10268
0.08	0.43	0.40	0.489	3.379	1.478	0.10267
0.08	0.44	0.40	0.496	3.379	1.479	0.10259
0.08	0.45	0.40	0.487	3.379	1.479	0.10261
0.08	0.46	0.40	0.484	3.380	1.480	0.10261
0.08	0.47	0.40	0.486	3.378	1.480	0.10252
0.08	0.48	0.40	0.484	3.377	1.482	0.10233
0.08	0.49	0.40	0.488	3.377	1.482	0.10231
0.08	0.50	0.40	0.460	3.376	1.486	0.10211
0.08	0.51	0.40	0.482	3.378	1.488	0.10213
0.08	0.52	0.40	0.476	3.385	1.485	0.10265
0.08	0.53	0.40	0.486	3.388	1.482	0.10291
0.08	0.54	0.40	0.477	3.388	1.479	0.10310
0.08	0.55	0.40	0.482	3.396	1.473	0.10379
0.08	0.56	0.40	0.479	3.402	1.469	0.10431
0.08	0.57	0.40	0.480	3.406	1.466	0.10466
0.08	0.58	0.40	0.489	3.411	1.463	0.10510
0.08	0.59	0.40	0.534	3.414	1.459	0.10547
0.08	0.60	0.40	0.482	3.417	1.457	0.10574
0.08	0.61	0.40	0.487	3.419	1.457	0.10582
0.08	0.62	0.40	0.478	3.420	1.457	0.10589
0.08	0.63	0.40	0.480	3.419	1.455	0.10590
0.08	0.64	0.40	0.468	3.417	1.455	0.10579
0.08	0.65	0.40	0.486	3.413	1.459	0.10542
0.08	0.66	0.40	0.505	3.409	1.459	0.10520
0.08	0.67	0.40	0.491	3.404	1.462	0.10477
0.08	0.68	0.40	0.480	3.401	1.463	0.10458
0.08	0.69	0.40	0.481	3.395	1.465	0.10413
0.08	0.70	0.40	0.472	3.395	1.468	0.10401
0.08	0.71	0.40	0.480	3.394	1.474	0.10364
0.08	0.72	0.40	0.485	3.394	1.481	0.10328
0.08	0.73	0.40	0.478	3.392	1.482	0.10314
0.08	0.74	0.40	0.482	3.388	1.485	0.10278
0.08	0.75	0.40	0.481	3.387	1.489	0.10251
0.08	0.76	0.40	0.490	3.383	1.493	0.10212
0.08	0.77	0.40	0.471	3.381	1.497	0.10186
0.08	0.78	0.40	0.484	3.379	1.503	0.10143
0.08	0.79	0.40	0.494	3.377	1.504	0.10126
0.08	0.80	0.40	0.482	3.377	1.505	0.10120
0.08	0.81	0.40	0.475	3.375	1.507	0.10097
0.08	0.82	0.40	0.471	3.374	1.509	0.10086
0.08	0.83	0.40	0.480	3.376	1.511	0.10085
0.08	0.84	0.40	0.486	3.381	1.520	0.10069
0.08	0.85	0.40	0.486	3.382	1.522	0.10067
0.08	0.86	0.40	0.484	3.382	1.527	0.10042
0.08	0.87	0.40	0.482	3.387	1.535	0.10029
0.08	0.88	0.40	0.490	3.391	1.543	0.10009
0.08	0.89	0.40	0.482	3.390	1.538	0.10033
0.08	0.90	0.40	0.489	3.397	1.544	0.10035
0.08	0.91	0.40	0.484	3.400	1.552	0.10018
0.08	0.92	0.40	0.484	3.409	1.564	0.10008
0.08	0.93	0.40	0.478	3.418	1.570	0.10025
0.08	0.94	0.40	0.495	3.407	1.559	0.10020
0.08	0.95	0.40	0.486	3.408	1.548	0.10080
0.08	0.96	0.40	0.486	3.418	1.549	0.10127
0.08	0.97	0.40	0.469	3.440	1.559	0.10196
0.08	0.98	0.40	0.468	3.482	1.570	0.10373
0.08	0.99	0.40	0.488	3.520	1.610	0.10388
0.08	1.00	0.40	0.497	3.549	1.666	0.10271
0.09	0.01	0.40	0.492	3.031	1.581	0.07874
0.09	0.02	0.40	0.471	3.052	1.563	0.08075
0.09	0.03	0.40	0.473	3.106	1.554	0.08413
0.09	0.04	0.40	0.468	3.152	1.554	0.08663
0.09	0.05	0.40	0.469	3.196	1.561	0.08864
0.09	0.06	0.40	0.465	3.232	1.578	0.08979
0.09	0.07	0.40	0.486	3.260	1.580	0.09118
0.09	0.08	0.40	0.477	3.285	1.581	0.09250
0.09	0.09	0.40	0.481	3.301	1.582	0.09337
0.09	0.10	0.40	0.476	3.315	1.580	0.09415
0.09	0.11	0.40	0.474	3.326	1.578	0.09488
0.09	0.12	0.40	0.486	3.334	1.576	0.09543
0.09	0.13	0.40	0.468	3.341	1.574	0.09592
0.09	0.14	0.40	0.460	3.348	1.570	0.09648
0.09	0.15	0.40	0.494	3.353	1.567	0.09689
0.09	0.16	0.40	0.480	3.357	1.563	0.09728
0.09	0.17	0.40	0.472	3.359	1.563	0.09744
0.09	0.18	0.40	0.464	3.361	1.559	0.09771
0.09	0.19	0.40	0.484	3.365	1.553	0.09819
0.09	0.20	0.40	0.481	3.368	1.548	0.09860
0.09	0.21	0.40	0.483	3.369	1.544	0.09888
0.09	0.22	0.40	0.482	3.373	1.539	0.09936
0.09	0.23	0.40	0.476	3.375	1.534	0.09972
0.09	0.24	0.40	0.486	3.376	1.528	0.10004
0.09	0.25	0.40	0.475	3.377	1.522	0.10038
0.09	0.26	0.40	0.492	3.379	1.517	0.10071
0.09	0.27	0.40	0.482	3.382	1.511	0.10122
0.09	0.28	0.40	0.488	3.384	1.505	0.10158
0.09	0.29	0.40	0.483	3.382	1.499	0.10174
0.09	0.30	0.40	0.523	3.382	1.493	0.10204
0.09	0.31	0.40	0.485	3.382	1.489	0.10227
0.09	0.32	0.40	0.489	3.380	1.484	0.10244
0.09	0.33	0.40	0.484	3.380	1.479	0.10263
0.09	0.34	0.40	0.466	3.379	1.476	0.10270
0.09	0.35	0.40	0.483	3.377	1.475	0.10266
0.09	0.36	0.40	0.478	3.377	1.473	0.10278
0.09	0.37	0.40	0.457	3.375	1.472	0.10275
0.09	0.38	0.40	0.488	3.375	1.471	0.10277
0.09	0.39	0.40	0.483	3.375	1.469	0.10285
0.09	0.40	0.40	0.474	3.375	1.468	0.10291
0.09	0.41	0.40	0.482	3.375	1.466	0.10299
0.09	0.42	0.40	0.494	3.378	1.468	0.10305
0.09	0.43	0.40	0.483	3.377	1.468	0.10299
0.09	0.44	0.40	0.489	3.379	1.469	0.10310
0.09	0.45	0.40	0.478	3.379	1.470	0.10301
0.09	0.46	0.40	0.487	3.380	1.470	0.10311
0.09	0.47	0.40	0.500	3.382	1.470	0.10315
0.09	0.48	0.40	0.488	3.384	1.470	0.10325
0.09	0.49	0.40	0.512	3.386	1.471	0.10333
0.09	0.50	0.40	0.471	3.392	1.471	0.10370
0.09	0.51	0.40	0.480	3.398	1.461	0.10448
0.09	0.52	0.40	0.490	3.400	1.460	0.10462
0.09	0.53	0.40	0.485	3.402	1.457	0.10488
0.09	0.54	0.40	0.494	3.404	1.453	0.10519
0.09	0.55	0.40	0.485	3.410	1.446	0.10584
0.09	0.56	0.40	0.476	3.414	1.440	0.10638
0.09	0.57	0.40	0.489	3.416	1.439	0.10651
0.09	0.58	0.40	0.498	3.417	1.437	0.10669
0.09	0.59	0.40	0.484	3.417	1.437	0.10671
0.09	0.60	0.40	0.491	3.415	1.438	0.10650
0.09	0.61	0.40	0.486	3.413	1.439	0.10635
0.09	0.62	0.40	0.487	3.412	1.439	0.10632
0.09	0.63	0.40	0.485	3.409	1.439	0.10613
0.09	0.64	0.40	0.477	3.405	1.444	0.10568
0.09	0.65	0.40	0.488	3.402	1.445	0.10546
0.09	0.66	0.40	0.483	3.399	1.447	0.10518
0.09	0.67	0.40	0.489	3.395	1.450	0.10484
0.09	0.68	0.40	0.483	3.393	1.453	0.10459
0.09	0.69	0.40	0.483	3.389	1.458	0.10414
0.09	0.70	0.40	0.482	3.386	1.463	0.10375
0.09	0.71	0.40	0.471	3.387	1.466	0.10369
0.09	0.72	0.40	0.495	3.384	1.472	0.10323
0.09	0.73	0.40	0.490	3.380	1.476	0.10279
0.09	0.74	0.40	0.478	3.376	1.480	0.10239
0.09	0.75	0.40	0.481	3.372	1.482	0.10206
0.09	0.76	0.40	0.475	3.371	1.489	0.10165
0.09	0.77	0.40	0.486	3.367	1.491	0.10138
0.09	0.78	0.40	0.489	3.364	1.496	0.10095
0.09	0.79	0.40	0.503	3.361	1.497	0.10079
0.09	0.80	0.40	0.482	3.359	1.500	0.10046
0.09	0.81	0.40	0.475	3.359	1.502	0.10039
0.09	0.82	0.40	0.480	3.357	1.505	0.10010
0.09	0.83	0.40	0.512	3.356	1.509	0.09990
0.09	0.84	0.40	0.479	3.361	1.516	0.09983
0.09	0.85	0.40	0.647	3.368	1.525	0.09978
0.09	0.86	0.40	0.479	3.372	1.531	0.09968
0.09	0.87	0.40	0.481	3.373	1.539	0.09936
0.09	0.88	0.40	0.488	3.372	1.539	0.09932
0.09	0.89	0.40	0.484	3.372	1.538	0.09934
0.09	0.90	0.40	0.484	3.374	1.540	0.09935
0.09	0.91	0.40	0.484	3.375	1.547	0.09908
0.09	0.92	0.40	0.471	3.380	1.558	0.09879
0.09	0.93	0.40	0.480	3.387	1.564	0.09888
0.09	0.94	0.40	0.485	3.379	1.551	0.09908
0.09	0.95	0.40	0.462	3.377	1.542	0.09942
0.09	0.96	0.40	0.494	3.389	1.545	0.09992
0.09	0.97	0.40	0.487	3.419	1.552	0.10118
0.09	0.98	0.40	0.497	3.473	1.574	0.10307
0.09	0.99	0.40	0.495	3.490	1.605	0.10247
0.09	1.00	0.40	0.502	3.532	1.663	0.10189
0.10	0.01	0.40	0.456	2.997	1.576	0.07710
0.10	0.02	0.40	0.461	3.014	1.560	0.07883
0.10	0.03	0.40	0.467	3.052	1.554	0.08122
0.10	0.04	0.40	0.465	3.120	1.551	0.08503
0.10	0.05	0.40	0.470	3.171	1.562	0.08727
0.10	0.06	0.40	0.453	3.212	1.577	0.08875
0.10	0.07	0.40	0.471	3.237	1.580	0.08995
0.10	0.08	0.40	0.468	3.264	1.578	0.09149
0.10	0.09	0.40	0.472	3.284	1.578	0.09259
0.10	0.10	0.40	0.474	3.296	1.575	0.09339
0.10	0.11	0.40	0.469	3.310	1.572	0.09431
0.10	0.12	0.40	0.487	3.316	1.570	0.09476
0.10	0.13	0.40	0.473	3.324	1.568	0.09528
0.10	0.14	0.40	0.483	3.333	1.562	0.09607
0.10	0.15	0.40	0.464	3.339	1.559	0.09653
0.10	0.16	0.40	0.479	3.343	1.556	0.09688
0.10	0.17	0.40	0.497	3.346	1.551	0.09730
0.10	0.18	0.40	0.479	3.348	1.548	0.09758
0.10	0.19	0.40	0.475	3.352	1.543	0.09800
0.10	0.20	0.40	0.474	3.353	1.540	0.09822
0.10	0.21	0.40	0.484	3.355	1.533	0.09864
0.10	0.22	0.40	0.483	3.360	1.529	0.09911
0.10	0.23	0.40	0.474	3.360	1.523	0.09939
0.10	0.24	0.40	0.478	3.364	1.515	0.10003
0.10	0.25	0.40	0.480	3.365	1.510	0.10030
0.10	0.26	0.40	0.473	3.367	1.503	0.10075
0.10	0.27	0.40	0.477	3.368	1.500	0.10099
0.10	0.28	0.40	0.479	3.369	1.494	0.10134
0.10	0.29	0.40	0.480	3.371	1.489	0.10167
0.10	0.30	0.40	0.486	3.369	1.483	0.10188
0.10	0.31	0.40	0.486	3.368	1.479	0.10200
0.10	0.32	0.40	0.478	3.367	1.474	0.10216
0.10	0.33	0.40	0.491	3.368	1.472	0.10233
0.10	0.34	0.40	0.491	3.367	1.469	0.10244
0.10	0.35	0.40	0.486	3.367	1.467	0.10253
0.10	0.36	0.40	0.493	3.369	1.465	0.10272
0.10	0.37	0.40	0.476	3.368	1.466	0.10263
0.10	0.38	0.40	0.466	3.370	1.462	0.10294
0.10	0.39	0.40	0.490	3.370	1.460	0.10302
0.10	0.40	0.40	0.487	3.369	1.457	0.10315
0.10	0.41	0.40	0.481	3.372	1.456	0.10328
0.10	0.42	0.40	0.486	3.371	1.458	0.10319
0.10	0.43	0.40	0.493	3.373	1.459	0.10323
0.10	0.44	0.40	0.491	3.374	1.457	0.10338
0.10	0.45	0.40	0.483	3.377	1.460	0.10338
0.10	0.46	0.40	0.484	3.379	1.460	0.10348
0.10	0.47	0.40	0.480	3.382	1.458	0.10377
0.10	0.48	0.40	0.479	3.387	1.457	0.10404
0.10	0.49	0.40	0.489	3.393	1.453	0.10460
0.10	0.50	0.40	0.480	3.396	1.446	0.10512
0.10	0.51	0.40	0.480	3.400	1.438	0.10570
0.10	0.52	0.40	0.490	3.403	1.434	0.10608
0.10	0.53	0.40	0.481	3.405	1.429	0.10638
0.10	0.54	0.40	0.492	3.407	1.426	0.10666
0.10	0.55	0.40	0.470	3.410	1.424	0.10689
0.10	0.56	0.40	0.482	3.410	1.422	0.10701
0.10	0.57	0.40	0.482	3.409	1.422	0.10696
0.10	0.58	0.40	0.459	3.407	1.421	0.10690
0.10	0.59	0.40	0.484	3.405	1.422	0.10674
0.10	0.60	0.40	0.487	3.402	1.422	0.10659
0.10	0.61	0.40	0.482	3.400	1.426	0.10628
0.10	0.62	0.40	0.471	3.399	1.427	0.10616
0.10	0.63	0.40	0.481	3.394	1.427	0.10590
0.10	0.64	0.40	0.483	3.391	1.431	0.10553
0.10	0.65	0.40	0.479	3.388	1.433	0.10529
0.10	0.66	0.40	0.482	3.385	1.436	0.10503
0.10	0.67	0.40	0.469	3.383	1.440	0.10467
0.10	0.68	0.40	0.476	3.380	1.443	0.10434
0.10	0.69	0.40	0.501	3.381	1.449	0.10416
0.10	0.70	0.40	0.487	3.376	1.456	0.10354
0.10	0.71	0.40	0.490	3.375	1.460	0.10329
0.10	0.72	0.40	0.496	3.371	1.463	0.10295
0.10	0.73	0.40	0.485	3.365	1.465	0.10251
0.10	0.74	0.40	0.480	3.361	1.467	0.10218
0.10	0.75	0.40	0.497	3.358	1.471	0.10185
0.10	0.76	0.40	0.476	3.353	1.479	0.10120
0.10	0.77	0.40	0.477	3.351	1.483	0.10087
0.10	0.78	0.40	0.484	3.348	1.486	0.10058
0.10	0.79	0.40	0.463	3.344	1.491	0.10012
0.10	0.80	0.40	0.473	3.341	1.495	0.09977
0.10	0.81	0.40	0.484	3.338	1.498	0.09946
0.10	0.82	0.40	0.474	3.339	1.502	0.09929
0.10	0.83	0.40	0.492	3.337	1.506	0.09902
0.10	0.84	0.40	0.501	3.341	1.515	0.09877
0.10	0.85	0.40	0.467	3.351	1.529	0.09867
0.10	0.86	0.40	0.480	3.349	1.535	0.09826
0.10	0.87	0.40	0.477	3.350	1.537	0.09820
0.10	0.88	0.40	0.483	3.350	1.541	0.09799
0.10	0.89	0.40	0.529	3.352	1.536	0.09835
0.10	0.90	0.40	0.484	3.349	1.538	0.09808
0.10	0.91	0.40	0.482	3.349	1.544	0.09782
0.10	0.92	0.40	0.466	3.355	1.556	0.09753
0.10	0.93	0.40	0.476	3.350	1.558	0.09719
0.10	0.94	0.40	0.476	3.341	1.547	0.09722
0.10	0.95	0.40	0.476	3.338	1.541	0.09739
0.10	0.96	0.40	0.480	3.354	1.545	0.09803
0.10	0.97	0.40	0.508	3.379	1.557	0.09877
0.10	0.98	0.40	0.570	3.427	1.574	0.10057
0.10	0.99	0.40	0.507	3.456	1.585	0.10158
0.10	1.00	0.40	0.485	3.515	1.672	0.10059
0.11	0.01	0.40	0.486	2.967	1.571	0.07575
0.11	0.02	0.40	0.461	2.984	1.557	0.07734
0.11	0.03	0.40	0.470	3.015	1.554	0.07917
0.11	0.04	0.40	0.483	3.080	1.551	0.08286
0.11	0.05	0.40	0.462	3.144	1.565	0.08562
0.11	0.06	0.40	0.511	3.190	1.576	0.08759
0.11	0.07	0.40	0.490	3.216	1.579	0.08889
0.11	0.08	0.40	0.481	3.242	1.576	0.09041
0.11	0.09	0.40	0.489	3.264	1.574	0.09173
0.11	0.10	0.40	0.469	3.278	1.571	0.09264
0.11	0.11	0.40	0.477	3.291	1.565	0.09359
0.11	0.12	0.40	0.472	3.299	1.564	0.09415
0.11	0.13	0.40	0.479	3.307	1.561	0.09471
0.11	0.14	0.40	0.471	3.317	1.555	0.09554
0.11	0.15	0.40	0.460	3.324	1.549	0.09621
0.11	0.16	0.40	0.480	3.327	1.546	0.09653
0.11	0.17	0.40	0.481	3.330	1.543	0.09685
0.11	0.18	0.40	0.484	3.334	1.538	0.09727
0.11	0.19	0.40	0.471	3.336	1.534	0.09759
0.11	0.20	0.40	0.479	3.339	1.530	0.09793
0.11	0.21	0.40	0.490	3.342	1.525	0.09831
0.11	0.22	0.40	0.480	3.345	1.519	0.09880
0.11	0.23	0.40	0.485	3.348	1.512	0.09929
0.11	0.24	0.40	0.481	3.349	1.505	0.09973
0.11	0.25	0.40	0.466	3.350	1.500	0.10000
0.11	0.26	0.40	0.474	3.353	1.495	0.10044
0.11	0.27	0.40	0.494	3.356	1.490	0.10082
0.11	0.28	0.40	0.460	3.355	1.485	0.10098
0.11	0.29	0.40	0.487	3.356	1.480	0.10132
0.11	0.30	0.40	0.479	3.356	1.477	0.10143
0.11	0.31	0.40	0.498	3.357	1.473	0.10171
0.11	0.32	0.40	0.480	3.357	1.470	0.10184
0.11	0.33	0.40	0.487	3.360	1.466	0.10223
0.11	0.34	0.40	0.461	3.360	1.464	0.10228
0.11	0.35	0.40	0.483	3.360	1.460	0.10248
0.11	0.36	0.40	0.480	3.362	1.457	0.10274
0.11	0.37	0.40	0.490	3.363	1.455	0.10288
0.11	0.38	0.40	0.487	3.361	1.452	0.10292
0.11	0.39	0.40	0.490	3.364	1.450	0.10318
0.11	0.40	0.40	0.481	3.365	1.446	0.10345
0.11	0.41	0.40	0.481	3.364	1.447	0.10335
0.11	0.42	0.40	0.480	3.366	1.447	0.10345
0.11	0.43	0.40	0.494	3.369	1.448	0.10355
0.11	0.44	0.40	0.468	3.369	1.448	0.10354
0.11	0.45	0.40	0.486	3.374	1.449	0.10377
0.11	0.46	0.40	0.485	3.376	1.448	0.10390
0.11	0.47	0.40	0.461	3.382	1.442	0.10453
0.11	0.48	0.40	0.497	3.385	1.435	0.10503
0.11	0.49	0.40	0.490	3.389	1.428	0.10556
0.11	0.50	0.40	0.466	3.391	1.424	0.10586
0.11	0.51	0.40	0.487	3.394	1.421	0.10619
0.11	0.52	0.40	0.479	3.395	1.415	0.10651
0.11	0.53	0.40	0.488	3.396	1.413	0.10667
0.11	0.54	0.40	0.478	3.395	1.412	0.10668
0.11	0.55	0.40	0.483	3.396	1.411	0.10675
0.11	0.56	0.40	0.486	3.395	1.410	0.10680
0.11	0.57	0.40	0.487	3.393	1.410	0.10667
0.11	0.58	0.40	0.476	3.391	1.411	0.10652
0.11	0.59	0.40	0.485	3.388	1.411	0.10637
0.11	0.60	0.40	0.484	3.386	1.413	0.10615
0.11	0.61	0.40	0.477	3.385	1.414	0.10601
0.11	0.62	0.40	0.496	3.382	1.415	0.10588
0.11	0.63	0.40	0.478	3.380	1.416	0.10571
0.11	0.64	0.40	0.473	3.377	1.418	0.10541
0.11	0.65	0.40	0.484	3.375	1.420	0.10522
0.11	0.66	0.40	0.476	3.372	1.425	0.10480
0.11	0.67	0.40	0.471	3.371	1.430	0.10455
0.11	0.68	0.40	0.484	3.370	1.438	0.10406
0.11	0.69	0.40	0.486	3.367	1.442	0.10373
0.11	0.70	0.40	0.488	3.365	1.448	0.10332
0.11	0.71	0.40	0.473	3.362	1.453	0.10288
0.11	0.72	0.40	0.490	3.357	1.457	0.10248
0.11	0.73	0.40	0.488	3.349	1.455	0.10211
0.11	0.74	0.40	0.489	3.345	1.460	0.10169
0.11	0.75	0.40	0.503	3.341	1.464	0.10127
0.11	0.76	0.40	0.479	3.337	1.466	0.10096
0.11	0.77	0.40	0.474	3.335	1.472	0.10058
0.11	0.78	0.40	0.470	3.332	1.477	0.10019
0.11	0.79	0.40	0.541	3.331	1.483	0.09980
0.11	0.80	0.40	0.474	3.326	1.486	0.09941
0.11	0.81	0.40	0.489	3.323	1.491	0.09896
0.11	0.82	0.40	0.477	3.319	1.494	0.09863
0.11	0.83	0.40	0.472	3.316	1.501	0.09813
0.11	0.84	0.40	0.478	3.318	1.511	0.09773
0.11	0.85	0.40	0.490	3.325	1.525	0.09743
0.11	0.86	0.40	0.474	3.325	1.528	0.09731
0.11	0.87	0.40	0.485	3.320	1.531	0.09687
0.11	0.88	0.40	0.480	3.327	1.535	0.09703
0.11	0.89	0.40	0.480	3.324	1.526	0.09730
0.11	0.90	0.40	0.515	3.329	1.532	0.09731
0.11	0.91	0.40	0.485	3.327	1.538	0.09687
0.11	0.92	0.40	0.523	3.328	1.544	0.09663
0.11	0.93	0.40	0.483	3.324	1.547	0.09628
0.11	0.94	0.40	0.486	3.316	1.539	0.09623
0.11	0.95	0.40	0.483	3.313	1.533	0.09640
0.11	0.96	0.40	0.480	3.325	1.537	0.09682
0.11	0.97	0.40	0.494	3.352	1.550	0.09768
0.11	0.98	0.40	0.481	3.392	1.567	0.09902
0.11	0.99	0.40	0.491	3.437	1.576	0.10101
0.11	1.00	0.40	0.487	3.508	1.660	0.10075
0.12	0.01	0.40	0.469	2.943	1.567	0.07463
0.12	0.02	0.40	0.457	2.956	1.555	0.07594
0.12	0.03	0.40	0.473	2.983	1.551	0.07765
0.12	0.04	0.40	0.464	3.034	1.557	0.08008
0.12	0.05	0.40	0.474	3.115	1.567	0.08397
0.12	0.06	0.40	0.469	3.166	1.574	0.08637
0.12	0.07	0.40	0.473	3.198	1.574	0.08814
0.12	0.08	0.40	0.479	3.222	1.574	0.08944
0.12	0.09	0.40	0.484	3.245	1.569	0.09091
0.12	0.10	0.40	0.460	3.261	1.565	0.09201
0.12	0.11	0.40	0.476	3.273	1.561	0.09285
0.12	0.12	0.40	0.474	3.283	1.558	0.09356
0.12	0.13	0.40	0.485	3.291	1.555	0.09415
0.12	0.14	0.40	0.490	3.299	1.549	0.09482
0.12	0.15	0.40	0.460	3.306	1.543	0.09555
0.12	0.16	0.40	0.475	3.311	1.540	0.09593
0.12	0.17	0.40	0.489	3.315	1.534	0.09647
0.12	0.18	0.40	0.466	3.319	1.529	0.09691
0.12	0.19	0.40	0.486	3.322	1.525	0.09728
0.12	0.20	0.40	0.484	3.325	1.523	0.09753
0.12	0.21	0.40	0.493	3.329	1.515	0.09814
0.12	0.22	0.40	0.475	3.332	1.510	0.09856
0.12	0.23	0.40	0.480	3.334	1.503	0.09901
0.12	0.24	0.40	0.476	3.335	1.497	0.09934
0.12	0.25	0.40	0.480	3.336	1.491	0.09968
0.12	0.26	0.40	0.476	3.340	1.486	0.10011
0.12	0.27	0.40	0.478	3.341	1.482	0.10039
0.12	0.28	0.40	0.479	3.343	1.477	0.10070
0.12	0.29	0.40	0.483	3.345	1.473	0.10104
0.12	0.30	0.40	0.480	3.345	1.467	0.10133
0.12	0.31	0.40	0.481	3.347	1.465	0.10155
0.12	0.32	0.40	0.483	3.347	1.463	0.10164
0.12	0.33	0.40	0.489	3.350	1.459	0.10201
0.12	0.34	0.40	0.494	3.351	1.456	0.10217
0.12	0.35	0.40	0.481	3.351	1.450	0.10248
0.12	0.36	0.40	0.487	3.352	1.448	0.10258
0.12	0.37	0.40	0.490	3.351	1.446	0.10271
0.12	0.38	0.40	0.484	3.353	1.443	0.10292
0.12	0.39	0.40	0.486	3.354	1.441	0.10306
0.12	0.40	0.40	0.478	3.355	1.438	0.10330
0.12	0.41	0.40	0.491	3.359	1.438	0.10351
0.12	0.42	0.40	0.465	3.362	1.435	0.10376
0.12	0.43	0.40	0.575	3.363	1.435	0.10385
0.12	0.44	0.40	0.481	3.366	1.436	0.10400
0.12	0.45	0.40	0.472	3.371	1.434	0.10433
0.12	0.46	0.40	0.483	3.373	1.431	0.10455
0.12	0.47	0.40	0.483	3.378	1.424	0.10518
0.12	0.48	0.40	0.481	3.379	1.420	0.10544
0.12	0.49	0.40	0.478	3.381	1.415	0.10581
0.12	0.50	0.40	0.476	3.382	1.409	0.10612
0.12	0.51	0.40	0.493	3.381	1.406	0.10624
0.12	0.52	0.40	0.484	3.381	1.404	0.10628
0.12	0.53	0.40	0.534	3.382	1.403	0.10643
0.12	0.54	0.40	0.468	3.381	1.402	0.10645
0.12	0.55	0.40	0.548	3.381	1.399	0.10655
0.12	0.56	0.40	0.482	3.380	1.400	0.10650
0.12	0.57	0.40	0.474	3.379	1.399	0.10644
0.12	0.58	0.40	0.480	3.376	1.399	0.10625
0.12	0.59	0.40	0.486	3.374	1.402	0.10603
0.12	0.60	0.40	0.492	3.369	1.403	0.10569
0.12	0.61	0.40	0.482	3.367	1.406	0.10551
0.12	0.62	0.40	0.475	3.365	1.407	0.10532
0.12	0.63	0.40	0.489	3.363	1.408	0.10513
0.12	0.64	0.40	0.486	3.360	1.411	0.10484
0.12	0.65	0.40	0.479	3.357	1.415	0.10452
0.12	0.66	0.40	0.481	3.357	1.418	0.10433
0.12	0.67	0.40	0.484	3.357	1.426	0.10399
0.12	0.68	0.40	0.481	3.358	1.431	0.10376
0.12	0.69	0.40	0.483	3.354	1.436	0.10330
0.12	0.70	0.40	0.484	3.352	1.442	0.10296
0.12	0.71	0.40	0.487	3.350	1.449	0.10246
0.12	0.72	0.40	0.487	3.349	1.456	0.10208
0.12	0.73	0.40	0.483	3.336	1.450	0.10169
0.12	0.74	0.40	0.475	3.328	1.453	0.10108
0.12	0.75	0.40	0.482	3.327	1.455	0.10094
0.12	0.76	0.40	0.485	3.322	1.461	0.10039
0.12	0.77	0.40	0.488	3.318	1.463	0.10009
0.12	0.78	0.40	0.477	3.317	1.470	0.09968
0.12	0.79	0.40	0.467	3.316	1.475	0.09936
0.12	0.80	0.40	0.481	3.314	1.478	0.09913
0.12	0.81	0.40	0.481	3.310	1.483	0.09869
0.12	0.82	0.40	0.465	3.305	1.488	0.09817
0.12	0.83	0.40	0.471	3.304	1.497	0.09766
0.12	0.84	0.40	0.470	3.307	1.503	0.09750
0.12	0.85	0.40	0.481	3.310	1.517	0.09704
0.12	0.86	0.40	0.483	3.306	1.514	0.09696
0.12	0.87	0.40	0.475	3.298	1.515	0.09645
0.12	0.88	0.40	0.498	3.304	1.520	0.09653
0.12	0.89	0.40	0.481	3.306	1.518	0.09673
0.12	0.90	0.40	0.481	3.309	1.520	0.09685
0.12	0.91	0.40	0.472	3.310	1.527	0.09652
0.12	0.92	0.40	0.476	3.307	1.533	0.09610
0.12	0.93	0.40	0.481	3.303	1.534	0.09580
0.12	0.94	0.40	0.475	3.298	1.530	0.09570
0.12	0.95	0.40	0.497	3.298	1.525	0.09597
0.12	0.96	0.40	0.483	3.307	1.531	0.09619
0.12	0.97	0.40	0.492	3.336	1.547	0.09694
0.12	0.98	0.40	0.485	3.383	1.559	0.09893
0.12	0.99	0.40	0.491	3.429	1.564	0.10114
0.12	1.00	0.40	0.495	3.497	1.647	0.10081
0.13	0.01	0.40	0.458	2.922	1.562	0.07376
0.13	0.02	0.40	0.461	2.932	1.552	0.07482
0.13	0.03	0.40	0.471	2.957	1.550	0.07628
0.13	0.04	0.40	0.464	3.002	1.557	0.07838
0.13	0.05	0.40	0.467	3.086	1.569	0.08231
0.13	0.06	0.40	0.477	3.140	1.573	0.08507
0.13	0.07	0.40	0.470	3.178	1.571	0.08719
0.13	0.08	0.40	0.474	3.200	1.571	0.08839
0.13	0.09	0.40	0.482	3.226	1.566	0.09004
0.13	0.10	0.40	0.466	3.243	1.561	0.09122
0.13	0.11	0.40	0.478	3.255	1.556	0.09211
0.13	0.12	0.40	0.467	3.267	1.554	0.09287
0.13	0.13	0.40	0.480	3.275	1.549	0.09351
0.13	0.14	0.40	0.470	3.283	1.543	0.09424
0.13	0.15	0.40	0.482	3.290	1.537	0.09497
0.13	0.16	0.40	0.470	3.296	1.531	0.09557
0.13	0.17	0.40	0.469	3.299	1.526	0.09596
0.13	0.18	0.40	0.473	3.304	1.522	0.09643
0.13	0.19	0.40	0.475	3.308	1.517	0.09692
0.13	0.20	0.40	0.477	3.312	1.514	0.09725
0.13	0.21	0.40	0.485	3.314	1.508	0.09764
0.13	0.22	0.40	0.492	3.317	1.502	0.09811
0.13	0.23	0.40	0.480	3.319	1.496	0.09854
0.13	0.24	0.40	0.480	3.320	1.489	0.09893
0.13	0.25	0.40	0.488	3.323	1.485	0.09930
0.13	0.26	0.40	0.477	3.325	1.482	0.09955
0.13	0.27	0.40	0.466	3.328	1.475	0.10003
0.13	0.28	0.40	0.476	3.330	1.471	0.10029
0.13	0.29	0.40	0.494	3.332	1.467	0.10066
0.13	0.30	0.40	0.472	3.335	1.462	0.10106
0.13	0.31	0.40	0.485	3.338	1.459	0.10133
0.13	0.32	0.40	0.476	3.338	1.455	0.10155
0.13	0.33	0.40	0.479	3.341	1.451	0.10190
0.13	0.34	0.40	0.482	3.342	1.448	0.10208
0.13	0.35	0.40	0.497	3.344	1.444	0.10236
0.13	0.36	0.40	0.501	3.345	1.441	0.10258
0.13	0.37	0.40	0.459	3.345	1.438	0.10272
0.13	0.38	0.40	0.493	3.345	1.435	0.10289
0.13	0.39	0.40	0.479	3.347	1.434	0.10307
0.13	0.40	0.40	0.483	3.350	1.429	0.10349
0.13	0.41	0.40	0.478	3.355	1.429	0.10373
0.13	0.42	0.40	0.478	3.360	1.427	0.10406
0.13	0.43	0.40	0.461	3.361	1.425	0.10419
0.13	0.44	0.40	0.476	3.362	1.423	0.10443
0.13	0.45	0.40	0.468	3.367	1.419	0.10484
0.13	0.46	0.40	0.488	3.369	1.412	0.10528
0.13	0.47	0.40	0.491	3.372	1.409	0.10558
0.13	0.48	0.40	0.470	3.372	1.405	0.10578
0.13	0.49	0.40	0.486	3.371	1.399	0.10597
0.13	0.50	0.40	0.491	3.371	1.397	0.10615
0.13	0.51	0.40	0.470	3.371	1.395	0.10620
0.13	0.52	0.40	0.484	3.370	1.393	0.10626
0.13	0.53	0.40	0.482	3.372	1.390	0.10653
0.13	0.54	0.40	0.486	3.370	1.390	0.10640
0.13	0.55	0.40	0.483	3.367	1.391	0.10619
0.13	0.56	0.40	0.484	3.364	1.390	0.10606
0.13	0.57	0.40	0.481	3.362	1.391	0.10594
0.13	0.58	0.40	0.480	3.359	1.392	0.10572
0.13	0.59	0.40	0.489	3.358	1.393	0.10563
0.13	0.60	0.40	0.493	3.354	1.394	0.10535
0.13	0.61	0.40	0.478	3.351	1.398	0.10502
0.13	0.62	0.40	0.484	3.350	1.397	0.10498
0.13	0.63	0.40	0.502	3.348	1.403	0.10458
0.13	0.64	0.40	0.503	3.346	1.404	0.10442
0.13	0.65	0.40	0.483	3.344	1.408	0.10413
0.13	0.66	0.40	0.491	3.343	1.414	0.10376
0.13	0.67	0.40	0.487	3.346	1.423	0.10349
0.13	0.68	0.40	0.484	3.345	1.429	0.10319
0.13	0.69	0.40	0.489	3.343	1.433	0.10288
0.13	0.70	0.40	0.485	3.342	1.438	0.10253
0.13	0.71	0.40	0.494	3.339	1.446	0.10201
0.13	0.72	0.40	0.476	3.336	1.448	0.10173
0.13	0.73	0.40	0.477	3.323	1.446	0.10119
0.13	0.74	0.40	0.478	3.317	1.448	0.10073
0.13	0.75	0.40	0.492	3.312	1.449	0.10045
0.13	0.76	0.40	0.455	3.309	1.452	0.10013
0.13	0.77	0.40	0.484	3.305	1.457	0.09968
0.13	0.78	0.40	0.477	3.303	1.462	0.09933
0.13	0.79	0.40	0.479	3.303	1.466	0.09912
0.13	0.80	0.40	0.514	3.303	1.471	0.09886
0.13	0.81	0.40	0.504	3.304	1.472	0.09885
0.13	0.82	0.40	0.485	3.299	1.479	0.09826
0.13	0.83	0.40	0.482	3.301	1.489	0.09788
0.13	0.84	0.40	0.489	3.297	1.496	0.09736
0.13	0.85	0.40	0.483	3.296	1.504	0.09688
0.13	0.86	0.40	0.487	3.290	1.504	0.09657
0.13	0.87	0.40	0.493	3.291	1.507	0.09644
0.13	0.88	0.40	0.478	3.288	1.509	0.09618
0.13	0.89	0.40	0.493	3.298	1.519	0.09626
0.13	0.90	0.40	0.478	3.298	1.515	0.09643
0.13	0.91	0.40	0.478	3.299	1.514	0.09658
0.13	0.92	0.40	0.480	3.295	1.520	0.09604
0.13	0.93	0.40	0.524	3.296	1.519	0.09619
0.13	0.94	0.40	0.485	3.292	1.517	0.09606
0.13	0.95	0.40	0.474	3.295	1.515	0.09625
0.13	0.96	0.40	0.465	3.307	1.521	0.09665
0.13	0.97	0.40	0.488	3.335	1.545	0.09698
0.13	0.98	0.40	0.491	3.361	1.554	0.09793
0.13	0.99	0.40	0.483	3.431	1.565	0.10122
0.13	1.00	0.40	0.491	3.483	1.640	0.10038
0.14	0.01	0.40	0.440	2.902	1.560	0.07276
0.14	0.02	0.40	0.466	2.909	1.548	0.07375
0.14	0.03	0.40	0.481	2.935	1.550	0.07505
0.14	0.04	0.40	0.464	2.977	1.558	0.07699
0.14	0.05	0.40	0.465	3.052	1.571	0.08036
0.14	0.06	0.40	0.465	3.116	1.570	0.08389
0.14	0.07	0.40	0.465	3.157	1.569	0.08618
0.14	0.08	0.40	0.470	3.181	1.570	0.08743
0.14	0.09	0.40	0.481	3.208	1.563	0.08922
0.14	0.10	0.40	0.475	3.227	1.557	0.09052
0.14	0.11	0.40	0.476	3.238	1.553	0.09136
0.14	0.12	0.40	0.470	3.251	1.549	0.09225
0.14	0.13	0.40	0.476	3.259	1.545	0.09290
0.14	0.14	0.40	0.486	3.267	1.539	0.09358
0.14	0.15	0.40	0.477	3.275	1.532	0.09439
0.14	0.16	0.40	0.482	3.279	1.528	0.09479
0.14	0.17	0.40	0.475	3.284	1.522	0.09533
0.14	0.18	0.40	0.505	3.288	1.518	0.09579
0.14	0.19	0.40	0.476	3.292	1.513	0.09621
0.14	0.20	0.40	0.474	3.298	1.507	0.09688
0.14	0.21	0.40	0.474	3.301	1.501	0.09730
0.14	0.22	0.40	0.475	3.301	1.496	0.09756
0.14	0.23	0.40	0.490	3.304	1.490	0.09798
0.14	0.24	0.40	0.487	3.307	1.484	0.09847
0.14	0.25	0.40	0.476	3.310	1.480	0.09884
0.14	0.26	0.40	0.478	3.314	1.475	0.09925
0.14	0.27	0.40	0.494	3.318	1.470	0.09973
0.14	0.28	0.40	0.479	3.321	1.466	0.10013
0.14	0.29	0.40	0.477	3.325	1.462	0.10050
0.14	0.30	0.40	0.476	3.328	1.458	0.10087
0.14	0.31	0.40	0.481	3.331	1.452	0.10127
0.14	0.32	0.40	0.464	3.333	1.447	0.10163
0.14	0.33	0.40	0.471	3.333	1.445	0.10176
0.14	0.34	0.40	0.481	3.337	1.441	0.10214
0.14	0.35	0.40	0.482	3.337	1.438	0.10230
0.14	0.36	0.40	0.494	3.336	1.433	0.10250
0.14	0.37	0.40	0.487	3.337	1.430	0.10268
0.14	0.38	0.40	0.479	3.339	1.427	0.10299
0.14	0.39	0.40	0.484	3.342	1.424	0.10323
0.14	0.40	0.40	0.487	3.345	1.421	0.10359
0.14	0.41	0.40	0.492	3.349	1.417	0.10397
0.14	0.42	0.40	0.485	3.351	1.414	0.10421
0.14	0.43	0.40	0.476	3.354	1.412	0.10448
0.14	0.44	0.40	0.480	3.357	1.410	0.10474
0.14	0.45	0.40	0.488	3.359	1.409	0.10489
0.14	0.46	0.40	0.484	3.361	1.404	0.10523
0.14	0.47	0.40	0.493	3.363	1.395	0.10576
0.14	0.48	0.40	0.466	3.363	1.391	0.10594
0.14	0.49	0.40	0.494	3.364	1.388	0.10617
0.14	0.50	0.40	0.475	3.362	1.386	0.10618
0.14	0.51	0.40	0.477	3.362	1.384	0.10627
0.14	0.52	0.40	0.483	3.360	1.383	0.10619
0.14	0.53	0.40	0.487	3.356	1.382	0.10603
0.14	0.54	0.40	0.466	3.353	1.383	0.10582
0.14	0.55	0.40	0.486	3.352	1.384	0.10570
0.14	0.56	0.40	0.490	3.348	1.384	0.10552
0.14	0.57	0.40	0.484	3.347	1.384	0.10545
0.14	0.58	0.40	0.476	3.343	1.387	0.10509
0.14	0.59	0.40	0.482	3.342	1.387	0.10505
0.14	0.60	0.40	0.482	3.340	1.389	0.10483
0.14	0.61	0.40	0.483	3.336	1.390	0.10456
0.14	0.62	0.40	0.486	3.334	1.394	0.10429
0.14	0.63	0.40	0.490	3.332	1.397	0.10401
0.14	0.64	0.40	0.467	3.330	1.399	0.10379
0.14	0.65	0.40	0.486	3.328	1.404	0.10349
0.14	0.66	0.40	0.478	3.328	1.411	0.10313
0.14	0.67	0.40	0.488	3.333	1.419	0.10299
0.14	0.68	0.40	0.502	3.335	1.426	0.10273
0.14	0.69	0.40	0.483	3.333	1.431	0.10244
0.14	0.70	0.40	0.483	3.329	1.434	0.10206
0.14	0.71	0.40	0.479	3.325	1.439	0.10162
0.14	0.72	0.40	0.481	3.322	1.443	0.10127
0.14	0.73	0.40	0.461	3.311	1.442	0.10068
0.14	0.74	0.40	0.478	3.304	1.442	0.10035
0.14	0.75	0.40	0.488	3.299	1.446	0.09989
0.14	0.76	0.40	0.485	3.296	1.447	0.09968
0.14	0.77	0.40	0.490	3.292	1.453	0.09918
0.14	0.78	0.40	0.473	3.292	1.457	0.09899
0.14	0.79	0.40	0.490	3.291	1.462	0.09864
0.14	0.80	0.40	0.474	3.292	1.465	0.09852
0.14	0.81	0.40	0.486	3.294	1.467	0.09855
0.14	0.82	0.40	0.485	3.294	1.468	0.09854
0.14	0.83	0.40	0.478	3.294	1.477	0.09808
0.14	0.84	0.40	0.491	3.294	1.485	0.09771
0.14	0.85	0.40	0.482	3.288	1.488	0.09724
0.14	0.86	0.40	0.487	3.285	1.489	0.09700
0.14	0.87	0.40	0.477	3.277	1.492	0.09644
0.14	0.88	0.40	0.485	3.277	1.496	0.09624
0.14	0.89	0.40	0.501	3.279	1.499	0.09623
0.14	0.90	0.40	0.473	3.289	1.504	0.09650
0.14	0.91	0.40	0.483	3.289	1.504	0.09653
0.14	0.92	0.40	0.467	3.289	1.509	0.09630
0.14	0.93	0.40	0.480	3.287	1.511	0.09607
0.14	0.94	0.40	0.482	3.287	1.511	0.09606
0.14	0.95	0.40	0.483	3.287	1.512	0.09601
0.14	0.96	0.40	0.489	3.292	1.522	0.09580
0.14	0.97	0.40	0.475	3.318	1.541	0.09625
0.14	0.98	0.40	0.496	3.361	1.542	0.09858
0.14	0.99	0.40	0.490	3.410	1.546	0.10100
0.14	1.00	0.40	0.492	3.454	1.612	0.10016
0.15	0.01	0.40	0.466	2.883	1.554	0.07207
0.15	0.02	0.40	0.466	2.890	1.545	0.07289
0.15	0.03	0.40	0.465	2.915	1.548	0.07407
0.15	0.04	0.40	0.465	2.956	1.560	0.07572
0.15	0.05	0.40	0.469	3.016	1.575	0.07823
0.15	0.06	0.40	0.472	3.091	1.569	0.08257
0.15	0.07	0.40	0.477	3.136	1.567	0.08513
0.15	0.08	0.40	0.476	3.165	1.566	0.08672
0.15	0.09	0.40	0.474	3.190	1.561	0.08836
0.15	0.10	0.40	0.474	3.210	1.552	0.08986
0.15	0.11	0.40	0.470	3.222	1.549	0.09071
0.15	0.12	0.40	0.483	3.237	1.545	0.09170
0.15	0.13	0.40	0.479	3.244	1.541	0.09223
0.15	0.14	0.40	0.478	3.252	1.534	0.09300
0.15	0.15	0.40	0.461	3.259	1.527	0.09374
0.15	0.16	0.40	0.478	3.266	1.523	0.09433
0.15	0.17	0.40	0.488	3.270	1.517	0.09483
0.15	0.18	0.40	0.472	3.274	1.512	0.09532
0.15	0.19	0.40	0.481	3.279	1.506	0.09584
0.15	0.20	0.40	0.490	3.283	1.502	0.09628
0.15	0.21	0.40	0.487	3.286	1.496	0.09674
0.15	0.22	0.40	0.461	3.289	1.489	0.09723
0.15	0.23	0.40	0.475	3.290	1.484	0.09757
0.15	0.24	0.40	0.495	3.295	1.478	0.09811
0.15	0.25	0.40	0.484	3.299	1.474	0.09852
0.15	0.26	0.40	0.483	3.303	1.469	0.09900
0.15	0.27	0.40	0.485	3.309	1.464	0.09950
0.15	0.28	0.40	0.479	3.314	1.461	0.09992
0.15	0.29	0.40	0.479	3.318	1.456	0.10042
0.15	0.30	0.40	0.481	3.321	1.452	0.10073
0.15	0.31	0.40	0.482	3.324	1.445	0.10124
0.15	0.32	0.40	0.482	3.326	1.442	0.10151
0.15	0.33	0.40	0.495	3.330	1.438	0.10191
0.15	0.34	0.40	0.497	3.332	1.433	0.10224
0.15	0.35	0.40	0.484	3.329	1.430	0.10226
0.15	0.36	0.40	0.471	3.330	1.427	0.10244
0.15	0.37	0.40	0.487	3.331	1.422	0.10278
0.15	0.38	0.40	0.493	3.333	1.418	0.10309
0.15	0.39	0.40	0.478	3.334	1.414	0.10330
0.15	0.40	0.40	0.480	3.336	1.412	0.10352
0.15	0.41	0.40	0.469	3.340	1.410	0.10378
0.15	0.42	0.40	0.469	3.343	1.408	0.10405
0.15	0.43	0.40	0.509	3.347	1.401	0.10462
0.15	0.44	0.40	0.481	3.352	1.398	0.10503
0.15	0.45	0.40	0.493	3.357	1.392	0.10559
0.15	0.46	0.40	0.481	3.356	1.385	0.10587
0.15	0.47	0.40	0.465	3.357	1.382	0.10607
0.15	0.48	0.40	0.497	3.356	1.379	0.10617
0.15	0.49	0.40	0.484	3.354	1.378	0.10611
0.15	0.50	0.40	0.485	3.352	1.376	0.10607
0.15	0.51	0.40	0.495	3.348	1.375	0.10591
0.15	0.52	0.40	0.488	3.347	1.376	0.10583
0.15	0.53	0.40	0.494	3.343	1.376	0.10562
0.15	0.54	0.40	0.474	3.340	1.377	0.10541
0.15	0.55	0.40	0.482	3.336	1.377	0.10521
0.15	0.56	0.40	0.485	3.335	1.377	0.10511
0.15	0.57	0.40	0.498	3.330	1.379	0.10478
0.15	0.58	0.40	0.481	3.329	1.380	0.10468
0.15	0.59	0.40	0.486	3.327	1.382	0.10447
0.15	0.60	0.40	0.483	3.324	1.382	0.10431
0.15	0.61	0.40	0.488	3.321	1.386	0.10394
0.15	0.62	0.40	0.520	3.319	1.387	0.10383
0.15	0.63	0.40	0.489	3.316	1.390	0.10348
0.15	0.64	0.40	0.479	3.314	1.392	0.10326
0.15	0.65	0.40	0.496	3.311	1.395	0.10298
0.15	0.66	0.40	0.477	3.312	1.404	0.10262
0.15	0.67	0.40	0.487	3.317	1.413	0.10241
0.15	0.68	0.40	0.480	3.319	1.420	0.10223
0.15	0.69	0.40	0.483	3.316	1.424	0.10182
0.15	0.70	0.40	0.490	3.315	1.427	0.10162
0.15	0.71	0.40	0.475	3.310	1.431	0.10118
0.15	0.72	0.40	0.481	3.307	1.436	0.10080
0.15	0.73	0.40	0.502	3.300	1.436	0.10038
0.15	0.74	0.40	0.499	3.291	1.438	0.09982
0.15	0.75	0.40	0.489	3.285	1.440	0.09942
0.15	0.76	0.40	0.482	3.284	1.442	0.09922
0.15	0.77	0.40	0.462	3.281	1.449	0.09875
0.15	0.78	0.40	0.484	3.279	1.451	0.09856
0.15	0.79	0.40	0.480	3.280	1.455	0.09840
0.15	0.80	0.40	0.474	3.278	1.458	0.09813
0.15	0.81	0.40	0.479	3.280	1.463	0.09806
0.15	0.82	0.40	0.500	3.282	1.466	0.09800
0.15	0.83	0.40	0.472	3.285	1.470	0.09795
0.15	0.84	0.40	0.480	3.281	1.469	0.09778
0.15	0.85	0.40	0.484	3.279	1.477	0.09728
0.15	0.86	0.40	0.465	3.277	1.477	0.09719
0.15	0.87	0.40	0.481	3.271	1.482	0.09662
0.15	0.88	0.40	0.486	3.272	1.490	0.09628
0.15	0.89	0.40	0.479	3.270	1.491	0.09611
0.15	0.90	0.40	0.476	3.269	1.494	0.09592
0.15	0.91	0.40	0.488	3.279	1.497	0.09630
0.15	0.92	0.40	0.479	3.280	1.500	0.09624
0.15	0.93	0.40	0.488	3.276	1.503	0.09587
0.15	0.94	0.40	0.475	3.275	1.508	0.09552
0.15	0.95	0.40	0.483	3.271	1.508	0.09532
0.15	0.96	0.40	0.477	3.285	1.518	0.09559
0.15	0.97	0.40	0.488	3.309	1.532	0.09622
0.15	0.98	0.40	0.480	3.350	1.538	0.09815
0.15	0.99	0.40	0.496	3.386	1.534	0.10029
0.15	1.00	0.40	0.471	3.430	1.591	0.09992
0.16	0.01	0.40	0.457	2.866	1.550	0.07132
0.16	0.02	0.40	0.465	2.873	1.542	0.07210
0.16	0.03	0.40	0.462	2.898	1.547	0.07319
0.16	0.04	0.40	0.465	2.939	1.563	0.07465
0.16	0.05	0.40	0.477	2.990	1.575	0.07676
0.16	0.06	0.40	0.463	3.065	1.570	0.08113
0.16	0.07	0.40	0.474	3.115	1.565	0.08408
0.16	0.08	0.40	0.480	3.148	1.563	0.08599
0.16	0.09	0.40	0.471	3.175	1.557	0.08771
0.16	0.10	0.40	0.487	3.194	1.551	0.08908
0.16	0.11	0.40	0.471	3.208	1.547	0.09001
0.16	0.12	0.40	0.474	3.220	1.542	0.09091
0.16	0.13	0.40	0.476	3.229	1.536	0.09168
0.16	0.14	0.40	0.484	3.237	1.530	0.09238
0.16	0.15	0.40	0.477	3.243	1.526	0.09298
0.16	0.16	0.40	0.479	3.252	1.519	0.09377
0.16	0.17	0.40	0.476	3.256	1.513	0.09428
0.16	0.18	0.40	0.465	3.261	1.506	0.09487
0.16	0.19	0.40	0.475	3.266	1.502	0.09536
0.16	0.20	0.40	0.477	3.270	1.496	0.09584
0.16	0.21	0.40	0.466	3.273	1.491	0.09628
0.16	0.22	0.40	0.473	3.276	1.484	0.09680
0.16	0.23	0.40	0.472	3.278	1.478	0.09718
0.16	0.24	0.40	0.464	3.283	1.473	0.09770
0.16	0.25	0.40	0.485	3.292	1.468	0.09838
0.16	0.26	0.40	0.481	3.297	1.465	0.09885
0.16	0.27	0.40	0.480	3.301	1.459	0.09937
0.16	0.28	0.40	0.484	3.309	1.453	0.10003
0.16	0.29	0.40	0.469	3.312	1.450	0.10037
0.16	0.30	0.40	0.495	3.316	1.445	0.10081
0.16	0.31	0.40	0.470	3.319	1.440	0.10124
0.16	0.32	0.40	0.479	3.322	1.434	0.10165
0.16	0.33	0.40	0.478	3.324	1.430	0.10199
0.16	0.34	0.40	0.485	3.324	1.426	0.10221
0.16	0.35	0.40	0.488	3.325	1.421	0.10247
0.16	0.36	0.40	0.476	3.325	1.418	0.10262
0.16	0.37	0.40	0.483	3.328	1.415	0.10292
0.16	0.38	0.40	0.478	3.329	1.410	0.10323
0.16	0.39	0.40	0.485	3.329	1.405	0.10345
0.16	0.40	0.40	0.475	3.331	1.401	0.10378
0.16	0.41	0.40	0.487	3.337	1.399	0.10418
0.16	0.42	0.40	0.474	3.339	1.396	0.10443
0.16	0.43	0.40	0.480	3.344	1.391	0.10492
0.16	0.44	0.40	0.476	3.348	1.384	0.10554
0.16	0.45	0.40	0.480	3.349	1.375	0.10599
0.16	0.46	0.40	0.496	3.349	1.373	0.10611
0.16	0.47	0.40	0.480	3.347	1.371	0.10611
0.16	0.48	0.40	0.482	3.345	1.369	0.10605
0.16	0.49	0.40	0.470	3.342	1.369	0.10591
0.16	0.50	0.40	0.481	3.339	1.368	0.10576
0.16	0.51	0.40	0.481	3.336	1.367	0.10565
0.16	0.52	0.40	0.485	3.332	1.368	0.10540
0.16	0.53	0.40	0.486	3.327	1.370	0.10502
0.16	0.54	0.40	0.486	3.325	1.372	0.10482
0.16	0.55	0.40	0.481	3.322	1.372	0.10469
0.16	0.56	0.40	0.493	3.317	1.372	0.10439
0.16	0.57	0.40	0.481	3.316	1.373	0.10431
0.16	0.58	0.40	0.496	3.313	1.374	0.10411
0.16	0.59	0.40	0.490	3.312	1.374	0.10401
0.16	0.60	0.40	0.473	3.308	1.377	0.10366
0.16	0.61	0.40	0.457	3.303	1.379	0.10336
0.16	0.62	0.40	0.492	3.301	1.381	0.10314
0.16	0.63	0.40	0.490	3.299	1.383	0.10291
0.16	0.64	0.40	0.479	3.298	1.387	0.10267
0.16	0.65	0.40	0.484	3.297	1.390	0.10243
0.16	0.66	0.40	0.472	3.299	1.398	0.10220
0.16	0.67	0.40	0.473	3.304	1.408	0.10198
0.16	0.68	0.40	0.485	3.304	1.413	0.10174
0.16	0.69	0.40	0.483	3.304	1.415	0.10163
0.16	0.70	0.40	0.495	3.301	1.420	0.10125
0.16	0.71	0.40	0.491	3.297	1.422	0.10090
0.16	0.72	0.40	0.492	3.293	1.426	0.10051
0.16	0.73	0.40	0.496	3.290	1.428	0.10022
0.16	0.74	0.40	0.476	3.281	1.429	0.09973
0.16	0.75	0.40	0.482	3.274	1.432	0.09919
0.16	0.76	0.40	0.472	3.272	1.435	0.09892
0.16	0.77	0.40	0.475	3.270	1.440	0.09860
0.16	0.78	0.40	0.482	3.268	1.443	0.09835
0.16	0.79	0.40	0.483	3.267	1.448	0.09804
0.16	0.80	0.40	0.474	3.269	1.452	0.09799
0.16	0.81	0.40	0.485	3.270	1.457	0.09779
0.16	0.82	0.40	0.489	3.273	1.459	0.09781
0.16	0.83	0.40	0.481	3.274	1.464	0.09765
0.16	0.84	0.40	0.478	3.272	1.465	0.09748
0.16	0.85	0.40	0.484	3.270	1.468	0.09721
0.16	0.86	0.40	0.497	3.270	1.474	0.09695
0.16	0.87	0.40	0.493	3.269	1.474	0.09690
0.16	0.88	0.40	0.466	3.265	1.477	0.09654
0.16	0.89	0.40	0.489	3.263	1.483	0.09615
0.16	0.90	0.40	0.487	3.263	1.489	0.09579
0.16	0.91	0.40	0.472	3.269	1.494	0.09593
0.16	0.92	0.40	0.467	3.275	1.498	0.09603
0.16	0.93	0.40	0.484	3.269	1.500	0.09562
0.16	0.94	0.40	0.464	3.263	1.503	0.09514
0.16	0.95	0.40	0.494	3.262	1.506	0.09499
0.16	0.96	0.40	0.482	3.279	1.519	0.09524
0.16	0.97	0.40	0.462	3.307	1.523	0.09656
0.16	0.98	0.40	0.484	3.349	1.534	0.09828
0.16	0.99	0.40	0.465	3.366	1.525	0.09964
0.16	1.00	0.40	0.482	3.405	1.558	0.10017
0.17	0.01	0.40	0.457	2.852	1.547	0.07069
0.17	0.02	0.40	0.452	2.858	1.540	0.07137
0.17	0.03	0.40	0.499	2.881	1.545	0.07239
0.17	0.04	0.40	0.451	2.923	1.564	0.07376
0.17	0.05	0.40	0.494	2.968	1.575	0.07560
0.17	0.06	0.40	0.469	3.039	1.570	0.07971
0.17	0.07	0.40	0.487	3.096	1.562	0.08319
0.17	0.08	0.40	0.479	3.134	1.560	0.08535
0.17	0.09	0.40	0.474	3.158	1.556	0.08687
0.17	0.10	0.40	0.475	3.180	1.549	0.08838
0.17	0.11	0.40	0.459	3.193	1.545	0.08932
0.17	0.12	0.40	0.477	3.207	1.537	0.09046
0.17	0.13	0.40	0.458	3.216	1.534	0.09112
0.17	0.14	0.40	0.459	3.224	1.526	0.09193
0.17	0.15	0.40	0.479	3.232	1.521	0.09258
0.17	0.16	0.40	0.462	3.237	1.514	0.09322
0.17	0.17	0.40	0.475	3.243	1.508	0.09381
0.17	0.18	0.40	0.494	3.247	1.503	0.09430
0.17	0.19	0.40	0.477	3.253	1.499	0.09481
0.17	0.20	0.40	0.480	3.257	1.493	0.09533
0.17	0.21	0.40	0.481	3.261	1.486	0.09586
0.17	0.22	0.40	0.479	3.263	1.479	0.09628
0.17	0.23	0.40	0.472	3.268	1.473	0.09686
0.17	0.24	0.40	0.477	3.275	1.470	0.09743
0.17	0.25	0.40	0.499	3.283	1.465	0.09806
0.17	0.26	0.40	0.479	3.289	1.460	0.09866
0.17	0.27	0.40	0.483	3.296	1.454	0.09934
0.17	0.28	0.40	0.478	3.303	1.448	0.09998
0.17	0.29	0.40	0.469	3.308	1.444	0.10048
0.17	0.30	0.40	0.488	3.311	1.436	0.10099
0.17	0.31	0.40	0.481	3.315	1.432	0.10144
0.17	0.32	0.40	0.492	3.317	1.427	0.10180
0.17	0.33	0.40	0.480	3.318	1.423	0.10198
0.17	0.34	0.40	0.477	3.317	1.419	0.10216
0.17	0.35	0.40	0.492	3.321	1.414	0.10260
0.17	0.36	0.40	0.478	3.323	1.408	0.10299
0.17	0.37	0.40	0.495	3.326	1.405	0.10331
0.17	0.38	0.40	0.477	3.327	1.397	0.10374
0.17	0.39	0.40	0.473	3.326	1.393	0.10387
0.17	0.40	0.40	0.482	3.326	1.389	0.10408
0.17	0.41	0.40	0.490	3.331	1.386	0.10447
0.17	0.42	0.40	0.481	3.336	1.382	0.10494
0.17	0.43	0.40	0.483	3.340	1.373	0.10559
0.17	0.44	0.40	0.479	3.340	1.369	0.10582
0.17	0.45	0.40	0.483	3.339	1.365	0.10593
0.17	0.46	0.40	0.487	3.336	1.364	0.10580
0.17	0.47	0.40	0.494	3.335	1.363	0.10580
0.17	0.48	0.40	0.478	3.333	1.363	0.10572
0.17	0.49	0.40	0.493	3.331	1.362	0.10563
0.17	0.50	0.40	0.468	3.325	1.362	0.10533
0.17	0.51	0.40	0.479	3.321	1.363	0.10506
0.17	0.52	0.40	0.483	3.319	1.363	0.10499
0.17	0.53	0.40	0.545	3.316	1.365	0.10468
0.17	0.54	0.40	0.479	3.310	1.366	0.10432
0.17	0.55	0.40	0.481	3.306	1.367	0.10406
0.17	0.56	0.40	0.493	3.302	1.366	0.10392
0.17	0.57	0.40	0.489	3.301	1.368	0.10372
0.17	0.58	0.40	0.497	3.299	1.368	0.10364
0.17	0.59	0.40	0.476	3.295	1.370	0.10333
0.17	0.60	0.40	0.481	3.292	1.372	0.10308
0.17	0.61	0.40	0.477	3.288	1.373	0.10282
0.17	0.62	0.40	0.481	3.286	1.376	0.10253
0.17	0.63	0.40	0.468	3.283	1.378	0.10233
0.17	0.64	0.40	0.468	3.283	1.380	0.10221
0.17	0.65	0.40	0.491	3.281	1.384	0.10188
0.17	0.66	0.40	0.461	3.284	1.392	0.10168
0.17	0.67	0.40	0.477	3.289	1.401	0.10154
0.17	0.68	0.40	0.486	3.289	1.406	0.10128
0.17	0.69	0.40	0.467	3.288	1.408	0.10113
0.17	0.70	0.40	0.484	3.285	1.411	0.10083
0.17	0.71	0.40	0.482	3.283	1.415	0.10052
0.17	0.72	0.40	0.504	3.281	1.419	0.10021
0.17	0.73	0.40	0.489	3.279	1.422	0.09993
0.17	0.74	0.40	0.505	3.271	1.422	0.09953
0.17	0.75	0.40	0.486	3.263	1.427	0.09884
0.17	0.76	0.40	0.487	3.259	1.427	0.09865
0.17	0.77	0.40	0.457	3.257	1.432	0.09828
0.17	0.78	0.40	0.466	3.254	1.434	0.09804
0.17	0.79	0.40	0.464	3.255	1.438	0.09792
0.17	0.80	0.40	0.480	3.257	1.443	0.09773
0.17	0.81	0.40	0.483	3.260	1.447	0.09768
0.17	0.82	0.40	0.481	3.261	1.450	0.09758
0.17	0.83	0.40	0.482	3.265	1.457	0.09752
0.17	0.84	0.40	0.485	3.266	1.458	0.09752
0.17	0.85	0.40	0.479	3.264	1.462	0.09718
0.17	0.86	0.40	0.469	3.263	1.466	0.09696
0.17	0.87	0.40	0.477	3.260	1.468	0.09673
0.17	0.88	0.40	0.475	3.257	1.468	0.09655
0.17	0.89	0.40	0.472	3.260	1.474	0.09641
0.17	0.90	0.40	0.461	3.264	1.480	0.09631
0.17	0.91	0.40	0.488	3.264	1.488	0.09593
0.17	0.92	0.40	0.476	3.270	1.494	0.09596
0.17	0.93	0.40	0.483	3.270	1.497	0.09583
0.17	0.94	0.40	0.487	3.263	1.497	0.09546
0.17	0.95	0.40	0.479	3.267	1.507	0.09519
0.17	0.96	0.40	0.485	3.284	1.516	0.09567
0.17	0.97	0.40	0.497	3.312	1.514	0.09730
0.17	0.98	0.40	0.482	3.346	1.530	0.09834
0.17	0.99	0.40	0.480	3.357	1.516	0.09962
0.17	1.00	0.40	0.489	3.395	1.540	0.10049
0.18	0.01	0.40	0.457	2.839	1.546	0.07005
0.18	0.02	0.40	0.460	2.843	1.539	0.07066
0.18	0.03	0.40	0.465	2.867	1.543	0.07174
0.18	0.04	0.40	0.459	2.909	1.564	0.07294
0.18	0.05	0.40	0.466	2.952	1.574	0.07477
0.18	0.06	0.40	0.464	3.012	1.570	0.07828
0.18	0.07	0.40	0.467	3.076	1.563	0.08206
0.18	0.08	0.40	0.472	3.117	1.557	0.08458
0.18	0.09	0.40	0.487	3.142	1.555	0.08604
0.18	0.10	0.40	0.483	3.166	1.545	0.08781
0.18	0.11	0.40	0.472	3.180	1.542	0.08875
0.18	0.12	0.40	0.475	3.193	1.536	0.08974
0.18	0.13	0.40	0.465	3.203	1.530	0.09058
0.18	0.14	0.40	0.472	3.210	1.524	0.09125
0.18	0.15	0.40	0.473	3.219	1.516	0.09212
0.18	0.16	0.40	0.475	3.225	1.511	0.09275
0.18	0.17	0.40	0.484	3.230	1.506	0.09322
0.18	0.18	0.40	0.463	3.236	1.499	0.09385
0.18	0.19	0.40	0.473	3.241	1.496	0.09434
0.18	0.20	0.40	0.457	3.244	1.488	0.09488
0.18	0.21	0.40	0.476	3.249	1.481	0.09548
0.18	0.22	0.40	0.474	3.253	1.475	0.09598
0.18	0.23	0.40	0.476	3.259	1.470	0.09651
0.18	0.24	0.40	0.483	3.268	1.465	0.09724
0.18	0.25	0.40	0.474	3.275	1.460	0.09791
0.18	0.26	0.40	0.475	3.282	1.454	0.09856
0.18	0.27	0.40	0.471	3.291	1.449	0.09928
0.18	0.28	0.40	0.483	3.296	1.441	0.10000
0.18	0.29	0.40	0.475	3.302	1.435	0.10056
0.18	0.30	0.40	0.480	3.306	1.428	0.10110
0.18	0.31	0.40	0.479	3.308	1.424	0.10140
0.18	0.32	0.40	0.490	3.309	1.420	0.10169
0.18	0.33	0.40	0.464	3.310	1.416	0.10189
0.18	0.34	0.40	0.488	3.312	1.411	0.10228
0.18	0.35	0.40	0.477	3.316	1.404	0.10277
0.18	0.36	0.40	0.491	3.320	1.397	0.10337
0.18	0.37	0.40	0.477	3.319	1.392	0.10359
0.18	0.38	0.40	0.473	3.319	1.387	0.10379
0.18	0.39	0.40	0.476	3.320	1.384	0.10397
0.18	0.40	0.40	0.482	3.322	1.378	0.10437
0.18	0.41	0.40	0.482	3.325	1.376	0.10465
0.18	0.42	0.40	0.488	3.327	1.368	0.10513
0.18	0.43	0.40	0.478	3.328	1.363	0.10547
0.18	0.44	0.40	0.479	3.327	1.360	0.10553
0.18	0.45	0.40	0.466	3.325	1.358	0.10552
0.18	0.46	0.40	0.487	3.324	1.357	0.10551
0.18	0.47	0.40	0.499	3.320	1.356	0.10534
0.18	0.48	0.40	0.477	3.319	1.356	0.10528
0.18	0.49	0.40	0.477	3.314	1.356	0.10503
0.18	0.50	0.40	0.482	3.313	1.356	0.10496
0.18	0.51	0.40	0.484	3.309	1.357	0.10470
0.18	0.52	0.40	0.498	3.305	1.358	0.10445
0.18	0.53	0.40	0.483	3.303	1.360	0.10421
0.18	0.54	0.40	0.493	3.297	1.361	0.10386
0.18	0.55	0.40	0.490	3.294	1.360	0.10377
0.18	0.56	0.40	0.486	3.290	1.362	0.10346
0.18	0.57	0.40	0.507	3.285	1.362	0.10320
0.18	0.58	0.40	0.491	3.283	1.362	0.10308
0.18	0.59	0.40	0.478	3.280	1.365	0.10274
0.18	0.60	0.40	0.500	3.278	1.366	0.10257
0.18	0.61	0.40	0.483	3.275	1.368	0.10235
0.18	0.62	0.40	0.484	3.271	1.370	0.10204
0.18	0.63	0.40	0.492	3.268	1.372	0.10182
0.18	0.64	0.40	0.472	3.267	1.376	0.10153
0.18	0.65	0.40	0.473	3.267	1.380	0.10137
0.18	0.66	0.40	0.466	3.271	1.387	0.10121
0.18	0.67	0.40	0.488	3.272	1.393	0.10098
0.18	0.68	0.40	0.482	3.274	1.397	0.10087
0.18	0.69	0.40	0.460	3.273	1.401	0.10067
0.18	0.70	0.40	0.480	3.271	1.404	0.10039
0.18	0.71	0.40	0.483	3.269	1.408	0.10010
0.18	0.72	0.40	0.469	3.267	1.413	0.09975
0.18	0.73	0.40	0.484	3.263	1.417	0.09934
0.18	0.74	0.40	0.484	3.258	1.417	0.09909
0.18	0.75	0.40	0.483	3.253	1.419	0.09867
0.18	0.76	0.40	0.482	3.247	1.422	0.09823
0.18	0.77	0.40	0.477	3.244	1.426	0.09790
0.18	0.78	0.40	0.479	3.243	1.427	0.09781
0.18	0.79	0.40	0.469	3.244	1.430	0.09768
0.18	0.80	0.40	0.478	3.246	1.435	0.09756
0.18	0.81	0.40	0.484	3.250	1.439	0.09757
0.18	0.82	0.40	0.482	3.248	1.442	0.09730
0.18	0.83	0.40	0.497	3.251	1.445	0.09733
0.18	0.84	0.40	0.483	3.256	1.451	0.09733
0.18	0.85	0.40	0.475	3.255	1.454	0.09711
0.18	0.86	0.40	0.482	3.255	1.456	0.09699
0.18	0.87	0.40	0.489	3.251	1.460	0.09657
0.18	0.88	0.40	0.479	3.246	1.458	0.09646
0.18	0.89	0.40	0.540	3.249	1.462	0.09635
0.18	0.90	0.40	0.493	3.259	1.468	0.09664
0.18	0.91	0.40	0.485	3.262	1.479	0.09626
0.18	0.92	0.40	0.477	3.278	1.483	0.09692
0.18	0.93	0.40	0.478	3.279	1.489	0.09673
0.18	0.94	0.40	0.492	3.276	1.495	0.09624
0.18	0.95	0.40	0.480	3.281	1.502	0.09618
0.18	0.96	0.40	0.482	3.294	1.511	0.09642
0.18	0.97	0.40	0.480	3.321	1.510	0.09792
0.18	0.98	0.40	0.483	3.342	1.522	0.09849
0.18	0.99	0.40	0.479	3.340	1.515	0.09872
0.18	1.00	0.40	0.480	3.385	1.534	0.10025
0.19	0.01	0.40	0.455	2.826	1.544	0.06947
0.19	0.02	0.40	0.470	2.830	1.535	0.07014
0.19	0.03	0.40	0.458	2.852	1.541	0.07103
0.19	0.04	0.40	0.440	2.895	1.566	0.07212
0.19	0.05	0.40	0.463	2.932	1.572	0.07379
0.19	0.06	0.40	0.459	2.983	1.573	0.07651
0.19	0.07	0.40	0.459	3.057	1.562	0.08106
0.19	0.08	0.40	0.471	3.101	1.555	0.08380
0.19	0.09	0.40	0.472	3.129	1.551	0.08553
0.19	0.10	0.40	0.474	3.151	1.544	0.08706
0.19	0.11	0.40	0.472	3.167	1.539	0.08819
0.19	0.12	0.40	0.472	3.180	1.533	0.08921
0.19	0.13	0.40	0.457	3.191	1.526	0.09010
0.19	0.14	0.40	0.470	3.199	1.520	0.09087
0.19	0.15	0.40	0.464	3.206	1.513	0.09158
0.19	0.16	0.40	0.478	3.212	1.508	0.09216
0.19	0.17	0.40	0.471	3.220	1.502	0.09287
0.19	0.18	0.40	0.463	3.224	1.497	0.09334
0.19	0.19	0.40	0.480	3.231	1.492	0.09395
0.19	0.20	0.40	0.478	3.234	1.485	0.09444
0.19	0.21	0.40	0.466	3.236	1.477	0.09496
0.19	0.22	0.40	0.480	3.242	1.472	0.09553
0.19	0.23	0.40	0.476	3.251	1.467	0.09629
0.19	0.24	0.40	0.473	3.261	1.460	0.09716
0.19	0.25	0.40	0.461	3.269	1.454	0.09784
0.19	0.26	0.40	0.475	3.278	1.448	0.09862
0.19	0.27	0.40	0.473	3.284	1.442	0.09925
0.19	0.28	0.40	0.480	3.293	1.434	0.10016
0.19	0.29	0.40	0.481	3.295	1.429	0.10049
0.19	0.30	0.40	0.480	3.298	1.423	0.10093
0.19	0.31	0.40	0.482	3.299	1.420	0.10116
0.19	0.32	0.40	0.476	3.300	1.415	0.10138
0.19	0.33	0.40	0.475	3.303	1.409	0.10186
0.19	0.34	0.40	0.490	3.306	1.401	0.10243
0.19	0.35	0.40	0.478	3.309	1.394	0.10292
0.19	0.36	0.40	0.480	3.310	1.388	0.10324
0.19	0.37	0.40	0.483	3.308	1.384	0.10336
0.19	0.38	0.40	0.473	3.310	1.380	0.10364
0.19	0.39	0.40	0.471	3.311	1.376	0.10391
0.19	0.40	0.40	0.484	3.314	1.373	0.10418
0.19	0.41	0.40	0.477	3.316	1.364	0.10476
0.19	0.42	0.40	0.494	3.316	1.359	0.10499
0.19	0.43	0.40	0.477	3.314	1.356	0.10502
0.19	0.44	0.40	0.477	3.313	1.354	0.10509
0.19	0.45	0.40	0.478	3.311	1.352	0.10502
0.19	0.46	0.40	0.502	3.308	1.351	0.10491
0.19	0.47	0.40	0.480	3.305	1.351	0.10477
0.19	0.48	0.40	0.471	3.305	1.350	0.10480
0.19	0.49	0.40	0.485	3.301	1.351	0.10455
0.19	0.50	0.40	0.480	3.296	1.350	0.10438
0.19	0.51	0.40	0.478	3.293	1.352	0.10412
0.19	0.52	0.40	0.495	3.290	1.352	0.10391
0.19	0.53	0.40	0.466	3.289	1.354	0.10378
0.19	0.54	0.40	0.484	3.285	1.355	0.10350
0.19	0.55	0.40	0.479	3.280	1.356	0.10321
0.19	0.56	0.40	0.482	3.276	1.356	0.10299
0.19	0.57	0.40	0.484	3.273	1.356	0.10279
0.19	0.58	0.40	0.483	3.269	1.358	0.10249
0.19	0.59	0.40	0.464	3.264	1.361	0.10211
0.19	0.60	0.40	0.479	3.262	1.362	0.10196
0.19	0.61	0.40	0.476	3.259	1.363	0.10174
0.19	0.62	0.40	0.485	3.256	1.366	0.10145
0.19	0.63	0.40	0.634	3.255	1.366	0.10139
0.19	0.64	0.40	0.473	3.254	1.371	0.10107
0.19	0.65	0.40	0.489	3.255	1.375	0.10094
0.19	0.66	0.40	0.498	3.258	1.382	0.10074
0.19	0.67	0.40	0.495	3.257	1.387	0.10046
0.19	0.68	0.40	0.465	3.257	1.393	0.10019
0.19	0.69	0.40	0.496	3.257	1.396	0.10006
0.19	0.70	0.40	0.483	3.256	1.398	0.09985
0.19	0.71	0.40	0.470	3.255	1.402	0.09959
0.19	0.72	0.40	0.507	3.252	1.404	0.09937
0.19	0.73	0.40	0.485	3.251	1.410	0.09902
0.19	0.74	0.40	0.483	3.245	1.412	0.09862
0.19	0.75	0.40	0.470	3.240	1.415	0.09819
0.19	0.76	0.40	0.462	3.237	1.416	0.09798
0.19	0.77	0.40	0.469	3.234	1.420	0.09759
0.19	0.78	0.40	0.479	3.230	1.421	0.09738
0.19	0.79	0.40	0.475	3.232	1.426	0.09727
0.19	0.80	0.40	0.470	3.237	1.427	0.09745
0.19	0.81	0.40	0.475	3.235	1.430	0.09723
0.19	0.82	0.40	0.477	3.235	1.432	0.09708
0.19	0.83	0.40	0.482	3.237	1.434	0.09715
0.19	0.84	0.40	0.479	3.245	1.438	0.09732
0.19	0.85	0.40	0.499	3.251	1.441	0.09752
0.19	0.86	0.40	0.486	3.250	1.444	0.09737
0.19	0.87	0.40	0.489	3.249	1.447	0.09710
0.19	0.88	0.40	0.483	3.242	1.453	0.09646
0.19	0.89	0.40	0.511	3.244	1.453	0.09656
0.19	0.90	0.40	0.480	3.253	1.458	0.09683
0.19	0.91	0.40	0.498	3.259	1.463	0.09688
0.19	0.92	0.40	0.492	3.276	1.475	0.09725
0.19	0.93	0.40	0.479	3.286	1.480	0.09748
0.19	0.94	0.40	0.511	3.279	1.485	0.09684
0.19	0.95	0.40	0.471	3.281	1.497	0.09645
0.19	0.96	0.40	0.499	3.300	1.499	0.09736
0.19	0.97	0.40	0.505	3.325	1.503	0.09852
0.19	0.98	0.40	0.486	3.338	1.513	0.09873
0.19	0.99	0.40	0.489	3.324	1.511	0.09806
0.19	1.00	0.40	0.510	3.384	1.523	0.10075
0.20	0.01	0.40	0.447	2.813	1.542	0.06886
0.20	0.02	0.40	0.456	2.821	1.534	0.06967
0.20	0.03	0.40	0.463	2.840	1.541	0.07033
0.20	0.04	0.40	0.467	2.883	1.564	0.07152
0.20	0.05	0.40	0.460	2.917	1.572	0.07300
0.20	0.06	0.40	0.476	2.962	1.573	0.07539
0.20	0.07	0.40	0.470	3.038	1.562	0.08004
0.20	0.08	0.40	0.453	3.086	1.554	0.08307
0.20	0.09	0.40	0.476	3.115	1.549	0.08488
0.20	0.10	0.40	0.471	3.138	1.542	0.08646
0.20	0.11	0.40	0.470	3.155	1.536	0.08768
0.20	0.12	0.40	0.477	3.169	1.529	0.08876
0.20	0.13	0.40	0.476	3.179	1.522	0.08968
0.20	0.14	0.40	0.466	3.187	1.517	0.09038
0.20	0.15	0.40	0.467	3.196	1.510	0.09120
0.20	0.16	0.40	0.469	3.203	1.504	0.09186
0.20	0.17	0.40	0.474	3.209	1.498	0.09246
0.20	0.18	0.40	0.477	3.214	1.495	0.09290
0.20	0.19	0.40	0.473	3.219	1.487	0.09357
0.20	0.20	0.40	0.470	3.222	1.481	0.09402
0.20	0.21	0.40	0.484	3.228	1.473	0.09472
0.20	0.22	0.40	0.473	3.236	1.468	0.09540
0.20	0.23	0.40	0.480	3.246	1.463	0.09619
0.20	0.24	0.40	0.487	3.254	1.456	0.09698
0.20	0.25	0.40	0.469	3.262	1.451	0.09764
0.20	0.26	0.40	0.462	3.270	1.443	0.09848
0.20	0.27	0.40	0.493	3.277	1.435	0.09922
0.20	0.28	0.40	0.478	3.284	1.430	0.09983
0.20	0.29	0.40	0.471	3.287	1.424	0.10031
0.20	0.30	0.40	0.480	3.289	1.417	0.10072
0.20	0.31	0.40	0.476	3.291	1.414	0.10096
0.20	0.32	0.40	0.483	3.294	1.408	0.10143
0.20	0.33	0.40	0.483	3.297	1.401	0.10191
0.20	0.34	0.40	0.487	3.299	1.392	0.10247
0.20	0.35	0.40	0.494	3.298	1.387	0.10264
0.20	0.36	0.40	0.478	3.300	1.381	0.10306
0.20	0.37	0.40	0.486	3.299	1.379	0.10311
0.20	0.38	0.40	0.476	3.301	1.375	0.10342
0.20	0.39	0.40	0.475	3.302	1.370	0.10372
0.20	0.40	0.40	0.477	3.303	1.361	0.10419
0.20	0.41	0.40	0.486	3.304	1.356	0.10449
0.20	0.42	0.40	0.483	3.303	1.354	0.10453
0.20	0.43	0.40	0.488	3.300	1.351	0.10454
0.20	0.44	0.40	0.478	3.298	1.349	0.10450
0.20	0.45	0.40	0.485	3.298	1.347	0.10458
0.20	0.46	0.40	0.484	3.293	1.347	0.10437
0.20	0.47	0.40	0.481	3.290	1.346	0.10419
0.20	0.48	0.40	0.460	3.288	1.346	0.10410
0.20	0.49	0.40	0.491	3.285	1.345	0.10395
0.20	0.50	0.40	0.476	3.282	1.346	0.10377
0.20	0.51	0.40	0.482	3.278	1.347	0.10349
0.20	0.52	0.40	0.479	3.276	1.348	0.10338
0.20	0.53	0.40	0.480	3.273	1.350	0.10313
0.20	0.54	0.40	0.479	3.269	1.351	0.10286
0.20	0.55	0.40	0.493	3.267	1.353	0.10265
0.20	0.56	0.40	0.472	3.261	1.352	0.10241
0.20	0.57	0.40	0.483	3.258	1.352	0.10218
0.20	0.58	0.40	0.478	3.255	1.354	0.10195
0.20	0.59	0.40	0.487	3.250	1.357	0.10158
0.20	0.60	0.40	0.475	3.247	1.359	0.10132
0.20	0.61	0.40	0.488	3.245	1.359	0.10117
0.20	0.62	0.40	0.486	3.243	1.362	0.10092
0.20	0.63	0.40	0.491	3.242	1.364	0.10079
0.20	0.64	0.40	0.471	3.242	1.368	0.10055
0.20	0.65	0.40	0.487	3.243	1.370	0.10053
0.20	0.66	0.40	0.494	3.243	1.377	0.10021
0.20	0.67	0.40	0.490	3.244	1.380	0.10010
0.20	0.68	0.40	0.485	3.244	1.387	0.09976
0.20	0.69	0.40	0.485	3.244	1.391	0.09957
0.20	0.70	0.40	0.480	3.243	1.393	0.09945
0.20	0.71	0.40	0.472	3.241	1.397	0.09912
0.20	0.72	0.40	0.475	3.239	1.399	0.09893
0.20	0.73	0.40	0.478	3.238	1.404	0.09861
0.20	0.74	0.40	0.478	3.233	1.409	0.09812
0.20	0.75	0.40	0.481	3.228	1.408	0.09785
0.20	0.76	0.40	0.467	3.224	1.410	0.09759
0.20	0.77	0.40	0.475	3.220	1.414	0.09717
0.20	0.78	0.40	0.503	3.220	1.414	0.09717
0.20	0.79	0.40	0.479	3.222	1.418	0.09707
0.20	0.80	0.40	0.490	3.220	1.421	0.09686
0.20	0.81	0.40	0.488	3.222	1.422	0.09690
0.20	0.82	0.40	0.475	3.222	1.424	0.09681
0.20	0.83	0.40	0.494	3.226	1.426	0.09691
0.20	0.84	0.40	0.493	3.234	1.428	0.09726
0.20	0.85	0.40	0.476	3.241	1.427	0.09770
0.20	0.86	0.40	0.476	3.245	1.430	0.09772
0.20	0.87	0.40	0.486	3.247	1.436	0.09755
0.20	0.88	0.40	0.466	3.236	1.446	0.09646
0.20	0.89	0.40	0.488	3.234	1.443	0.09650
0.20	0.90	0.40	0.479	3.241	1.450	0.09657
0.20	0.91	0.40	0.488	3.252	1.455	0.09691
0.20	0.92	0.40	0.480	3.266	1.468	0.09701
0.20	0.93	0.40	0.482	3.288	1.472	0.09801
0.20	0.94	0.40	0.543	3.287	1.479	0.09764
0.20	0.95	0.40	0.463	3.286	1.486	0.09721
0.20	0.96	0.40	0.486	3.306	1.491	0.09806
0.20	0.97	0.40	0.486	3.332	1.498	0.09908
0.20	0.98	0.40	0.489	3.330	1.505	0.09868
0.20	0.99	0.40	0.483	3.304	1.503	0.09738
[truncated: 8,001 more rows]
