# Supplementary material for: A study of Mandelbrot and Julia Sets via Picard–Thakur iteration with s-convexity
Source: PLoS One. 2025 Mar 21;20(3):e0315271. doi: 10.1371/journal.pone.0315271 (PMC11927917; doi:10.1371/journal.pone.0315271)
Supplement: Data 1 — (ZIP) [file pone.0315271.s001.zip › data/mandelbrot/k3/heatmaps_data/results_0.7q.tsv]

sigma	psi	rho	time	ANI	AET	NAI
0.01	0.01	0.70	1.610	3.062	1.421	0.08833
0.01	0.02	0.70	0.643	3.050	1.407	0.08838
0.01	0.03	0.70	0.483	3.044	1.398	0.08849
0.01	0.04	0.70	0.476	3.041	1.392	0.08861
0.01	0.05	0.70	0.485	3.040	1.386	0.08885
0.01	0.06	0.70	0.498	3.040	1.383	0.08899
0.01	0.07	0.70	0.482	3.040	1.381	0.08908
0.01	0.08	0.70	0.500	3.040	1.378	0.08926
0.01	0.09	0.70	0.577	3.040	1.375	0.08937
0.01	0.10	0.70	0.484	3.041	1.373	0.08957
0.01	0.11	0.70	0.471	3.041	1.372	0.08959
0.01	0.12	0.70	0.478	3.041	1.369	0.08976
0.01	0.13	0.70	0.458	3.041	1.368	0.08979
0.01	0.14	0.70	0.473	3.041	1.366	0.08993
0.01	0.15	0.70	0.469	3.043	1.365	0.09001
0.01	0.16	0.70	0.470	3.044	1.362	0.09023
0.01	0.17	0.70	0.471	3.044	1.363	0.09023
0.01	0.18	0.70	0.474	3.045	1.361	0.09036
0.01	0.19	0.70	0.479	3.045	1.361	0.09034
0.01	0.20	0.70	0.450	3.047	1.360	0.09050
0.01	0.21	0.70	0.472	3.046	1.359	0.09054
0.01	0.22	0.70	0.483	3.048	1.358	0.09069
0.01	0.23	0.70	0.476	3.050	1.358	0.09078
0.01	0.24	0.70	0.473	3.050	1.358	0.09079
0.01	0.25	0.70	0.468	3.052	1.356	0.09102
0.01	0.26	0.70	0.479	3.053	1.356	0.09099
0.01	0.27	0.70	0.480	3.054	1.356	0.09108
0.01	0.28	0.70	0.488	3.055	1.355	0.09117
0.01	0.29	0.70	0.466	3.057	1.354	0.09132
0.01	0.30	0.70	0.488	3.057	1.356	0.09127
0.01	0.31	0.70	0.482	3.058	1.356	0.09132
0.01	0.32	0.70	0.470	3.060	1.355	0.09142
0.01	0.33	0.70	0.473	3.061	1.356	0.09143
0.01	0.34	0.70	0.475	3.063	1.358	0.09147
0.01	0.35	0.70	0.499	3.065	1.357	0.09162
0.01	0.36	0.70	0.475	3.066	1.358	0.09163
0.01	0.37	0.70	0.475	3.068	1.359	0.09172
0.01	0.38	0.70	0.478	3.069	1.360	0.09168
0.01	0.39	0.70	0.487	3.070	1.360	0.09173
0.01	0.40	0.70	0.493	3.071	1.360	0.09180
0.01	0.41	0.70	0.483	3.072	1.360	0.09183
0.01	0.42	0.70	0.491	3.071	1.361	0.09179
0.01	0.43	0.70	0.477	3.072	1.360	0.09189
0.01	0.44	0.70	0.486	3.073	1.358	0.09197
0.01	0.45	0.70	0.491	3.073	1.358	0.09201
0.01	0.46	0.70	0.484	3.074	1.359	0.09203
0.01	0.47	0.70	0.473	3.074	1.359	0.09199
0.01	0.48	0.70	0.472	3.074	1.357	0.09211
0.01	0.49	0.70	0.477	3.074	1.357	0.09211
0.01	0.50	0.70	0.468	3.075	1.357	0.09214
0.01	0.51	0.70	0.478	3.075	1.355	0.09225
0.01	0.52	0.70	0.633	3.074	1.355	0.09221
0.01	0.53	0.70	0.624	3.074	1.355	0.09217
0.01	0.54	0.70	0.608	3.074	1.354	0.09223
0.01	0.55	0.70	0.600	3.074	1.354	0.09227
0.01	0.56	0.70	0.592	3.074	1.354	0.09225
0.01	0.57	0.70	0.583	3.074	1.354	0.09222
0.01	0.58	0.70	0.612	3.072	1.354	0.09217
0.01	0.59	0.70	0.596	3.072	1.353	0.09219
0.01	0.60	0.70	0.624	3.073	1.354	0.09223
0.01	0.61	0.70	0.601	3.072	1.354	0.09214
0.01	0.62	0.70	0.623	3.073	1.354	0.09217
0.01	0.63	0.70	0.596	3.073	1.353	0.09224
0.01	0.64	0.70	0.596	3.073	1.353	0.09224
0.01	0.65	0.70	0.632	3.071	1.354	0.09206
0.01	0.66	0.70	0.609	3.072	1.353	0.09219
0.01	0.67	0.70	0.602	3.072	1.353	0.09215
0.01	0.68	0.70	0.600	3.072	1.352	0.09223
0.01	0.69	0.70	0.621	3.073	1.352	0.09227
0.01	0.70	0.70	0.601	3.073	1.352	0.09229
0.01	0.71	0.70	0.627	3.073	1.355	0.09218
0.01	0.72	0.70	0.604	3.075	1.355	0.09225
0.01	0.73	0.70	0.605	3.076	1.355	0.09231
0.01	0.74	0.70	0.624	3.078	1.356	0.09235
0.01	0.75	0.70	0.583	3.078	1.357	0.09232
0.01	0.76	0.70	0.597	3.080	1.358	0.09237
0.01	0.77	0.70	0.651	3.081	1.358	0.09245
0.01	0.78	0.70	0.587	3.082	1.359	0.09243
0.01	0.79	0.70	0.598	3.084	1.360	0.09247
0.01	0.80	0.70	0.617	3.086	1.360	0.09257
0.01	0.81	0.70	0.621	3.088	1.360	0.09268
0.01	0.82	0.70	0.632	3.090	1.361	0.09277
0.01	0.83	0.70	0.613	3.092	1.363	0.09279
0.01	0.84	0.70	0.603	3.095	1.364	0.09288
0.01	0.85	0.70	0.605	3.098	1.366	0.09296
0.01	0.86	0.70	0.595	3.100	1.367	0.09297
0.01	0.87	0.70	0.587	3.102	1.368	0.09307
0.01	0.88	0.70	0.634	3.105	1.370	0.09314
0.01	0.89	0.70	0.590	3.110	1.372	0.09327
0.01	0.90	0.70	0.625	3.113	1.375	0.09331
0.01	0.91	0.70	0.602	3.115	1.377	0.09337
0.01	0.92	0.70	0.617	3.119	1.378	0.09348
0.01	0.93	0.70	0.586	3.122	1.381	0.09352
0.01	0.94	0.70	0.623	3.128	1.385	0.09364
0.01	0.95	0.70	0.608	3.133	1.387	0.09379
0.01	0.96	0.70	0.628	3.138	1.390	0.09391
0.01	0.97	0.70	0.633	3.144	1.393	0.09410
0.01	0.98	0.70	0.606	3.149	1.396	0.09421
0.01	0.99	0.70	0.622	3.151	1.407	0.09377
0.01	1.00	0.70	0.635	3.176	1.414	0.09476
0.02	0.01	0.70	0.603	3.020	1.416	0.08630
0.02	0.02	0.70	0.600	3.009	1.400	0.08652
0.02	0.03	0.70	0.595	3.005	1.394	0.08662
0.02	0.04	0.70	0.580	3.003	1.388	0.08678
0.02	0.05	0.70	0.614	3.001	1.384	0.08688
0.02	0.06	0.70	0.626	3.001	1.381	0.08702
0.02	0.07	0.70	0.601	3.003	1.379	0.08721
0.02	0.08	0.70	0.617	3.004	1.376	0.08740
0.02	0.09	0.70	0.593	3.004	1.375	0.08749
0.02	0.10	0.70	0.613	3.007	1.373	0.08773
0.02	0.11	0.70	0.617	3.009	1.373	0.08786
0.02	0.12	0.70	0.580	3.012	1.371	0.08809
0.02	0.13	0.70	0.604	3.015	1.369	0.08831
0.02	0.14	0.70	0.589	3.016	1.370	0.08836
0.02	0.15	0.70	0.618	3.018	1.370	0.08844
0.02	0.16	0.70	0.624	3.020	1.369	0.08858
0.02	0.17	0.70	0.599	3.023	1.370	0.08873
0.02	0.18	0.70	0.591	3.026	1.368	0.08894
0.02	0.19	0.70	0.616	3.028	1.369	0.08905
0.02	0.20	0.70	0.598	3.031	1.370	0.08918
0.02	0.21	0.70	0.594	3.035	1.372	0.08924
0.02	0.22	0.70	0.598	3.039	1.372	0.08950
0.02	0.23	0.70	0.579	3.040	1.373	0.08949
0.02	0.24	0.70	0.585	3.043	1.371	0.08972
0.02	0.25	0.70	0.597	3.044	1.371	0.08979
0.02	0.26	0.70	0.621	3.045	1.371	0.08983
0.02	0.27	0.70	0.579	3.046	1.370	0.08996
0.02	0.28	0.70	0.618	3.047	1.369	0.09006
0.02	0.29	0.70	0.581	3.047	1.369	0.09009
0.02	0.30	0.70	0.597	3.048	1.368	0.09017
0.02	0.31	0.70	0.609	3.051	1.367	0.09038
0.02	0.32	0.70	0.594	3.050	1.365	0.09047
0.02	0.33	0.70	0.606	3.051	1.363	0.09056
0.02	0.34	0.70	0.582	3.051	1.363	0.09058
0.02	0.35	0.70	0.594	3.053	1.362	0.09073
0.02	0.36	0.70	0.591	3.053	1.360	0.09083
0.02	0.37	0.70	0.634	3.052	1.358	0.09083
0.02	0.38	0.70	0.616	3.053	1.357	0.09093
0.02	0.39	0.70	0.608	3.052	1.357	0.09097
0.02	0.40	0.70	0.611	3.051	1.357	0.09088
0.02	0.41	0.70	0.587	3.052	1.355	0.09102
0.02	0.42	0.70	0.617	3.052	1.354	0.09108
0.02	0.43	0.70	0.624	3.052	1.354	0.09108
0.02	0.44	0.70	0.616	3.052	1.353	0.09110
0.02	0.45	0.70	0.596	3.051	1.351	0.09116
0.02	0.46	0.70	0.582	3.053	1.350	0.09132
0.02	0.47	0.70	0.605	3.052	1.349	0.09129
0.02	0.48	0.70	0.596	3.052	1.350	0.09123
0.02	0.49	0.70	0.587	3.052	1.348	0.09131
0.02	0.50	0.70	0.594	3.051	1.347	0.09136
0.02	0.51	0.70	0.580	3.051	1.347	0.09135
0.02	0.52	0.70	0.597	3.050	1.347	0.09128
0.02	0.53	0.70	0.582	3.050	1.347	0.09129
0.02	0.54	0.70	0.614	3.050	1.345	0.09139
0.02	0.55	0.70	0.618	3.050	1.344	0.09144
0.02	0.56	0.70	0.612	3.048	1.346	0.09128
0.02	0.57	0.70	0.593	3.049	1.344	0.09137
0.02	0.58	0.70	0.606	3.048	1.344	0.09131
0.02	0.59	0.70	0.586	3.048	1.344	0.09136
0.02	0.60	0.70	0.582	3.049	1.343	0.09145
0.02	0.61	0.70	0.587	3.048	1.343	0.09141
0.02	0.62	0.70	0.616	3.048	1.342	0.09145
0.02	0.63	0.70	0.613	3.048	1.342	0.09145
0.02	0.64	0.70	0.594	3.048	1.341	0.09147
0.02	0.65	0.70	0.596	3.048	1.342	0.09142
0.02	0.66	0.70	0.597	3.050	1.341	0.09158
0.02	0.67	0.70	0.589	3.050	1.342	0.09157
0.02	0.68	0.70	0.600	3.050	1.341	0.09157
0.02	0.69	0.70	0.625	3.050	1.341	0.09159
0.02	0.70	0.70	0.594	3.051	1.342	0.09164
0.02	0.71	0.70	0.618	3.052	1.342	0.09163
0.02	0.72	0.70	0.612	3.053	1.343	0.09166
0.02	0.73	0.70	0.602	3.053	1.344	0.09161
0.02	0.74	0.70	0.585	3.055	1.345	0.09168
0.02	0.75	0.70	0.611	3.058	1.344	0.09186
0.02	0.76	0.70	0.617	3.060	1.345	0.09193
0.02	0.77	0.70	0.584	3.061	1.346	0.09194
0.02	0.78	0.70	0.621	3.063	1.347	0.09203
0.02	0.79	0.70	0.626	3.065	1.348	0.09205
0.02	0.80	0.70	0.597	3.067	1.349	0.09216
0.02	0.81	0.70	0.590	3.068	1.351	0.09208
0.02	0.82	0.70	0.633	3.071	1.349	0.09230
0.02	0.83	0.70	0.612	3.074	1.350	0.09245
0.02	0.84	0.70	0.598	3.077	1.351	0.09256
0.02	0.85	0.70	0.595	3.080	1.352	0.09269
0.02	0.86	0.70	0.585	3.084	1.355	0.09272
0.02	0.87	0.70	0.617	3.088	1.357	0.09289
0.02	0.88	0.70	0.619	3.091	1.359	0.09296
0.02	0.89	0.70	0.617	3.098	1.358	0.09334
0.02	0.90	0.70	0.596	3.103	1.363	0.09336
0.02	0.91	0.70	0.638	3.110	1.367	0.09355
0.02	0.92	0.70	0.626	3.118	1.372	0.09373
0.02	0.93	0.70	0.600	3.126	1.374	0.09404
0.02	0.94	0.70	0.619	3.136	1.378	0.09438
0.02	0.95	0.70	0.614	3.146	1.382	0.09474
0.02	0.96	0.70	0.619	3.151	1.385	0.09486
0.02	0.97	0.70	0.597	3.162	1.391	0.09516
0.02	0.98	0.70	0.611	3.175	1.395	0.09564
0.02	0.99	0.70	0.608	3.199	1.406	0.09645
0.02	1.00	0.70	0.620	3.215	1.417	0.09674
0.03	0.01	0.70	0.574	2.988	1.408	0.08500
0.03	0.02	0.70	0.581	2.981	1.396	0.08521
0.03	0.03	0.70	0.583	2.977	1.390	0.08527
0.03	0.04	0.70	0.608	2.977	1.383	0.08562
0.03	0.05	0.70	0.611	2.977	1.382	0.08569
0.03	0.06	0.70	0.616	2.978	1.377	0.08597
0.03	0.07	0.70	0.596	2.979	1.377	0.08605
0.03	0.08	0.70	0.623	2.981	1.376	0.08620
0.03	0.09	0.70	0.614	2.984	1.374	0.08641
0.03	0.10	0.70	0.584	2.987	1.375	0.08653
0.03	0.11	0.70	0.617	2.991	1.375	0.08678
0.03	0.12	0.70	0.577	2.995	1.377	0.08688
0.03	0.13	0.70	0.593	3.000	1.378	0.08708
0.03	0.14	0.70	0.601	3.005	1.379	0.08732
0.03	0.15	0.70	0.588	3.009	1.383	0.08737
0.03	0.16	0.70	0.597	3.016	1.382	0.08775
0.03	0.17	0.70	0.605	3.017	1.382	0.08782
0.03	0.18	0.70	0.610	3.018	1.381	0.08792
0.03	0.19	0.70	0.576	3.021	1.379	0.08817
0.03	0.20	0.70	0.602	3.021	1.378	0.08823
0.03	0.21	0.70	0.618	3.024	1.376	0.08846
0.03	0.22	0.70	0.612	3.027	1.375	0.08872
0.03	0.23	0.70	0.596	3.026	1.374	0.08872
0.03	0.24	0.70	0.579	3.027	1.373	0.08883
0.03	0.25	0.70	0.577	3.030	1.371	0.08904
0.03	0.26	0.70	0.593	3.032	1.370	0.08920
0.03	0.27	0.70	0.588	3.035	1.369	0.08941
0.03	0.28	0.70	0.601	3.038	1.368	0.08960
0.03	0.29	0.70	0.593	3.039	1.368	0.08968
0.03	0.30	0.70	0.611	3.038	1.365	0.08979
0.03	0.31	0.70	0.587	3.039	1.363	0.08991
0.03	0.32	0.70	0.600	3.039	1.361	0.09003
0.03	0.33	0.70	0.616	3.039	1.359	0.09012
0.03	0.34	0.70	0.579	3.038	1.357	0.09016
0.03	0.35	0.70	0.612	3.037	1.356	0.09016
0.03	0.36	0.70	0.599	3.038	1.354	0.09032
0.03	0.37	0.70	0.613	3.037	1.353	0.09034
0.03	0.38	0.70	0.605	3.038	1.350	0.09051
0.03	0.39	0.70	0.587	3.038	1.348	0.09063
0.03	0.40	0.70	0.578	3.037	1.347	0.09061
0.03	0.41	0.70	0.612	3.038	1.346	0.09068
0.03	0.42	0.70	0.593	3.037	1.344	0.09078
0.03	0.43	0.70	0.602	3.037	1.345	0.09073
0.03	0.44	0.70	0.580	3.038	1.343	0.09082
0.03	0.45	0.70	0.587	3.038	1.342	0.09090
0.03	0.46	0.70	0.594	3.038	1.341	0.09092
0.03	0.47	0.70	0.616	3.037	1.341	0.09090
0.03	0.48	0.70	0.616	3.038	1.339	0.09105
0.03	0.49	0.70	0.596	3.038	1.339	0.09105
0.03	0.50	0.70	0.626	3.038	1.339	0.09105
0.03	0.51	0.70	0.619	3.038	1.338	0.09106
0.03	0.52	0.70	0.593	3.038	1.337	0.09110
0.03	0.53	0.70	0.620	3.038	1.337	0.09113
0.03	0.54	0.70	0.608	3.037	1.337	0.09112
0.03	0.55	0.70	0.603	3.036	1.336	0.09109
0.03	0.56	0.70	0.618	3.037	1.337	0.09111
0.03	0.57	0.70	0.585	3.037	1.337	0.09112
0.03	0.58	0.70	0.581	3.038	1.337	0.09115
0.03	0.59	0.70	0.622	3.039	1.336	0.09124
0.03	0.60	0.70	0.600	3.038	1.337	0.09113
0.03	0.61	0.70	0.579	3.038	1.336	0.09119
0.03	0.62	0.70	0.607	3.038	1.336	0.09118
0.03	0.63	0.70	0.586	3.038	1.335	0.09126
0.03	0.64	0.70	0.608	3.038	1.335	0.09123
0.03	0.65	0.70	0.593	3.039	1.336	0.09124
0.03	0.66	0.70	0.579	3.039	1.336	0.09124
0.03	0.67	0.70	0.595	3.039	1.336	0.09125
0.03	0.68	0.70	0.582	3.040	1.335	0.09133
0.03	0.69	0.70	0.603	3.041	1.335	0.09138
0.03	0.70	0.70	0.613	3.041	1.336	0.09138
0.03	0.71	0.70	0.582	3.043	1.336	0.09144
0.03	0.72	0.70	0.590	3.044	1.337	0.09142
0.03	0.73	0.70	0.597	3.045	1.339	0.09146
0.03	0.74	0.70	0.621	3.047	1.339	0.09152
0.03	0.75	0.70	0.598	3.048	1.340	0.09154
0.03	0.76	0.70	0.594	3.052	1.340	0.09173
0.03	0.77	0.70	0.585	3.054	1.341	0.09182
0.03	0.78	0.70	0.597	3.056	1.342	0.09187
0.03	0.79	0.70	0.614	3.059	1.341	0.09208
0.03	0.80	0.70	0.582	3.062	1.342	0.09215
0.03	0.81	0.70	0.620	3.065	1.344	0.09224
0.03	0.82	0.70	0.591	3.068	1.344	0.09237
0.03	0.83	0.70	0.602	3.073	1.347	0.09252
0.03	0.84	0.70	0.596	3.077	1.347	0.09275
0.03	0.85	0.70	0.612	3.082	1.349	0.09290
0.03	0.86	0.70	0.583	3.086	1.350	0.09313
0.03	0.87	0.70	0.621	3.090	1.352	0.09322
0.03	0.88	0.70	0.618	3.096	1.351	0.09356
0.03	0.89	0.70	0.616	3.102	1.355	0.09369
0.03	0.90	0.70	0.584	3.105	1.355	0.09386
0.03	0.91	0.70	0.585	3.111	1.355	0.09418
0.03	0.92	0.70	0.618	3.117	1.356	0.09446
0.03	0.93	0.70	0.609	3.124	1.358	0.09471
0.03	0.94	0.70	0.622	3.135	1.360	0.09524
0.03	0.95	0.70	0.626	3.145	1.362	0.09564
0.03	0.96	0.70	0.595	3.157	1.364	0.09622
0.03	0.97	0.70	0.588	3.172	1.369	0.09674
0.03	0.98	0.70	0.601	3.189	1.377	0.09733
0.03	0.99	0.70	0.600	3.226	1.376	0.09936
0.03	1.00	0.70	0.588	3.237	1.399	0.09879
0.04	0.01	0.70	0.592	2.965	1.405	0.08388
0.04	0.02	0.70	0.591	2.958	1.393	0.08414
0.04	0.03	0.70	0.577	2.955	1.386	0.08431
0.04	0.04	0.70	0.580	2.955	1.380	0.08459
0.04	0.05	0.70	0.590	2.958	1.378	0.08485
0.04	0.06	0.70	0.607	2.960	1.377	0.08498
0.04	0.07	0.70	0.591	2.962	1.375	0.08518
0.04	0.08	0.70	0.608	2.965	1.376	0.08531
0.04	0.09	0.70	0.624	2.969	1.377	0.08549
0.04	0.10	0.70	0.613	2.974	1.380	0.08560
0.04	0.11	0.70	0.614	2.983	1.383	0.08590
0.04	0.12	0.70	0.577	2.989	1.387	0.08607
0.04	0.13	0.70	0.578	2.993	1.387	0.08625
0.04	0.14	0.70	0.600	2.995	1.388	0.08636
0.04	0.15	0.70	0.627	2.999	1.386	0.08669
0.04	0.16	0.70	0.587	3.001	1.385	0.08682
0.04	0.17	0.70	0.586	3.003	1.384	0.08699
0.04	0.18	0.70	0.599	3.005	1.382	0.08717
0.04	0.19	0.70	0.616	3.006	1.379	0.08736
0.04	0.20	0.70	0.575	3.008	1.378	0.08751
0.04	0.21	0.70	0.617	3.009	1.376	0.08768
0.04	0.22	0.70	0.600	3.012	1.373	0.08797
0.04	0.23	0.70	0.584	3.012	1.372	0.08807
0.04	0.24	0.70	0.580	3.015	1.370	0.08831
0.04	0.25	0.70	0.613	3.017	1.370	0.08844
0.04	0.26	0.70	0.608	3.019	1.367	0.08866
0.04	0.27	0.70	0.600	3.022	1.365	0.08888
0.04	0.28	0.70	0.579	3.022	1.364	0.08900
0.04	0.29	0.70	0.592	3.025	1.362	0.08922
0.04	0.30	0.70	0.634	3.027	1.359	0.08945
0.04	0.31	0.70	0.612	3.028	1.358	0.08959
0.04	0.32	0.70	0.596	3.030	1.356	0.08979
0.04	0.33	0.70	0.614	3.031	1.353	0.08997
0.04	0.34	0.70	0.612	3.030	1.351	0.09007
0.04	0.35	0.70	0.585	3.030	1.348	0.09017
0.04	0.36	0.70	0.609	3.029	1.348	0.09010
0.04	0.37	0.70	0.595	3.029	1.348	0.09012
0.04	0.38	0.70	0.604	3.028	1.346	0.09018
0.04	0.39	0.70	0.615	3.028	1.342	0.09035
0.04	0.40	0.70	0.612	3.029	1.342	0.09041
0.04	0.41	0.70	0.621	3.031	1.338	0.09068
0.04	0.42	0.70	0.613	3.032	1.337	0.09079
0.04	0.43	0.70	0.602	3.031	1.337	0.09079
0.04	0.44	0.70	0.613	3.031	1.336	0.09081
0.04	0.45	0.70	0.594	3.032	1.336	0.09091
0.04	0.46	0.70	0.593	3.033	1.334	0.09099
0.04	0.47	0.70	0.603	3.033	1.334	0.09102
0.04	0.48	0.70	0.582	3.033	1.332	0.09112
0.04	0.49	0.70	0.612	3.032	1.332	0.09111
0.04	0.50	0.70	0.583	3.032	1.332	0.09103
0.04	0.51	0.70	0.578	3.034	1.331	0.09121
0.04	0.52	0.70	0.607	3.034	1.329	0.09129
0.04	0.53	0.70	0.645	3.034	1.331	0.09120
0.04	0.54	0.70	0.609	3.034	1.330	0.09127
0.04	0.55	0.70	0.603	3.035	1.327	0.09145
0.04	0.56	0.70	0.591	3.035	1.328	0.09144
0.04	0.57	0.70	0.604	3.037	1.327	0.09158
0.04	0.58	0.70	0.590	3.038	1.327	0.09161
0.04	0.59	0.70	0.603	3.036	1.328	0.09144
0.04	0.60	0.70	0.577	3.036	1.328	0.09148
0.04	0.61	0.70	0.587	3.036	1.327	0.09153
0.04	0.62	0.70	0.612	3.037	1.328	0.09151
0.04	0.63	0.70	0.618	3.036	1.329	0.09142
0.04	0.64	0.70	0.611	3.036	1.328	0.09147
0.04	0.65	0.70	0.602	3.035	1.327	0.09149
0.04	0.66	0.70	0.582	3.035	1.330	0.09135
0.04	0.67	0.70	0.608	3.036	1.330	0.09140
0.04	0.68	0.70	0.615	3.038	1.329	0.09154
0.04	0.69	0.70	0.581	3.038	1.330	0.09144
0.04	0.70	0.70	0.617	3.040	1.332	0.09149
0.04	0.71	0.70	0.617	3.041	1.331	0.09161
0.04	0.72	0.70	0.599	3.043	1.334	0.09158
0.04	0.73	0.70	0.589	3.044	1.334	0.09165
0.04	0.74	0.70	0.616	3.047	1.335	0.09176
0.04	0.75	0.70	0.612	3.050	1.334	0.09193
0.04	0.76	0.70	0.617	3.053	1.337	0.09196
0.04	0.77	0.70	0.626	3.055	1.335	0.09216
0.04	0.78	0.70	0.604	3.058	1.336	0.09225
0.04	0.79	0.70	0.602	3.063	1.335	0.09259
0.04	0.80	0.70	0.604	3.067	1.336	0.09270
0.04	0.81	0.70	0.582	3.070	1.337	0.09288
0.04	0.82	0.70	0.601	3.073	1.338	0.09297
0.04	0.83	0.70	0.602	3.079	1.340	0.09319
0.04	0.84	0.70	0.601	3.084	1.341	0.09341
0.04	0.85	0.70	0.651	3.086	1.343	0.09343
0.04	0.86	0.70	0.591	3.091	1.345	0.09359
0.04	0.87	0.70	0.602	3.097	1.346	0.09384
0.04	0.88	0.70	0.618	3.100	1.347	0.09399
0.04	0.89	0.70	0.585	3.106	1.348	0.09425
0.04	0.90	0.70	0.626	3.111	1.348	0.09449
0.04	0.91	0.70	0.605	3.118	1.349	0.09481
0.04	0.92	0.70	0.614	3.124	1.350	0.09510
0.04	0.93	0.70	0.627	3.128	1.348	0.09542
0.04	0.94	0.70	0.589	3.132	1.349	0.09560
0.04	0.95	0.70	0.588	3.143	1.351	0.09608
0.04	0.96	0.70	0.597	3.153	1.354	0.09647
0.04	0.97	0.70	0.599	3.168	1.355	0.09727
0.04	0.98	0.70	0.631	3.196	1.356	0.09872
0.04	0.99	0.70	0.598	3.224	1.353	0.10033
0.04	1.00	0.70	0.598	3.229	1.381	0.09926
0.05	0.01	0.70	0.578	2.947	1.402	0.08310
0.05	0.02	0.70	0.611	2.938	1.390	0.08321
0.05	0.03	0.70	0.605	2.938	1.383	0.08355
0.05	0.04	0.70	0.617	2.939	1.380	0.08369
0.05	0.05	0.70	0.580	2.940	1.377	0.08392
0.05	0.06	0.70	0.584	2.944	1.376	0.08421
0.05	0.07	0.70	0.601	2.946	1.376	0.08431
0.05	0.08	0.70	0.576	2.954	1.379	0.08461
0.05	0.09	0.70	0.604	2.960	1.382	0.08476
0.05	0.10	0.70	0.597	2.969	1.388	0.08495
0.05	0.11	0.70	0.593	2.975	1.390	0.08515
0.05	0.12	0.70	0.581	2.979	1.391	0.08532
0.05	0.13	0.70	0.615	2.981	1.388	0.08561
0.05	0.14	0.70	0.602	2.983	1.387	0.08574
0.05	0.15	0.70	0.610	2.985	1.385	0.08594
0.05	0.16	0.70	0.608	2.987	1.384	0.08613
0.05	0.17	0.70	0.602	2.990	1.381	0.08643
0.05	0.18	0.70	0.592	2.992	1.379	0.08664
0.05	0.19	0.70	0.620	2.994	1.377	0.08682
0.05	0.20	0.70	0.623	2.995	1.374	0.08700
0.05	0.21	0.70	0.594	2.996	1.372	0.08718
0.05	0.22	0.70	0.616	2.999	1.370	0.08744
0.05	0.23	0.70	0.608	3.001	1.368	0.08762
0.05	0.24	0.70	0.616	3.002	1.366	0.08781
0.05	0.25	0.70	0.578	3.006	1.364	0.08809
0.05	0.26	0.70	0.623	3.007	1.361	0.08829
0.05	0.27	0.70	0.603	3.010	1.360	0.08847
0.05	0.28	0.70	0.587	3.013	1.357	0.08882
0.05	0.29	0.70	0.629	3.015	1.356	0.08898
0.05	0.30	0.70	0.593	3.017	1.354	0.08921
0.05	0.31	0.70	0.614	3.018	1.351	0.08937
0.05	0.32	0.70	0.581	3.020	1.348	0.08968
0.05	0.33	0.70	0.614	3.021	1.347	0.08974
0.05	0.34	0.70	0.603	3.020	1.347	0.08972
0.05	0.35	0.70	0.601	3.022	1.344	0.08995
0.05	0.36	0.70	0.586	3.022	1.342	0.09007
0.05	0.37	0.70	0.596	3.023	1.340	0.09019
0.05	0.38	0.70	0.591	3.023	1.338	0.09032
0.05	0.39	0.70	0.599	3.024	1.338	0.09034
0.05	0.40	0.70	0.600	3.024	1.336	0.09046
0.05	0.41	0.70	0.590	3.025	1.334	0.09058
0.05	0.42	0.70	0.590	3.026	1.332	0.09070
0.05	0.43	0.70	0.601	3.027	1.332	0.09078
0.05	0.44	0.70	0.579	3.028	1.329	0.09098
0.05	0.45	0.70	0.588	3.028	1.329	0.09101
0.05	0.46	0.70	0.581	3.031	1.328	0.09118
0.05	0.47	0.70	0.612	3.031	1.327	0.09123
0.05	0.48	0.70	0.601	3.033	1.326	0.09140
0.05	0.49	0.70	0.593	3.033	1.325	0.09144
0.05	0.50	0.70	0.623	3.034	1.322	0.09163
0.05	0.51	0.70	0.614	3.036	1.322	0.09172
0.05	0.52	0.70	0.589	3.035	1.322	0.09172
0.05	0.53	0.70	0.591	3.035	1.321	0.09177
0.05	0.54	0.70	0.611	3.037	1.321	0.09190
0.05	0.55	0.70	0.604	3.039	1.321	0.09198
0.05	0.56	0.70	0.589	3.038	1.321	0.09191
0.05	0.57	0.70	0.605	3.038	1.321	0.09194
0.05	0.58	0.70	0.590	3.041	1.319	0.09217
0.05	0.59	0.70	0.600	3.042	1.319	0.09223
0.05	0.60	0.70	0.611	3.042	1.320	0.09222
0.05	0.61	0.70	0.581	3.041	1.320	0.09213
0.05	0.62	0.70	0.598	3.042	1.320	0.09217
0.05	0.63	0.70	0.640	3.041	1.322	0.09202
0.05	0.64	0.70	0.628	3.040	1.323	0.09193
0.05	0.65	0.70	0.585	3.041	1.325	0.09187
0.05	0.66	0.70	0.599	3.040	1.324	0.09188
0.05	0.67	0.70	0.611	3.043	1.325	0.09199
0.05	0.68	0.70	0.593	3.045	1.325	0.09206
0.05	0.69	0.70	0.591	3.046	1.325	0.09215
0.05	0.70	0.70	0.596	3.047	1.326	0.09218
0.05	0.71	0.70	0.607	3.052	1.328	0.09231
0.05	0.72	0.70	0.612	3.052	1.329	0.09228
0.05	0.73	0.70	0.634	3.054	1.330	0.09234
0.05	0.74	0.70	0.584	3.055	1.329	0.09247
0.05	0.75	0.70	0.594	3.059	1.329	0.09266
0.05	0.76	0.70	0.606	3.061	1.327	0.09287
0.05	0.77	0.70	0.609	3.063	1.329	0.09288
0.05	0.78	0.70	0.588	3.066	1.328	0.09307
0.05	0.79	0.70	0.599	3.070	1.331	0.09315
0.05	0.80	0.70	0.629	3.073	1.329	0.09341
0.05	0.81	0.70	0.618	3.077	1.330	0.09360
0.05	0.82	0.70	0.601	3.081	1.330	0.09375
0.05	0.83	0.70	0.630	3.085	1.334	0.09383
0.05	0.84	0.70	0.592	3.089	1.338	0.09387
0.05	0.85	0.70	0.608	3.095	1.335	0.09427
0.05	0.86	0.70	0.585	3.103	1.341	0.09444
0.05	0.87	0.70	0.613	3.109	1.342	0.09469
0.05	0.88	0.70	0.620	3.113	1.341	0.09495
0.05	0.89	0.70	0.595	3.115	1.342	0.09501
0.05	0.90	0.70	0.624	3.118	1.343	0.09511
0.05	0.91	0.70	0.589	3.121	1.345	0.09522
0.05	0.92	0.70	0.611	3.125	1.346	0.09536
0.05	0.93	0.70	0.610	3.128	1.344	0.09565
0.05	0.94	0.70	0.597	3.132	1.346	0.09576
0.05	0.95	0.70	0.619	3.138	1.343	0.09621
0.05	0.96	0.70	0.604	3.147	1.342	0.09673
0.05	0.97	0.70	0.632	3.160	1.341	0.09748
0.05	0.98	0.70	0.624	3.181	1.341	0.09862
0.05	0.99	0.70	0.613	3.191	1.350	0.09868
0.05	1.00	0.70	0.623	3.206	1.378	0.09816
0.06	0.01	0.70	0.602	2.932	1.398	0.08247
0.06	0.02	0.70	0.594	2.923	1.388	0.08248
0.06	0.03	0.70	0.617	2.922	1.381	0.08274
0.06	0.04	0.70	0.596	2.922	1.378	0.08288
0.06	0.05	0.70	0.574	2.926	1.377	0.08318
0.06	0.06	0.70	0.596	2.931	1.376	0.08347
0.06	0.07	0.70	0.578	2.937	1.379	0.08368
0.06	0.08	0.70	0.595	2.946	1.383	0.08393
0.06	0.09	0.70	0.614	2.956	1.391	0.08410
0.06	0.10	0.70	0.595	2.962	1.393	0.08434
0.06	0.11	0.70	0.607	2.965	1.392	0.08453
0.06	0.12	0.70	0.617	2.968	1.390	0.08475
0.06	0.13	0.70	0.613	2.970	1.387	0.08502
0.06	0.14	0.70	0.577	2.972	1.385	0.08525
0.06	0.15	0.70	0.607	2.974	1.382	0.08550
0.06	0.16	0.70	0.617	2.977	1.381	0.08571
0.06	0.17	0.70	0.603	2.978	1.379	0.08588
0.06	0.18	0.70	0.612	2.982	1.375	0.08629
0.06	0.19	0.70	0.591	2.983	1.373	0.08644
0.06	0.20	0.70	0.623	2.984	1.371	0.08660
0.06	0.21	0.70	0.594	2.987	1.367	0.08692
0.06	0.22	0.70	0.627	2.988	1.365	0.08710
0.06	0.23	0.70	0.585	2.991	1.363	0.08737
0.06	0.24	0.70	0.585	2.995	1.359	0.08774
0.06	0.25	0.70	0.582	2.998	1.358	0.08796
0.06	0.26	0.70	0.608	3.001	1.356	0.08824
0.06	0.27	0.70	0.613	3.004	1.354	0.08848
0.06	0.28	0.70	0.611	3.005	1.353	0.08858
0.06	0.29	0.70	0.596	3.007	1.349	0.08889
0.06	0.30	0.70	0.614	3.009	1.347	0.08912
0.06	0.31	0.70	0.601	3.010	1.345	0.08927
0.06	0.32	0.70	0.603	3.012	1.342	0.08948
0.06	0.33	0.70	0.576	3.012	1.341	0.08955
0.06	0.34	0.70	0.584	3.014	1.337	0.08987
0.06	0.35	0.70	0.593	3.015	1.337	0.08993
0.06	0.36	0.70	0.593	3.015	1.336	0.08996
0.06	0.37	0.70	0.598	3.016	1.334	0.09012
0.06	0.38	0.70	0.595	3.016	1.333	0.09020
0.06	0.39	0.70	0.616	3.018	1.331	0.09033
0.06	0.40	0.70	0.584	3.020	1.329	0.09052
0.06	0.41	0.70	0.600	3.021	1.328	0.09068
0.06	0.42	0.70	0.609	3.023	1.327	0.09085
0.06	0.43	0.70	0.586	3.024	1.325	0.09101
0.06	0.44	0.70	0.612	3.025	1.323	0.09109
0.06	0.45	0.70	0.606	3.025	1.323	0.09114
0.06	0.46	0.70	0.623	3.027	1.321	0.09132
0.06	0.47	0.70	0.613	3.029	1.321	0.09143
0.06	0.48	0.70	0.616	3.031	1.321	0.09155
0.06	0.49	0.70	0.604	3.032	1.320	0.09166
0.06	0.50	0.70	0.620	3.035	1.319	0.09187
0.06	0.51	0.70	0.617	3.037	1.319	0.09197
0.06	0.52	0.70	0.586	3.037	1.318	0.09203
0.06	0.53	0.70	0.653	3.040	1.317	0.09221
0.06	0.54	0.70	0.596	3.041	1.316	0.09233
0.06	0.55	0.70	0.584	3.044	1.315	0.09254
0.06	0.56	0.70	0.594	3.045	1.315	0.09260
0.06	0.57	0.70	0.619	3.046	1.314	0.09267
0.06	0.58	0.70	0.616	3.045	1.314	0.09264
0.06	0.59	0.70	0.619	3.046	1.315	0.09264
0.06	0.60	0.70	0.622	3.046	1.315	0.09263
0.06	0.61	0.70	0.601	3.047	1.315	0.09268
0.06	0.62	0.70	0.579	3.047	1.316	0.09267
0.06	0.63	0.70	0.617	3.046	1.318	0.09252
0.06	0.64	0.70	0.589	3.046	1.320	0.09240
0.06	0.65	0.70	0.593	3.048	1.318	0.09258
0.06	0.66	0.70	0.623	3.048	1.321	0.09247
0.06	0.67	0.70	0.605	3.051	1.320	0.09264
0.06	0.68	0.70	0.595	3.053	1.320	0.09278
0.06	0.69	0.70	0.591	3.055	1.319	0.09293
0.06	0.70	0.70	0.597	3.057	1.321	0.09298
0.06	0.71	0.70	0.582	3.060	1.322	0.09310
0.06	0.72	0.70	0.616	3.064	1.320	0.09336
0.06	0.73	0.70	0.589	3.067	1.320	0.09352
0.06	0.74	0.70	0.607	3.068	1.320	0.09361
0.06	0.75	0.70	0.616	3.070	1.321	0.09364
0.06	0.76	0.70	0.604	3.073	1.321	0.09378
0.06	0.77	0.70	0.604	3.077	1.320	0.09407
0.06	0.78	0.70	0.582	3.079	1.322	0.09403
0.06	0.79	0.70	0.589	3.082	1.324	0.09412
0.06	0.80	0.70	0.592	3.084	1.324	0.09425
0.06	0.81	0.70	0.607	3.088	1.327	0.09434
0.06	0.82	0.70	0.598	3.093	1.328	0.09454
0.06	0.83	0.70	0.607	3.098	1.328	0.09476
0.06	0.84	0.70	0.618	3.103	1.330	0.09496
0.06	0.85	0.70	0.601	3.106	1.333	0.09501
0.06	0.86	0.70	0.595	3.111	1.335	0.09513
0.06	0.87	0.70	0.603	3.114	1.337	0.09520
0.06	0.88	0.70	0.608	3.119	1.339	0.09537
0.06	0.89	0.70	0.594	3.120	1.340	0.09543
0.06	0.90	0.70	0.619	3.122	1.337	0.09569
0.06	0.91	0.70	0.622	3.124	1.337	0.09574
0.06	0.92	0.70	0.623	3.126	1.338	0.09585
0.06	0.93	0.70	0.629	3.130	1.337	0.09604
0.06	0.94	0.70	0.621	3.131	1.335	0.09620
0.06	0.95	0.70	0.632	3.136	1.332	0.09663
0.06	0.96	0.70	0.627	3.142	1.332	0.09698
0.06	0.97	0.70	0.611	3.152	1.334	0.09739
0.06	0.98	0.70	0.601	3.161	1.334	0.09785
0.06	0.99	0.70	0.623	3.168	1.341	0.09791
0.06	1.00	0.70	0.633	3.192	1.375	0.09756
0.07	0.01	0.70	0.613	2.920	1.396	0.08188
0.07	0.02	0.70	0.600	2.910	1.384	0.08194
0.07	0.03	0.70	0.592	2.907	1.379	0.08204
0.07	0.04	0.70	0.612	2.908	1.375	0.08229
0.07	0.05	0.70	0.592	2.911	1.375	0.08250
0.07	0.06	0.70	0.586	2.917	1.377	0.08267
0.07	0.07	0.70	0.589	2.928	1.381	0.08310
0.07	0.08	0.70	0.595	2.941	1.391	0.08332
0.07	0.09	0.70	0.620	2.948	1.395	0.08349
0.07	0.10	0.70	0.582	2.952	1.393	0.08378
0.07	0.11	0.70	0.599	2.955	1.392	0.08398
0.07	0.12	0.70	0.594	2.957	1.390	0.08418
0.07	0.13	0.70	0.600	2.960	1.386	0.08453
0.07	0.14	0.70	0.612	2.962	1.384	0.08476
0.07	0.15	0.70	0.574	2.964	1.381	0.08504
0.07	0.16	0.70	0.602	2.968	1.379	0.08534
0.07	0.17	0.70	0.605	2.969	1.376	0.08553
0.07	0.18	0.70	0.605	2.971	1.372	0.08586
0.07	0.19	0.70	0.576	2.974	1.370	0.08613
0.07	0.20	0.70	0.619	2.975	1.367	0.08632
0.07	0.21	0.70	0.616	2.977	1.365	0.08652
0.07	0.22	0.70	0.615	2.980	1.361	0.08688
0.07	0.23	0.70	0.604	2.985	1.359	0.08726
0.07	0.24	0.70	0.604	2.988	1.357	0.08751
0.07	0.25	0.70	0.607	2.992	1.354	0.08781
0.07	0.26	0.70	0.581	2.993	1.353	0.08793
0.07	0.27	0.70	0.603	2.994	1.350	0.08816
0.07	0.28	0.70	0.616	2.997	1.346	0.08851
0.07	0.29	0.70	0.618	3.000	1.344	0.08876
0.07	0.30	0.70	0.585	3.001	1.342	0.08891
0.07	0.31	0.70	0.606	3.003	1.339	0.08918
0.07	0.32	0.70	0.618	3.005	1.336	0.08942
0.07	0.33	0.70	0.594	3.005	1.334	0.08954
0.07	0.34	0.70	0.586	3.008	1.334	0.08969
0.07	0.35	0.70	0.602	3.009	1.332	0.08985
0.07	0.36	0.70	0.595	3.010	1.329	0.09001
0.07	0.37	0.70	0.600	3.011	1.328	0.09015
0.07	0.38	0.70	0.584	3.013	1.326	0.09034
0.07	0.39	0.70	0.619	3.015	1.324	0.09052
0.07	0.40	0.70	0.583	3.017	1.324	0.09068
0.07	0.41	0.70	0.613	3.020	1.323	0.09085
0.07	0.42	0.70	0.598	3.021	1.321	0.09099
0.07	0.43	0.70	0.599	3.022	1.320	0.09113
0.07	0.44	0.70	0.618	3.024	1.320	0.09125
0.07	0.45	0.70	0.606	3.026	1.319	0.09141
0.07	0.46	0.70	0.602	3.028	1.317	0.09157
0.07	0.47	0.70	0.603	3.031	1.318	0.09171
0.07	0.48	0.70	0.621	3.033	1.317	0.09185
0.07	0.49	0.70	0.590	3.035	1.316	0.09203
0.07	0.50	0.70	0.591	3.038	1.316	0.09219
0.07	0.51	0.70	0.616	3.040	1.316	0.09223
0.07	0.52	0.70	0.604	3.041	1.314	0.09243
0.07	0.53	0.70	0.623	3.043	1.313	0.09258
0.07	0.54	0.70	0.622	3.044	1.313	0.09264
0.07	0.55	0.70	0.586	3.045	1.309	0.09289
0.07	0.56	0.70	0.596	3.047	1.310	0.09296
0.07	0.57	0.70	0.594	3.048	1.310	0.09298
0.07	0.58	0.70	0.595	3.049	1.311	0.09299
0.07	0.59	0.70	0.617	3.049	1.311	0.09301
0.07	0.60	0.70	0.603	3.050	1.312	0.09300
0.07	0.61	0.70	0.623	3.049	1.313	0.09290
0.07	0.62	0.70	0.615	3.051	1.314	0.09296
0.07	0.63	0.70	0.587	3.052	1.312	0.09311
0.07	0.64	0.70	0.589	3.053	1.314	0.09306
0.07	0.65	0.70	0.586	3.054	1.317	0.09299
0.07	0.66	0.70	0.593	3.056	1.315	0.09317
0.07	0.67	0.70	0.598	3.059	1.313	0.09342
0.07	0.68	0.70	0.591	3.062	1.312	0.09367
0.07	0.69	0.70	0.588	3.065	1.312	0.09379
0.07	0.70	0.70	0.620	3.067	1.309	0.09408
0.07	0.71	0.70	0.590	3.070	1.309	0.09422
0.07	0.72	0.70	0.603	3.075	1.310	0.09442
0.07	0.73	0.70	0.615	3.077	1.311	0.09448
0.07	0.74	0.70	0.589	3.078	1.311	0.09454
0.07	0.75	0.70	0.608	3.079	1.310	0.09465
0.07	0.76	0.70	0.620	3.079	1.311	0.09459
0.07	0.77	0.70	0.599	3.082	1.311	0.09477
0.07	0.78	0.70	0.605	3.086	1.313	0.09486
0.07	0.79	0.70	0.612	3.089	1.315	0.09497
0.07	0.80	0.70	0.616	3.094	1.316	0.09516
0.07	0.81	0.70	0.605	3.098	1.319	0.09523
0.07	0.82	0.70	0.626	3.104	1.322	0.09538
0.07	0.83	0.70	0.608	3.106	1.326	0.09534
0.07	0.84	0.70	0.593	3.111	1.328	0.09548
0.07	0.85	0.70	0.613	3.113	1.329	0.09556
0.07	0.86	0.70	0.596	3.117	1.330	0.09573
0.07	0.87	0.70	0.620	3.119	1.330	0.09583
0.07	0.88	0.70	0.624	3.121	1.331	0.09589
0.07	0.89	0.70	0.623	3.124	1.335	0.09584
0.07	0.90	0.70	0.609	3.125	1.334	0.09597
0.07	0.91	0.70	0.620	3.128	1.331	0.09622
0.07	0.92	0.70	0.613	3.130	1.329	0.09649
0.07	0.93	0.70	0.603	3.132	1.328	0.09660
0.07	0.94	0.70	0.618	3.136	1.329	0.09678
0.07	0.95	0.70	0.622	3.139	1.329	0.09695
0.07	0.96	0.70	0.597	3.144	1.331	0.09710
0.07	0.97	0.70	0.633	3.149	1.328	0.09752
0.07	0.98	0.70	0.607	3.156	1.330	0.09779
0.07	0.99	0.70	0.598	3.165	1.336	0.09798
0.07	1.00	0.70	0.591	3.182	1.370	0.09731
0.08	0.01	0.70	0.610	2.903	1.390	0.08128
0.08	0.02	0.70	0.593	2.896	1.381	0.08137
0.08	0.03	0.70	0.582	2.893	1.374	0.08154
0.08	0.04	0.70	0.612	2.896	1.375	0.08168
0.08	0.05	0.70	0.576	2.899	1.375	0.08181
0.08	0.06	0.70	0.601	2.907	1.377	0.08214
0.08	0.07	0.70	0.587	2.923	1.388	0.08247
0.08	0.08	0.70	0.591	2.934	1.394	0.08273
0.08	0.09	0.70	0.572	2.940	1.395	0.08300
0.08	0.10	0.70	0.587	2.942	1.393	0.08327
0.08	0.11	0.70	0.585	2.945	1.391	0.08350
0.08	0.12	0.70	0.578	2.948	1.389	0.08380
0.08	0.13	0.70	0.603	2.951	1.387	0.08404
0.08	0.14	0.70	0.596	2.953	1.382	0.08437
0.08	0.15	0.70	0.602	2.955	1.380	0.08462
0.08	0.16	0.70	0.597	2.958	1.376	0.08495
0.08	0.17	0.70	0.591	2.961	1.371	0.08535
0.08	0.18	0.70	0.620	2.964	1.368	0.08563
0.08	0.19	0.70	0.577	2.966	1.365	0.08590
0.08	0.20	0.70	0.614	2.968	1.364	0.08609
0.08	0.21	0.70	0.586	2.969	1.360	0.08633
0.08	0.22	0.70	0.609	2.974	1.357	0.08675
0.08	0.23	0.70	0.575	2.976	1.355	0.08694
0.08	0.24	0.70	0.615	2.982	1.351	0.08747
0.08	0.25	0.70	0.594	2.984	1.350	0.08761
0.08	0.26	0.70	0.606	2.986	1.347	0.08789
0.08	0.27	0.70	0.585	2.989	1.345	0.08814
0.08	0.28	0.70	0.587	2.991	1.343	0.08833
0.08	0.29	0.70	0.578	2.993	1.341	0.08855
0.08	0.30	0.70	0.602	2.994	1.339	0.08864
0.08	0.31	0.70	0.597	2.995	1.334	0.08899
0.08	0.32	0.70	0.598	2.998	1.334	0.08918
0.08	0.33	0.70	0.577	2.999	1.331	0.08938
0.08	0.34	0.70	0.618	3.003	1.329	0.08964
0.08	0.35	0.70	0.618	3.003	1.327	0.08975
0.08	0.36	0.70	0.623	3.005	1.324	0.09001
0.08	0.37	0.70	0.621	3.007	1.322	0.09020
0.08	0.38	0.70	0.627	3.011	1.321	0.09047
0.08	0.39	0.70	0.600	3.013	1.319	0.09071
0.08	0.40	0.70	0.578	3.014	1.318	0.09078
0.08	0.41	0.70	0.625	3.016	1.316	0.09098
0.08	0.42	0.70	0.599	3.020	1.317	0.09115
0.08	0.43	0.70	0.599	3.022	1.315	0.09137
0.08	0.44	0.70	0.596	3.024	1.316	0.09142
0.08	0.45	0.70	0.624	3.029	1.315	0.09171
0.08	0.46	0.70	0.609	3.030	1.315	0.09181
0.08	0.47	0.70	0.614	3.031	1.315	0.09186
0.08	0.48	0.70	0.624	3.035	1.314	0.09210
0.08	0.49	0.70	0.626	3.037	1.315	0.09217
0.08	0.50	0.70	0.581	3.038	1.314	0.09226
0.08	0.51	0.70	0.580	3.038	1.312	0.09238
0.08	0.52	0.70	0.606	3.040	1.313	0.09244
0.08	0.53	0.70	0.614	3.041	1.312	0.09251
0.08	0.54	0.70	0.616	3.043	1.310	0.09270
0.08	0.55	0.70	0.622	3.042	1.312	0.09262
0.08	0.56	0.70	0.631	3.043	1.310	0.09275
0.08	0.57	0.70	0.582	3.046	1.310	0.09290
0.08	0.58	0.70	0.587	3.047	1.310	0.09292
0.08	0.59	0.70	0.588	3.049	1.310	0.09302
0.08	0.60	0.70	0.621	3.050	1.310	0.09313
0.08	0.61	0.70	0.616	3.052	1.310	0.09322
0.08	0.62	0.70	0.589	3.054	1.310	0.09329
0.08	0.63	0.70	0.605	3.056	1.311	0.09338
0.08	0.64	0.70	0.614	3.057	1.310	0.09348
0.08	0.65	0.70	0.614	3.060	1.310	0.09367
0.08	0.66	0.70	0.620	3.062	1.308	0.09384
0.08	0.67	0.70	0.623	3.066	1.305	0.09417
0.08	0.68	0.70	0.582	3.068	1.303	0.09443
0.08	0.69	0.70	0.627	3.071	1.300	0.09472
0.08	0.70	0.70	0.590	3.075	1.298	0.09499
0.08	0.71	0.70	0.631	3.077	1.298	0.09511
0.08	0.72	0.70	0.601	3.079	1.299	0.09519
0.08	0.73	0.70	0.616	3.080	1.301	0.09515
0.08	0.74	0.70	0.614	3.082	1.302	0.09518
0.08	0.75	0.70	0.596	3.084	1.304	0.09520
0.08	0.76	0.70	0.609	3.087	1.304	0.09535
0.08	0.77	0.70	0.591	3.092	1.304	0.09562
0.08	0.78	0.70	0.623	3.095	1.310	0.09550
0.08	0.79	0.70	0.603	3.099	1.312	0.09563
0.08	0.80	0.70	0.586	3.105	1.316	0.09578
0.08	0.81	0.70	0.627	3.106	1.318	0.09573
0.08	0.82	0.70	0.625	3.108	1.322	0.09562
0.08	0.83	0.70	0.609	3.111	1.323	0.09573
0.08	0.84	0.70	0.640	3.114	1.325	0.09582
0.08	0.85	0.70	0.595	3.117	1.323	0.09602
0.08	0.86	0.70	0.598	3.120	1.325	0.09611
0.08	0.87	0.70	0.587	3.122	1.325	0.09618
0.08	0.88	0.70	0.606	3.124	1.326	0.09628
0.08	0.89	0.70	0.616	3.128	1.328	0.09638
0.08	0.90	0.70	0.626	3.132	1.330	0.09650
0.08	0.91	0.70	0.594	3.132	1.330	0.09649
0.08	0.92	0.70	0.610	3.133	1.328	0.09668
0.08	0.93	0.70	0.595	3.137	1.325	0.09704
0.08	0.94	0.70	0.631	3.140	1.324	0.09724
0.08	0.95	0.70	0.630	3.141	1.329	0.09708
0.08	0.96	0.70	0.640	3.146	1.329	0.09731
0.08	0.97	0.70	0.640	3.150	1.329	0.09752
0.08	0.98	0.70	0.592	3.158	1.329	0.09794
0.08	0.99	0.70	0.655	3.165	1.333	0.09811
0.08	1.00	0.70	0.585	3.171	1.362	0.09707
0.09	0.01	0.70	0.598	2.890	1.385	0.08083
0.09	0.02	0.70	0.623	2.883	1.378	0.08083
0.09	0.03	0.70	0.620	2.880	1.372	0.08098
0.09	0.04	0.70	0.616	2.885	1.371	0.08127
0.09	0.05	0.70	0.576	2.888	1.373	0.08133
0.09	0.06	0.70	0.610	2.898	1.379	0.08157
0.09	0.07	0.70	0.588	2.916	1.391	0.08194
0.09	0.08	0.70	0.589	2.925	1.396	0.08221
0.09	0.09	0.70	0.608	2.930	1.395	0.08249
0.09	0.10	0.70	0.583	2.933	1.394	0.08273
0.09	0.11	0.70	0.592	2.935	1.390	0.08303
0.09	0.12	0.70	0.583	2.940	1.387	0.08339
0.09	0.13	0.70	0.600	2.942	1.383	0.08372
0.09	0.14	0.70	0.596	2.947	1.382	0.08406
0.09	0.15	0.70	0.583	2.949	1.377	0.08442
0.09	0.16	0.70	0.599	2.950	1.373	0.08469
0.09	0.17	0.70	0.592	2.953	1.369	0.08501
0.09	0.18	0.70	0.595	2.955	1.366	0.08529
0.09	0.19	0.70	0.618	2.958	1.362	0.08559
0.09	0.20	0.70	0.594	2.960	1.360	0.08583
0.09	0.21	0.70	0.618	2.963	1.357	0.08617
0.09	0.22	0.70	0.615	2.968	1.352	0.08666
0.09	0.23	0.70	0.584	2.972	1.350	0.08698
0.09	0.24	0.70	0.593	2.975	1.348	0.08723
0.09	0.25	0.70	0.584	2.978	1.346	0.08747
0.09	0.26	0.70	0.617	2.980	1.342	0.08777
0.09	0.27	0.70	0.576	2.982	1.341	0.08792
0.09	0.28	0.70	0.611	2.984	1.338	0.08822
0.09	0.29	0.70	0.614	2.987	1.336	0.08848
0.09	0.30	0.70	0.583	2.988	1.333	0.08870
0.09	0.31	0.70	0.603	2.992	1.331	0.08894
0.09	0.32	0.70	0.599	2.994	1.328	0.08925
0.09	0.33	0.70	0.615	2.997	1.326	0.08949
0.09	0.34	0.70	0.600	3.000	1.323	0.08977
0.09	0.35	0.70	0.593	3.001	1.321	0.08997
0.09	0.36	0.70	0.609	3.003	1.320	0.09013
0.09	0.37	0.70	0.594	3.006	1.317	0.09039
0.09	0.38	0.70	0.585	3.007	1.318	0.09038
0.09	0.39	0.70	0.600	3.009	1.315	0.09066
0.09	0.40	0.70	0.601	3.011	1.314	0.09085
0.09	0.41	0.70	0.594	3.013	1.314	0.09090
0.09	0.42	0.70	0.577	3.015	1.313	0.09106
0.09	0.43	0.70	0.601	3.019	1.313	0.09131
0.09	0.44	0.70	0.585	3.020	1.314	0.09134
0.09	0.45	0.70	0.593	3.023	1.311	0.09163
0.09	0.46	0.70	0.622	3.026	1.312	0.09171
0.09	0.47	0.70	0.593	3.030	1.312	0.09192
0.09	0.48	0.70	0.580	3.032	1.315	0.09190
0.09	0.49	0.70	0.639	3.035	1.314	0.09213
0.09	0.50	0.70	0.625	3.035	1.313	0.09217
0.09	0.51	0.70	0.626	3.037	1.311	0.09236
0.09	0.52	0.70	0.589	3.037	1.313	0.09225
0.09	0.53	0.70	0.590	3.040	1.312	0.09247
0.09	0.54	0.70	0.617	3.040	1.311	0.09250
0.09	0.55	0.70	0.605	3.041	1.312	0.09254
0.09	0.56	0.70	0.623	3.044	1.311	0.09268
0.09	0.57	0.70	0.621	3.047	1.308	0.09304
0.09	0.58	0.70	0.629	3.049	1.308	0.09313
0.09	0.59	0.70	0.610	3.054	1.307	0.09342
0.09	0.60	0.70	0.629	3.056	1.307	0.09357
0.09	0.61	0.70	0.580	3.057	1.307	0.09366
0.09	0.62	0.70	0.593	3.058	1.307	0.09369
0.09	0.63	0.70	0.607	3.059	1.309	0.09364
0.09	0.64	0.70	0.603	3.060	1.309	0.09370
0.09	0.65	0.70	0.582	3.064	1.305	0.09406
0.09	0.66	0.70	0.592	3.067	1.305	0.09428
0.09	0.67	0.70	0.611	3.071	1.301	0.09466
0.09	0.68	0.70	0.595	3.073	1.299	0.09488
0.09	0.69	0.70	0.606	3.077	1.295	0.09524
0.09	0.70	0.70	0.593	3.081	1.294	0.09555
0.09	0.71	0.70	0.604	3.082	1.295	0.09552
0.09	0.72	0.70	0.602	3.084	1.295	0.09566
0.09	0.73	0.70	0.646	3.088	1.294	0.09589
0.09	0.74	0.70	0.607	3.090	1.296	0.09591
0.09	0.75	0.70	0.618	3.095	1.298	0.09612
0.09	0.76	0.70	0.591	3.097	1.301	0.09601
0.09	0.77	0.70	0.606	3.101	1.305	0.09610
0.09	0.78	0.70	0.626	3.105	1.307	0.09622
0.09	0.79	0.70	0.622	3.109	1.312	0.09615
0.09	0.80	0.70	0.611	3.113	1.314	0.09628
0.09	0.81	0.70	0.627	3.112	1.317	0.09603
0.09	0.82	0.70	0.597	3.113	1.318	0.09609
0.09	0.83	0.70	0.605	3.113	1.318	0.09608
0.09	0.84	0.70	0.606	3.113	1.319	0.09604
0.09	0.85	0.70	0.623	3.116	1.319	0.09621
0.09	0.86	0.70	0.604	3.118	1.319	0.09629
0.09	0.87	0.70	0.626	3.117	1.320	0.09617
0.09	0.88	0.70	0.611	3.122	1.322	0.09634
0.09	0.89	0.70	0.605	3.125	1.324	0.09646
0.09	0.90	0.70	0.633	3.130	1.324	0.09669
0.09	0.91	0.70	0.606	3.134	1.323	0.09695
0.09	0.92	0.70	0.617	3.136	1.325	0.09697
0.09	0.93	0.70	0.608	3.140	1.329	0.09700
0.09	0.94	0.70	0.606	3.141	1.326	0.09719
0.09	0.95	0.70	0.630	3.145	1.324	0.09749
0.09	0.96	0.70	0.630	3.147	1.326	0.09751
0.09	0.97	0.70	0.628	3.155	1.326	0.09797
0.09	0.98	0.70	0.613	3.165	1.327	0.09844
0.09	0.99	0.70	0.632	3.170	1.334	0.09835
0.09	1.00	0.70	0.589	3.162	1.360	0.09671
0.10	0.01	0.70	0.576	2.877	1.380	0.08037
0.10	0.02	0.70	0.618	2.871	1.373	0.08041
0.10	0.03	0.70	0.578	2.871	1.370	0.08055
0.10	0.04	0.70	0.585	2.872	1.370	0.08063
0.10	0.05	0.70	0.598	2.880	1.372	0.08094
0.10	0.06	0.70	0.581	2.892	1.379	0.08123
0.10	0.07	0.70	0.574	2.908	1.393	0.08138
0.10	0.08	0.70	0.584	2.920	1.400	0.08172
0.10	0.09	0.70	0.584	2.922	1.396	0.08200
0.10	0.10	0.70	0.606	2.924	1.394	0.08222
0.10	0.11	0.70	0.619	2.928	1.389	0.08267
0.10	0.12	0.70	0.586	2.931	1.386	0.08301
0.10	0.13	0.70	0.598	2.934	1.383	0.08331
0.10	0.14	0.70	0.577	2.938	1.379	0.08371
0.10	0.15	0.70	0.607	2.942	1.375	0.08411
0.10	0.16	0.70	0.599	2.944	1.370	0.08450
0.10	0.17	0.70	0.607	2.945	1.367	0.08467
0.10	0.18	0.70	0.584	2.947	1.363	0.08499
0.10	0.19	0.70	0.621	2.950	1.358	0.08536
0.10	0.20	0.70	0.603	2.953	1.356	0.08569
0.10	0.21	0.70	0.595	2.957	1.352	0.08609
0.10	0.22	0.70	0.598	2.962	1.350	0.08645
0.10	0.23	0.70	0.622	2.965	1.346	0.08680
0.10	0.24	0.70	0.594	2.967	1.343	0.08703
0.10	0.25	0.70	0.617	2.971	1.342	0.08732
0.10	0.26	0.70	0.595	2.974	1.339	0.08759
0.10	0.27	0.70	0.634	2.977	1.336	0.08792
0.10	0.28	0.70	0.612	2.980	1.333	0.08823
0.10	0.29	0.70	0.615	2.983	1.331	0.08849
0.10	0.30	0.70	0.623	2.986	1.328	0.08878
0.10	0.31	0.70	0.606	2.988	1.326	0.08900
0.10	0.32	0.70	0.616	2.992	1.322	0.08940
0.10	0.33	0.70	0.627	2.994	1.320	0.08962
0.10	0.34	0.70	0.595	2.994	1.319	0.08966
0.10	0.35	0.70	0.608	2.997	1.317	0.08993
0.10	0.36	0.70	0.610	2.999	1.315	0.09008
0.10	0.37	0.70	0.616	3.001	1.315	0.09023
0.10	0.38	0.70	0.597	3.003	1.313	0.09042
0.10	0.39	0.70	0.622	3.005	1.312	0.09058
0.10	0.40	0.70	0.596	3.007	1.313	0.09066
0.10	0.41	0.70	0.616	3.009	1.311	0.09088
0.10	0.42	0.70	0.578	3.012	1.312	0.09097
0.10	0.43	0.70	0.616	3.014	1.312	0.09111
0.10	0.44	0.70	0.608	3.017	1.311	0.09126
0.10	0.45	0.70	0.595	3.021	1.310	0.09153
0.10	0.46	0.70	0.606	3.023	1.312	0.09155
0.10	0.47	0.70	0.591	3.027	1.310	0.09186
0.10	0.48	0.70	0.598	3.030	1.312	0.09191
0.10	0.49	0.70	0.613	3.033	1.311	0.09214
0.10	0.50	0.70	0.603	3.035	1.313	0.09218
0.10	0.51	0.70	0.602	3.036	1.315	0.09214
0.10	0.52	0.70	0.582	3.038	1.313	0.09231
0.10	0.53	0.70	0.591	3.040	1.312	0.09243
0.10	0.54	0.70	0.629	3.042	1.312	0.09256
0.10	0.55	0.70	0.600	3.045	1.310	0.09279
0.10	0.56	0.70	0.585	3.047	1.310	0.09294
0.10	0.57	0.70	0.620	3.050	1.309	0.09315
0.10	0.58	0.70	0.625	3.054	1.308	0.09340
0.10	0.59	0.70	0.594	3.056	1.307	0.09355
0.10	0.60	0.70	0.592	3.060	1.306	0.09381
0.10	0.61	0.70	0.622	3.062	1.305	0.09398
0.10	0.62	0.70	0.625	3.064	1.305	0.09405
0.10	0.63	0.70	0.597	3.066	1.303	0.09429
0.10	0.64	0.70	0.623	3.068	1.303	0.09441
0.10	0.65	0.70	0.601	3.069	1.301	0.09458
0.10	0.66	0.70	0.627	3.072	1.298	0.09486
0.10	0.67	0.70	0.590	3.075	1.294	0.09517
0.10	0.68	0.70	0.631	3.079	1.293	0.09547
0.10	0.69	0.70	0.600	3.081	1.293	0.09555
0.10	0.70	0.70	0.585	3.083	1.292	0.09573
0.10	0.71	0.70	0.600	3.086	1.292	0.09588
0.10	0.72	0.70	0.625	3.091	1.291	0.09624
0.10	0.73	0.70	0.623	3.092	1.292	0.09622
0.10	0.74	0.70	0.621	3.098	1.293	0.09653
0.10	0.75	0.70	0.596	3.103	1.294	0.09672
0.10	0.76	0.70	0.602	3.106	1.299	0.09659
0.10	0.77	0.70	0.620	3.109	1.303	0.09657
0.10	0.78	0.70	0.597	3.110	1.310	0.09635
0.10	0.79	0.70	0.620	3.111	1.311	0.09631
0.10	0.80	0.70	0.628	3.111	1.311	0.09632
0.10	0.81	0.70	0.593	3.112	1.313	0.09623
0.10	0.82	0.70	0.605	3.111	1.314	0.09614
0.10	0.83	0.70	0.588	3.111	1.314	0.09619
0.10	0.84	0.70	0.593	3.109	1.314	0.09608
0.10	0.85	0.70	0.628	3.112	1.312	0.09629
0.10	0.86	0.70	0.623	3.114	1.314	0.09632
0.10	0.87	0.70	0.626	3.115	1.315	0.09636
0.10	0.88	0.70	0.609	3.117	1.317	0.09637
0.10	0.89	0.70	0.601	3.121	1.319	0.09648
0.10	0.90	0.70	0.589	3.125	1.318	0.09673
0.10	0.91	0.70	0.624	3.130	1.318	0.09703
0.10	0.92	0.70	0.609	3.133	1.320	0.09708
0.10	0.93	0.70	0.602	3.139	1.323	0.09725
0.10	0.94	0.70	0.601	3.140	1.323	0.09728
0.10	0.95	0.70	0.609	3.141	1.319	0.09755
0.10	0.96	0.70	0.618	3.147	1.322	0.09773
0.10	0.97	0.70	0.603	3.156	1.323	0.09815
0.10	0.98	0.70	0.608	3.168	1.328	0.09859
0.10	0.99	0.70	0.601	3.185	1.329	0.09941
0.10	1.00	0.70	0.597	3.162	1.357	0.09684
0.11	0.01	0.70	0.584	2.865	1.378	0.07983
0.11	0.02	0.70	0.607	2.861	1.370	0.08004
0.11	0.03	0.70	0.595	2.859	1.367	0.08007
0.11	0.04	0.70	0.581	2.863	1.370	0.08015
0.11	0.05	0.70	0.602	2.871	1.372	0.08047
0.11	0.06	0.70	0.578	2.888	1.386	0.08068
0.11	0.07	0.70	0.622	2.901	1.393	0.08100
0.11	0.08	0.70	0.594	2.914	1.400	0.08137
0.11	0.09	0.70	0.574	2.914	1.393	0.08172
0.11	0.10	0.70	0.608	2.918	1.394	0.08193
0.11	0.11	0.70	0.573	2.920	1.389	0.08224
0.11	0.12	0.70	0.582	2.923	1.385	0.08264
0.11	0.13	0.70	0.609	2.926	1.380	0.08304
0.11	0.14	0.70	0.610	2.930	1.376	0.08346
0.11	0.15	0.70	0.614	2.935	1.371	0.08395
0.11	0.16	0.70	0.608	2.935	1.369	0.08410
0.11	0.17	0.70	0.607	2.937	1.364	0.08440
0.11	0.18	0.70	0.592	2.939	1.359	0.08474
0.11	0.19	0.70	0.599	2.942	1.356	0.08506
0.11	0.20	0.70	0.594	2.949	1.352	0.08564
0.11	0.21	0.70	0.604	2.952	1.349	0.08594
0.11	0.22	0.70	0.611	2.956	1.346	0.08632
0.11	0.23	0.70	0.592	2.959	1.344	0.08657
0.11	0.24	0.70	0.607	2.962	1.340	0.08693
0.11	0.25	0.70	0.584	2.967	1.337	0.08735
0.11	0.26	0.70	0.619	2.970	1.334	0.08760
0.11	0.27	0.70	0.590	2.971	1.332	0.08781
0.11	0.28	0.70	0.586	2.974	1.328	0.08815
0.11	0.29	0.70	0.587	2.979	1.326	0.08852
0.11	0.30	0.70	0.586	2.981	1.323	0.08875
0.11	0.31	0.70	0.603	2.983	1.320	0.08904
0.11	0.32	0.70	0.583	2.986	1.319	0.08921
0.11	0.33	0.70	0.631	2.988	1.317	0.08943
0.11	0.34	0.70	0.647	2.990	1.314	0.08967
0.11	0.35	0.70	0.576	2.991	1.313	0.08981
0.11	0.36	0.70	0.623	2.994	1.312	0.08999
0.11	0.37	0.70	0.598	2.996	1.310	0.09020
0.11	0.38	0.70	0.615	2.998	1.311	0.09028
0.11	0.39	0.70	0.624	3.000	1.311	0.09037
0.11	0.40	0.70	0.584	3.001	1.311	0.09044
0.11	0.41	0.70	0.580	3.004	1.309	0.09065
0.11	0.42	0.70	0.596	3.006	1.310	0.09074
0.11	0.43	0.70	0.587	3.008	1.309	0.09091
0.11	0.44	0.70	0.597	3.011	1.309	0.09103
0.11	0.45	0.70	0.614	3.015	1.309	0.09129
0.11	0.46	0.70	0.605	3.021	1.309	0.09162
0.11	0.47	0.70	0.597	3.024	1.310	0.09169
0.11	0.48	0.70	0.613	3.028	1.309	0.09195
0.11	0.49	0.70	0.596	3.033	1.307	0.09233
0.11	0.50	0.70	0.591	3.036	1.308	0.09242
0.11	0.51	0.70	0.626	3.039	1.310	0.09252
0.11	0.52	0.70	0.593	3.042	1.313	0.09256
0.11	0.53	0.70	0.623	3.045	1.312	0.09272
0.11	0.54	0.70	0.621	3.047	1.311	0.09290
0.11	0.55	0.70	0.582	3.051	1.310	0.09311
0.11	0.56	0.70	0.590	3.055	1.307	0.09348
0.11	0.57	0.70	0.590	3.059	1.305	0.09383
0.11	0.58	0.70	0.595	3.061	1.304	0.09400
0.11	0.59	0.70	0.624	3.065	1.303	0.09425
0.11	0.60	0.70	0.588	3.068	1.300	0.09456
0.11	0.61	0.70	0.592	3.070	1.299	0.09470
0.11	0.62	0.70	0.617	3.071	1.297	0.09485
0.11	0.63	0.70	0.592	3.073	1.301	0.09478
0.11	0.64	0.70	0.622	3.073	1.299	0.09490
0.11	0.65	0.70	0.624	3.074	1.299	0.09491
0.11	0.66	0.70	0.617	3.078	1.295	0.09536
0.11	0.67	0.70	0.607	3.079	1.295	0.09537
0.11	0.68	0.70	0.624	3.082	1.292	0.09571
0.11	0.69	0.70	0.599	3.086	1.291	0.09593
0.11	0.70	0.70	0.609	3.090	1.288	0.09628
0.11	0.71	0.70	0.591	3.093	1.289	0.09640
0.11	0.72	0.70	0.614	3.096	1.288	0.09664
0.11	0.73	0.70	0.585	3.100	1.289	0.09681
0.11	0.74	0.70	0.598	3.105	1.291	0.09693
0.11	0.75	0.70	0.606	3.109	1.296	0.09695
0.11	0.76	0.70	0.599	3.113	1.296	0.09714
0.11	0.77	0.70	0.626	3.112	1.301	0.09686
0.11	0.78	0.70	0.595	3.114	1.303	0.09688
0.11	0.79	0.70	0.595	3.113	1.306	0.09667
0.11	0.80	0.70	0.591	3.112	1.308	0.09654
0.11	0.81	0.70	0.610	3.112	1.308	0.09651
0.11	0.82	0.70	0.628	3.111	1.309	0.09644
0.11	0.83	0.70	0.626	3.110	1.310	0.09631
0.11	0.84	0.70	0.632	3.109	1.308	0.09638
0.11	0.85	0.70	0.589	3.110	1.309	0.09637
0.11	0.86	0.70	0.628	3.111	1.311	0.09632
0.11	0.87	0.70	0.589	3.113	1.309	0.09648
0.11	0.88	0.70	0.625	3.112	1.310	0.09641
0.11	0.89	0.70	0.625	3.117	1.311	0.09664
0.11	0.90	0.70	0.595	3.122	1.315	0.09671
0.11	0.91	0.70	0.616	3.129	1.317	0.09702
0.11	0.92	0.70	0.627	3.133	1.319	0.09710
0.11	0.93	0.70	0.623	3.137	1.320	0.09726
0.11	0.94	0.70	0.609	3.142	1.318	0.09768
0.11	0.95	0.70	0.632	3.143	1.318	0.09771
0.11	0.96	0.70	0.636	3.148	1.318	0.09794
0.11	0.97	0.70	0.605	3.158	1.319	0.09841
0.11	0.98	0.70	0.617	3.170	1.324	0.09886
0.11	0.99	0.70	0.618	3.190	1.327	0.09975
0.11	1.00	0.70	0.595	3.165	1.357	0.09700
0.12	0.01	0.70	0.605	2.853	1.377	0.07924
0.12	0.02	0.70	0.598	2.849	1.367	0.07954
0.12	0.03	0.70	0.580	2.849	1.364	0.07965
0.12	0.04	0.70	0.611	2.855	1.367	0.07988
0.12	0.05	0.70	0.579	2.864	1.372	0.08008
0.12	0.06	0.70	0.584	2.883	1.388	0.08031
0.12	0.07	0.70	0.604	2.895	1.395	0.08065
0.12	0.08	0.70	0.602	2.906	1.400	0.08098
0.12	0.09	0.70	0.597	2.906	1.393	0.08130
0.12	0.10	0.70	0.614	2.912	1.395	0.08156
0.12	0.11	0.70	0.582	2.913	1.388	0.08192
0.12	0.12	0.70	0.576	2.917	1.382	0.08244
0.12	0.13	0.70	0.620	2.921	1.380	0.08273
0.12	0.14	0.70	0.573	2.924	1.373	0.08324
0.12	0.15	0.70	0.612	2.927	1.372	0.08351
0.12	0.16	0.70	0.617	2.930	1.367	0.08388
0.12	0.17	0.70	0.589	2.932	1.364	0.08415
0.12	0.18	0.70	0.587	2.934	1.357	0.08462
0.12	0.19	0.70	0.613	2.937	1.353	0.08495
0.12	0.20	0.70	0.606	2.942	1.350	0.08537
0.12	0.21	0.70	0.586	2.945	1.345	0.08581
0.12	0.22	0.70	0.616	2.950	1.343	0.08611
0.12	0.23	0.70	0.578	2.953	1.340	0.08647
0.12	0.24	0.70	0.593	2.956	1.337	0.08676
0.12	0.25	0.70	0.589	2.960	1.334	0.08713
0.12	0.26	0.70	0.578	2.964	1.330	0.08750
0.12	0.27	0.70	0.648	2.966	1.328	0.08772
0.12	0.28	0.70	0.582	2.968	1.325	0.08795
0.12	0.29	0.70	0.635	2.970	1.322	0.08828
0.12	0.30	0.70	0.578	2.973	1.319	0.08854
0.12	0.31	0.70	0.586	2.977	1.317	0.08884
0.12	0.32	0.70	0.599	2.979	1.315	0.08904
0.12	0.33	0.70	0.600	2.980	1.315	0.08914
0.12	0.34	0.70	0.609	2.983	1.313	0.08939
0.12	0.35	0.70	0.603	2.985	1.311	0.08956
0.12	0.36	0.70	0.589	2.988	1.311	0.08975
0.12	0.37	0.70	0.624	2.990	1.308	0.09000
0.12	0.38	0.70	0.620	2.991	1.310	0.08992
0.12	0.39	0.70	0.622	2.995	1.308	0.09025
0.12	0.40	0.70	0.603	2.996	1.308	0.09030
0.12	0.41	0.70	0.588	2.998	1.307	0.09043
0.12	0.42	0.70	0.611	3.001	1.309	0.09054
0.12	0.43	0.70	0.594	3.005	1.308	0.09077
0.12	0.44	0.70	0.601	3.007	1.307	0.09097
0.12	0.45	0.70	0.606	3.013	1.307	0.09126
0.12	0.46	0.70	0.623	3.018	1.306	0.09157
0.12	0.47	0.70	0.619	3.022	1.307	0.09174
0.12	0.48	0.70	0.586	3.030	1.305	0.09225
0.12	0.49	0.70	0.608	3.036	1.305	0.09259
0.12	0.50	0.70	0.591	3.041	1.303	0.09293
0.12	0.51	0.70	0.582	3.047	1.302	0.09334
0.12	0.52	0.70	0.612	3.051	1.301	0.09360
0.12	0.53	0.70	0.612	3.056	1.297	0.09405
0.12	0.54	0.70	0.591	3.058	1.296	0.09422
0.12	0.55	0.70	0.592	3.060	1.295	0.09441
0.12	0.56	0.70	0.602	3.065	1.292	0.09475
0.12	0.57	0.70	0.602	3.067	1.292	0.09492
0.12	0.58	0.70	0.611	3.070	1.290	0.09511
0.12	0.59	0.70	0.581	3.073	1.290	0.09532
0.12	0.60	0.70	0.596	3.076	1.287	0.09557
0.12	0.61	0.70	0.626	3.077	1.288	0.09562
0.12	0.62	0.70	0.628	3.078	1.288	0.09566
0.12	0.63	0.70	0.606	3.082	1.288	0.09584
0.12	0.64	0.70	0.631	3.082	1.289	0.09579
0.12	0.65	0.70	0.587	3.084	1.289	0.09594
0.12	0.66	0.70	0.615	3.087	1.287	0.09619
0.12	0.67	0.70	0.627	3.088	1.287	0.09624
0.12	0.68	0.70	0.592	3.090	1.286	0.09643
0.12	0.69	0.70	0.623	3.092	1.284	0.09658
0.12	0.70	0.70	0.591	3.094	1.283	0.09676
0.12	0.71	0.70	0.600	3.097	1.283	0.09692
0.12	0.72	0.70	0.620	3.099	1.284	0.09696
0.12	0.73	0.70	0.628	3.101	1.286	0.09696
0.12	0.74	0.70	0.607	3.105	1.289	0.09704
0.12	0.75	0.70	0.590	3.108	1.291	0.09715
0.12	0.76	0.70	0.607	3.111	1.294	0.09713
0.12	0.77	0.70	0.592	3.112	1.299	0.09698
0.12	0.78	0.70	0.592	3.114	1.298	0.09714
0.12	0.79	0.70	0.620	3.113	1.300	0.09692
0.12	0.80	0.70	0.627	3.115	1.303	0.09688
0.12	0.81	0.70	0.625	3.113	1.304	0.09676
0.12	0.82	0.70	0.608	3.111	1.305	0.09661
0.12	0.83	0.70	0.602	3.109	1.305	0.09652
0.12	0.84	0.70	0.616	3.107	1.307	0.09630
0.12	0.85	0.70	0.622	3.108	1.305	0.09646
0.12	0.86	0.70	0.609	3.110	1.305	0.09654
0.12	0.87	0.70	0.603	3.110	1.305	0.09653
0.12	0.88	0.70	0.631	3.112	1.307	0.09657
0.12	0.89	0.70	0.618	3.115	1.309	0.09664
0.12	0.90	0.70	0.638	3.119	1.312	0.09668
0.12	0.91	0.70	0.611	3.126	1.317	0.09682
0.12	0.92	0.70	0.613	3.133	1.320	0.09702
0.12	0.93	0.70	0.618	3.139	1.321	0.09733
0.12	0.94	0.70	0.611	3.140	1.318	0.09749
0.12	0.95	0.70	0.620	3.144	1.318	0.09771
0.12	0.96	0.70	0.639	3.150	1.316	0.09818
0.12	0.97	0.70	0.665	3.160	1.317	0.09865
0.12	0.98	0.70	0.610	3.172	1.321	0.09912
0.12	0.99	0.70	0.617	3.192	1.326	0.09993
0.12	1.00	0.70	0.609	3.169	1.355	0.09728
0.13	0.01	0.70	0.603	2.843	1.376	0.07878
0.13	0.02	0.70	0.583	2.839	1.366	0.07907
0.13	0.03	0.70	0.614	2.840	1.362	0.07928
0.13	0.04	0.70	0.618	2.847	1.365	0.07951
0.13	0.05	0.70	0.598	2.856	1.372	0.07967
0.13	0.06	0.70	0.576	2.876	1.387	0.08003
0.13	0.07	0.70	0.580	2.889	1.395	0.08028
0.13	0.08	0.70	0.618	2.896	1.397	0.08060
0.13	0.09	0.70	0.598	2.900	1.396	0.08086
0.13	0.10	0.70	0.618	2.907	1.394	0.08129
0.13	0.11	0.70	0.582	2.907	1.387	0.08167
0.13	0.12	0.70	0.592	2.911	1.380	0.08220
0.13	0.13	0.70	0.611	2.913	1.378	0.08242
0.13	0.14	0.70	0.612	2.916	1.374	0.08282
0.13	0.15	0.70	0.573	2.920	1.370	0.08323
0.13	0.16	0.70	0.612	2.923	1.366	0.08359
0.13	0.17	0.70	0.613	2.927	1.359	0.08411
0.13	0.18	0.70	0.600	2.929	1.354	0.08447
0.13	0.19	0.70	0.586	2.933	1.350	0.08491
0.13	0.20	0.70	0.583	2.936	1.347	0.08517
0.13	0.21	0.70	0.591	2.939	1.343	0.08555
0.13	0.22	0.70	0.622	2.944	1.338	0.08607
0.13	0.23	0.70	0.601	2.949	1.335	0.08645
0.13	0.24	0.70	0.597	2.952	1.333	0.08671
0.13	0.25	0.70	0.608	2.954	1.330	0.08696
0.13	0.26	0.70	0.625	2.956	1.327	0.08724
0.13	0.27	0.70	0.599	2.959	1.326	0.08747
0.13	0.28	0.70	0.610	2.960	1.323	0.08765
0.13	0.29	0.70	0.615	2.963	1.320	0.08793
0.13	0.30	0.70	0.620	2.968	1.318	0.08832
0.13	0.31	0.70	0.588	2.968	1.316	0.08846
0.13	0.32	0.70	0.588	2.972	1.313	0.08877
0.13	0.33	0.70	0.634	2.975	1.311	0.08906
0.13	0.34	0.70	0.591	2.977	1.311	0.08918
0.13	0.35	0.70	0.580	2.980	1.310	0.08934
0.13	0.36	0.70	0.611	2.983	1.308	0.08962
0.13	0.37	0.70	0.599	2.983	1.307	0.08967
0.13	0.38	0.70	0.619	2.987	1.307	0.08989
0.13	0.39	0.70	0.597	2.988	1.306	0.09000
0.13	0.40	0.70	0.578	2.990	1.307	0.09005
0.13	0.41	0.70	0.621	2.993	1.305	0.09031
0.13	0.42	0.70	0.590	2.998	1.305	0.09055
0.13	0.43	0.70	0.612	3.000	1.304	0.09074
0.13	0.44	0.70	0.589	3.005	1.305	0.09094
0.13	0.45	0.70	0.622	3.010	1.306	0.09117
0.13	0.46	0.70	0.620	3.018	1.306	0.09159
0.13	0.47	0.70	0.595	3.025	1.303	0.09209
0.13	0.48	0.70	0.600	3.032	1.301	0.09258
0.13	0.49	0.70	0.599	3.040	1.298	0.09314
0.13	0.50	0.70	0.621	3.049	1.295	0.09374
0.13	0.51	0.70	0.605	3.055	1.289	0.09435
0.13	0.52	0.70	0.606	3.058	1.288	0.09460
0.13	0.53	0.70	0.601	3.062	1.285	0.09496
0.13	0.54	0.70	0.612	3.066	1.284	0.09518
0.13	0.55	0.70	0.631	3.068	1.285	0.09529
0.13	0.56	0.70	0.601	3.070	1.283	0.09551
0.13	0.57	0.70	0.597	3.072	1.282	0.09565
0.13	0.58	0.70	0.590	3.075	1.283	0.09574
0.13	0.59	0.70	0.641	3.078	1.282	0.09598
0.13	0.60	0.70	0.626	3.081	1.281	0.09615
0.13	0.61	0.70	0.588	3.083	1.281	0.09626
0.13	0.62	0.70	0.606	3.085	1.277	0.09657
0.13	0.63	0.70	0.615	3.087	1.277	0.09668
0.13	0.64	0.70	0.617	3.089	1.277	0.09677
0.13	0.65	0.70	0.591	3.089	1.277	0.09680
0.13	0.66	0.70	0.624	3.090	1.277	0.09682
0.13	0.67	0.70	0.609	3.091	1.277	0.09689
0.13	0.68	0.70	0.620	3.091	1.279	0.09681
0.13	0.69	0.70	0.631	3.092	1.277	0.09692
0.13	0.70	0.70	0.619	3.093	1.278	0.09695
0.13	0.71	0.70	0.615	3.093	1.279	0.09690
0.13	0.72	0.70	0.639	3.096	1.281	0.09694
0.13	0.73	0.70	0.613	3.098	1.284	0.09688
0.13	0.74	0.70	0.627	3.100	1.287	0.09689
0.13	0.75	0.70	0.610	3.103	1.287	0.09703
0.13	0.76	0.70	0.631	3.104	1.291	0.09691
0.13	0.77	0.70	0.592	3.108	1.292	0.09707
0.13	0.78	0.70	0.598	3.111	1.297	0.09700
0.13	0.79	0.70	0.597	3.112	1.298	0.09702
0.13	0.80	0.70	0.602	3.114	1.300	0.09702
0.13	0.81	0.70	0.624	3.112	1.302	0.09681
0.13	0.82	0.70	0.620	3.110	1.303	0.09664
0.13	0.83	0.70	0.626	3.109	1.303	0.09660
0.13	0.84	0.70	0.623	3.105	1.302	0.09647
0.13	0.85	0.70	0.594	3.103	1.303	0.09632
0.13	0.86	0.70	0.631	3.105	1.303	0.09635
0.13	0.87	0.70	0.630	3.106	1.304	0.09639
0.13	0.88	0.70	0.597	3.108	1.303	0.09653
0.13	0.89	0.70	0.607	3.112	1.304	0.09668
0.13	0.90	0.70	0.627	3.116	1.307	0.09678
0.13	0.91	0.70	0.628	3.122	1.312	0.09689
0.13	0.92	0.70	0.625	3.132	1.319	0.09705
0.13	0.93	0.70	0.638	3.139	1.320	0.09740
0.13	0.94	0.70	0.614	3.142	1.319	0.09756
0.13	0.95	0.70	0.612	3.144	1.314	0.09792
0.13	0.96	0.70	0.590	3.148	1.313	0.09820
0.13	0.97	0.70	0.612	3.158	1.313	0.09877
0.13	0.98	0.70	0.596	3.172	1.317	0.09926
0.13	0.99	0.70	0.613	3.192	1.320	0.10022
0.13	1.00	0.70	0.613	3.179	1.347	0.09820
0.14	0.01	0.70	0.577	2.833	1.372	0.07839
0.14	0.02	0.70	0.593	2.830	1.362	0.07876
0.14	0.03	0.70	0.615	2.832	1.361	0.07892
0.14	0.04	0.70	0.576	2.839	1.365	0.07910
0.14	0.05	0.70	0.596	2.851	1.372	0.07938
0.14	0.06	0.70	0.587	2.870	1.388	0.07963
0.14	0.07	0.70	0.614	2.882	1.395	0.07994
0.14	0.08	0.70	0.610	2.888	1.395	0.08023
0.14	0.09	0.70	0.596	2.896	1.396	0.08062
0.14	0.10	0.70	0.577	2.899	1.393	0.08096
0.14	0.11	0.70	0.617	2.900	1.385	0.08137
0.14	0.12	0.70	0.610	2.906	1.382	0.08185
0.14	0.13	0.70	0.612	2.909	1.377	0.08225
0.14	0.14	0.70	0.617	2.911	1.372	0.08260
0.14	0.15	0.70	0.581	2.915	1.367	0.08307
0.14	0.16	0.70	0.614	2.917	1.362	0.08342
0.14	0.17	0.70	0.578	2.919	1.358	0.08373
0.14	0.18	0.70	0.610	2.923	1.351	0.08426
0.14	0.19	0.70	0.586	2.928	1.348	0.08470
0.14	0.20	0.70	0.597	2.930	1.343	0.08510
0.14	0.21	0.70	0.585	2.935	1.338	0.08554
0.14	0.22	0.70	0.580	2.937	1.335	0.08581
0.14	0.23	0.70	0.574	2.942	1.332	0.08622
0.14	0.24	0.70	0.575	2.945	1.330	0.08649
0.14	0.25	0.70	0.613	2.947	1.327	0.08677
0.14	0.26	0.70	0.586	2.950	1.324	0.08709
0.14	0.27	0.70	0.622	2.952	1.321	0.08732
0.14	0.28	0.70	0.616	2.956	1.320	0.08759
0.14	0.29	0.70	0.613	2.958	1.318	0.08776
0.14	0.30	0.70	0.581	2.961	1.314	0.08811
0.14	0.31	0.70	0.577	2.964	1.314	0.08830
0.14	0.32	0.70	0.619	2.967	1.313	0.08850
0.14	0.33	0.70	0.605	2.970	1.310	0.08882
0.14	0.34	0.70	0.598	2.973	1.309	0.08900
0.14	0.35	0.70	0.616	2.975	1.308	0.08915
0.14	0.36	0.70	0.627	2.978	1.306	0.08942
0.14	0.37	0.70	0.593	2.979	1.305	0.08958
0.14	0.38	0.70	0.613	2.982	1.305	0.08970
0.14	0.39	0.70	0.597	2.983	1.304	0.08983
0.14	0.40	0.70	0.605	2.987	1.303	0.09006
0.14	0.41	0.70	0.580	2.990	1.303	0.09024
0.14	0.42	0.70	0.621	2.994	1.302	0.09047
0.14	0.43	0.70	0.589	2.998	1.301	0.09076
0.14	0.44	0.70	0.587	3.007	1.305	0.09103
0.14	0.45	0.70	0.586	3.012	1.303	0.09143
0.14	0.46	0.70	0.590	3.019	1.302	0.09179
0.14	0.47	0.70	0.620	3.029	1.299	0.09252
0.14	0.48	0.70	0.607	3.039	1.293	0.09331
0.14	0.49	0.70	0.588	3.047	1.287	0.09405
0.14	0.50	0.70	0.614	3.054	1.283	0.09462
0.14	0.51	0.70	0.581	3.059	1.281	0.09494
0.14	0.52	0.70	0.596	3.063	1.279	0.09532
0.14	0.53	0.70	0.599	3.067	1.276	0.09564
0.14	0.54	0.70	0.615	3.069	1.275	0.09582
0.14	0.55	0.70	0.604	3.071	1.275	0.09588
0.14	0.56	0.70	0.593	3.073	1.276	0.09600
0.14	0.57	0.70	0.584	3.075	1.274	0.09619
0.14	0.58	0.70	0.611	3.079	1.273	0.09643
0.14	0.59	0.70	0.583	3.081	1.274	0.09652
0.14	0.60	0.70	0.593	3.084	1.272	0.09673
0.14	0.61	0.70	0.658	3.089	1.272	0.09701
0.14	0.62	0.70	0.590	3.088	1.270	0.09704
0.14	0.63	0.70	0.622	3.089	1.271	0.09709
0.14	0.64	0.70	0.583	3.089	1.270	0.09713
0.14	0.65	0.70	0.621	3.090	1.272	0.09709
0.14	0.66	0.70	0.633	3.090	1.273	0.09703
0.14	0.67	0.70	0.623	3.090	1.273	0.09703
0.14	0.68	0.70	0.589	3.090	1.274	0.09697
0.14	0.69	0.70	0.633	3.090	1.277	0.09682
0.14	0.70	0.70	0.628	3.090	1.277	0.09679
0.14	0.71	0.70	0.586	3.090	1.279	0.09673
0.14	0.72	0.70	0.631	3.093	1.281	0.09679
0.14	0.73	0.70	0.592	3.095	1.284	0.09678
0.14	0.74	0.70	0.625	3.097	1.285	0.09680
0.14	0.75	0.70	0.602	3.100	1.289	0.09678
0.14	0.76	0.70	0.628	3.103	1.289	0.09698
0.14	0.77	0.70	0.612	3.105	1.293	0.09685
0.14	0.78	0.70	0.621	3.107	1.294	0.09687
0.14	0.79	0.70	0.604	3.112	1.296	0.09710
0.14	0.80	0.70	0.628	3.112	1.297	0.09706
0.14	0.81	0.70	0.613	3.111	1.298	0.09692
0.14	0.82	0.70	0.620	3.109	1.300	0.09677
0.14	0.83	0.70	0.610	3.105	1.301	0.09648
0.14	0.84	0.70	0.623	3.103	1.300	0.09643
0.14	0.85	0.70	0.589	3.102	1.300	0.09638
0.14	0.86	0.70	0.589	3.103	1.299	0.09648
0.14	0.87	0.70	0.593	3.103	1.300	0.09643
0.14	0.88	0.70	0.625	3.103	1.301	0.09641
0.14	0.89	0.70	0.628	3.106	1.300	0.09659
0.14	0.90	0.70	0.605	3.109	1.301	0.09666
0.14	0.91	0.70	0.613	3.117	1.311	0.09662
0.14	0.92	0.70	0.591	3.127	1.318	0.09686
0.14	0.93	0.70	0.645	3.135	1.318	0.09728
0.14	0.94	0.70	0.633	3.138	1.312	0.09772
0.14	0.95	0.70	0.637	3.141	1.310	0.09797
0.14	0.96	0.70	0.608	3.141	1.310	0.09799
0.14	0.97	0.70	0.642	3.150	1.307	0.09859
0.14	0.98	0.70	0.602	3.166	1.312	0.09922
0.14	0.99	0.70	0.596	3.189	1.314	0.10032
0.14	1.00	0.70	0.602	3.184	1.341	0.09878
0.15	0.01	0.70	0.582	2.823	1.371	0.07797
0.15	0.02	0.70	0.582	2.819	1.362	0.07821
0.15	0.03	0.70	0.572	2.823	1.360	0.07849
0.15	0.04	0.70	0.581	2.832	1.365	0.07873
0.15	0.05	0.70	0.588	2.846	1.376	0.07892
0.15	0.06	0.70	0.570	2.864	1.389	0.07924
0.15	0.07	0.70	0.604	2.875	1.394	0.07963
0.15	0.08	0.70	0.614	2.881	1.393	0.07996
0.15	0.09	0.70	0.597	2.889	1.396	0.08029
0.15	0.10	0.70	0.580	2.891	1.390	0.08063
0.15	0.11	0.70	0.600	2.893	1.384	0.08109
0.15	0.12	0.70	0.605	2.901	1.384	0.08153
0.15	0.13	0.70	0.612	2.903	1.377	0.08190
0.15	0.14	0.70	0.610	2.907	1.373	0.08235
0.15	0.15	0.70	0.582	2.910	1.365	0.08293
0.15	0.16	0.70	0.616	2.912	1.358	0.08336
0.15	0.17	0.70	0.582	2.914	1.354	0.08368
0.15	0.18	0.70	0.616	2.919	1.349	0.08413
0.15	0.19	0.70	0.575	2.922	1.345	0.08451
0.15	0.20	0.70	0.602	2.926	1.341	0.08499
0.15	0.21	0.70	0.592	2.930	1.337	0.08533
0.15	0.22	0.70	0.584	2.933	1.334	0.08567
0.15	0.23	0.70	0.617	2.936	1.330	0.08600
0.15	0.24	0.70	0.615	2.940	1.327	0.08636
0.15	0.25	0.70	0.605	2.941	1.324	0.08657
0.15	0.26	0.70	0.612	2.943	1.321	0.08684
0.15	0.27	0.70	0.617	2.945	1.321	0.08692
0.15	0.28	0.70	0.582	2.949	1.317	0.08733
0.15	0.29	0.70	0.585	2.951	1.315	0.08755
0.15	0.30	0.70	0.611	2.954	1.313	0.08781
0.15	0.31	0.70	0.585	2.957	1.312	0.08803
0.15	0.32	0.70	0.614	2.961	1.309	0.08840
0.15	0.33	0.70	0.582	2.963	1.309	0.08853
0.15	0.34	0.70	0.580	2.967	1.307	0.08879
0.15	0.35	0.70	0.597	2.969	1.307	0.08889
0.15	0.36	0.70	0.622	2.971	1.306	0.08908
0.15	0.37	0.70	0.583	2.975	1.303	0.08944
0.15	0.38	0.70	0.620	2.977	1.304	0.08949
0.15	0.39	0.70	0.600	2.981	1.301	0.08987
0.15	0.40	0.70	0.601	2.985	1.299	0.09014
0.15	0.41	0.70	0.604	2.989	1.299	0.09035
0.15	0.42	0.70	0.593	2.993	1.299	0.09059
0.15	0.43	0.70	0.630	2.998	1.301	0.09077
0.15	0.44	0.70	0.612	3.006	1.299	0.09124
0.15	0.45	0.70	0.607	3.014	1.299	0.09173
0.15	0.46	0.70	0.618	3.024	1.297	0.09231
0.15	0.47	0.70	0.593	3.035	1.288	0.09338
0.15	0.48	0.70	0.596	3.042	1.284	0.09397
0.15	0.49	0.70	0.607	3.049	1.279	0.09458
0.15	0.50	0.70	0.609	3.055	1.275	0.09503
0.15	0.51	0.70	0.620	3.061	1.273	0.09550
0.15	0.52	0.70	0.605	3.066	1.269	0.09596
0.15	0.53	0.70	0.620	3.069	1.270	0.09606
0.15	0.54	0.70	0.585	3.073	1.268	0.09631
0.15	0.55	0.70	0.581	3.074	1.268	0.09644
0.15	0.56	0.70	0.603	3.075	1.268	0.09648
0.15	0.57	0.70	0.621	3.078	1.269	0.09657
0.15	0.58	0.70	0.615	3.081	1.268	0.09682
0.15	0.59	0.70	0.600	3.084	1.265	0.09711
0.15	0.60	0.70	0.598	3.086	1.266	0.09712
0.15	0.61	0.70	0.626	3.087	1.267	0.09719
0.15	0.62	0.70	0.586	3.086	1.266	0.09717
0.15	0.63	0.70	0.612	3.088	1.265	0.09730
0.15	0.64	0.70	0.594	3.088	1.266	0.09726
0.15	0.65	0.70	0.583	3.089	1.268	0.09720
0.15	0.66	0.70	0.609	3.087	1.269	0.09708
0.15	0.67	0.70	0.635	3.087	1.270	0.09700
0.15	0.68	0.70	0.614	3.087	1.271	0.09693
0.15	0.69	0.70	0.632	3.086	1.274	0.09676
0.15	0.70	0.70	0.602	3.088	1.277	0.09672
0.15	0.71	0.70	0.606	3.088	1.277	0.09674
0.15	0.72	0.70	0.608	3.089	1.280	0.09662
0.15	0.73	0.70	0.634	3.092	1.284	0.09661
0.15	0.74	0.70	0.604	3.094	1.288	0.09650
0.15	0.75	0.70	0.619	3.098	1.288	0.09675
0.15	0.76	0.70	0.585	3.101	1.290	0.09679
0.15	0.77	0.70	0.599	3.104	1.292	0.09682
0.15	0.78	0.70	0.594	3.108	1.293	0.09702
0.15	0.79	0.70	0.639	3.110	1.295	0.09703
0.15	0.80	0.70	0.606	3.108	1.295	0.09697
0.15	0.81	0.70	0.624	3.106	1.298	0.09665
0.15	0.82	0.70	0.605	3.105	1.300	0.09656
0.15	0.83	0.70	0.614	3.102	1.301	0.09632
0.15	0.84	0.70	0.585	3.100	1.299	0.09631
0.15	0.85	0.70	0.629	3.100	1.298	0.09631
0.15	0.86	0.70	0.608	3.099	1.298	0.09630
0.15	0.87	0.70	0.601	3.099	1.297	0.09638
0.15	0.88	0.70	0.607	3.097	1.297	0.09623
0.15	0.89	0.70	0.614	3.099	1.299	0.09623
0.15	0.90	0.70	0.600	3.102	1.298	0.09645
0.15	0.91	0.70	0.604	3.109	1.303	0.09659
0.15	0.92	0.70	0.631	3.119	1.310	0.09678
0.15	0.93	0.70	0.635	3.127	1.314	0.09702
0.15	0.94	0.70	0.632	3.133	1.308	0.09759
0.15	0.95	0.70	0.591	3.134	1.307	0.09773
0.15	0.96	0.70	0.618	3.139	1.304	0.09810
0.15	0.97	0.70	0.616	3.148	1.304	0.09865
0.15	0.98	0.70	0.627	3.161	1.307	0.09918
0.15	0.99	0.70	0.634	3.182	1.311	0.10007
0.15	1.00	0.70	0.631	3.177	1.333	0.09878
0.16	0.01	0.70	0.596	2.813	1.369	0.07752
0.16	0.02	0.70	0.609	2.812	1.361	0.07783
0.16	0.03	0.70	0.613	2.817	1.358	0.07823
0.16	0.04	0.70	0.572	2.826	1.365	0.07841
0.16	0.05	0.70	0.614	2.845	1.380	0.07869
0.16	0.06	0.70	0.612	2.860	1.390	0.07900
0.16	0.07	0.70	0.617	2.869	1.394	0.07925
0.16	0.08	0.70	0.612	2.874	1.393	0.07961
0.16	0.09	0.70	0.590	2.882	1.394	0.07996
0.16	0.10	0.70	0.606	2.884	1.388	0.08037
0.16	0.11	0.70	0.607	2.890	1.384	0.08088
0.16	0.12	0.70	0.577	2.896	1.385	0.08117
0.16	0.13	0.70	0.577	2.898	1.377	0.08164
0.16	0.14	0.70	0.598	2.902	1.371	0.08215
0.16	0.15	0.70	0.616	2.903	1.363	0.08263
0.16	0.16	0.70	0.591	2.906	1.357	0.08305
0.16	0.17	0.70	0.573	2.909	1.351	0.08357
0.16	0.18	0.70	0.595	2.913	1.345	0.08405
0.16	0.19	0.70	0.584	2.916	1.341	0.08440
0.16	0.20	0.70	0.619	2.921	1.338	0.08485
0.16	0.21	0.70	0.580	2.924	1.334	0.08520
0.16	0.22	0.70	0.594	2.929	1.329	0.08568
0.16	0.23	0.70	0.617	2.930	1.328	0.08582
0.16	0.24	0.70	0.574	2.933	1.323	0.08620
0.16	0.25	0.70	0.613	2.935	1.322	0.08637
0.16	0.26	0.70	0.618	2.936	1.320	0.08654
0.16	0.27	0.70	0.617	2.940	1.317	0.08689
0.16	0.28	0.70	0.589	2.943	1.316	0.08706
0.16	0.29	0.70	0.586	2.945	1.312	0.08742
0.16	0.30	0.70	0.619	2.950	1.311	0.08767
0.16	0.31	0.70	0.593	2.953	1.309	0.08796
0.16	0.32	0.70	0.589	2.956	1.308	0.08819
0.16	0.33	0.70	0.623	2.959	1.305	0.08845
0.16	0.34	0.70	0.603	2.962	1.304	0.08871
0.16	0.35	0.70	0.617	2.964	1.304	0.08879
0.16	0.36	0.70	0.618	2.967	1.302	0.08908
0.16	0.37	0.70	0.582	2.972	1.301	0.08940
0.16	0.38	0.70	0.615	2.975	1.299	0.08961
0.16	0.39	0.70	0.609	2.980	1.297	0.08995
0.16	0.40	0.70	0.614	2.984	1.297	0.09021
0.16	0.41	0.70	0.586	2.987	1.296	0.09041
0.16	0.42	0.70	0.596	2.993	1.297	0.09071
0.16	0.43	0.70	0.639	2.999	1.297	0.09100
0.16	0.44	0.70	0.606	3.008	1.298	0.09141
0.16	0.45	0.70	0.595	3.018	1.294	0.09216
0.16	0.46	0.70	0.586	3.028	1.287	0.09304
0.16	0.47	0.70	0.606	3.037	1.280	0.09386
0.16	0.48	0.70	0.600	3.046	1.275	0.09456
0.16	0.49	0.70	0.605	3.053	1.272	0.09509
0.16	0.50	0.70	0.600	3.058	1.268	0.09554
0.16	0.51	0.70	0.607	3.063	1.268	0.09582
0.16	0.52	0.70	0.590	3.067	1.266	0.09611
0.16	0.53	0.70	0.598	3.070	1.264	0.09637
0.16	0.54	0.70	0.601	3.073	1.263	0.09657
0.16	0.55	0.70	0.631	3.076	1.262	0.09679
0.16	0.56	0.70	0.593	3.078	1.262	0.09691
0.16	0.57	0.70	0.625	3.080	1.262	0.09700
0.16	0.58	0.70	0.606	3.081	1.263	0.09705
0.16	0.59	0.70	0.622	3.082	1.262	0.09712
0.16	0.60	0.70	0.615	3.084	1.264	0.09715
0.16	0.61	0.70	0.628	3.084	1.265	0.09714
0.16	0.62	0.70	0.626	3.084	1.262	0.09726
0.16	0.63	0.70	0.620	3.084	1.262	0.09721
0.16	0.64	0.70	0.623	3.084	1.264	0.09717
0.16	0.65	0.70	0.632	3.084	1.265	0.09709
0.16	0.66	0.70	0.591	3.085	1.268	0.09700
0.16	0.67	0.70	0.584	3.085	1.269	0.09698
0.16	0.68	0.70	0.601	3.086	1.272	0.09684
0.16	0.69	0.70	0.627	3.086	1.273	0.09685
0.16	0.70	0.70	0.630	3.086	1.274	0.09678
0.16	0.71	0.70	0.626	3.088	1.276	0.09676
0.16	0.72	0.70	0.627	3.091	1.279	0.09677
0.16	0.73	0.70	0.628	3.091	1.285	0.09652
0.16	0.74	0.70	0.620	3.093	1.286	0.09655
0.16	0.75	0.70	0.620	3.094	1.290	0.09643
0.16	0.76	0.70	0.596	3.099	1.292	0.09663
0.16	0.77	0.70	0.601	3.101	1.292	0.09666
0.16	0.78	0.70	0.591	3.105	1.294	0.09681
0.16	0.79	0.70	0.619	3.104	1.296	0.09668
0.16	0.80	0.70	0.594	3.104	1.299	0.09651
0.16	0.81	0.70	0.610	3.101	1.300	0.09632
0.16	0.82	0.70	0.603	3.102	1.301	0.09632
0.16	0.83	0.70	0.609	3.098	1.300	0.09617
0.16	0.84	0.70	0.605	3.096	1.300	0.09605
0.16	0.85	0.70	0.610	3.093	1.298	0.09596
0.16	0.86	0.70	0.586	3.089	1.299	0.09573
0.16	0.87	0.70	0.611	3.092	1.297	0.09599
0.16	0.88	0.70	0.649	3.091	1.299	0.09581
0.16	0.89	0.70	0.605	3.091	1.297	0.09591
0.16	0.90	0.70	0.588	3.092	1.299	0.09587
0.16	0.91	0.70	0.639	3.097	1.302	0.09601
0.16	0.92	0.70	0.612	3.107	1.305	0.09641
0.16	0.93	0.70	0.624	3.115	1.307	0.09673
0.16	0.94	0.70	0.602	3.121	1.306	0.09708
0.16	0.95	0.70	0.629	3.127	1.304	0.09750
0.16	0.96	0.70	0.622	3.130	1.300	0.09784
0.16	0.97	0.70	0.630	3.143	1.301	0.09852
0.16	0.98	0.70	0.603	3.158	1.301	0.09928
0.16	0.99	0.70	0.616	3.176	1.308	0.09992
0.16	1.00	0.70	0.603	3.175	1.330	0.09878
0.17	0.01	0.70	0.617	2.806	1.369	0.07716
0.17	0.02	0.70	0.604	2.803	1.361	0.07736
0.17	0.03	0.70	0.571	2.810	1.359	0.07782
0.17	0.04	0.70	0.612	2.818	1.365	0.07798
0.17	0.05	0.70	0.574	2.840	1.382	0.07830
0.17	0.06	0.70	0.605	2.854	1.391	0.07863
0.17	0.07	0.70	0.606	2.862	1.393	0.07891
0.17	0.08	0.70	0.580	2.868	1.392	0.07933
0.17	0.09	0.70	0.607	2.876	1.393	0.07968
0.17	0.10	0.70	0.602	2.878	1.388	0.08009
0.17	0.11	0.70	0.612	2.885	1.386	0.08055
0.17	0.12	0.70	0.613	2.891	1.382	0.08104
0.17	0.13	0.70	0.570	2.893	1.376	0.08143
0.17	0.14	0.70	0.610	2.897	1.369	0.08203
0.17	0.15	0.70	0.585	2.898	1.360	0.08250
0.17	0.16	0.70	0.620	2.901	1.354	0.08298
0.17	0.17	0.70	0.580	2.903	1.349	0.08332
0.17	0.18	0.70	0.610	2.908	1.343	0.08389
0.17	0.19	0.70	0.620	2.911	1.340	0.08424
0.17	0.20	0.70	0.581	2.916	1.336	0.08469
0.17	0.21	0.70	0.604	2.919	1.332	0.08501
0.17	0.22	0.70	0.598	2.922	1.328	0.08537
0.17	0.23	0.70	0.620	2.926	1.326	0.08567
0.17	0.24	0.70	0.596	2.927	1.322	0.08593
0.17	0.25	0.70	0.586	2.929	1.320	0.08613
0.17	0.26	0.70	0.595	2.931	1.317	0.08638
0.17	0.27	0.70	0.601	2.933	1.315	0.08660
0.17	0.28	0.70	0.576	2.938	1.312	0.08703
0.17	0.29	0.70	0.624	2.941	1.312	0.08713
0.17	0.30	0.70	0.615	2.945	1.309	0.08754
0.17	0.31	0.70	0.575	2.948	1.308	0.08775
0.17	0.32	0.70	0.637	2.953	1.305	0.08817
0.17	0.33	0.70	0.616	2.956	1.303	0.08841
0.17	0.34	0.70	0.590	2.959	1.301	0.08865
0.17	0.35	0.70	0.616	2.963	1.300	0.08891
0.17	0.36	0.70	0.599	2.966	1.298	0.08917
0.17	0.37	0.70	0.586	2.970	1.296	0.08948
0.17	0.38	0.70	0.594	2.975	1.296	0.08977
0.17	0.39	0.70	0.622	2.979	1.294	0.09011
0.17	0.40	0.70	0.617	2.983	1.294	0.09025
0.17	0.41	0.70	0.579	2.988	1.293	0.09060
0.17	0.42	0.70	0.599	2.993	1.293	0.09089
0.17	0.43	0.70	0.587	3.001	1.295	0.09121
0.17	0.44	0.70	0.619	3.012	1.291	0.09196
0.17	0.45	0.70	0.608	3.020	1.287	0.09263
0.17	0.46	0.70	0.623	3.031	1.277	0.09367
0.17	0.47	0.70	0.607	3.040	1.271	0.09442
0.17	0.48	0.70	0.605	3.047	1.267	0.09503
0.17	0.49	0.70	0.612	3.052	1.265	0.09541
0.17	0.50	0.70	0.613	3.059	1.263	0.09581
0.17	0.51	0.70	0.589	3.064	1.262	0.09620
0.17	0.52	0.70	0.594	3.068	1.259	0.09652
0.17	0.53	0.70	0.593	3.071	1.258	0.09675
0.17	0.54	0.70	0.609	3.075	1.259	0.09688
0.17	0.55	0.70	0.605	3.077	1.259	0.09703
0.17	0.56	0.70	0.619	3.079	1.259	0.09711
0.17	0.57	0.70	0.597	3.079	1.259	0.09714
0.17	0.58	0.70	0.624	3.079	1.259	0.09708
0.17	0.59	0.70	0.632	3.079	1.259	0.09714
0.17	0.60	0.70	0.623	3.080	1.259	0.09715
0.17	0.61	0.70	0.596	3.081	1.261	0.09713
0.17	0.62	0.70	0.588	3.080	1.261	0.09711
0.17	0.63	0.70	0.598	3.080	1.263	0.09699
0.17	0.64	0.70	0.591	3.081	1.265	0.09694
0.17	0.65	0.70	0.609	3.081	1.267	0.09685
0.17	0.66	0.70	0.594	3.081	1.270	0.09670
0.17	0.67	0.70	0.628	3.084	1.271	0.09677
0.17	0.68	0.70	0.624	3.084	1.272	0.09671
0.17	0.69	0.70	0.660	3.084	1.275	0.09661
0.17	0.70	0.70	0.604	3.086	1.275	0.09671
0.17	0.71	0.70	0.598	3.089	1.277	0.09679
0.17	0.72	0.70	0.596	3.088	1.280	0.09660
0.17	0.73	0.70	0.601	3.089	1.282	0.09655
0.17	0.74	0.70	0.592	3.090	1.286	0.09641
0.17	0.75	0.70	0.590	3.092	1.289	0.09636
0.17	0.76	0.70	0.615	3.095	1.294	0.09633
0.17	0.77	0.70	0.599	3.096	1.294	0.09634
0.17	0.78	0.70	0.584	3.099	1.295	0.09646
0.17	0.79	0.70	0.597	3.100	1.296	0.09646
0.17	0.80	0.70	0.599	3.098	1.300	0.09613
0.17	0.81	0.70	0.611	3.095	1.301	0.09597
0.17	0.82	0.70	0.585	3.092	1.300	0.09578
0.17	0.83	0.70	0.634	3.088	1.301	0.09555
0.17	0.84	0.70	0.610	3.087	1.301	0.09553
0.17	0.85	0.70	0.590	3.086	1.301	0.09547
0.17	0.86	0.70	0.585	3.083	1.298	0.09546
0.17	0.87	0.70	0.610	3.082	1.298	0.09539
0.17	0.88	0.70	0.592	3.081	1.299	0.09532
0.17	0.89	0.70	0.591	3.083	1.299	0.09542
0.17	0.90	0.70	0.593	3.084	1.301	0.09538
0.17	0.91	0.70	0.634	3.089	1.302	0.09554
0.17	0.92	0.70	0.607	3.095	1.304	0.09580
0.17	0.93	0.70	0.600	3.104	1.304	0.09626
0.17	0.94	0.70	0.637	3.111	1.305	0.09659
0.17	0.95	0.70	0.634	3.118	1.303	0.09704
0.17	0.96	0.70	0.633	3.126	1.302	0.09758
0.17	0.97	0.70	0.606	3.137	1.301	0.09819
0.17	0.98	0.70	0.606	3.154	1.302	0.09907
0.17	0.99	0.70	0.641	3.176	1.303	0.10015
0.17	1.00	0.70	0.627	3.168	1.323	0.09882
0.18	0.01	0.70	0.578	2.798	1.367	0.07678
0.18	0.02	0.70	0.575	2.794	1.360	0.07690
0.18	0.03	0.70	0.580	2.803	1.359	0.07749
0.18	0.04	0.70	0.595	2.814	1.365	0.07772
0.18	0.05	0.70	0.579	2.836	1.383	0.07803
0.18	0.06	0.70	0.594	2.849	1.391	0.07835
0.18	0.07	0.70	0.614	2.856	1.393	0.07864
0.18	0.08	0.70	0.602	2.864	1.391	0.07914
0.18	0.09	0.70	0.611	2.868	1.391	0.07940
0.18	0.10	0.70	0.607	2.875	1.386	0.07997
0.18	0.11	0.70	0.612	2.881	1.385	0.08039
0.18	0.12	0.70	0.586	2.886	1.380	0.08088
0.18	0.13	0.70	0.592	2.888	1.375	0.08125
0.18	0.14	0.70	0.589	2.891	1.367	0.08180
0.18	0.15	0.70	0.611	2.894	1.357	0.08244
0.18	0.16	0.70	0.618	2.895	1.352	0.08277
0.18	0.17	0.70	0.581	2.899	1.346	0.08325
0.18	0.18	0.70	0.595	2.903	1.341	0.08370
0.18	0.19	0.70	0.579	2.908	1.338	0.08416
0.18	0.20	0.70	0.614	2.912	1.333	0.08456
0.18	0.21	0.70	0.602	2.914	1.329	0.08489
0.18	0.22	0.70	0.617	2.917	1.326	0.08515
0.18	0.23	0.70	0.581	2.920	1.323	0.08551
0.18	0.24	0.70	0.619	2.921	1.321	0.08567
0.18	0.25	0.70	0.599	2.924	1.318	0.08598
0.18	0.26	0.70	0.612	2.926	1.316	0.08621
0.18	0.27	0.70	0.610	2.930	1.313	0.08657
0.18	0.28	0.70	0.575	2.933	1.312	0.08677
0.18	0.29	0.70	0.621	2.936	1.309	0.08706
0.18	0.30	0.70	0.602	2.939	1.307	0.08732
0.18	0.31	0.70	0.602	2.945	1.304	0.08775
0.18	0.32	0.70	0.617	2.949	1.302	0.08806
0.18	0.33	0.70	0.611	2.953	1.300	0.08843
0.18	0.34	0.70	0.604	2.957	1.298	0.08869
0.18	0.35	0.70	0.575	2.960	1.296	0.08896
0.18	0.36	0.70	0.577	2.964	1.295	0.08923
0.18	0.37	0.70	0.616	2.969	1.295	0.08949
0.18	0.38	0.70	0.607	2.973	1.292	0.08982
0.18	0.39	0.70	0.619	2.976	1.293	0.09001
0.18	0.40	0.70	0.610	2.983	1.292	0.09043
0.18	0.41	0.70	0.625	2.989	1.290	0.09079
0.18	0.42	0.70	0.595	2.995	1.288	0.09121
0.18	0.43	0.70	0.589	3.001	1.290	0.09147
0.18	0.44	0.70	0.618	3.012	1.286	0.09224
0.18	0.45	0.70	0.621	3.023	1.278	0.09321
0.18	0.46	0.70	0.609	3.033	1.272	0.09405
0.18	0.47	0.70	0.587	3.042	1.264	0.09488
0.18	0.48	0.70	0.609	3.048	1.262	0.09532
0.18	0.49	0.70	0.583	3.055	1.259	0.09581
0.18	0.50	0.70	0.582	3.059	1.257	0.09618
0.18	0.51	0.70	0.606	3.063	1.256	0.09643
0.18	0.52	0.70	0.604	3.067	1.254	0.09673
0.18	0.53	0.70	0.589	3.072	1.255	0.09692
0.18	0.54	0.70	0.616	3.074	1.253	0.09717
0.18	0.55	0.70	0.590	3.078	1.254	0.09730
0.18	0.56	0.70	0.603	3.079	1.256	0.09728
0.18	0.57	0.70	0.584	3.079	1.258	0.09717
0.18	0.58	0.70	0.603	3.077	1.257	0.09710
0.18	0.59	0.70	0.630	3.077	1.256	0.09717
0.18	0.60	0.70	0.623	3.077	1.258	0.09707
0.18	0.61	0.70	0.582	3.076	1.259	0.09698
0.18	0.62	0.70	0.623	3.077	1.260	0.09697
0.18	0.63	0.70	0.624	3.075	1.262	0.09673
0.18	0.64	0.70	0.592	3.076	1.265	0.09666
0.18	0.65	0.70	0.622	3.078	1.266	0.09674
0.18	0.66	0.70	0.627	3.080	1.268	0.09672
0.18	0.67	0.70	0.625	3.081	1.273	0.09657
0.18	0.68	0.70	0.616	3.081	1.272	0.09657
0.18	0.69	0.70	0.607	3.081	1.273	0.09655
0.18	0.70	0.70	0.619	3.082	1.274	0.09653
0.18	0.71	0.70	0.611	3.084	1.277	0.09650
0.18	0.72	0.70	0.629	3.087	1.279	0.09657
0.18	0.73	0.70	0.597	3.088	1.282	0.09645
0.18	0.74	0.70	0.636	3.089	1.285	0.09638
0.18	0.75	0.70	0.586	3.090	1.290	0.09624
0.18	0.76	0.70	0.610	3.092	1.295	0.09610
0.18	0.77	0.70	0.590	3.095	1.295	0.09624
0.18	0.78	0.70	0.594	3.096	1.299	0.09609
0.18	0.79	0.70	0.626	3.093	1.298	0.09599
0.18	0.80	0.70	0.603	3.091	1.298	0.09589
0.18	0.81	0.70	0.606	3.087	1.301	0.09552
0.18	0.82	0.70	0.629	3.083	1.300	0.09536
0.18	0.83	0.70	0.602	3.080	1.300	0.09518
0.18	0.84	0.70	0.618	3.077	1.300	0.09505
0.18	0.85	0.70	0.602	3.076	1.300	0.09498
0.18	0.86	0.70	0.627	3.074	1.299	0.09493
0.18	0.87	0.70	0.615	3.072	1.297	0.09492
0.18	0.88	0.70	0.628	3.073	1.296	0.09498
0.18	0.89	0.70	0.635	3.073	1.298	0.09491
0.18	0.90	0.70	0.605	3.075	1.301	0.09490
0.18	0.91	0.70	0.588	3.080	1.304	0.09500
0.18	0.92	0.70	0.602	3.087	1.304	0.09538
0.18	0.93	0.70	0.635	3.095	1.305	0.09575
0.18	0.94	0.70	0.626	3.102	1.304	0.09618
0.18	0.95	0.70	0.639	3.112	1.305	0.09663
0.18	0.96	0.70	0.646	3.119	1.304	0.09710
0.18	0.97	0.70	0.602	3.132	1.302	0.09788
0.18	0.98	0.70	0.620	3.147	1.300	0.09879
0.18	0.99	0.70	0.611	3.171	1.301	0.09999
0.18	1.00	0.70	0.631	3.162	1.326	0.09831
0.19	0.01	0.70	0.580	2.791	1.364	0.07655
0.19	0.02	0.70	0.584	2.787	1.359	0.07658
0.19	0.03	0.70	0.596	2.797	1.358	0.07719
0.19	0.04	0.70	0.591	2.808	1.366	0.07741
0.19	0.05	0.70	0.570	2.833	1.386	0.07777
0.19	0.06	0.70	0.613	2.844	1.392	0.07802
0.19	0.07	0.70	0.582	2.852	1.393	0.07843
0.19	0.08	0.70	0.571	2.858	1.391	0.07887
0.19	0.09	0.70	0.592	2.865	1.389	0.07931
0.19	0.10	0.70	0.623	2.872	1.386	0.07980
0.19	0.11	0.70	0.603	2.878	1.382	0.08034
0.19	0.12	0.70	0.609	2.880	1.379	0.08063
0.19	0.13	0.70	0.586	2.885	1.371	0.08128
0.19	0.14	0.70	0.593	2.886	1.365	0.08162
0.19	0.15	0.70	0.576	2.888	1.356	0.08219
0.19	0.16	0.70	0.599	2.890	1.349	0.08265
0.19	0.17	0.70	0.617	2.895	1.344	0.08312
0.19	0.18	0.70	0.606	2.899	1.340	0.08354
0.19	0.19	0.70	0.606	2.903	1.335	0.08399
0.19	0.20	0.70	0.614	2.906	1.332	0.08432
0.19	0.21	0.70	0.614	2.910	1.327	0.08477
0.19	0.22	0.70	0.590	2.913	1.323	0.08514
0.19	0.23	0.70	0.613	2.914	1.321	0.08530
0.19	0.24	0.70	0.614	2.917	1.320	0.08547
0.19	0.25	0.70	0.590	2.919	1.315	0.08581
0.19	0.26	0.70	0.578	2.922	1.313	0.08612
0.19	0.27	0.70	0.590	2.924	1.311	0.08631
0.19	0.28	0.70	0.615	2.928	1.309	0.08664
0.19	0.29	0.70	0.609	2.934	1.306	0.08706
0.19	0.30	0.70	0.603	2.938	1.305	0.08733
0.19	0.31	0.70	0.614	2.942	1.302	0.08768
0.19	0.32	0.70	0.610	2.944	1.301	0.08787
0.19	0.33	0.70	0.598	2.949	1.297	0.08831
0.19	0.34	0.70	0.614	2.954	1.295	0.08869
0.19	0.35	0.70	0.625	2.958	1.295	0.08891
0.19	0.36	0.70	0.584	2.961	1.293	0.08914
0.19	0.37	0.70	0.587	2.967	1.292	0.08952
0.19	0.38	0.70	0.609	2.970	1.290	0.08980
0.19	0.39	0.70	0.609	2.977	1.289	0.09019
0.19	0.40	0.70	0.613	2.985	1.288	0.09070
0.19	0.41	0.70	0.602	2.990	1.287	0.09099
0.19	0.42	0.70	0.605	2.996	1.286	0.09137
0.19	0.43	0.70	0.590	3.004	1.284	0.09193
0.19	0.44	0.70	0.598	3.015	1.281	0.09260
0.19	0.45	0.70	0.632	3.024	1.275	0.09338
0.19	0.46	0.70	0.586	3.035	1.265	0.09446
0.19	0.47	0.70	0.620	3.042	1.258	0.09515
0.19	0.48	0.70	0.604	3.050	1.255	0.09574
0.19	0.49	0.70	0.623	3.054	1.255	0.09597
0.19	0.50	0.70	0.625	3.060	1.252	0.09645
0.19	0.51	0.70	0.629	3.065	1.252	0.09666
0.19	0.52	0.70	0.588	3.070	1.252	0.09697
0.19	0.53	0.70	0.647	3.072	1.251	0.09710
0.19	0.54	0.70	0.623	3.073	1.254	0.09703
0.19	0.55	0.70	0.608	3.075	1.254	0.09716
0.19	0.56	0.70	0.590	3.075	1.257	0.09700
0.19	0.57	0.70	0.589	3.076	1.255	0.09713
0.19	0.58	0.70	0.624	3.073	1.257	0.09691
0.19	0.59	0.70	0.599	3.073	1.257	0.09687
0.19	0.60	0.70	0.581	3.072	1.259	0.09672
0.19	0.61	0.70	0.615	3.073	1.259	0.09679
0.19	0.62	0.70	0.590	3.073	1.260	0.09672
0.19	0.63	0.70	0.619	3.074	1.263	0.09667
0.19	0.64	0.70	0.591	3.073	1.263	0.09657
0.19	0.65	0.70	0.597	3.075	1.267	0.09648
0.19	0.66	0.70	0.600	3.076	1.271	0.09637
0.19	0.67	0.70	0.611	3.077	1.272	0.09637
0.19	0.68	0.70	0.582	3.078	1.274	0.09636
0.19	0.69	0.70	0.625	3.079	1.274	0.09636
0.19	0.70	0.70	0.624	3.078	1.275	0.09631
0.19	0.71	0.70	0.596	3.084	1.275	0.09662
0.19	0.72	0.70	0.646	3.084	1.278	0.09647
0.19	0.73	0.70	0.606	3.085	1.278	0.09650
0.19	0.74	0.70	0.603	3.085	1.283	0.09627
0.19	0.75	0.70	0.586	3.084	1.288	0.09602
0.19	0.76	0.70	0.587	3.088	1.291	0.09608
0.19	0.77	0.70	0.627	3.091	1.293	0.09610
0.19	0.78	0.70	0.594	3.092	1.298	0.09596
0.19	0.79	0.70	0.595	3.087	1.298	0.09564
0.19	0.80	0.70	0.624	3.084	1.299	0.09543
0.19	0.81	0.70	0.614	3.079	1.300	0.09511
0.19	0.82	0.70	0.614	3.074	1.298	0.09493
0.19	0.83	0.70	0.631	3.071	1.298	0.09477
0.19	0.84	0.70	0.592	3.065	1.299	0.09444
0.19	0.85	0.70	0.609	3.064	1.300	0.09433
0.19	0.86	0.70	0.597	3.063	1.296	0.09444
0.19	0.87	0.70	0.615	3.062	1.298	0.09434
0.19	0.88	0.70	0.625	3.063	1.297	0.09443
0.19	0.89	0.70	0.625	3.064	1.297	0.09449
0.19	0.90	0.70	0.619	3.068	1.302	0.09441
0.19	0.91	0.70	0.607	3.072	1.301	0.09469
0.19	0.92	0.70	0.593	3.079	1.304	0.09492
0.19	0.93	0.70	0.598	3.087	1.304	0.09537
0.19	0.94	0.70	0.592	3.095	1.302	0.09588
0.19	0.95	0.70	0.635	3.101	1.303	0.09618
0.19	0.96	0.70	0.594	3.112	1.303	0.09672
0.19	0.97	0.70	0.625	3.122	1.304	0.09727
0.19	0.98	0.70	0.634	3.139	1.302	0.09825
0.19	0.99	0.70	0.627	3.165	1.304	0.09951
0.19	1.00	0.70	0.628	3.160	1.326	0.09819
0.20	0.01	0.70	0.616	2.785	1.364	0.07623
0.20	0.02	0.70	0.585	2.781	1.358	0.07632
0.20	0.03	0.70	0.604	2.791	1.359	0.07682
0.20	0.04	0.70	0.603	2.805	1.368	0.07712
0.20	0.05	0.70	0.587	2.829	1.386	0.07752
0.20	0.06	0.70	0.594	2.840	1.392	0.07782
0.20	0.07	0.70	0.579	2.848	1.393	0.07823
0.20	0.08	0.70	0.581	2.853	1.391	0.07858
0.20	0.09	0.70	0.582	2.861	1.389	0.07907
0.20	0.10	0.70	0.611	2.868	1.386	0.07961
0.20	0.11	0.70	0.574	2.875	1.383	0.08018
0.20	0.12	0.70	0.615	2.878	1.377	0.08058
0.20	0.13	0.70	0.598	2.884	1.369	0.08131
0.20	0.14	0.70	0.592	2.882	1.361	0.08162
0.20	0.15	0.70	0.577	2.885	1.353	0.08217
0.20	0.16	0.70	0.602	2.888	1.347	0.08258
0.20	0.17	0.70	0.614	2.891	1.342	0.08306
0.20	0.18	0.70	0.581	2.896	1.338	0.08346
0.20	0.19	0.70	0.579	2.900	1.334	0.08389
0.20	0.20	0.70	0.613	2.902	1.328	0.08428
0.20	0.21	0.70	0.616	2.905	1.324	0.08467
0.20	0.22	0.70	0.614	2.907	1.322	0.08483
0.20	0.23	0.70	0.612	2.909	1.319	0.08513
0.20	0.24	0.70	0.584	2.911	1.317	0.08529
0.20	0.25	0.70	0.616	2.915	1.313	0.08574
0.20	0.26	0.70	0.605	2.918	1.312	0.08591
0.20	0.27	0.70	0.613	2.921	1.309	0.08623
0.20	0.28	0.70	0.615	2.925	1.307	0.08652
0.20	0.29	0.70	0.624	2.930	1.305	0.08692
0.20	0.30	0.70	0.578	2.934	1.302	0.08726
0.20	0.31	0.70	0.575	2.938	1.300	0.08759
0.20	0.32	0.70	0.613	2.940	1.298	0.08784
0.20	0.33	0.70	0.624	2.946	1.295	0.08826
0.20	0.34	0.70	0.597	2.951	1.294	0.08858
0.20	0.35	0.70	0.620	2.954	1.293	0.08883
0.20	0.36	0.70	0.614	2.961	1.291	0.08925
0.20	0.37	0.70	0.608	2.965	1.290	0.08952
0.20	0.38	0.70	0.585	2.970	1.289	0.08986
0.20	0.39	0.70	0.617	2.978	1.288	0.09031
0.20	0.40	0.70	0.609	2.984	1.286	0.09076
0.20	0.41	0.70	0.585	2.991	1.283	0.09126
0.20	0.42	0.70	0.627	3.001	1.280	0.09191
0.20	0.43	0.70	0.588	3.009	1.279	0.09239
0.20	0.44	0.70	0.612	3.018	1.270	0.09336
0.20	0.45	0.70	0.596	3.027	1.262	0.09418
0.20	0.46	0.70	0.617	3.034	1.257	0.09479
0.20	0.47	0.70	0.631	3.040	1.255	0.09523
0.20	0.48	0.70	0.586	3.046	1.253	0.09565
0.20	0.49	0.70	0.620	3.052	1.251	0.09605
0.20	0.50	0.70	0.628	3.056	1.250	0.09633
0.20	0.51	0.70	0.593	3.060	1.250	0.09656
0.20	0.52	0.70	0.597	3.066	1.252	0.09677
0.20	0.53	0.70	0.623	3.068	1.252	0.09685
0.20	0.54	0.70	0.610	3.068	1.252	0.09688
0.20	0.55	0.70	0.595	3.071	1.254	0.09691
0.20	0.56	0.70	0.599	3.070	1.256	0.09677
0.20	0.57	0.70	0.608	3.069	1.256	0.09675
0.20	0.58	0.70	0.608	3.070	1.257	0.09670
0.20	0.59	0.70	0.580	3.069	1.259	0.09655
0.20	0.60	0.70	0.595	3.068	1.259	0.09652
0.20	0.61	0.70	0.613	3.067	1.260	0.09645
0.20	0.62	0.70	0.582	3.067	1.261	0.09636
0.20	0.63	0.70	0.628	3.066	1.264	0.09618
0.20	0.64	0.70	0.622	3.068	1.265	0.09624
0.20	0.65	0.70	0.612	3.070	1.267	0.09622
0.20	0.66	0.70	0.601	3.071	1.269	0.09621
0.20	0.67	0.70	0.626	3.075	1.270	0.09636
0.20	0.68	0.70	0.593	3.075	1.273	0.09625
0.20	0.69	0.70	0.602	3.076	1.274	0.09627
0.20	0.70	0.70	0.614	3.078	1.275	0.09629
0.20	0.71	0.70	0.613	3.079	1.275	0.09636
0.20	0.72	0.70	0.599	3.083	1.276	0.09648
0.20	0.73	0.70	0.598	3.081	1.281	0.09614
0.20	0.74	0.70	0.627	3.082	1.283	0.09611
0.20	0.75	0.70	0.626	3.084	1.286	0.09609
0.20	0.76	0.70	0.632	3.085	1.288	0.09601
0.20	0.77	0.70	0.593	3.085	1.292	0.09583
0.20	0.78	0.70	0.595	3.082	1.296	0.09553
0.20	0.79	0.70	0.587	3.079	1.297	0.09524
0.20	0.80	0.70	0.589	3.075	1.300	0.09493
0.20	0.81	0.70	0.656	3.072	1.296	0.09493
0.20	0.82	0.70	0.629	3.065	1.297	0.09454
0.20	0.83	0.70	0.607	3.061	1.294	0.09448
0.20	0.84	0.70	0.602	3.058	1.295	0.09426
0.20	0.85	0.70	0.588	3.053	1.295	0.09402
0.20	0.86	0.70	0.620	3.054	1.295	0.09407
0.20	0.87	0.70	0.600	3.053	1.297	0.09389
0.20	0.88	0.70	0.602	3.055	1.295	0.09406
0.20	0.89	0.70	0.612	3.058	1.296	0.09421
0.20	0.90	0.70	0.609	3.064	1.298	0.09441
0.20	0.91	0.70	0.594	3.068	1.300	0.09453
0.20	0.92	0.70	0.602	3.073	1.302	0.09476
0.20	0.93	0.70	0.624	3.081	1.302	0.09516
0.20	0.94	0.70	0.629	3.089	1.301	0.09561
0.20	0.95	0.70	0.610	3.094	1.301	0.09588
0.20	0.96	0.70	0.595	3.105	1.301	0.09645
0.20	0.97	0.70	0.637	3.116	1.303	0.09698
0.20	0.98	0.70	0.609	3.134	1.303	0.09792
0.20	0.99	0.70	0.627	3.158	1.303	0.09924
[truncated: 8,001 more rows]
