# Supplementary material for: A study of Mandelbrot and Julia Sets via Picard–Thakur iteration with s-convexity
Source: PLoS One. 2025 Mar 21;20(3):e0315271. doi: 10.1371/journal.pone.0315271 (PMC11927917; doi:10.1371/journal.pone.0315271)
Supplement: Data 1 — (ZIP) [file pone.0315271.s001.zip › data/mandelbrot/k3/heatmaps_data/results_1.0q.tsv]

sigma	psi	rho	time	ANI	AET	NAI
0.01	0.01	1.00	0.550	3.284	1.227	0.10959
0.01	0.02	1.00	0.516	3.276	1.218	0.10955
0.01	0.03	1.00	0.491	3.271	1.215	0.10946
0.01	0.04	1.00	0.497	3.267	1.212	0.10939
0.01	0.05	1.00	0.650	3.265	1.212	0.10929
0.01	0.06	1.00	0.630	3.264	1.209	0.10933
0.01	0.07	1.00	0.648	3.261	1.209	0.10919
0.01	0.08	1.00	0.587	3.259	1.209	0.10909
0.01	0.09	1.00	0.503	3.258	1.208	0.10913
0.01	0.10	1.00	0.490	3.258	1.208	0.10908
0.01	0.11	1.00	0.483	3.258	1.208	0.10906
0.01	0.12	1.00	0.505	3.258	1.206	0.10916
0.01	0.13	1.00	0.484	3.256	1.208	0.10901
0.01	0.14	1.00	0.515	3.257	1.205	0.10917
0.01	0.15	1.00	0.484	3.257	1.205	0.10918
0.01	0.16	1.00	0.494	3.255	1.205	0.10908
0.01	0.17	1.00	0.589	3.256	1.205	0.10909
0.01	0.18	1.00	0.484	3.256	1.205	0.10917
0.01	0.19	1.00	0.508	3.257	1.204	0.10920
0.01	0.20	1.00	0.486	3.257	1.203	0.10928
0.01	0.21	1.00	0.498	3.258	1.203	0.10933
0.01	0.22	1.00	0.498	3.257	1.203	0.10925
0.01	0.23	1.00	0.488	3.258	1.203	0.10936
0.01	0.24	1.00	0.612	3.257	1.204	0.10923
0.01	0.25	1.00	0.618	3.258	1.202	0.10939
0.01	0.26	1.00	0.600	3.258	1.202	0.10940
0.01	0.27	1.00	0.607	3.259	1.202	0.10943
0.01	0.28	1.00	0.639	3.260	1.200	0.10954
0.01	0.29	1.00	0.623	3.261	1.201	0.10957
0.01	0.30	1.00	0.613	3.261	1.201	0.10957
0.01	0.31	1.00	0.648	3.262	1.200	0.10969
0.01	0.32	1.00	0.607	3.265	1.200	0.10981
0.01	0.33	1.00	0.607	3.266	1.199	0.10996
0.01	0.34	1.00	0.612	3.266	1.201	0.10985
0.01	0.35	1.00	0.600	3.268	1.201	0.10993
0.01	0.36	1.00	0.597	3.270	1.202	0.10998
0.01	0.37	1.00	0.598	3.271	1.202	0.11008
0.01	0.38	1.00	0.614	3.274	1.203	0.11013
0.01	0.39	1.00	0.628	3.275	1.203	0.11023
0.01	0.40	1.00	0.609	3.275	1.202	0.11028
0.01	0.41	1.00	0.613	3.277	1.201	0.11043
0.01	0.42	1.00	0.645	3.279	1.202	0.11048
0.01	0.43	1.00	0.642	3.280	1.202	0.11058
0.01	0.44	1.00	0.606	3.281	1.201	0.11063
0.01	0.45	1.00	0.633	3.282	1.200	0.11074
0.01	0.46	1.00	0.600	3.283	1.201	0.11076
0.01	0.47	1.00	0.635	3.286	1.200	0.11096
0.01	0.48	1.00	0.598	3.290	1.202	0.11108
0.01	0.49	1.00	0.607	3.292	1.199	0.11135
0.01	0.50	1.00	0.641	3.293	1.199	0.11138
0.01	0.51	1.00	0.602	3.294	1.199	0.11144
0.01	0.52	1.00	0.619	3.296	1.198	0.11162
0.01	0.53	1.00	0.637	3.298	1.200	0.11160
0.01	0.54	1.00	0.607	3.299	1.198	0.11173
0.01	0.55	1.00	0.610	3.301	1.197	0.11188
0.01	0.56	1.00	0.601	3.303	1.196	0.11202
0.01	0.57	1.00	0.610	3.306	1.196	0.11220
0.01	0.58	1.00	0.597	3.309	1.195	0.11238
0.01	0.59	1.00	0.612	3.310	1.195	0.11245
0.01	0.60	1.00	0.606	3.313	1.193	0.11274
0.01	0.61	1.00	0.636	3.315	1.192	0.11285
0.01	0.62	1.00	0.600	3.319	1.190	0.11317
0.01	0.63	1.00	0.609	3.322	1.189	0.11338
0.01	0.64	1.00	0.612	3.324	1.191	0.11341
0.01	0.65	1.00	0.632	3.328	1.190	0.11366
0.01	0.66	1.00	0.617	3.333	1.188	0.11404
0.01	0.67	1.00	0.616	3.337	1.186	0.11428
0.01	0.68	1.00	0.615	3.339	1.187	0.11438
0.01	0.69	1.00	0.636	3.343	1.187	0.11462
0.01	0.70	1.00	0.611	3.346	1.186	0.11480
0.01	0.71	1.00	0.599	3.350	1.185	0.11506
0.01	0.72	1.00	0.635	3.353	1.186	0.11520
0.01	0.73	1.00	0.635	3.358	1.183	0.11559
0.01	0.74	1.00	0.603	3.363	1.184	0.11581
0.01	0.75	1.00	0.607	3.367	1.183	0.11607
0.01	0.76	1.00	0.615	3.371	1.182	0.11632
0.01	0.77	1.00	0.619	3.376	1.180	0.11672
0.01	0.78	1.00	0.641	3.380	1.180	0.11690
0.01	0.79	1.00	0.640	3.386	1.179	0.11725
0.01	0.80	1.00	0.602	3.391	1.178	0.11758
0.01	0.81	1.00	0.616	3.397	1.178	0.11786
0.01	0.82	1.00	0.605	3.403	1.178	0.11822
0.01	0.83	1.00	0.603	3.409	1.179	0.11850
0.01	0.84	1.00	0.637	3.417	1.179	0.11891
0.01	0.85	1.00	0.637	3.425	1.178	0.11938
0.01	0.86	1.00	0.634	3.433	1.178	0.11980
0.01	0.87	1.00	0.633	3.440	1.177	0.12026
0.01	0.88	1.00	0.616	3.448	1.179	0.12052
0.01	0.89	1.00	0.619	3.456	1.179	0.12099
0.01	0.90	1.00	0.613	3.465	1.179	0.12147
0.01	0.91	1.00	0.604	3.475	1.179	0.12200
0.01	0.92	1.00	0.642	3.487	1.179	0.12265
0.01	0.93	1.00	0.609	3.505	1.178	0.12365
0.01	0.94	1.00	0.636	3.523	1.177	0.12461
0.01	0.95	1.00	0.621	3.544	1.177	0.12578
0.01	0.96	1.00	0.624	3.575	1.176	0.12741
0.01	0.97	1.00	0.624	3.597	1.172	0.12880
0.01	0.98	1.00	0.651	3.602	1.173	0.12903
0.01	0.99	1.00	0.645	3.586	1.171	0.12825
0.01	1.00	1.00	0.613	3.563	1.169	0.12717
0.02	0.01	1.00	0.629	3.182	1.226	0.10414
0.02	0.02	1.00	0.611	3.174	1.220	0.10403
0.02	0.03	1.00	0.610	3.169	1.214	0.10409
0.02	0.04	1.00	0.610	3.167	1.212	0.10408
0.02	0.05	1.00	0.594	3.164	1.211	0.10396
0.02	0.06	1.00	0.603	3.162	1.209	0.10394
0.02	0.07	1.00	0.601	3.163	1.209	0.10400
0.02	0.08	1.00	0.604	3.163	1.209	0.10398
0.02	0.09	1.00	0.597	3.162	1.209	0.10393
0.02	0.10	1.00	0.609	3.161	1.210	0.10385
0.02	0.11	1.00	0.629	3.162	1.211	0.10383
0.02	0.12	1.00	0.626	3.163	1.210	0.10394
0.02	0.13	1.00	0.593	3.164	1.210	0.10396
0.02	0.14	1.00	0.593	3.164	1.211	0.10393
0.02	0.15	1.00	0.591	3.164	1.212	0.10392
0.02	0.16	1.00	0.605	3.167	1.212	0.10408
0.02	0.17	1.00	0.605	3.167	1.211	0.10410
0.02	0.18	1.00	0.611	3.168	1.213	0.10407
0.02	0.19	1.00	0.625	3.170	1.214	0.10408
0.02	0.20	1.00	0.629	3.172	1.215	0.10416
0.02	0.21	1.00	0.629	3.174	1.216	0.10427
0.02	0.22	1.00	0.595	3.176	1.218	0.10422
0.02	0.23	1.00	0.592	3.175	1.218	0.10422
0.02	0.24	1.00	0.597	3.176	1.217	0.10433
0.02	0.25	1.00	0.622	3.177	1.217	0.10433
0.02	0.26	1.00	0.622	3.178	1.217	0.10438
0.02	0.27	1.00	0.626	3.178	1.215	0.10452
0.02	0.28	1.00	0.612	3.179	1.215	0.10454
0.02	0.29	1.00	0.609	3.178	1.215	0.10452
0.02	0.30	1.00	0.614	3.179	1.215	0.10459
0.02	0.31	1.00	0.639	3.180	1.213	0.10471
0.02	0.32	1.00	0.593	3.181	1.211	0.10484
0.02	0.33	1.00	0.608	3.183	1.211	0.10498
0.02	0.34	1.00	0.632	3.184	1.212	0.10495
0.02	0.35	1.00	0.600	3.184	1.209	0.10509
0.02	0.36	1.00	0.627	3.184	1.209	0.10510
0.02	0.37	1.00	0.626	3.186	1.208	0.10526
0.02	0.38	1.00	0.601	3.186	1.207	0.10532
0.02	0.39	1.00	0.611	3.188	1.205	0.10554
0.02	0.40	1.00	0.603	3.188	1.206	0.10548
0.02	0.41	1.00	0.595	3.189	1.206	0.10552
0.02	0.42	1.00	0.633	3.192	1.204	0.10576
0.02	0.43	1.00	0.591	3.193	1.204	0.10583
0.02	0.44	1.00	0.624	3.193	1.202	0.10589
0.02	0.45	1.00	0.594	3.195	1.201	0.10605
0.02	0.46	1.00	0.629	3.196	1.201	0.10610
0.02	0.47	1.00	0.631	3.198	1.200	0.10627
0.02	0.48	1.00	0.604	3.200	1.199	0.10644
0.02	0.49	1.00	0.597	3.203	1.198	0.10665
0.02	0.50	1.00	0.641	3.205	1.198	0.10674
0.02	0.51	1.00	0.626	3.206	1.198	0.10683
0.02	0.52	1.00	0.642	3.209	1.197	0.10703
0.02	0.53	1.00	0.635	3.210	1.196	0.10715
0.02	0.54	1.00	0.601	3.213	1.195	0.10729
0.02	0.55	1.00	0.633	3.216	1.195	0.10748
0.02	0.56	1.00	0.600	3.218	1.195	0.10762
0.02	0.57	1.00	0.601	3.221	1.194	0.10776
0.02	0.58	1.00	0.602	3.224	1.193	0.10796
0.02	0.59	1.00	0.610	3.226	1.192	0.10816
0.02	0.60	1.00	0.596	3.230	1.190	0.10845
0.02	0.61	1.00	0.644	3.232	1.191	0.10850
0.02	0.62	1.00	0.665	3.234	1.192	0.10860
0.02	0.63	1.00	0.628	3.238	1.190	0.10887
0.02	0.64	1.00	0.610	3.242	1.190	0.10906
0.02	0.65	1.00	0.595	3.247	1.190	0.10936
0.02	0.66	1.00	0.603	3.252	1.189	0.10963
0.02	0.67	1.00	0.597	3.256	1.188	0.10994
0.02	0.68	1.00	0.633	3.261	1.186	0.11031
0.02	0.69	1.00	0.613	3.267	1.186	0.11063
0.02	0.70	1.00	0.630	3.272	1.186	0.11091
0.02	0.71	1.00	0.594	3.279	1.184	0.11134
0.02	0.72	1.00	0.611	3.283	1.184	0.11158
0.02	0.73	1.00	0.628	3.288	1.184	0.11185
0.02	0.74	1.00	0.599	3.294	1.184	0.11213
0.02	0.75	1.00	0.619	3.298	1.182	0.11247
0.02	0.76	1.00	0.633	3.303	1.180	0.11281
0.02	0.77	1.00	0.600	3.307	1.180	0.11302
0.02	0.78	1.00	0.614	3.313	1.181	0.11329
0.02	0.79	1.00	0.612	3.319	1.182	0.11358
0.02	0.80	1.00	0.614	3.325	1.182	0.11389
0.02	0.81	1.00	0.623	3.331	1.182	0.11422
0.02	0.82	1.00	0.601	3.338	1.181	0.11465
0.02	0.83	1.00	0.607	3.346	1.177	0.11524
0.02	0.84	1.00	0.620	3.353	1.180	0.11546
0.02	0.85	1.00	0.633	3.361	1.180	0.11591
0.02	0.86	1.00	0.603	3.370	1.179	0.11644
0.02	0.87	1.00	0.613	3.378	1.181	0.11677
0.02	0.88	1.00	0.605	3.389	1.180	0.11738
0.02	0.89	1.00	0.603	3.399	1.179	0.11795
0.02	0.90	1.00	0.616	3.410	1.179	0.11857
0.02	0.91	1.00	0.607	3.426	1.178	0.11945
0.02	0.92	1.00	0.644	3.442	1.180	0.12022
0.02	0.93	1.00	0.609	3.462	1.181	0.12120
0.02	0.94	1.00	0.639	3.486	1.182	0.12243
0.02	0.95	1.00	0.614	3.514	1.174	0.12430
0.02	0.96	1.00	0.641	3.542	1.168	0.12604
0.02	0.97	1.00	0.638	3.588	1.161	0.12880
0.02	0.98	1.00	0.625	3.627	1.151	0.13136
0.02	0.99	1.00	0.610	3.657	1.149	0.13308
0.02	1.00	1.00	0.619	3.665	1.149	0.13344
0.03	0.01	1.00	0.608	3.115	1.225	0.10069
0.03	0.02	1.00	0.626	3.107	1.218	0.10062
0.03	0.03	1.00	0.591	3.103	1.212	0.10062
0.03	0.04	1.00	0.624	3.101	1.212	0.10056
0.03	0.05	1.00	0.590	3.101	1.211	0.10060
0.03	0.06	1.00	0.626	3.101	1.208	0.10072
0.03	0.07	1.00	0.631	3.102	1.211	0.10062
0.03	0.08	1.00	0.599	3.101	1.212	0.10056
0.03	0.09	1.00	0.612	3.103	1.213	0.10064
0.03	0.10	1.00	0.600	3.103	1.213	0.10062
0.03	0.11	1.00	0.600	3.107	1.213	0.10077
0.03	0.12	1.00	0.605	3.107	1.216	0.10067
0.03	0.13	1.00	0.593	3.109	1.218	0.10066
0.03	0.14	1.00	0.621	3.111	1.219	0.10075
0.03	0.15	1.00	0.609	3.114	1.223	0.10069
0.03	0.16	1.00	0.591	3.117	1.226	0.10073
0.03	0.17	1.00	0.590	3.117	1.226	0.10073
0.03	0.18	1.00	0.620	3.117	1.227	0.10067
0.03	0.19	1.00	0.614	3.118	1.225	0.10081
0.03	0.20	1.00	0.590	3.118	1.226	0.10078
0.03	0.21	1.00	0.603	3.119	1.225	0.10090
0.03	0.22	1.00	0.629	3.120	1.224	0.10098
0.03	0.23	1.00	0.605	3.119	1.222	0.10100
0.03	0.24	1.00	0.619	3.120	1.222	0.10104
0.03	0.25	1.00	0.623	3.120	1.220	0.10118
0.03	0.26	1.00	0.618	3.121	1.220	0.10121
0.03	0.27	1.00	0.607	3.120	1.218	0.10130
0.03	0.28	1.00	0.623	3.121	1.218	0.10131
0.03	0.29	1.00	0.593	3.121	1.216	0.10146
0.03	0.30	1.00	0.591	3.122	1.215	0.10154
0.03	0.31	1.00	0.600	3.123	1.214	0.10163
0.03	0.32	1.00	0.595	3.123	1.213	0.10167
0.03	0.33	1.00	0.599	3.124	1.211	0.10182
0.03	0.34	1.00	0.615	3.125	1.211	0.10187
0.03	0.35	1.00	0.589	3.126	1.208	0.10203
0.03	0.36	1.00	0.595	3.126	1.208	0.10206
0.03	0.37	1.00	0.592	3.127	1.207	0.10218
0.03	0.38	1.00	0.610	3.130	1.206	0.10236
0.03	0.39	1.00	0.592	3.130	1.205	0.10242
0.03	0.40	1.00	0.618	3.131	1.204	0.10250
0.03	0.41	1.00	0.609	3.134	1.203	0.10271
0.03	0.42	1.00	0.608	3.135	1.203	0.10275
0.03	0.43	1.00	0.601	3.135	1.202	0.10280
0.03	0.44	1.00	0.619	3.138	1.201	0.10304
0.03	0.45	1.00	0.597	3.139	1.201	0.10310
0.03	0.46	1.00	0.603	3.141	1.199	0.10330
0.03	0.47	1.00	0.593	3.143	1.200	0.10338
0.03	0.48	1.00	0.652	3.146	1.199	0.10355
0.03	0.49	1.00	0.622	3.148	1.197	0.10373
0.03	0.50	1.00	0.605	3.151	1.196	0.10397
0.03	0.51	1.00	0.613	3.153	1.195	0.10414
0.03	0.52	1.00	0.607	3.155	1.196	0.10418
0.03	0.53	1.00	0.594	3.157	1.194	0.10438
0.03	0.54	1.00	0.632	3.160	1.194	0.10450
0.03	0.55	1.00	0.599	3.164	1.193	0.10480
0.03	0.56	1.00	0.636	3.166	1.193	0.10491
0.03	0.57	1.00	0.593	3.170	1.192	0.10513
0.03	0.58	1.00	0.605	3.173	1.192	0.10534
0.03	0.59	1.00	0.605	3.177	1.189	0.10564
0.03	0.60	1.00	0.605	3.179	1.190	0.10572
0.03	0.61	1.00	0.609	3.182	1.191	0.10584
0.03	0.62	1.00	0.606	3.187	1.190	0.10613
0.03	0.63	1.00	0.603	3.191	1.188	0.10651
0.03	0.64	1.00	0.619	3.194	1.189	0.10655
0.03	0.65	1.00	0.606	3.198	1.187	0.10688
0.03	0.66	1.00	0.629	3.202	1.190	0.10697
0.03	0.67	1.00	0.592	3.207	1.187	0.10735
0.03	0.68	1.00	0.640	3.210	1.187	0.10753
0.03	0.69	1.00	0.628	3.215	1.187	0.10778
0.03	0.70	1.00	0.629	3.219	1.187	0.10804
0.03	0.71	1.00	0.611	3.225	1.186	0.10840
0.03	0.72	1.00	0.613	3.229	1.186	0.10858
0.03	0.73	1.00	0.608	3.237	1.184	0.10912
0.03	0.74	1.00	0.632	3.243	1.186	0.10933
0.03	0.75	1.00	0.629	3.249	1.183	0.10980
0.03	0.76	1.00	0.632	3.255	1.183	0.11013
0.03	0.77	1.00	0.610	3.260	1.182	0.11043
0.03	0.78	1.00	0.601	3.266	1.181	0.11079
0.03	0.79	1.00	0.611	3.274	1.181	0.11123
0.03	0.80	1.00	0.613	3.281	1.181	0.11157
0.03	0.81	1.00	0.623	3.288	1.180	0.11198
0.03	0.82	1.00	0.628	3.295	1.179	0.11241
0.03	0.83	1.00	0.634	3.302	1.181	0.11272
0.03	0.84	1.00	0.608	3.311	1.180	0.11324
0.03	0.85	1.00	0.601	3.321	1.182	0.11365
0.03	0.86	1.00	0.610	3.329	1.181	0.11414
0.03	0.87	1.00	0.598	3.341	1.183	0.11469
0.03	0.88	1.00	0.624	3.352	1.182	0.11532
0.03	0.89	1.00	0.621	3.364	1.179	0.11610
0.03	0.90	1.00	0.633	3.379	1.181	0.11679
0.03	0.91	1.00	0.621	3.395	1.179	0.11776
0.03	0.92	1.00	0.637	3.413	1.178	0.11873
0.03	0.93	1.00	0.617	3.439	1.177	0.12018
0.03	0.94	1.00	0.604	3.469	1.174	0.12188
0.03	0.95	1.00	0.646	3.507	1.166	0.12430
0.03	0.96	1.00	0.609	3.538	1.164	0.12608
0.03	0.97	1.00	0.620	3.568	1.158	0.12792
0.03	0.98	1.00	0.641	3.607	1.152	0.13028
0.03	0.99	1.00	0.617	3.642	1.144	0.13246
0.03	1.00	1.00	0.625	3.676	1.137	0.13459
0.04	0.01	1.00	0.620	3.067	1.221	0.09830
0.04	0.02	1.00	0.589	3.058	1.217	0.09800
0.04	0.03	1.00	0.589	3.055	1.213	0.09802
0.04	0.04	1.00	0.593	3.053	1.212	0.09798
0.04	0.05	1.00	0.600	3.054	1.210	0.09815
0.04	0.06	1.00	0.626	3.055	1.211	0.09812
0.04	0.07	1.00	0.623	3.057	1.212	0.09821
0.04	0.08	1.00	0.615	3.057	1.215	0.09807
0.04	0.09	1.00	0.605	3.060	1.216	0.09815
0.04	0.10	1.00	0.603	3.063	1.218	0.09819
0.04	0.11	1.00	0.589	3.066	1.222	0.09821
0.04	0.12	1.00	0.590	3.073	1.227	0.09834
0.04	0.13	1.00	0.591	3.074	1.231	0.09821
0.04	0.14	1.00	0.657	3.076	1.228	0.09846
0.04	0.15	1.00	0.589	3.077	1.230	0.09842
0.04	0.16	1.00	0.590	3.078	1.229	0.09847
0.04	0.17	1.00	0.589	3.076	1.231	0.09831
0.04	0.18	1.00	0.594	3.077	1.230	0.09840
0.04	0.19	1.00	0.620	3.077	1.229	0.09843
0.04	0.20	1.00	0.600	3.077	1.228	0.09850
0.04	0.21	1.00	0.626	3.076	1.227	0.09852
0.04	0.22	1.00	0.630	3.078	1.226	0.09865
0.04	0.23	1.00	0.586	3.077	1.224	0.09869
0.04	0.24	1.00	0.590	3.078	1.223	0.09876
0.04	0.25	1.00	0.618	3.078	1.222	0.09884
0.04	0.26	1.00	0.590	3.078	1.221	0.09889
0.04	0.27	1.00	0.605	3.078	1.219	0.09897
0.04	0.28	1.00	0.619	3.079	1.219	0.09904
0.04	0.29	1.00	0.625	3.079	1.216	0.09918
0.04	0.30	1.00	0.612	3.080	1.215	0.09929
0.04	0.31	1.00	0.620	3.080	1.214	0.09932
0.04	0.32	1.00	0.659	3.083	1.213	0.09954
0.04	0.33	1.00	0.612	3.082	1.211	0.09961
0.04	0.34	1.00	0.590	3.084	1.209	0.09978
0.04	0.35	1.00	0.623	3.084	1.207	0.09984
0.04	0.36	1.00	0.593	3.087	1.206	0.10004
0.04	0.37	1.00	0.623	3.087	1.207	0.10004
0.04	0.38	1.00	0.624	3.088	1.206	0.10013
0.04	0.39	1.00	0.592	3.090	1.204	0.10033
0.04	0.40	1.00	0.619	3.092	1.202	0.10054
0.04	0.41	1.00	0.623	3.094	1.201	0.10070
0.04	0.42	1.00	0.589	3.096	1.201	0.10079
0.04	0.43	1.00	0.611	3.098	1.199	0.10100
0.04	0.44	1.00	0.589	3.100	1.197	0.10121
0.04	0.45	1.00	0.588	3.102	1.198	0.10124
0.04	0.46	1.00	0.604	3.103	1.197	0.10140
0.04	0.47	1.00	0.599	3.105	1.197	0.10149
0.04	0.48	1.00	0.627	3.109	1.196	0.10176
0.04	0.49	1.00	0.615	3.112	1.194	0.10198
0.04	0.50	1.00	0.592	3.114	1.195	0.10201
0.04	0.51	1.00	0.608	3.115	1.194	0.10213
0.04	0.52	1.00	0.623	3.119	1.191	0.10250
0.04	0.53	1.00	0.597	3.121	1.192	0.10257
0.04	0.54	1.00	0.596	3.124	1.191	0.10280
0.04	0.55	1.00	0.626	3.129	1.192	0.10303
0.04	0.56	1.00	0.606	3.132	1.191	0.10322
0.04	0.57	1.00	0.623	3.135	1.189	0.10343
0.04	0.58	1.00	0.595	3.139	1.190	0.10361
0.04	0.59	1.00	0.588	3.143	1.188	0.10391
0.04	0.60	1.00	0.590	3.147	1.187	0.10420
0.04	0.61	1.00	0.659	3.152	1.189	0.10435
0.04	0.62	1.00	0.605	3.155	1.190	0.10448
0.04	0.63	1.00	0.592	3.160	1.190	0.10476
0.04	0.64	1.00	0.595	3.164	1.191	0.10486
0.04	0.65	1.00	0.599	3.169	1.192	0.10513
0.04	0.66	1.00	0.625	3.174	1.191	0.10541
0.04	0.67	1.00	0.599	3.177	1.192	0.10556
0.04	0.68	1.00	0.611	3.183	1.189	0.10598
0.04	0.69	1.00	0.620	3.188	1.188	0.10631
0.04	0.70	1.00	0.591	3.191	1.190	0.10638
0.04	0.71	1.00	0.615	3.196	1.190	0.10664
0.04	0.72	1.00	0.610	3.202	1.189	0.10700
0.04	0.73	1.00	0.635	3.206	1.190	0.10718
0.04	0.74	1.00	0.604	3.211	1.189	0.10752
0.04	0.75	1.00	0.630	3.218	1.190	0.10779
0.04	0.76	1.00	0.635	3.225	1.191	0.10814
0.04	0.77	1.00	0.597	3.233	1.189	0.10864
0.04	0.78	1.00	0.612	3.237	1.188	0.10889
0.04	0.79	1.00	0.631	3.244	1.188	0.10928
0.04	0.80	1.00	0.607	3.250	1.187	0.10965
0.04	0.81	1.00	0.645	3.258	1.186	0.11010
0.04	0.82	1.00	0.597	3.265	1.185	0.11053
0.04	0.83	1.00	0.649	3.273	1.187	0.11089
0.04	0.84	1.00	0.600	3.285	1.187	0.11153
0.04	0.85	1.00	0.627	3.295	1.189	0.11195
0.04	0.86	1.00	0.610	3.300	1.186	0.11237
0.04	0.87	1.00	0.614	3.309	1.186	0.11286
0.04	0.88	1.00	0.640	3.319	1.183	0.11353
0.04	0.89	1.00	0.608	3.330	1.182	0.11413
0.04	0.90	1.00	0.615	3.345	1.185	0.11483
0.04	0.91	1.00	0.603	3.364	1.182	0.11592
0.04	0.92	1.00	0.616	3.387	1.184	0.11704
0.04	0.93	1.00	0.637	3.412	1.181	0.11858
0.04	0.94	1.00	0.637	3.445	1.175	0.12060
0.04	0.95	1.00	0.605	3.478	1.172	0.12246
0.04	0.96	1.00	0.655	3.514	1.169	0.12456
0.04	0.97	1.00	0.631	3.554	1.160	0.12706
0.04	0.98	1.00	0.647	3.594	1.150	0.12968
0.04	0.99	1.00	0.633	3.628	1.142	0.13183
0.04	1.00	1.00	0.641	3.669	1.132	0.13446
0.05	0.01	1.00	0.606	3.025	1.221	0.09605
0.05	0.02	1.00	0.603	3.018	1.215	0.09602
0.05	0.03	1.00	0.624	3.018	1.212	0.09611
0.05	0.04	1.00	0.627	3.016	1.212	0.09603
0.05	0.05	1.00	0.620	3.018	1.212	0.09610
0.05	0.06	1.00	0.603	3.019	1.212	0.09616
0.05	0.07	1.00	0.593	3.022	1.216	0.09617
0.05	0.08	1.00	0.634	3.025	1.218	0.09624
0.05	0.09	1.00	0.617	3.029	1.221	0.09627
0.05	0.10	1.00	0.605	3.036	1.226	0.09644
0.05	0.11	1.00	0.598	3.042	1.232	0.09646
0.05	0.12	1.00	0.597	3.044	1.234	0.09648
0.05	0.13	1.00	0.588	3.048	1.233	0.09670
0.05	0.14	1.00	0.601	3.046	1.236	0.09645
0.05	0.15	1.00	0.590	3.045	1.234	0.09654
0.05	0.16	1.00	0.587	3.045	1.233	0.09656
0.05	0.17	1.00	0.626	3.045	1.233	0.09657
0.05	0.18	1.00	0.624	3.044	1.232	0.09653
0.05	0.19	1.00	0.587	3.046	1.230	0.09672
0.05	0.20	1.00	0.588	3.045	1.229	0.09676
0.05	0.21	1.00	0.623	3.045	1.227	0.09684
0.05	0.22	1.00	0.602	3.044	1.227	0.09680
0.05	0.23	1.00	0.614	3.044	1.225	0.09689
0.05	0.24	1.00	0.585	3.045	1.223	0.09708
0.05	0.25	1.00	0.620	3.045	1.223	0.09704
0.05	0.26	1.00	0.600	3.045	1.221	0.09716
0.05	0.27	1.00	0.618	3.046	1.220	0.09720
0.05	0.28	1.00	0.586	3.047	1.217	0.09744
0.05	0.29	1.00	0.605	3.047	1.216	0.09744
0.05	0.30	1.00	0.589	3.049	1.215	0.09764
0.05	0.31	1.00	0.618	3.049	1.213	0.09773
0.05	0.32	1.00	0.603	3.047	1.211	0.09774
0.05	0.33	1.00	0.589	3.050	1.209	0.09793
0.05	0.34	1.00	0.623	3.052	1.209	0.09804
0.05	0.35	1.00	0.653	3.052	1.208	0.09812
0.05	0.36	1.00	0.605	3.055	1.204	0.09844
0.05	0.37	1.00	0.588	3.055	1.205	0.09846
0.05	0.38	1.00	0.620	3.058	1.202	0.09873
0.05	0.39	1.00	0.619	3.059	1.201	0.09879
0.05	0.40	1.00	0.619	3.061	1.200	0.09900
0.05	0.41	1.00	0.600	3.064	1.199	0.09920
0.05	0.42	1.00	0.620	3.063	1.201	0.09908
0.05	0.43	1.00	0.613	3.067	1.197	0.09946
0.05	0.44	1.00	0.610	3.070	1.197	0.09961
0.05	0.45	1.00	0.603	3.072	1.196	0.09974
0.05	0.46	1.00	0.591	3.074	1.194	0.09996
0.05	0.47	1.00	0.604	3.078	1.194	0.10017
0.05	0.48	1.00	0.623	3.079	1.194	0.10022
0.05	0.49	1.00	0.593	3.082	1.193	0.10044
0.05	0.50	1.00	0.596	3.084	1.192	0.10057
0.05	0.51	1.00	0.601	3.087	1.193	0.10072
0.05	0.52	1.00	0.627	3.090	1.191	0.10092
0.05	0.53	1.00	0.597	3.093	1.191	0.10115
0.05	0.54	1.00	0.599	3.099	1.190	0.10147
0.05	0.55	1.00	0.605	3.102	1.190	0.10163
0.05	0.56	1.00	0.626	3.104	1.190	0.10178
0.05	0.57	1.00	0.633	3.109	1.189	0.10206
0.05	0.58	1.00	0.609	3.111	1.190	0.10216
0.05	0.59	1.00	0.613	3.116	1.189	0.10245
0.05	0.60	1.00	0.625	3.121	1.189	0.10269
0.05	0.61	1.00	0.624	3.124	1.189	0.10284
0.05	0.62	1.00	0.605	3.129	1.189	0.10314
0.05	0.63	1.00	0.607	3.136	1.189	0.10350
0.05	0.64	1.00	0.628	3.140	1.190	0.10363
0.05	0.65	1.00	0.598	3.144	1.191	0.10388
0.05	0.66	1.00	0.593	3.151	1.190	0.10424
0.05	0.67	1.00	0.636	3.155	1.191	0.10441
0.05	0.68	1.00	0.606	3.160	1.191	0.10469
0.05	0.69	1.00	0.623	3.165	1.189	0.10506
0.05	0.70	1.00	0.614	3.170	1.191	0.10524
0.05	0.71	1.00	0.598	3.175	1.192	0.10541
0.05	0.72	1.00	0.592	3.181	1.191	0.10582
0.05	0.73	1.00	0.629	3.185	1.191	0.10603
0.05	0.74	1.00	0.628	3.190	1.192	0.10624
0.05	0.75	1.00	0.639	3.198	1.192	0.10665
0.05	0.76	1.00	0.613	3.203	1.192	0.10691
0.05	0.77	1.00	0.597	3.208	1.190	0.10724
0.05	0.78	1.00	0.632	3.214	1.190	0.10760
0.05	0.79	1.00	0.596	3.221	1.189	0.10801
0.05	0.80	1.00	0.596	3.228	1.189	0.10839
0.05	0.81	1.00	0.631	3.237	1.188	0.10894
0.05	0.82	1.00	0.602	3.244	1.187	0.10933
0.05	0.83	1.00	0.607	3.253	1.188	0.10975
0.05	0.84	1.00	0.636	3.261	1.188	0.11022
0.05	0.85	1.00	0.628	3.271	1.188	0.11073
0.05	0.86	1.00	0.618	3.281	1.190	0.11120
0.05	0.87	1.00	0.633	3.293	1.190	0.11181
0.05	0.88	1.00	0.612	3.304	1.189	0.11240
0.05	0.89	1.00	0.651	3.313	1.187	0.11301
0.05	0.90	1.00	0.609	3.327	1.185	0.11386
0.05	0.91	1.00	0.646	3.346	1.185	0.11483
0.05	0.92	1.00	0.609	3.367	1.184	0.11601
0.05	0.93	1.00	0.679	3.392	1.180	0.11751
0.05	0.94	1.00	0.600	3.421	1.178	0.11914
0.05	0.95	1.00	0.612	3.454	1.174	0.12109
0.05	0.96	1.00	0.632	3.492	1.170	0.12330
0.05	0.97	1.00	0.607	3.539	1.157	0.12641
0.05	0.98	1.00	0.643	3.579	1.147	0.12896
0.05	0.99	1.00	0.629	3.614	1.139	0.13121
0.05	1.00	1.00	0.642	3.657	1.129	0.13399
0.06	0.01	1.00	0.601	2.995	1.220	0.09452
0.06	0.02	1.00	0.586	2.990	1.213	0.09457
0.06	0.03	1.00	0.592	2.987	1.213	0.09443
0.06	0.04	1.00	0.623	2.987	1.213	0.09444
0.06	0.05	1.00	0.622	2.987	1.214	0.09440
0.06	0.06	1.00	0.589	2.992	1.215	0.09461
0.06	0.07	1.00	0.596	2.995	1.217	0.09463
0.06	0.08	1.00	0.585	3.000	1.221	0.09475
0.06	0.09	1.00	0.599	3.008	1.229	0.09481
0.06	0.10	1.00	0.604	3.015	1.235	0.09485
0.06	0.11	1.00	0.622	3.019	1.237	0.09500
0.06	0.12	1.00	0.616	3.020	1.238	0.09499
0.06	0.13	1.00	0.625	3.021	1.238	0.09502
0.06	0.14	1.00	0.591	3.019	1.238	0.09496
0.06	0.15	1.00	0.584	3.018	1.237	0.09495
0.06	0.16	1.00	0.620	3.018	1.236	0.09498
0.06	0.17	1.00	0.585	3.018	1.234	0.09509
0.06	0.18	1.00	0.622	3.019	1.233	0.09515
0.06	0.19	1.00	0.584	3.016	1.232	0.09508
0.06	0.20	1.00	0.591	3.016	1.231	0.09509
0.06	0.21	1.00	0.609	3.018	1.228	0.09536
0.06	0.22	1.00	0.587	3.017	1.227	0.09537
0.06	0.23	1.00	0.601	3.017	1.225	0.09544
0.06	0.24	1.00	0.622	3.018	1.224	0.09556
0.06	0.25	1.00	0.602	3.018	1.222	0.09567
0.06	0.26	1.00	0.591	3.019	1.220	0.09577
0.06	0.27	1.00	0.602	3.018	1.220	0.09577
0.06	0.28	1.00	0.623	3.018	1.217	0.09588
0.06	0.29	1.00	0.610	3.020	1.215	0.09612
0.06	0.30	1.00	0.595	3.020	1.214	0.09613
0.06	0.31	1.00	0.606	3.022	1.210	0.09640
0.06	0.32	1.00	0.584	3.023	1.211	0.09644
0.06	0.33	1.00	0.602	3.023	1.209	0.09656
0.06	0.34	1.00	0.621	3.024	1.206	0.09671
0.06	0.35	1.00	0.607	3.025	1.205	0.09684
0.06	0.36	1.00	0.610	3.028	1.203	0.09709
0.06	0.37	1.00	0.621	3.030	1.202	0.09721
0.06	0.38	1.00	0.595	3.031	1.201	0.09736
0.06	0.39	1.00	0.625	3.032	1.199	0.09747
0.06	0.40	1.00	0.653	3.034	1.199	0.09760
0.06	0.41	1.00	0.587	3.037	1.198	0.09781
0.06	0.42	1.00	0.600	3.041	1.198	0.09803
0.06	0.43	1.00	0.587	3.042	1.196	0.09819
0.06	0.44	1.00	0.621	3.045	1.194	0.09842
0.06	0.45	1.00	0.589	3.047	1.195	0.09847
0.06	0.46	1.00	0.632	3.052	1.193	0.09884
0.06	0.47	1.00	0.589	3.053	1.194	0.09886
0.06	0.48	1.00	0.604	3.056	1.193	0.09909
0.06	0.49	1.00	0.609	3.059	1.190	0.09936
0.06	0.50	1.00	0.588	3.061	1.190	0.09948
0.06	0.51	1.00	0.606	3.066	1.188	0.09981
0.06	0.52	1.00	0.608	3.068	1.187	0.09999
0.06	0.53	1.00	0.602	3.072	1.188	0.10014
0.06	0.54	1.00	0.627	3.075	1.189	0.10028
0.06	0.55	1.00	0.599	3.078	1.186	0.10056
0.06	0.56	1.00	0.632	3.082	1.187	0.10072
0.06	0.57	1.00	0.592	3.085	1.187	0.10090
0.06	0.58	1.00	0.628	3.091	1.185	0.10132
0.06	0.59	1.00	0.607	3.095	1.187	0.10145
0.06	0.60	1.00	0.601	3.098	1.186	0.10165
0.06	0.61	1.00	0.623	3.103	1.187	0.10184
0.06	0.62	1.00	0.607	3.107	1.188	0.10200
0.06	0.63	1.00	0.594	3.114	1.188	0.10239
0.06	0.64	1.00	0.590	3.119	1.188	0.10265
0.06	0.65	1.00	0.626	3.125	1.188	0.10299
0.06	0.66	1.00	0.624	3.131	1.187	0.10336
0.06	0.67	1.00	0.609	3.136	1.189	0.10350
0.06	0.68	1.00	0.614	3.143	1.189	0.10390
0.06	0.69	1.00	0.608	3.150	1.189	0.10422
0.06	0.70	1.00	0.631	3.154	1.191	0.10441
0.06	0.71	1.00	0.602	3.163	1.193	0.10473
0.06	0.72	1.00	0.611	3.166	1.193	0.10489
0.06	0.73	1.00	0.633	3.172	1.195	0.10513
0.06	0.74	1.00	0.607	3.180	1.197	0.10548
0.06	0.75	1.00	0.604	3.183	1.193	0.10581
0.06	0.76	1.00	0.624	3.189	1.195	0.10605
0.06	0.77	1.00	0.592	3.196	1.192	0.10654
0.06	0.78	1.00	0.619	3.200	1.190	0.10686
0.06	0.79	1.00	0.605	3.207	1.188	0.10733
0.06	0.80	1.00	0.607	3.215	1.187	0.10779
0.06	0.81	1.00	0.600	3.221	1.189	0.10804
0.06	0.82	1.00	0.604	3.230	1.187	0.10857
0.06	0.83	1.00	0.628	3.239	1.188	0.10902
0.06	0.84	1.00	0.607	3.250	1.187	0.10968
0.06	0.85	1.00	0.593	3.258	1.187	0.11005
0.06	0.86	1.00	0.599	3.268	1.185	0.11071
0.06	0.87	1.00	0.610	3.282	1.187	0.11137
0.06	0.88	1.00	0.609	3.291	1.186	0.11188
0.06	0.89	1.00	0.616	3.306	1.185	0.11272
0.06	0.90	1.00	0.638	3.321	1.183	0.11361
0.06	0.91	1.00	0.601	3.336	1.184	0.11437
0.06	0.92	1.00	0.632	3.355	1.186	0.11530
0.06	0.93	1.00	0.623	3.378	1.182	0.11672
0.06	0.94	1.00	0.623	3.408	1.175	0.11860
0.06	0.95	1.00	0.606	3.440	1.171	0.12050
0.06	0.96	1.00	0.609	3.487	1.167	0.12316
0.06	0.97	1.00	0.621	3.531	1.154	0.12613
0.06	0.98	1.00	0.645	3.568	1.145	0.12849
0.06	0.99	1.00	0.627	3.599	1.138	0.13048
0.06	1.00	1.00	0.639	3.649	1.129	0.13353
0.07	0.01	1.00	0.621	2.970	1.219	0.09322
0.07	0.02	1.00	0.586	2.963	1.215	0.09303
0.07	0.03	1.00	0.615	2.962	1.214	0.09303
0.07	0.04	1.00	0.618	2.961	1.213	0.09307
0.07	0.05	1.00	0.599	2.963	1.217	0.09299
0.07	0.06	1.00	0.582	2.967	1.218	0.09310
0.07	0.07	1.00	0.598	2.972	1.223	0.09315
0.07	0.08	1.00	0.603	2.980	1.228	0.09336
0.07	0.09	1.00	0.623	2.991	1.235	0.09362
0.07	0.10	1.00	0.615	2.998	1.239	0.09373
0.07	0.11	1.00	0.618	3.000	1.240	0.09381
0.07	0.12	1.00	0.603	3.001	1.241	0.09385
0.07	0.13	1.00	0.607	2.999	1.240	0.09377
0.07	0.14	1.00	0.589	2.998	1.240	0.09370
0.07	0.15	1.00	0.618	2.997	1.239	0.09369
0.07	0.16	1.00	0.586	2.998	1.238	0.09378
0.07	0.17	1.00	0.583	2.995	1.239	0.09359
0.07	0.18	1.00	0.589	2.995	1.235	0.09379
0.07	0.19	1.00	0.625	2.997	1.234	0.09395
0.07	0.20	1.00	0.600	2.994	1.232	0.09387
0.07	0.21	1.00	0.594	2.993	1.230	0.09397
0.07	0.22	1.00	0.624	2.993	1.227	0.09407
0.07	0.23	1.00	0.601	2.995	1.225	0.09425
0.07	0.24	1.00	0.586	2.994	1.224	0.09426
0.07	0.25	1.00	0.587	2.996	1.224	0.09434
0.07	0.26	1.00	0.623	2.997	1.221	0.09457
0.07	0.27	1.00	0.586	2.995	1.217	0.09466
0.07	0.28	1.00	0.601	2.995	1.216	0.09474
0.07	0.29	1.00	0.615	2.996	1.213	0.09487
0.07	0.30	1.00	0.617	2.996	1.212	0.09493
0.07	0.31	1.00	0.584	2.997	1.212	0.09499
0.07	0.32	1.00	0.602	2.998	1.209	0.09520
0.07	0.33	1.00	0.627	2.999	1.206	0.09543
0.07	0.34	1.00	0.587	3.001	1.204	0.09562
0.07	0.35	1.00	0.591	3.003	1.203	0.09578
0.07	0.36	1.00	0.609	3.004	1.201	0.09591
0.07	0.37	1.00	0.597	3.007	1.200	0.09611
0.07	0.38	1.00	0.595	3.008	1.199	0.09626
0.07	0.39	1.00	0.601	3.010	1.198	0.09642
0.07	0.40	1.00	0.587	3.014	1.196	0.09666
0.07	0.41	1.00	0.621	3.015	1.196	0.09674
0.07	0.42	1.00	0.595	3.019	1.195	0.09699
0.07	0.43	1.00	0.620	3.021	1.194	0.09716
0.07	0.44	1.00	0.601	3.024	1.194	0.09735
0.07	0.45	1.00	0.620	3.029	1.192	0.09768
0.07	0.46	1.00	0.619	3.030	1.191	0.09777
0.07	0.47	1.00	0.606	3.032	1.192	0.09786
0.07	0.48	1.00	0.631	3.035	1.190	0.09807
0.07	0.49	1.00	0.622	3.039	1.188	0.09838
0.07	0.50	1.00	0.626	3.041	1.187	0.09854
0.07	0.51	1.00	0.611	3.042	1.187	0.09864
0.07	0.52	1.00	0.601	3.046	1.187	0.09880
0.07	0.53	1.00	0.622	3.050	1.185	0.09908
0.07	0.54	1.00	0.590	3.056	1.186	0.09938
0.07	0.55	1.00	0.589	3.059	1.187	0.09951
0.07	0.56	1.00	0.589	3.063	1.185	0.09980
0.07	0.57	1.00	0.603	3.067	1.184	0.10008
0.07	0.58	1.00	0.603	3.071	1.184	0.10028
0.07	0.59	1.00	0.635	3.075	1.184	0.10049
0.07	0.60	1.00	0.599	3.081	1.184	0.10081
0.07	0.61	1.00	0.628	3.087	1.183	0.10114
0.07	0.62	1.00	0.607	3.092	1.184	0.10137
0.07	0.63	1.00	0.602	3.097	1.184	0.10167
0.07	0.64	1.00	0.628	3.103	1.184	0.10203
0.07	0.65	1.00	0.591	3.110	1.184	0.10233
0.07	0.66	1.00	0.609	3.117	1.187	0.10259
0.07	0.67	1.00	0.611	3.124	1.186	0.10301
0.07	0.68	1.00	0.622	3.129	1.188	0.10320
0.07	0.69	1.00	0.606	3.134	1.188	0.10344
0.07	0.70	1.00	0.611	3.142	1.189	0.10384
0.07	0.71	1.00	0.612	3.148	1.192	0.10401
0.07	0.72	1.00	0.615	3.155	1.190	0.10448
0.07	0.73	1.00	0.600	3.162	1.190	0.10486
0.07	0.74	1.00	0.596	3.168	1.193	0.10499
0.07	0.75	1.00	0.622	3.174	1.191	0.10544
0.07	0.76	1.00	0.638	3.179	1.191	0.10574
0.07	0.77	1.00	0.605	3.185	1.189	0.10612
0.07	0.78	1.00	0.607	3.193	1.186	0.10667
0.07	0.79	1.00	0.621	3.201	1.186	0.10712
0.07	0.80	1.00	0.635	3.208	1.187	0.10741
0.07	0.81	1.00	0.615	3.218	1.186	0.10801
0.07	0.82	1.00	0.595	3.227	1.186	0.10849
0.07	0.83	1.00	0.648	3.236	1.186	0.10896
0.07	0.84	1.00	0.637	3.243	1.185	0.10941
0.07	0.85	1.00	0.608	3.252	1.187	0.10975
0.07	0.86	1.00	0.631	3.264	1.186	0.11043
0.07	0.87	1.00	0.610	3.276	1.183	0.11123
0.07	0.88	1.00	0.603	3.289	1.184	0.11188
0.07	0.89	1.00	0.604	3.303	1.184	0.11262
0.07	0.90	1.00	0.643	3.317	1.183	0.11340
0.07	0.91	1.00	0.618	3.329	1.186	0.11392
0.07	0.92	1.00	0.601	3.351	1.184	0.11516
0.07	0.93	1.00	0.610	3.372	1.181	0.11645
0.07	0.94	1.00	0.603	3.401	1.175	0.11826
0.07	0.95	1.00	0.626	3.435	1.168	0.12042
0.07	0.96	1.00	0.623	3.485	1.158	0.12352
0.07	0.97	1.00	0.610	3.526	1.147	0.12615
0.07	0.98	1.00	0.648	3.558	1.140	0.12822
0.07	0.99	1.00	0.646	3.587	1.135	0.13001
0.07	1.00	1.00	0.608	3.646	1.124	0.13361
0.08	0.01	1.00	0.606	2.947	1.220	0.09198
0.08	0.02	1.00	0.612	2.942	1.215	0.09197
0.08	0.03	1.00	0.622	2.940	1.215	0.09186
0.08	0.04	1.00	0.605	2.941	1.214	0.09194
0.08	0.05	1.00	0.620	2.943	1.217	0.09188
0.08	0.06	1.00	0.583	2.947	1.220	0.09193
0.08	0.07	1.00	0.600	2.954	1.224	0.09214
0.08	0.08	1.00	0.587	2.965	1.234	0.09223
0.08	0.09	1.00	0.584	2.975	1.240	0.09244
0.08	0.10	1.00	0.618	2.984	1.244	0.09277
0.08	0.11	1.00	0.602	2.986	1.247	0.09276
0.08	0.12	1.00	0.593	2.983	1.244	0.09271
0.08	0.13	1.00	0.603	2.981	1.243	0.09264
0.08	0.14	1.00	0.608	2.978	1.243	0.09247
0.08	0.15	1.00	0.620	2.979	1.241	0.09262
0.08	0.16	1.00	0.616	2.976	1.239	0.09258
0.08	0.17	1.00	0.657	2.976	1.237	0.09264
0.08	0.18	1.00	0.599	2.976	1.238	0.09264
0.08	0.19	1.00	0.617	2.973	1.232	0.09277
0.08	0.20	1.00	0.603	2.972	1.230	0.09284
0.08	0.21	1.00	0.585	2.973	1.229	0.09290
0.08	0.22	1.00	0.600	2.974	1.227	0.09302
0.08	0.23	1.00	0.584	2.975	1.228	0.09309
0.08	0.24	1.00	0.584	2.975	1.227	0.09314
0.08	0.25	1.00	0.615	2.975	1.224	0.09325
0.08	0.26	1.00	0.588	2.975	1.220	0.09345
0.08	0.27	1.00	0.621	2.972	1.216	0.09351
0.08	0.28	1.00	0.624	2.973	1.213	0.09370
0.08	0.29	1.00	0.619	2.973	1.212	0.09375
0.08	0.30	1.00	0.621	2.974	1.211	0.09383
0.08	0.31	1.00	0.599	2.975	1.206	0.09411
0.08	0.32	1.00	0.596	2.975	1.207	0.09410
0.08	0.33	1.00	0.607	2.978	1.206	0.09428
0.08	0.34	1.00	0.616	2.979	1.204	0.09444
0.08	0.35	1.00	0.649	2.982	1.202	0.09470
0.08	0.36	1.00	0.582	2.984	1.199	0.09493
0.08	0.37	1.00	0.602	2.986	1.199	0.09504
0.08	0.38	1.00	0.599	2.989	1.197	0.09528
0.08	0.39	1.00	0.602	2.992	1.196	0.09550
0.08	0.40	1.00	0.619	2.996	1.195	0.09574
0.08	0.41	1.00	0.602	2.998	1.195	0.09587
0.08	0.42	1.00	0.597	3.002	1.194	0.09615
0.08	0.43	1.00	0.619	3.005	1.193	0.09637
0.08	0.44	1.00	0.602	3.008	1.193	0.09648
0.08	0.45	1.00	0.584	3.011	1.192	0.09668
0.08	0.46	1.00	0.602	3.013	1.190	0.09690
0.08	0.47	1.00	0.621	3.015	1.189	0.09704
0.08	0.48	1.00	0.590	3.018	1.187	0.09732
0.08	0.49	1.00	0.627	3.021	1.187	0.09750
0.08	0.50	1.00	0.589	3.023	1.187	0.09763
0.08	0.51	1.00	0.587	3.028	1.185	0.09795
0.08	0.52	1.00	0.587	3.031	1.184	0.09812
0.08	0.53	1.00	0.587	3.035	1.184	0.09839
0.08	0.54	1.00	0.604	3.040	1.184	0.09866
0.08	0.55	1.00	0.630	3.043	1.185	0.09878
0.08	0.56	1.00	0.624	3.047	1.183	0.09907
0.08	0.57	1.00	0.601	3.052	1.182	0.09936
0.08	0.58	1.00	0.597	3.056	1.183	0.09955
0.08	0.59	1.00	0.628	3.061	1.183	0.09978
0.08	0.60	1.00	0.617	3.066	1.183	0.10006
0.08	0.61	1.00	0.605	3.071	1.183	0.10033
0.08	0.62	1.00	0.597	3.076	1.182	0.10066
0.08	0.63	1.00	0.596	3.082	1.181	0.10102
0.08	0.64	1.00	0.606	3.089	1.183	0.10127
0.08	0.65	1.00	0.613	3.096	1.183	0.10165
0.08	0.66	1.00	0.610	3.103	1.183	0.10206
0.08	0.67	1.00	0.595	3.111	1.184	0.10243
0.08	0.68	1.00	0.613	3.118	1.183	0.10287
0.08	0.69	1.00	0.613	3.123	1.182	0.10312
0.08	0.70	1.00	0.610	3.130	1.184	0.10344
0.08	0.71	1.00	0.624	3.138	1.183	0.10387
0.08	0.72	1.00	0.601	3.145	1.184	0.10421
0.08	0.73	1.00	0.650	3.150	1.185	0.10447
0.08	0.74	1.00	0.602	3.158	1.185	0.10484
0.08	0.75	1.00	0.616	3.166	1.186	0.10523
0.08	0.76	1.00	0.644	3.173	1.185	0.10563
0.08	0.77	1.00	0.630	3.180	1.186	0.10603
0.08	0.78	1.00	0.623	3.190	1.183	0.10665
0.08	0.79	1.00	0.617	3.197	1.185	0.10698
0.08	0.80	1.00	0.601	3.209	1.185	0.10756
0.08	0.81	1.00	0.604	3.218	1.183	0.10814
0.08	0.82	1.00	0.633	3.226	1.181	0.10866
0.08	0.83	1.00	0.642	3.234	1.181	0.10907
0.08	0.84	1.00	0.626	3.241	1.182	0.10943
0.08	0.85	1.00	0.609	3.251	1.182	0.10993
0.08	0.86	1.00	0.602	3.262	1.181	0.11054
0.08	0.87	1.00	0.629	3.273	1.180	0.11123
0.08	0.88	1.00	0.610	3.286	1.181	0.11186
0.08	0.89	1.00	0.638	3.300	1.182	0.11257
0.08	0.90	1.00	0.634	3.313	1.183	0.11320
0.08	0.91	1.00	0.640	3.329	1.179	0.11424
0.08	0.92	1.00	0.627	3.347	1.175	0.11535
0.08	0.93	1.00	0.602	3.368	1.175	0.11652
0.08	0.94	1.00	0.636	3.397	1.170	0.11828
0.08	0.95	1.00	0.634	3.430	1.162	0.12042
0.08	0.96	1.00	0.609	3.470	1.159	0.12270
0.08	0.97	1.00	0.646	3.520	1.143	0.12603
0.08	0.98	1.00	0.638	3.547	1.136	0.12781
0.08	0.99	1.00	0.647	3.576	1.133	0.12946
0.08	1.00	1.00	0.621	3.627	1.125	0.13252
0.09	0.01	1.00	0.602	2.927	1.221	0.09084
0.09	0.02	1.00	0.582	2.922	1.216	0.09083
0.09	0.03	1.00	0.599	2.921	1.214	0.09087
0.09	0.04	1.00	0.615	2.922	1.216	0.09079
0.09	0.05	1.00	0.582	2.926	1.218	0.09093
0.09	0.06	1.00	0.588	2.931	1.223	0.09096
0.09	0.07	1.00	0.594	2.939	1.229	0.09110
0.09	0.08	1.00	0.630	2.953	1.240	0.09130
0.09	0.09	1.00	0.584	2.963	1.243	0.09169
0.09	0.10	1.00	0.615	2.976	1.249	0.09214
0.09	0.11	1.00	0.585	2.977	1.250	0.09210
0.09	0.12	1.00	0.599	2.968	1.248	0.09177
0.09	0.13	1.00	0.615	2.962	1.246	0.09153
0.09	0.14	1.00	0.599	2.960	1.243	0.09153
0.09	0.15	1.00	0.623	2.959	1.242	0.09153
0.09	0.16	1.00	0.617	2.956	1.239	0.09155
0.09	0.17	1.00	0.587	2.958	1.237	0.09170
0.09	0.18	1.00	0.601	2.954	1.233	0.09170
0.09	0.19	1.00	0.624	2.954	1.233	0.09171
0.09	0.20	1.00	0.614	2.955	1.230	0.09192
0.09	0.21	1.00	0.620	2.956	1.230	0.09200
0.09	0.22	1.00	0.615	2.959	1.228	0.09221
0.09	0.23	1.00	0.581	2.958	1.227	0.09221
0.09	0.24	1.00	0.630	2.957	1.225	0.09227
0.09	0.25	1.00	0.619	2.957	1.221	0.09242
0.09	0.26	1.00	0.606	2.955	1.216	0.09259
0.09	0.27	1.00	0.584	2.954	1.214	0.09266
0.09	0.28	1.00	0.619	2.954	1.211	0.09277
0.09	0.29	1.00	0.600	2.954	1.208	0.09288
0.09	0.30	1.00	0.603	2.957	1.207	0.09310
0.09	0.31	1.00	0.586	2.958	1.207	0.09319
0.09	0.32	1.00	0.581	2.959	1.204	0.09340
0.09	0.33	1.00	0.598	2.962	1.204	0.09353
0.09	0.34	1.00	0.600	2.964	1.200	0.09381
0.09	0.35	1.00	0.588	2.966	1.200	0.09395
0.09	0.36	1.00	0.596	2.969	1.200	0.09410
0.09	0.37	1.00	0.593	2.970	1.198	0.09424
0.09	0.38	1.00	0.629	2.973	1.197	0.09447
0.09	0.39	1.00	0.603	2.977	1.196	0.09472
0.09	0.40	1.00	0.620	2.981	1.194	0.09503
0.09	0.41	1.00	0.587	2.985	1.193	0.09528
0.09	0.42	1.00	0.599	2.988	1.192	0.09550
0.09	0.43	1.00	0.622	2.992	1.193	0.09562
0.09	0.44	1.00	0.584	2.994	1.193	0.09576
0.09	0.45	1.00	0.590	2.997	1.192	0.09597
0.09	0.46	1.00	0.597	2.999	1.189	0.09618
0.09	0.47	1.00	0.600	3.003	1.188	0.09646
0.09	0.48	1.00	0.623	3.005	1.187	0.09664
0.09	0.49	1.00	0.606	3.007	1.186	0.09680
0.09	0.50	1.00	0.586	3.011	1.185	0.09707
0.09	0.51	1.00	0.605	3.016	1.185	0.09727
0.09	0.52	1.00	0.609	3.019	1.185	0.09745
0.09	0.53	1.00	0.595	3.023	1.185	0.09766
0.09	0.54	1.00	0.602	3.028	1.184	0.09799
0.09	0.55	1.00	0.597	3.034	1.183	0.09837
0.09	0.56	1.00	0.604	3.036	1.181	0.09857
0.09	0.57	1.00	0.587	3.040	1.183	0.09867
0.09	0.58	1.00	0.598	3.045	1.182	0.09903
0.09	0.59	1.00	0.619	3.049	1.183	0.09918
0.09	0.60	1.00	0.602	3.054	1.183	0.09941
0.09	0.61	1.00	0.588	3.060	1.183	0.09975
0.09	0.62	1.00	0.598	3.065	1.183	0.09998
0.09	0.63	1.00	0.602	3.070	1.183	0.10028
0.09	0.64	1.00	0.622	3.077	1.182	0.10072
0.09	0.65	1.00	0.625	3.087	1.182	0.10123
0.09	0.66	1.00	0.606	3.093	1.182	0.10157
0.09	0.67	1.00	0.610	3.100	1.181	0.10199
0.09	0.68	1.00	0.601	3.108	1.180	0.10242
0.09	0.69	1.00	0.624	3.114	1.179	0.10282
0.09	0.70	1.00	0.604	3.122	1.180	0.10320
0.09	0.71	1.00	0.628	3.132	1.179	0.10374
0.09	0.72	1.00	0.612	3.138	1.180	0.10407
0.09	0.73	1.00	0.635	3.146	1.178	0.10456
0.09	0.74	1.00	0.599	3.154	1.180	0.10488
0.09	0.75	1.00	0.610	3.162	1.182	0.10523
0.09	0.76	1.00	0.628	3.172	1.180	0.10581
0.09	0.77	1.00	0.614	3.181	1.183	0.10619
0.09	0.78	1.00	0.599	3.193	1.183	0.10678
0.09	0.79	1.00	0.597	3.203	1.181	0.10746
0.09	0.80	1.00	0.609	3.215	1.182	0.10801
0.09	0.81	1.00	0.594	3.228	1.180	0.10882
0.09	0.82	1.00	0.630	3.232	1.181	0.10899
0.09	0.83	1.00	0.622	3.237	1.181	0.10927
0.09	0.84	1.00	0.639	3.239	1.181	0.10938
0.09	0.85	1.00	0.621	3.246	1.178	0.10988
0.09	0.86	1.00	0.600	3.257	1.178	0.11045
0.09	0.87	1.00	0.602	3.268	1.177	0.11108
0.09	0.88	1.00	0.632	3.281	1.177	0.11174
0.09	0.89	1.00	0.617	3.295	1.178	0.11250
0.09	0.90	1.00	0.608	3.311	1.178	0.11332
0.09	0.91	1.00	0.627	3.325	1.177	0.11416
0.09	0.92	1.00	0.649	3.343	1.175	0.11517
0.09	0.93	1.00	0.657	3.365	1.174	0.11640
0.09	0.94	1.00	0.611	3.392	1.170	0.11800
0.09	0.95	1.00	0.637	3.425	1.159	0.12030
0.09	0.96	1.00	0.620	3.466	1.156	0.12262
0.09	0.97	1.00	0.619	3.510	1.141	0.12561
0.09	0.98	1.00	0.619	3.538	1.134	0.12743
0.09	0.99	1.00	0.620	3.566	1.130	0.12907
0.09	1.00	1.00	0.604	3.595	1.129	0.13065
0.10	0.01	1.00	0.586	2.910	1.218	0.09006
0.10	0.02	1.00	0.582	2.905	1.216	0.08991
0.10	0.03	1.00	0.634	2.905	1.215	0.08993
0.10	0.04	1.00	0.615	2.905	1.217	0.08988
0.10	0.05	1.00	0.585	2.908	1.222	0.08980
0.10	0.06	1.00	0.599	2.916	1.224	0.09012
0.10	0.07	1.00	0.586	2.927	1.236	0.09010
0.10	0.08	1.00	0.583	2.941	1.244	0.09049
0.10	0.09	1.00	0.599	2.957	1.249	0.09108
0.10	0.10	1.00	0.595	2.987	1.256	0.09239
0.10	0.11	1.00	0.602	2.970	1.256	0.09148
0.10	0.12	1.00	0.609	2.953	1.250	0.09080
0.10	0.13	1.00	0.605	2.946	1.246	0.09066
0.10	0.14	1.00	0.584	2.944	1.244	0.09062
0.10	0.15	1.00	0.603	2.942	1.242	0.09063
0.10	0.16	1.00	0.622	2.940	1.239	0.09066
0.10	0.17	1.00	0.616	2.938	1.235	0.09077
0.10	0.18	1.00	0.583	2.938	1.234	0.09079
0.10	0.19	1.00	0.616	2.938	1.233	0.09086
0.10	0.20	1.00	0.599	2.941	1.233	0.09103
0.10	0.21	1.00	0.598	2.942	1.233	0.09107
0.10	0.22	1.00	0.602	2.943	1.231	0.09123
0.10	0.23	1.00	0.607	2.940	1.225	0.09131
0.10	0.24	1.00	0.584	2.938	1.221	0.09144
0.10	0.25	1.00	0.581	2.938	1.217	0.09162
0.10	0.26	1.00	0.600	2.936	1.214	0.09170
0.10	0.27	1.00	0.617	2.937	1.211	0.09188
0.10	0.28	1.00	0.586	2.938	1.209	0.09199
0.10	0.29	1.00	0.594	2.938	1.208	0.09208
0.10	0.30	1.00	0.594	2.940	1.205	0.09232
0.10	0.31	1.00	0.587	2.942	1.204	0.09247
0.10	0.32	1.00	0.583	2.944	1.201	0.09273
0.10	0.33	1.00	0.586	2.947	1.201	0.09285
0.10	0.34	1.00	0.624	2.950	1.200	0.09305
0.10	0.35	1.00	0.620	2.953	1.199	0.09332
0.10	0.36	1.00	0.620	2.954	1.199	0.09333
0.10	0.37	1.00	0.584	2.958	1.197	0.09367
0.10	0.38	1.00	0.601	2.961	1.196	0.09389
0.10	0.39	1.00	0.620	2.965	1.197	0.09403
0.10	0.40	1.00	0.586	2.968	1.195	0.09429
0.10	0.41	1.00	0.602	2.971	1.194	0.09446
0.10	0.42	1.00	0.598	2.975	1.195	0.09465
0.10	0.43	1.00	0.621	2.978	1.193	0.09493
0.10	0.44	1.00	0.611	2.981	1.192	0.09510
0.10	0.45	1.00	0.595	2.984	1.190	0.09535
0.10	0.46	1.00	0.626	2.988	1.188	0.09573
0.10	0.47	1.00	0.623	2.990	1.188	0.09583
0.10	0.48	1.00	0.587	2.994	1.186	0.09606
0.10	0.49	1.00	0.623	2.999	1.187	0.09633
0.10	0.50	1.00	0.620	3.002	1.186	0.09655
0.10	0.51	1.00	0.617	3.006	1.186	0.09675
0.10	0.52	1.00	0.621	3.010	1.184	0.09703
0.10	0.53	1.00	0.626	3.015	1.184	0.09731
0.10	0.54	1.00	0.602	3.019	1.184	0.09748
0.10	0.55	1.00	0.590	3.023	1.182	0.09781
0.10	0.56	1.00	0.607	3.027	1.183	0.09802
0.10	0.57	1.00	0.618	3.033	1.183	0.09829
0.10	0.58	1.00	0.590	3.036	1.182	0.09852
0.10	0.59	1.00	0.582	3.040	1.183	0.09869
0.10	0.60	1.00	0.633	3.045	1.183	0.09896
0.10	0.61	1.00	0.594	3.051	1.182	0.09932
0.10	0.62	1.00	0.497	3.057	1.181	0.09966
0.10	0.63	1.00	0.490	3.063	1.183	0.09992
0.10	0.64	1.00	0.481	3.070	1.181	0.10042
0.10	0.65	1.00	0.488	3.079	1.179	0.10096
0.10	0.66	1.00	0.465	3.088	1.179	0.10142
0.10	0.67	1.00	0.478	3.095	1.179	0.10178
0.10	0.68	1.00	0.473	3.104	1.175	0.10244
0.10	0.69	1.00	0.478	3.112	1.176	0.10287
0.10	0.70	1.00	0.481	3.119	1.175	0.10324
0.10	0.71	1.00	0.596	3.128	1.177	0.10365
0.10	0.72	1.00	0.601	3.135	1.175	0.10412
0.10	0.73	1.00	0.592	3.145	1.175	0.10466
0.10	0.74	1.00	0.602	3.151	1.176	0.10493
0.10	0.75	1.00	0.600	3.162	1.176	0.10550
0.10	0.76	1.00	0.601	3.171	1.179	0.10584
0.10	0.77	1.00	0.624	3.180	1.177	0.10641
0.10	0.78	1.00	0.628	3.191	1.179	0.10693
0.10	0.79	1.00	0.621	3.204	1.178	0.10763
0.10	0.80	1.00	0.623	3.217	1.180	0.10824
0.10	0.81	1.00	0.608	3.228	1.178	0.10893
0.10	0.82	1.00	0.636	3.232	1.178	0.10917
0.10	0.83	1.00	0.634	3.239	1.177	0.10954
0.10	0.84	1.00	0.608	3.245	1.175	0.10995
0.10	0.85	1.00	0.617	3.248	1.176	0.11009
0.10	0.86	1.00	0.613	3.255	1.176	0.11044
0.10	0.87	1.00	0.635	3.264	1.177	0.11088
0.10	0.88	1.00	0.609	3.279	1.177	0.11166
0.10	0.89	1.00	0.611	3.295	1.178	0.11246
0.10	0.90	1.00	0.636	3.310	1.177	0.11330
0.10	0.91	1.00	0.635	3.323	1.176	0.11405
0.10	0.92	1.00	0.604	3.341	1.173	0.11515
0.10	0.93	1.00	0.610	3.365	1.172	0.11647
0.10	0.94	1.00	0.641	3.393	1.168	0.11812
0.10	0.95	1.00	0.628	3.419	1.158	0.12004
0.10	0.96	1.00	0.625	3.465	1.151	0.12274
0.10	0.97	1.00	0.643	3.506	1.136	0.12561
0.10	0.98	1.00	0.636	3.531	1.132	0.12716
0.10	0.99	1.00	0.629	3.554	1.129	0.12848
0.10	1.00	1.00	0.636	3.559	1.132	0.12865
0.11	0.01	1.00	0.605	2.894	1.218	0.08921
0.11	0.02	1.00	0.608	2.889	1.215	0.08915
0.11	0.03	1.00	0.581	2.888	1.217	0.08897
0.11	0.04	1.00	0.602	2.892	1.217	0.08918
0.11	0.05	1.00	0.584	2.895	1.221	0.08912
0.11	0.06	1.00	0.583	2.901	1.229	0.08906
0.11	0.07	1.00	0.586	2.916	1.239	0.08939
0.11	0.08	1.00	0.597	2.930	1.245	0.08982
0.11	0.09	1.00	0.589	2.968	1.254	0.09145
0.11	0.10	1.00	0.603	3.011	1.253	0.09379
0.11	0.11	1.00	0.601	2.968	1.257	0.09129
0.11	0.12	1.00	0.615	2.937	1.251	0.08991
0.11	0.13	1.00	0.601	2.930	1.247	0.08972
0.11	0.14	1.00	0.586	2.929	1.246	0.08976
0.11	0.15	1.00	0.603	2.926	1.243	0.08970
0.11	0.16	1.00	0.605	2.924	1.237	0.08988
0.11	0.17	1.00	0.599	2.922	1.234	0.08994
0.11	0.18	1.00	0.610	2.923	1.234	0.09002
0.11	0.19	1.00	0.607	2.926	1.233	0.09017
0.11	0.20	1.00	0.584	2.928	1.233	0.09030
0.11	0.21	1.00	0.583	2.932	1.234	0.09049
0.11	0.22	1.00	0.626	2.927	1.228	0.09053
0.11	0.23	1.00	0.616	2.925	1.222	0.09069
0.11	0.24	1.00	0.580	2.921	1.217	0.09070
0.11	0.25	1.00	0.616	2.921	1.214	0.09089
0.11	0.26	1.00	0.604	2.921	1.211	0.09102
0.11	0.27	1.00	0.633	2.923	1.208	0.09123
0.11	0.28	1.00	0.616	2.924	1.207	0.09137
0.11	0.29	1.00	0.601	2.925	1.205	0.09149
0.11	0.30	1.00	0.615	2.926	1.204	0.09164
0.11	0.31	1.00	0.620	2.928	1.201	0.09190
0.11	0.32	1.00	0.605	2.930	1.200	0.09201
0.11	0.33	1.00	0.581	2.934	1.200	0.09226
0.11	0.34	1.00	0.630	2.935	1.199	0.09236
0.11	0.35	1.00	0.614	2.939	1.198	0.09261
0.11	0.36	1.00	0.619	2.942	1.196	0.09284
0.11	0.37	1.00	0.584	2.946	1.195	0.09311
0.11	0.38	1.00	0.618	2.949	1.196	0.09321
0.11	0.39	1.00	0.618	2.953	1.197	0.09338
0.11	0.40	1.00	0.617	2.958	1.196	0.09373
0.11	0.41	1.00	0.610	2.960	1.195	0.09387
0.11	0.42	1.00	0.595	2.965	1.193	0.09423
0.11	0.43	1.00	0.593	2.969	1.191	0.09451
0.11	0.44	1.00	0.629	2.972	1.190	0.09470
0.11	0.45	1.00	0.633	2.974	1.189	0.09489
0.11	0.46	1.00	0.617	2.979	1.188	0.09518
0.11	0.47	1.00	0.596	2.983	1.188	0.09539
0.11	0.48	1.00	0.601	2.986	1.187	0.09560
0.11	0.49	1.00	0.603	2.991	1.186	0.09593
0.11	0.50	1.00	0.589	2.995	1.187	0.09614
0.11	0.51	1.00	0.597	3.000	1.185	0.09644
0.11	0.52	1.00	0.597	3.003	1.185	0.09664
0.11	0.53	1.00	0.618	3.009	1.186	0.09690
0.11	0.54	1.00	0.621	3.012	1.184	0.09715
0.11	0.55	1.00	0.630	3.016	1.184	0.09733
0.11	0.56	1.00	0.610	3.020	1.182	0.09768
0.11	0.57	1.00	0.588	3.026	1.182	0.09800
0.11	0.58	1.00	0.608	3.030	1.183	0.09813
0.11	0.59	1.00	0.614	3.035	1.182	0.09851
0.11	0.60	1.00	0.596	3.041	1.182	0.09881
0.11	0.61	1.00	0.626	3.046	1.181	0.09910
0.11	0.62	1.00	0.631	3.054	1.183	0.09942
0.11	0.63	1.00	0.601	3.060	1.181	0.09984
0.11	0.64	1.00	0.618	3.069	1.180	0.10038
0.11	0.65	1.00	0.627	3.076	1.179	0.10081
0.11	0.66	1.00	0.626	3.085	1.177	0.10134
0.11	0.67	1.00	0.628	3.093	1.176	0.10188
0.11	0.68	1.00	0.596	3.102	1.174	0.10240
0.11	0.69	1.00	0.597	3.109	1.172	0.10286
0.11	0.70	1.00	0.608	3.118	1.171	0.10341
0.11	0.71	1.00	0.615	3.126	1.170	0.10392
0.11	0.72	1.00	0.594	3.133	1.170	0.10426
0.11	0.73	1.00	0.627	3.143	1.170	0.10481
0.11	0.74	1.00	0.595	3.152	1.169	0.10531
0.11	0.75	1.00	0.624	3.161	1.168	0.10583
0.11	0.76	1.00	0.630	3.171	1.172	0.10615
0.11	0.77	1.00	0.612	3.184	1.173	0.10685
0.11	0.78	1.00	0.594	3.194	1.170	0.10750
0.11	0.79	1.00	0.625	3.206	1.174	0.10793
0.11	0.80	1.00	0.607	3.221	1.174	0.10874
0.11	0.81	1.00	0.606	3.233	1.174	0.10935
0.11	0.82	1.00	0.620	3.238	1.172	0.10970
0.11	0.83	1.00	0.624	3.243	1.173	0.10994
0.11	0.84	1.00	0.613	3.248	1.173	0.11019
0.11	0.85	1.00	0.634	3.252	1.172	0.11048
0.11	0.86	1.00	0.628	3.258	1.171	0.11083
0.11	0.87	1.00	0.631	3.263	1.173	0.11102
0.11	0.88	1.00	0.623	3.276	1.174	0.11164
0.11	0.89	1.00	0.624	3.295	1.173	0.11274
0.11	0.90	1.00	0.628	3.312	1.172	0.11365
0.11	0.91	1.00	0.631	3.323	1.174	0.11417
0.11	0.92	1.00	0.639	3.341	1.172	0.11520
0.11	0.93	1.00	0.624	3.365	1.173	0.11643
0.11	0.94	1.00	0.611	3.392	1.165	0.11821
0.11	0.95	1.00	0.608	3.418	1.157	0.11998
0.11	0.96	1.00	0.616	3.460	1.148	0.12262
0.11	0.97	1.00	0.631	3.498	1.134	0.12531
0.11	0.98	1.00	0.627	3.522	1.128	0.12685
0.11	0.99	1.00	0.649	3.544	1.126	0.12808
0.11	1.00	1.00	0.645	3.534	1.128	0.12748
0.12	0.01	1.00	0.592	2.880	1.217	0.08855
0.12	0.02	1.00	0.616	2.875	1.216	0.08836
0.12	0.03	1.00	0.629	2.876	1.217	0.08833
0.12	0.04	1.00	0.589	2.877	1.218	0.08831
0.12	0.05	1.00	0.622	2.882	1.224	0.08828
0.12	0.06	1.00	0.628	2.891	1.230	0.08850
0.12	0.07	1.00	0.605	2.906	1.243	0.08866
0.12	0.08	1.00	0.595	2.924	1.250	0.08924
0.12	0.09	1.00	0.617	3.001	1.252	0.09329
0.12	0.10	1.00	0.600	3.006	1.253	0.09352
0.12	0.11	1.00	0.614	2.935	1.258	0.08948
0.12	0.12	1.00	0.646	2.923	1.252	0.08913
0.12	0.13	1.00	0.620	2.919	1.250	0.08903
0.12	0.14	1.00	0.617	2.914	1.244	0.08903
0.12	0.15	1.00	0.595	2.911	1.241	0.08903
0.12	0.16	1.00	0.586	2.910	1.239	0.08909
0.12	0.17	1.00	0.596	2.908	1.236	0.08909
0.12	0.18	1.00	0.587	2.911	1.235	0.08927
0.12	0.19	1.00	0.604	2.912	1.233	0.08944
0.12	0.20	1.00	0.590	2.913	1.232	0.08958
0.12	0.21	1.00	0.586	2.913	1.228	0.08976
0.12	0.22	1.00	0.617	2.910	1.224	0.08982
0.12	0.23	1.00	0.605	2.907	1.218	0.08995
0.12	0.24	1.00	0.634	2.907	1.214	0.09009
0.12	0.25	1.00	0.583	2.907	1.213	0.09013
0.12	0.26	1.00	0.621	2.907	1.209	0.09039
0.12	0.27	1.00	0.604	2.910	1.206	0.09063
0.12	0.28	1.00	0.588	2.910	1.206	0.09066
0.12	0.29	1.00	0.598	2.911	1.204	0.09082
0.12	0.30	1.00	0.600	2.913	1.202	0.09102
0.12	0.31	1.00	0.616	2.916	1.200	0.09128
0.12	0.32	1.00	0.591	2.917	1.200	0.09132
0.12	0.33	1.00	0.631	2.921	1.198	0.09163
0.12	0.34	1.00	0.595	2.925	1.198	0.09186
0.12	0.35	1.00	0.623	2.927	1.198	0.09195
0.12	0.36	1.00	0.622	2.931	1.196	0.09225
0.12	0.37	1.00	0.597	2.936	1.194	0.09261
0.12	0.38	1.00	0.586	2.939	1.195	0.09271
0.12	0.39	1.00	0.610	2.943	1.197	0.09288
0.12	0.40	1.00	0.591	2.948	1.197	0.09311
0.12	0.41	1.00	0.588	2.951	1.195	0.09342
0.12	0.42	1.00	0.599	2.956	1.194	0.09369
0.12	0.43	1.00	0.619	2.960	1.191	0.09403
0.12	0.44	1.00	0.618	2.963	1.192	0.09415
0.12	0.45	1.00	0.623	2.967	1.190	0.09449
0.12	0.46	1.00	0.602	2.969	1.190	0.09458
0.12	0.47	1.00	0.627	2.975	1.188	0.09495
0.12	0.48	1.00	0.598	2.980	1.188	0.09530
0.12	0.49	1.00	0.618	2.985	1.188	0.09553
0.12	0.50	1.00	0.590	2.990	1.187	0.09583
0.12	0.51	1.00	0.630	2.993	1.188	0.09598
0.12	0.52	1.00	0.621	2.999	1.184	0.09648
0.12	0.53	1.00	0.585	3.004	1.185	0.09668
0.12	0.54	1.00	0.613	3.007	1.185	0.09683
0.12	0.55	1.00	0.625	3.013	1.185	0.09718
0.12	0.56	1.00	0.589	3.017	1.185	0.09740
0.12	0.57	1.00	0.621	3.023	1.185	0.09771
0.12	0.58	1.00	0.610	3.030	1.185	0.09806
0.12	0.59	1.00	0.586	3.036	1.186	0.09837
0.12	0.60	1.00	0.629	3.042	1.184	0.09878
0.12	0.61	1.00	0.589	3.050	1.183	0.09921
0.12	0.62	1.00	0.621	3.055	1.184	0.09942
0.12	0.63	1.00	0.598	3.061	1.184	0.09973
0.12	0.64	1.00	0.600	3.069	1.182	0.10024
0.12	0.65	1.00	0.611	3.078	1.181	0.10078
0.12	0.66	1.00	0.589	3.084	1.178	0.10126
0.12	0.67	1.00	0.636	3.094	1.175	0.10193
0.12	0.68	1.00	0.608	3.101	1.171	0.10253
0.12	0.69	1.00	0.604	3.111	1.170	0.10308
0.12	0.70	1.00	0.627	3.119	1.164	0.10380
0.12	0.71	1.00	0.631	3.125	1.165	0.10409
0.12	0.72	1.00	0.613	3.133	1.164	0.10450
0.12	0.73	1.00	0.592	3.140	1.163	0.10496
0.12	0.74	1.00	0.596	3.150	1.164	0.10544
0.12	0.75	1.00	0.595	3.158	1.164	0.10587
0.12	0.76	1.00	0.632	3.169	1.165	0.10642
0.12	0.77	1.00	0.611	3.185	1.167	0.10717
0.12	0.78	1.00	0.625	3.197	1.167	0.10779
0.12	0.79	1.00	0.633	3.215	1.165	0.10883
0.12	0.80	1.00	0.626	3.227	1.158	0.10980
0.12	0.81	1.00	0.621	3.238	1.159	0.11033
0.12	0.82	1.00	0.600	3.245	1.160	0.11065
0.12	0.83	1.00	0.629	3.249	1.164	0.11072
0.12	0.84	1.00	0.595	3.254	1.164	0.11096
0.12	0.85	1.00	0.606	3.257	1.166	0.11102
0.12	0.86	1.00	0.636	3.261	1.168	0.11117
0.12	0.87	1.00	0.629	3.268	1.170	0.11144
0.12	0.88	1.00	0.616	3.274	1.172	0.11166
0.12	0.89	1.00	0.632	3.290	1.172	0.11247
0.12	0.90	1.00	0.656	3.309	1.169	0.11364
0.12	0.91	1.00	0.626	3.324	1.172	0.11429
0.12	0.92	1.00	0.640	3.339	1.173	0.11508
0.12	0.93	1.00	0.618	3.363	1.171	0.11639
0.12	0.94	1.00	0.642	3.393	1.168	0.11815
0.12	0.95	1.00	0.640	3.420	1.157	0.12007
0.12	0.96	1.00	0.626	3.458	1.143	0.12278
0.12	0.97	1.00	0.610	3.492	1.130	0.12514
0.12	0.98	1.00	0.643	3.511	1.125	0.12640
0.12	0.99	1.00	0.643	3.529	1.125	0.12738
0.12	1.00	1.00	0.602	3.512	1.128	0.12632
0.13	0.01	1.00	0.599	2.867	1.216	0.08791
0.13	0.02	1.00	0.601	2.862	1.215	0.08766
0.13	0.03	1.00	0.593	2.862	1.216	0.08762
0.13	0.04	1.00	0.593	2.864	1.220	0.08756
0.13	0.05	1.00	0.596	2.871	1.225	0.08768
0.13	0.06	1.00	0.623	2.880	1.233	0.08778
0.13	0.07	1.00	0.600	2.897	1.243	0.08817
0.13	0.08	1.00	0.588	2.921	1.252	0.08907
0.13	0.09	1.00	0.616	3.001	1.251	0.09334
0.13	0.10	1.00	0.619	2.973	1.259	0.09146
0.13	0.11	1.00	0.640	2.916	1.257	0.08851
0.13	0.12	1.00	0.585	2.912	1.255	0.08838
0.13	0.13	1.00	0.611	2.907	1.250	0.08833
0.13	0.14	1.00	0.595	2.899	1.243	0.08828
0.13	0.15	1.00	0.617	2.896	1.239	0.08834
0.13	0.16	1.00	0.595	2.896	1.238	0.08837
0.13	0.17	1.00	0.611	2.899	1.235	0.08867
0.13	0.18	1.00	0.601	2.899	1.235	0.08869
0.13	0.19	1.00	0.582	2.899	1.231	0.08889
0.13	0.20	1.00	0.599	2.899	1.229	0.08897
0.13	0.21	1.00	0.620	2.896	1.225	0.08901
0.13	0.22	1.00	0.584	2.896	1.218	0.08932
0.13	0.23	1.00	0.620	2.893	1.217	0.08926
0.13	0.24	1.00	0.596	2.894	1.211	0.08955
0.13	0.25	1.00	0.624	2.894	1.210	0.08965
0.13	0.26	1.00	0.581	2.894	1.209	0.08969
0.13	0.27	1.00	0.620	2.896	1.204	0.09001
0.13	0.28	1.00	0.580	2.896	1.205	0.08999
0.13	0.29	1.00	0.612	2.898	1.202	0.09024
0.13	0.30	1.00	0.583	2.901	1.200	0.09048
0.13	0.31	1.00	0.594	2.905	1.198	0.09081
0.13	0.32	1.00	0.626	2.906	1.198	0.09082
0.13	0.33	1.00	0.614	2.910	1.196	0.09115
0.13	0.34	1.00	0.596	2.914	1.197	0.09133
0.13	0.35	1.00	0.621	2.918	1.197	0.09152
0.13	0.36	1.00	0.592	2.921	1.197	0.09169
0.13	0.37	1.00	0.595	2.925	1.198	0.09183
0.13	0.38	1.00	0.618	2.929	1.196	0.09215
0.13	0.39	1.00	0.618	2.935	1.197	0.09243
0.13	0.40	1.00	0.617	2.939	1.197	0.09266
0.13	0.41	1.00	0.596	2.944	1.195	0.09303
0.13	0.42	1.00	0.597	2.947	1.198	0.09305
0.13	0.43	1.00	0.602	2.951	1.193	0.09348
0.13	0.44	1.00	0.610	2.955	1.192	0.09372
0.13	0.45	1.00	0.592	2.958	1.190	0.09399
0.13	0.46	1.00	0.586	2.964	1.192	0.09420
0.13	0.47	1.00	0.618	2.969	1.189	0.09461
0.13	0.48	1.00	0.606	2.974	1.189	0.09491
0.13	0.49	1.00	0.598	2.980	1.189	0.09518
0.13	0.50	1.00	0.596	2.984	1.190	0.09534
0.13	0.51	1.00	0.584	2.990	1.187	0.09581
0.13	0.52	1.00	0.626	2.996	1.187	0.09611
0.13	0.53	1.00	0.590	2.998	1.187	0.09627
0.13	0.54	1.00	0.602	3.003	1.188	0.09648
0.13	0.55	1.00	0.619	3.009	1.187	0.09688
0.13	0.56	1.00	0.611	3.013	1.186	0.09712
0.13	0.57	1.00	0.609	3.022	1.187	0.09752
0.13	0.58	1.00	0.601	3.030	1.186	0.09803
0.13	0.59	1.00	0.623	3.039	1.185	0.09855
0.13	0.60	1.00	0.591	3.045	1.185	0.09883
0.13	0.61	1.00	0.622	3.052	1.186	0.09919
0.13	0.62	1.00	0.597	3.057	1.184	0.09954
0.13	0.63	1.00	0.621	3.065	1.185	0.09993
0.13	0.64	1.00	0.617	3.072	1.183	0.10041
0.13	0.65	1.00	0.623	3.078	1.179	0.10090
0.13	0.66	1.00	0.623	3.086	1.175	0.10148
0.13	0.67	1.00	0.590	3.093	1.172	0.10204
0.13	0.68	1.00	0.649	3.100	1.168	0.10260
0.13	0.69	1.00	0.589	3.111	1.166	0.10327
0.13	0.70	1.00	0.601	3.116	1.163	0.10371
0.13	0.71	1.00	0.623	3.125	1.163	0.10416
0.13	0.72	1.00	0.591	3.131	1.160	0.10462
0.13	0.73	1.00	0.594	3.138	1.159	0.10506
0.13	0.74	1.00	0.595	3.147	1.159	0.10555
0.13	0.75	1.00	0.631	3.156	1.159	0.10597
0.13	0.76	1.00	0.628	3.167	1.161	0.10645
0.13	0.77	1.00	0.628	3.181	1.162	0.10717
0.13	0.78	1.00	0.646	3.200	1.158	0.10838
0.13	0.79	1.00	0.610	3.213	1.155	0.10920
0.13	0.80	1.00	0.636	3.224	1.154	0.10984
0.13	0.81	1.00	0.612	3.233	1.154	0.11028
0.13	0.82	1.00	0.633	3.242	1.153	0.11082
0.13	0.83	1.00	0.633	3.249	1.154	0.11117
0.13	0.84	1.00	0.632	3.257	1.156	0.11149
0.13	0.85	1.00	0.597	3.262	1.159	0.11162
0.13	0.86	1.00	0.621	3.265	1.164	0.11154
0.13	0.87	1.00	0.595	3.270	1.164	0.11178
0.13	0.88	1.00	0.628	3.280	1.165	0.11226
0.13	0.89	1.00	0.602	3.287	1.169	0.11246
0.13	0.90	1.00	0.631	3.304	1.170	0.11334
0.13	0.91	1.00	0.633	3.320	1.167	0.11432
0.13	0.92	1.00	0.633	3.340	1.169	0.11531
0.13	0.93	1.00	0.625	3.363	1.165	0.11669
0.13	0.94	1.00	0.640	3.391	1.163	0.11833
0.13	0.95	1.00	0.641	3.422	1.149	0.12058
0.13	0.96	1.00	0.635	3.452	1.140	0.12260
0.13	0.97	1.00	0.615	3.479	1.131	0.12443
0.13	0.98	1.00	0.621	3.500	1.125	0.12582
0.13	0.99	1.00	0.648	3.513	1.126	0.12648
0.13	1.00	1.00	0.635	3.488	1.126	0.12515
0.14	0.01	1.00	0.618	2.855	1.215	0.08729
0.14	0.02	1.00	0.581	2.851	1.215	0.08710
0.14	0.03	1.00	0.615	2.852	1.215	0.08713
0.14	0.04	1.00	0.586	2.854	1.221	0.08694
0.14	0.05	1.00	0.614	2.860	1.224	0.08713
0.14	0.06	1.00	0.581	2.873	1.238	0.08718
0.14	0.07	1.00	0.582	2.888	1.247	0.08753
0.14	0.08	1.00	0.579	2.924	1.258	0.08886
0.14	0.09	1.00	0.599	2.987	1.254	0.09249
0.14	0.10	1.00	0.618	2.924	1.263	0.08868
0.14	0.11	1.00	0.595	2.901	1.258	0.08769
0.14	0.12	1.00	0.616	2.899	1.256	0.08767
0.14	0.13	1.00	0.615	2.892	1.248	0.08766
0.14	0.14	1.00	0.609	2.888	1.241	0.08778
0.14	0.15	1.00	0.622	2.883	1.237	0.08773
0.14	0.16	1.00	0.601	2.883	1.236	0.08781
0.14	0.17	1.00	0.597	2.885	1.235	0.08794
0.14	0.18	1.00	0.622	2.886	1.232	0.08812
0.14	0.19	1.00	0.602	2.886	1.231	0.08815
0.14	0.20	1.00	0.578	2.883	1.225	0.08830
0.14	0.21	1.00	0.603	2.881	1.220	0.08844
0.14	0.22	1.00	0.628	2.881	1.216	0.08864
0.14	0.23	1.00	0.582	2.881	1.214	0.08878
0.14	0.24	1.00	0.598	2.882	1.209	0.08901
0.14	0.25	1.00	0.609	2.884	1.207	0.08924
0.14	0.26	1.00	0.595	2.883	1.206	0.08925
0.14	0.27	1.00	0.617	2.886	1.203	0.08952
0.14	0.28	1.00	0.605	2.886	1.202	0.08961
0.14	0.29	1.00	0.580	2.889	1.200	0.08981
0.14	0.30	1.00	0.617	2.891	1.199	0.09003
0.14	0.31	1.00	0.597	2.895	1.198	0.09026
0.14	0.32	1.00	0.619	2.897	1.197	0.09039
0.14	0.33	1.00	0.582	2.900	1.197	0.09058
0.14	0.34	1.00	0.627	2.904	1.196	0.09083
0.14	0.35	1.00	0.593	2.906	1.196	0.09095
0.14	0.36	1.00	0.608	2.912	1.197	0.09122
0.14	0.37	1.00	0.586	2.916	1.198	0.09138
0.14	0.38	1.00	0.603	2.920	1.197	0.09167
0.14	0.39	1.00	0.631	2.929	1.198	0.09210
0.14	0.40	1.00	0.603	2.932	1.198	0.09222
0.14	0.41	1.00	0.614	2.935	1.195	0.09255
0.14	0.42	1.00	0.619	2.939	1.194	0.09282
0.14	0.43	1.00	0.610	2.944	1.194	0.09307
0.14	0.44	1.00	0.586	2.948	1.193	0.09333
0.14	0.45	1.00	0.617	2.955	1.194	0.09368
0.14	0.46	1.00	0.586	2.960	1.193	0.09396
0.14	0.47	1.00	0.625	2.966	1.190	0.09437
0.14	0.48	1.00	0.621	2.969	1.191	0.09455
0.14	0.49	1.00	0.613	2.974	1.190	0.09483
0.14	0.50	1.00	0.588	2.979	1.192	0.09505
0.14	0.51	1.00	0.601	2.985	1.190	0.09544
0.14	0.52	1.00	0.605	2.990	1.188	0.09578
0.14	0.53	1.00	0.613	2.995	1.187	0.09614
0.14	0.54	1.00	0.586	2.998	1.187	0.09628
0.14	0.55	1.00	0.606	3.003	1.188	0.09649
0.14	0.56	1.00	0.632	3.011	1.186	0.09701
0.14	0.57	1.00	0.588	3.019	1.188	0.09734
0.14	0.58	1.00	0.611	3.031	1.188	0.09796
0.14	0.59	1.00	0.624	3.043	1.185	0.09875
0.14	0.60	1.00	0.587	3.054	1.185	0.09934
0.14	0.61	1.00	0.619	3.062	1.183	0.09986
0.14	0.62	1.00	0.621	3.066	1.183	0.10007
0.14	0.63	1.00	0.599	3.069	1.183	0.10024
0.14	0.64	1.00	0.601	3.073	1.182	0.10053
0.14	0.65	1.00	0.623	3.082	1.179	0.10112
0.14	0.66	1.00	0.590	3.090	1.170	0.10197
0.14	0.67	1.00	0.631	3.099	1.168	0.10254
0.14	0.68	1.00	0.605	3.105	1.165	0.10301
0.14	0.69	1.00	0.597	3.112	1.161	0.10357
0.14	0.70	1.00	0.593	3.117	1.160	0.10389
0.14	0.71	1.00	0.608	3.123	1.158	0.10427
0.14	0.72	1.00	0.614	3.130	1.157	0.10467
0.14	0.73	1.00	0.596	3.136	1.157	0.10504
0.14	0.74	1.00	0.621	3.143	1.157	0.10542
0.14	0.75	1.00	0.617	3.151	1.157	0.10583
0.14	0.76	1.00	0.633	3.162	1.159	0.10633
0.14	0.77	1.00	0.609	3.175	1.159	0.10701
0.14	0.78	1.00	0.607	3.188	1.160	0.10768
0.14	0.79	1.00	0.601	3.203	1.156	0.10863
0.14	0.80	1.00	0.600	3.217	1.152	0.10954
0.14	0.81	1.00	0.635	3.228	1.151	0.11016
0.14	0.82	1.00	0.629	3.237	1.150	0.11072
0.14	0.83	1.00	0.610	3.245	1.151	0.11111
0.14	0.84	1.00	0.633	3.252	1.153	0.11137
0.14	0.85	1.00	0.606	3.260	1.155	0.11174
0.14	0.86	1.00	0.615	3.264	1.159	0.11175
0.14	0.87	1.00	0.603	3.269	1.163	0.11181
0.14	0.88	1.00	0.615	3.280	1.162	0.11244
0.14	0.89	1.00	0.629	3.290	1.163	0.11292
0.14	0.90	1.00	0.607	3.301	1.164	0.11345
0.14	0.91	1.00	0.604	3.315	1.163	0.11424
0.14	0.92	1.00	0.639	3.337	1.160	0.11556
0.14	0.93	1.00	0.621	3.356	1.161	0.11650
0.14	0.94	1.00	0.633	3.388	1.157	0.11842
0.14	0.95	1.00	0.640	3.420	1.148	0.12053
0.14	0.96	1.00	0.611	3.446	1.136	0.12247
0.14	0.97	1.00	0.653	3.470	1.129	0.12403
0.14	0.98	1.00	0.620	3.486	1.127	0.12501
0.14	0.99	1.00	0.673	3.494	1.125	0.12549
0.14	1.00	1.00	0.612	3.472	1.124	0.12436
0.15	0.01	1.00	0.621	2.843	1.216	0.08663
0.15	0.02	1.00	0.611	2.840	1.215	0.08653
0.15	0.03	1.00	0.588	2.840	1.215	0.08650
0.15	0.04	1.00	0.592	2.843	1.221	0.08638
0.15	0.05	1.00	0.610	2.851	1.227	0.08648
0.15	0.06	1.00	0.602	2.864	1.240	0.08655
0.15	0.07	1.00	0.594	2.879	1.248	0.08701
0.15	0.08	1.00	0.605	2.917	1.259	0.08847
0.15	0.09	1.00	0.581	2.960	1.258	0.09080
0.15	0.10	1.00	0.612	2.900	1.260	0.08749
0.15	0.11	1.00	0.593	2.888	1.256	0.08705
0.15	0.12	1.00	0.598	2.885	1.252	0.08709
0.15	0.13	1.00	0.615	2.878	1.245	0.08709
0.15	0.14	1.00	0.616	2.872	1.241	0.08696
0.15	0.15	1.00	0.610	2.872	1.238	0.08708
0.15	0.16	1.00	0.594	2.872	1.234	0.08729
0.15	0.17	1.00	0.587	2.874	1.234	0.08739
0.15	0.18	1.00	0.617	2.874	1.232	0.08752
0.15	0.19	1.00	0.616	2.873	1.226	0.08775
0.15	0.20	1.00	0.597	2.870	1.222	0.08779
0.15	0.21	1.00	0.644	2.870	1.217	0.08801
0.15	0.22	1.00	0.589	2.869	1.215	0.08808
0.15	0.23	1.00	0.617	2.871	1.211	0.08832
0.15	0.24	1.00	0.616	2.871	1.208	0.08854
0.15	0.25	1.00	0.583	2.873	1.204	0.08876
0.15	0.26	1.00	0.593	2.874	1.205	0.08883
0.15	0.27	1.00	0.617	2.875	1.203	0.08893
0.15	0.28	1.00	0.618	2.876	1.201	0.08912
0.15	0.29	1.00	0.623	2.878	1.199	0.08932
0.15	0.30	1.00	0.591	2.880	1.198	0.08944
0.15	0.31	1.00	0.596	2.885	1.196	0.08984
0.15	0.32	1.00	0.638	2.887	1.196	0.08991
0.15	0.33	1.00	0.622	2.891	1.196	0.09011
0.15	0.34	1.00	0.582	2.895	1.197	0.09031
0.15	0.35	1.00	0.609	2.900	1.198	0.09054
0.15	0.36	1.00	0.605	2.903	1.197	0.09074
0.15	0.37	1.00	0.614	2.908	1.197	0.09099
0.15	0.38	1.00	0.607	2.915	1.198	0.09128
0.15	0.39	1.00	0.635	2.921	1.198	0.09161
0.15	0.40	1.00	0.617	2.925	1.198	0.09188
0.15	0.41	1.00	0.615	2.931	1.197	0.09223
0.15	0.42	1.00	0.597	2.934	1.194	0.09248
0.15	0.43	1.00	0.598	2.939	1.193	0.09280
0.15	0.44	1.00	0.604	2.943	1.193	0.09307
0.15	0.45	1.00	0.582	2.952	1.192	0.09354
0.15	0.46	1.00	0.624	2.958	1.195	0.09377
0.15	0.47	1.00	0.586	2.963	1.194	0.09408
0.15	0.48	1.00	0.602	2.968	1.191	0.09446
0.15	0.49	1.00	0.620	2.972	1.192	0.09463
0.15	0.50	1.00	0.600	2.979	1.193	0.09496
0.15	0.51	1.00	0.588	2.983	1.190	0.09533
0.15	0.52	1.00	0.582	2.986	1.190	0.09544
0.15	0.53	1.00	0.601	2.991	1.189	0.09581
0.15	0.54	1.00	0.620	2.995	1.190	0.09601
0.15	0.55	1.00	0.587	3.003	1.189	0.09641
0.15	0.56	1.00	0.599	3.008	1.189	0.09671
0.15	0.57	1.00	0.584	3.016	1.188	0.09715
0.15	0.58	1.00	0.614	3.026	1.190	0.09763
0.15	0.59	1.00	0.613	3.040	1.189	0.09839
0.15	0.60	1.00	0.590	3.052	1.185	0.09922
0.15	0.61	1.00	0.610	3.063	1.182	0.09998
0.15	0.62	1.00	0.619	3.071	1.180	0.10049
0.15	0.63	1.00	0.627	3.078	1.181	0.10077
0.15	0.64	1.00	0.628	3.083	1.180	0.10110
0.15	0.65	1.00	0.648	3.091	1.175	0.10179
0.15	0.66	1.00	0.588	3.099	1.172	0.10232
0.15	0.67	1.00	0.626	3.106	1.167	0.10296
0.15	0.68	1.00	0.601	3.110	1.165	0.10325
0.15	0.69	1.00	0.611	3.116	1.161	0.10375
0.15	0.70	1.00	0.632	3.123	1.159	0.10423
0.15	0.71	1.00	0.599	3.127	1.157	0.10456
0.15	0.72	1.00	0.603	3.132	1.157	0.10482
0.15	0.73	1.00	0.636	3.136	1.155	0.10513
0.15	0.74	1.00	0.611	3.142	1.156	0.10537
0.15	0.75	1.00	0.609	3.149	1.157	0.10573
0.15	0.76	1.00	0.630	3.158	1.156	0.10625
0.15	0.77	1.00	0.629	3.167	1.155	0.10676
0.15	0.78	1.00	0.600	3.178	1.156	0.10728
0.15	0.79	1.00	0.625	3.192	1.159	0.10791
0.15	0.80	1.00	0.629	3.204	1.158	0.10858
0.15	0.81	1.00	0.625	3.218	1.153	0.10959
0.15	0.82	1.00	0.617	3.227	1.153	0.11005
0.15	0.83	1.00	0.615	3.237	1.153	0.11057
0.15	0.84	1.00	0.615	3.248	1.149	0.11132
0.15	0.85	1.00	0.631	3.256	1.154	0.11152
0.15	0.86	1.00	0.608	3.263	1.153	0.11196
0.15	0.87	1.00	0.612	3.269	1.158	0.11204
0.15	0.88	1.00	0.632	3.280	1.159	0.11258
0.15	0.89	1.00	0.600	3.292	1.159	0.11321
0.15	0.90	1.00	0.627	3.302	1.156	0.11385
0.15	0.91	1.00	0.642	3.314	1.160	0.11429
0.15	0.92	1.00	0.639	3.332	1.154	0.11557
0.15	0.93	1.00	0.637	3.356	1.153	0.11685
0.15	0.94	1.00	0.652	3.384	1.149	0.11856
0.15	0.95	1.00	0.647	3.419	1.140	0.12083
0.15	0.96	1.00	0.636	3.438	1.134	0.12215
0.15	0.97	1.00	0.616	3.455	1.131	0.12320
0.15	0.98	1.00	0.643	3.468	1.130	0.12393
0.15	0.99	1.00	0.632	3.473	1.128	0.12424
0.15	1.00	1.00	0.638	3.456	1.125	0.12350
0.16	0.01	1.00	0.607	2.834	1.215	0.08616
0.16	0.02	1.00	0.637	2.830	1.215	0.08597
0.16	0.03	1.00	0.613	2.831	1.216	0.08599
0.16	0.04	1.00	0.599	2.833	1.222	0.08578
0.16	0.05	1.00	0.577	2.842	1.227	0.08603
0.16	0.06	1.00	0.592	2.858	1.242	0.08614
0.16	0.07	1.00	0.619	2.872	1.250	0.08651
0.16	0.08	1.00	0.596	2.914	1.262	0.08818
0.16	0.09	1.00	0.613	2.917	1.260	0.08840
0.16	0.10	1.00	0.611	2.883	1.259	0.08664
0.16	0.11	1.00	0.624	2.876	1.255	0.08651
0.16	0.12	1.00	0.632	2.871	1.250	0.08646
0.16	0.13	1.00	0.613	2.865	1.243	0.08648
0.16	0.14	1.00	0.579	2.861	1.239	0.08647
0.16	0.15	1.00	0.593	2.861	1.238	0.08653
0.16	0.16	1.00	0.601	2.860	1.234	0.08666
0.16	0.17	1.00	0.595	2.863	1.233	0.08686
0.16	0.18	1.00	0.595	2.862	1.227	0.08711
0.16	0.19	1.00	0.623	2.859	1.224	0.08710
0.16	0.20	1.00	0.598	2.858	1.217	0.08738
0.16	0.21	1.00	0.609	2.859	1.216	0.08746
0.16	0.22	1.00	0.601	2.860	1.213	0.08767
0.16	0.23	1.00	0.615	2.861	1.208	0.08796
0.16	0.24	1.00	0.615	2.861	1.207	0.08801
0.16	0.25	1.00	0.608	2.862	1.202	0.08831
0.16	0.26	1.00	0.612	2.864	1.203	0.08837
0.16	0.27	1.00	0.591	2.866	1.199	0.08868
0.16	0.28	1.00	0.619	2.867	1.200	0.08868
0.16	0.29	1.00	0.595	2.868	1.197	0.08888
0.16	0.30	1.00	0.595	2.872	1.195	0.08913
0.16	0.31	1.00	0.597	2.874	1.197	0.08920
0.16	0.32	1.00	0.582	2.878	1.195	0.08950
0.16	0.33	1.00	0.593	2.883	1.196	0.08970
0.16	0.34	1.00	0.615	2.889	1.196	0.09003
0.16	0.35	1.00	0.580	2.893	1.197	0.09019
0.16	0.36	1.00	0.594	2.897	1.199	0.09033
0.16	0.37	1.00	0.624	2.903	1.198	0.09067
0.16	0.38	1.00	0.581	2.908	1.197	0.09100
0.16	0.39	1.00	0.584	2.914	1.197	0.09133
0.16	0.40	1.00	0.597	2.919	1.196	0.09162
0.16	0.41	1.00	0.595	2.925	1.196	0.09198
0.16	0.42	1.00	0.584	2.929	1.195	0.09223
0.16	0.43	1.00	0.601	2.935	1.195	0.09253
0.16	0.44	1.00	0.607	2.941	1.195	0.09287
0.16	0.45	1.00	0.581	2.950	1.195	0.09338
0.16	0.46	1.00	0.588	2.955	1.194	0.09365
0.16	0.47	1.00	0.597	2.959	1.194	0.09382
0.16	0.48	1.00	0.615	2.964	1.194	0.09410
0.16	0.49	1.00	0.602	2.970	1.194	0.09446
0.16	0.50	1.00	0.588	2.976	1.194	0.09478
0.16	0.51	1.00	0.616	2.977	1.193	0.09483
0.16	0.52	1.00	0.587	2.982	1.193	0.09510
0.16	0.53	1.00	0.603	2.988	1.191	0.09554
0.16	0.54	1.00	0.596	2.992	1.191	0.09573
0.16	0.55	1.00	0.629	2.997	1.191	0.09602
0.16	0.56	1.00	0.609	3.009	1.192	0.09664
0.16	0.57	1.00	0.619	3.018	1.192	0.09711
0.16	0.58	1.00	0.606	3.028	1.190	0.09771
0.16	0.59	1.00	0.623	3.034	1.186	0.09822
0.16	0.60	1.00	0.618	3.045	1.187	0.09877
0.16	0.61	1.00	0.620	3.060	1.184	0.09969
0.16	0.62	1.00	0.607	3.072	1.181	0.10048
0.16	0.63	1.00	0.600	3.082	1.178	0.10118
0.16	0.64	1.00	0.603	3.093	1.175	0.10186
0.16	0.65	1.00	0.606	3.103	1.170	0.10262
0.16	0.66	1.00	0.610	3.111	1.168	0.10320
0.16	0.67	1.00	0.623	3.116	1.163	0.10364
0.16	0.68	1.00	0.630	3.120	1.162	0.10394
0.16	0.69	1.00	0.605	3.125	1.161	0.10428
0.16	0.70	1.00	0.627	3.130	1.160	0.10457
0.16	0.71	1.00	0.592	3.134	1.159	0.10481
0.16	0.72	1.00	0.592	3.136	1.156	0.10504
0.16	0.73	1.00	0.644	3.138	1.154	0.10527
0.16	0.74	1.00	0.634	3.142	1.155	0.10543
0.16	0.75	1.00	0.608	3.147	1.154	0.10576
0.16	0.76	1.00	0.629	3.154	1.155	0.10607
0.16	0.77	1.00	0.608	3.162	1.157	0.10641
0.16	0.78	1.00	0.646	3.172	1.157	0.10695
0.16	0.79	1.00	0.644	3.182	1.155	0.10757
0.16	0.80	1.00	0.628	3.192	1.153	0.10815
0.16	0.81	1.00	0.606	3.201	1.153	0.10867
0.16	0.82	1.00	0.597	3.211	1.156	0.10907
0.16	0.83	1.00	0.594	3.224	1.154	0.10984
0.16	0.84	1.00	0.641	3.236	1.154	0.11050
0.16	0.85	1.00	0.636	3.245	1.155	0.11090
0.16	0.86	1.00	0.629	3.257	1.153	0.11162
0.16	0.87	1.00	0.666	3.268	1.154	0.11219
0.16	0.88	1.00	0.601	3.275	1.153	0.11260
0.16	0.89	1.00	0.629	3.289	1.151	0.11341
0.16	0.90	1.00	0.643	3.300	1.152	0.11400
0.16	0.91	1.00	0.642	3.313	1.151	0.11471
0.16	0.92	1.00	0.612	3.328	1.150	0.11553
0.16	0.93	1.00	0.636	3.351	1.149	0.11681
0.16	0.94	1.00	0.605	3.380	1.144	0.11860
0.16	0.95	1.00	0.601	3.409	1.139	0.12036
0.16	0.96	1.00	0.643	3.429	1.132	0.12174
0.16	0.97	1.00	0.627	3.442	1.131	0.12247
0.16	0.98	1.00	0.606	3.448	1.132	0.12275
0.16	0.99	1.00	0.610	3.453	1.130	0.12311
0.16	1.00	1.00	0.634	3.438	1.125	0.12257
0.17	0.01	1.00	0.591	2.825	1.214	0.08579
0.17	0.02	1.00	0.612	2.820	1.213	0.08553
0.17	0.03	1.00	0.592	2.821	1.217	0.08542
0.17	0.04	1.00	0.581	2.826	1.222	0.08541
0.17	0.05	1.00	0.612	2.834	1.231	0.08541
0.17	0.06	1.00	0.635	2.850	1.243	0.08568
0.17	0.07	1.00	0.618	2.865	1.252	0.08604
0.17	0.08	1.00	0.591	2.894	1.260	0.08722
0.17	0.09	1.00	0.615	2.882	1.260	0.08651
0.17	0.10	1.00	0.644	2.870	1.257	0.08602
0.17	0.11	1.00	0.584	2.863	1.253	0.08590
0.17	0.12	1.00	0.579	2.856	1.247	0.08582
0.17	0.13	1.00	0.611	2.853	1.242	0.08584
0.17	0.14	1.00	0.580	2.850	1.239	0.08590
0.17	0.15	1.00	0.615	2.851	1.235	0.08611
0.17	0.16	1.00	0.613	2.852	1.232	0.08629
0.17	0.17	1.00	0.630	2.853	1.230	0.08646
0.17	0.18	1.00	0.608	2.850	1.225	0.08653
0.17	0.19	1.00	0.622	2.849	1.220	0.08675
0.17	0.20	1.00	0.582	2.848	1.216	0.08688
0.17	0.21	1.00	0.592	2.848	1.212	0.08708
0.17	0.22	1.00	0.597	2.849	1.209	0.08729
0.17	0.23	1.00	0.582	2.849	1.207	0.08741
0.17	0.24	1.00	0.583	2.851	1.204	0.08761
0.17	0.25	1.00	0.642	2.851	1.202	0.08770
0.17	0.26	1.00	0.596	2.853	1.202	0.08783
0.17	0.27	1.00	0.616	2.855	1.199	0.08808
0.17	0.28	1.00	0.577	2.857	1.198	0.08827
0.17	0.29	1.00	0.583	2.860	1.196	0.08848
0.17	0.30	1.00	0.579	2.862	1.196	0.08861
0.17	0.31	1.00	0.608	2.866	1.194	0.08887
0.17	0.32	1.00	0.582	2.870	1.196	0.08905
0.17	0.33	1.00	0.639	2.875	1.196	0.08930
0.17	0.34	1.00	0.625	2.880	1.198	0.08944
0.17	0.35	1.00	0.583	2.886	1.197	0.08978
0.17	0.36	1.00	0.598	2.889	1.198	0.08993
0.17	0.37	1.00	0.612	2.896	1.196	0.09041
0.17	0.38	1.00	0.589	2.902	1.198	0.09063
0.17	0.39	1.00	0.587	2.908	1.196	0.09105
0.17	0.40	1.00	0.586	2.914	1.194	0.09147
0.17	0.41	1.00	0.615	2.919	1.196	0.09167
0.17	0.42	1.00	0.613	2.926	1.195	0.09203
0.17	0.43	1.00	0.585	2.932	1.195	0.09237
0.17	0.44	1.00	0.584	2.941	1.196	0.09280
0.17	0.45	1.00	0.612	2.948	1.195	0.09318
0.17	0.46	1.00	0.623	2.954	1.196	0.09353
0.17	0.47	1.00	0.623	2.960	1.195	0.09388
0.17	0.48	1.00	0.585	2.965	1.196	0.09409
0.17	0.49	1.00	0.620	2.971	1.195	0.09446
0.17	0.50	1.00	0.645	2.971	1.195	0.09448
0.17	0.51	1.00	0.620	2.977	1.194	0.09481
0.17	0.52	1.00	0.623	2.981	1.195	0.09501
0.17	0.53	1.00	0.622	2.986	1.192	0.09539
0.17	0.54	1.00	0.602	2.993	1.194	0.09569
0.17	0.55	1.00	0.587	2.998	1.193	0.09598
0.17	0.56	1.00	0.597	3.006	1.193	0.09643
0.17	0.57	1.00	0.636	3.018	1.192	0.09707
0.17	0.58	1.00	0.651	3.024	1.191	0.09744
0.17	0.59	1.00	0.618	3.032	1.188	0.09803
0.17	0.60	1.00	0.620	3.044	1.187	0.09871
0.17	0.61	1.00	0.613	3.057	1.183	0.09961
0.17	0.62	1.00	0.608	3.069	1.177	0.10052
0.17	0.63	1.00	0.622	3.082	1.173	0.10137
0.17	0.64	1.00	0.604	3.094	1.171	0.10211
0.17	0.65	1.00	0.605	3.106	1.167	0.10293
0.17	0.66	1.00	0.612	3.117	1.164	0.10367
0.17	0.67	1.00	0.639	3.125	1.160	0.10428
0.17	0.68	1.00	0.604	3.129	1.159	0.10455
0.17	0.69	1.00	0.595	3.134	1.156	0.10494
0.17	0.70	1.00	0.624	3.135	1.155	0.10508
0.17	0.71	1.00	0.604	3.137	1.154	0.10519
0.17	0.72	1.00	0.622	3.138	1.154	0.10527
0.17	0.73	1.00	0.589	3.141	1.153	0.10549
0.17	0.74	1.00	0.638	3.142	1.153	0.10555
0.17	0.75	1.00	0.679	3.148	1.153	0.10584
0.17	0.76	1.00	0.614	3.155	1.156	0.10612
0.17	0.77	1.00	0.622	3.163	1.155	0.10656
0.17	0.78	1.00	0.608	3.172	1.158	0.10687
0.17	0.79	1.00	0.612	3.181	1.156	0.10746
0.17	0.80	1.00	0.628	3.193	1.155	0.10813
0.17	0.81	1.00	0.608	3.199	1.154	0.10852
0.17	0.82	1.00	0.625	3.206	1.154	0.10892
0.17	0.83	1.00	0.632	3.218	1.153	0.10958
0.17	0.84	1.00	0.636	3.229	1.154	0.11012
0.17	0.85	1.00	0.602	3.238	1.153	0.11064
0.17	0.86	1.00	0.614	3.249	1.155	0.11114
0.17	0.87	1.00	0.612	3.262	1.150	0.11206
0.17	0.88	1.00	0.635	3.274	1.146	0.11283
0.17	0.89	1.00	0.629	3.285	1.144	0.11355
0.17	0.90	1.00	0.619	3.297	1.143	0.11422
0.17	0.91	1.00	0.613	3.309	1.145	0.11476
0.17	0.92	1.00	0.605	3.322	1.148	0.11529
0.17	0.93	1.00	0.609	3.344	1.144	0.11668
0.17	0.94	1.00	0.616	3.372	1.141	0.11830
0.17	0.95	1.00	0.645	3.402	1.135	0.12013
0.17	0.96	1.00	0.641	3.416	1.133	0.12104
0.17	0.97	1.00	0.624	3.424	1.134	0.12135
0.17	0.98	1.00	0.637	3.428	1.134	0.12162
0.17	0.99	1.00	0.643	3.437	1.131	0.12222
0.17	1.00	1.00	0.600	3.423	1.126	0.12170
0.18	0.01	1.00	0.618	2.816	1.214	0.08528
0.18	0.02	1.00	0.612	2.812	1.216	0.08498
0.18	0.03	1.00	0.618	2.813	1.218	0.08493
0.18	0.04	1.00	0.621	2.818	1.222	0.08496
0.18	0.05	1.00	0.602	2.827	1.233	0.08496
0.18	0.06	1.00	0.582	2.844	1.245	0.08525
0.18	0.07	1.00	0.629	2.858	1.251	0.08567
0.18	0.08	1.00	0.599	2.873	1.258	0.08616
0.18	0.09	1.00	0.618	2.863	1.256	0.08571
0.18	0.10	1.00	0.583	2.857	1.256	0.08541
0.18	0.11	1.00	0.579	2.851	1.252	0.08530
0.18	0.12	1.00	0.611	2.846	1.245	0.08535
0.18	0.13	1.00	0.613	2.843	1.242	0.08538
0.18	0.14	1.00	0.592	2.841	1.237	0.08546
0.18	0.15	1.00	0.589	2.840	1.235	0.08549
0.18	0.16	1.00	0.593	2.842	1.231	0.08581
0.18	0.17	1.00	0.579	2.840	1.228	0.08587
0.18	0.18	1.00	0.579	2.839	1.222	0.08609
0.18	0.19	1.00	0.592	2.839	1.217	0.08633
0.18	0.20	1.00	0.596	2.839	1.215	0.08643
0.18	0.21	1.00	0.576	2.839	1.211	0.08662
0.18	0.22	1.00	0.582	2.840	1.207	0.08690
0.18	0.23	1.00	0.611	2.840	1.206	0.08696
0.18	0.24	1.00	0.612	2.843	1.204	0.08720
0.18	0.25	1.00	0.578	2.842	1.203	0.08724
0.18	0.26	1.00	0.601	2.844	1.199	0.08750
0.18	0.27	1.00	0.579	2.846	1.199	0.08759
0.18	0.28	1.00	0.579	2.850	1.198	0.08784
0.18	0.29	1.00	0.621	2.852	1.196	0.08807
0.18	0.30	1.00	0.584	2.857	1.194	0.08839
0.18	0.31	1.00	0.608	2.859	1.194	0.08850
0.18	0.32	1.00	0.611	2.863	1.194	0.08874
0.18	0.33	1.00	0.616	2.868	1.195	0.08896
0.18	0.34	1.00	0.615	2.874	1.195	0.08930
0.18	0.35	1.00	0.630	2.880	1.195	0.08957
0.18	0.36	1.00	0.615	2.885	1.195	0.08985
0.18	0.37	1.00	0.598	2.892	1.197	0.09015
0.18	0.38	1.00	0.625	2.900	1.197	0.09056
0.18	0.39	1.00	0.615	2.906	1.195	0.09099
0.18	0.40	1.00	0.616	2.909	1.195	0.09118
0.18	0.41	1.00	0.619	2.916	1.196	0.09150
0.18	0.42	1.00	0.583	2.923	1.197	0.09180
0.18	0.43	1.00	0.584	2.934	1.197	0.09236
0.18	0.44	1.00	0.595	2.943	1.198	0.09281
0.18	0.45	1.00	0.588	2.949	1.195	0.09325
0.18	0.46	1.00	0.599	2.954	1.196	0.09347
0.18	0.47	1.00	0.614	2.960	1.196	0.09382
0.18	0.48	1.00	0.588	2.967	1.194	0.09425
0.18	0.49	1.00	0.603	2.967	1.196	0.09422
0.18	0.50	1.00	0.615	2.970	1.196	0.09436
0.18	0.51	1.00	0.591	2.976	1.196	0.09465
0.18	0.52	1.00	0.599	2.979	1.197	0.09479
0.18	0.53	1.00	0.609	2.986	1.196	0.09521
0.18	0.54	1.00	0.620	2.992	1.195	0.09557
0.18	0.55	1.00	0.598	2.998	1.196	0.09583
0.18	0.56	1.00	0.597	3.006	1.195	0.09630
0.18	0.57	1.00	0.612	3.016	1.196	0.09681
0.18	0.58	1.00	0.622	3.024	1.192	0.09741
0.18	0.59	1.00	0.601	3.036	1.190	0.09812
0.18	0.60	1.00	0.597	3.045	1.186	0.09882
0.18	0.61	1.00	0.627	3.058	1.180	0.09980
0.18	0.62	1.00	0.608	3.071	1.177	0.10064
0.18	0.63	1.00	0.600	3.084	1.174	0.10145
0.18	0.64	1.00	0.630	3.098	1.167	0.10253
0.18	0.65	1.00	0.596	3.109	1.165	0.10324
0.18	0.66	1.00	0.591	3.121	1.160	0.10408
0.18	0.67	1.00	0.614	3.128	1.155	0.10467
0.18	0.68	1.00	0.604	3.133	1.154	0.10498
0.18	0.69	1.00	0.604	3.138	1.154	0.10530
0.18	0.70	1.00	0.596	3.140	1.154	0.10542
0.18	0.71	1.00	0.629	3.147	1.150	0.10594
0.18	0.72	1.00	0.591	3.149	1.150	0.10604
0.18	0.73	1.00	0.598	3.146	1.153	0.10575
0.18	0.74	1.00	0.598	3.146	1.154	0.10573
0.18	0.75	1.00	0.627	3.149	1.151	0.10597
0.18	0.76	1.00	0.595	3.153	1.152	0.10617
0.18	0.77	1.00	0.628	3.161	1.154	0.10651
0.18	0.78	1.00	0.639	3.171	1.152	0.10708
0.18	0.79	1.00	0.624	3.180	1.153	0.10753
0.18	0.80	1.00	0.612	3.189	1.155	0.10797
0.18	0.81	1.00	0.640	3.197	1.153	0.10848
0.18	0.82	1.00	0.623	3.203	1.154	0.10873
0.18	0.83	1.00	0.603	3.214	1.154	0.10933
0.18	0.84	1.00	0.631	3.226	1.154	0.10993
0.18	0.85	1.00	0.616	3.234	1.151	0.11051
0.18	0.86	1.00	0.640	3.245	1.149	0.11117
0.18	0.87	1.00	0.611	3.255	1.148	0.11181
0.18	0.88	1.00	0.618	3.267	1.144	0.11260
0.18	0.89	1.00	0.615	3.280	1.144	0.11325
0.18	0.90	1.00	0.631	3.293	1.139	0.11423
0.18	0.91	1.00	0.630	3.307	1.141	0.11483
0.18	0.92	1.00	0.639	3.320	1.143	0.11543
0.18	0.93	1.00	0.645	3.339	1.144	0.11642
0.18	0.94	1.00	0.606	3.367	1.139	0.11813
0.18	0.95	1.00	0.637	3.390	1.135	0.11953
0.18	0.96	1.00	0.636	3.403	1.133	0.12029
0.18	0.97	1.00	0.627	3.406	1.137	0.12026
0.18	0.98	1.00	0.637	3.408	1.135	0.12048
0.18	0.99	1.00	0.624	3.422	1.132	0.12137
0.18	1.00	1.00	0.631	3.413	1.127	0.12110
0.19	0.01	1.00	0.597	2.807	1.215	0.08475
0.19	0.02	1.00	0.604	2.803	1.215	0.08452
0.19	0.03	1.00	0.613	2.805	1.217	0.08450
0.19	0.04	1.00	0.593	2.810	1.224	0.08446
0.19	0.05	1.00	0.590	2.820	1.233	0.08456
0.19	0.06	1.00	0.610	2.837	1.247	0.08477
0.19	0.07	1.00	0.609	2.850	1.253	0.08522
0.19	0.08	1.00	0.601	2.857	1.255	0.08544
0.19	0.09	1.00	0.621	2.851	1.254	0.08518
0.19	0.10	1.00	0.616	2.846	1.254	0.08492
0.19	0.11	1.00	0.616	2.840	1.249	0.08486
0.19	0.12	1.00	0.614	2.836	1.244	0.08486
0.19	0.13	1.00	0.577	2.834	1.240	0.08500
0.19	0.14	1.00	0.613	2.833	1.235	0.08513
0.19	0.15	1.00	0.596	2.833	1.233	0.08525
0.19	0.16	1.00	0.613	2.832	1.229	0.08540
0.19	0.17	1.00	0.599	2.831	1.225	0.08558
0.19	0.18	1.00	0.595	2.831	1.221	0.08573
0.19	0.19	1.00	0.584	2.830	1.216	0.08591
0.19	0.20	1.00	0.593	2.829	1.213	0.08603
0.19	0.21	1.00	0.602	2.829	1.210	0.08618
0.19	0.22	1.00	0.611	2.831	1.206	0.08644
0.19	0.23	1.00	0.579	2.831	1.204	0.08657
0.19	0.24	1.00	0.588	2.832	1.201	0.08676
0.19	0.25	1.00	0.579	2.835	1.201	0.08689
0.19	0.26	1.00	0.592	2.836	1.199	0.08708
0.19	0.27	1.00	0.580	2.840	1.198	0.08733
0.19	0.28	1.00	0.613	2.842	1.197	0.08747
0.19	0.29	1.00	0.590	2.845	1.195	0.08778
0.19	0.30	1.00	0.615	2.848	1.196	0.08786
0.19	0.31	1.00	0.575	2.852	1.193	0.08823
0.19	0.32	1.00	0.598	2.857	1.193	0.08843
0.19	0.33	1.00	0.578	2.861	1.194	0.08865
0.19	0.34	1.00	0.592	2.868	1.197	0.08887
0.19	0.35	1.00	0.610	2.874	1.196	0.08923
0.19	0.36	1.00	0.593	2.880	1.195	0.08962
0.19	0.37	1.00	0.584	2.889	1.195	0.09008
0.19	0.38	1.00	0.617	2.896	1.196	0.09041
0.19	0.39	1.00	0.615	2.902	1.195	0.09077
0.19	0.40	1.00	0.608	2.905	1.194	0.09094
0.19	0.41	1.00	0.639	2.914	1.197	0.09130
0.19	0.42	1.00	0.619	2.923	1.194	0.09194
0.19	0.43	1.00	0.606	2.935	1.195	0.09255
0.19	0.44	1.00	0.598	2.942	1.195	0.09287
0.19	0.45	1.00	0.605	2.948	1.194	0.09330
0.19	0.46	1.00	0.602	2.954	1.194	0.09355
0.19	0.47	1.00	0.613	2.961	1.195	0.09390
0.19	0.48	1.00	0.585	2.964	1.195	0.09410
0.19	0.49	1.00	0.607	2.967	1.197	0.09411
0.19	0.50	1.00	0.618	2.970	1.199	0.09420
0.19	0.51	1.00	0.613	2.975	1.198	0.09447
0.19	0.52	1.00	0.621	2.980	1.197	0.09483
0.19	0.53	1.00	0.632	2.986	1.197	0.09510
0.19	0.54	1.00	0.618	2.992	1.197	0.09546
0.19	0.55	1.00	0.624	2.998	1.196	0.09584
0.19	0.56	1.00	0.593	3.005	1.195	0.09626
0.19	0.57	1.00	0.612	3.015	1.194	0.09680
0.19	0.58	1.00	0.621	3.023	1.194	0.09725
0.19	0.59	1.00	0.629	3.037	1.190	0.09818
0.19	0.60	1.00	0.597	3.048	1.185	0.09903
0.19	0.61	1.00	0.632	3.061	1.179	0.10002
0.19	0.62	1.00	0.592	3.075	1.174	0.10098
0.19	0.63	1.00	0.636	3.088	1.168	0.10193
0.19	0.64	1.00	0.590	3.101	1.164	0.10281
0.19	0.65	1.00	0.612	3.112	1.160	0.10361
0.19	0.66	1.00	0.608	3.122	1.156	0.10436
0.19	0.67	1.00	0.625	3.131	1.152	0.10500
0.19	0.68	1.00	0.611	3.138	1.150	0.10546
0.19	0.69	1.00	0.615	3.143	1.148	0.10581
0.19	0.70	1.00	0.599	3.148	1.147	0.10615
0.19	0.71	1.00	0.625	3.151	1.146	0.10634
0.19	0.72	1.00	0.633	3.150	1.150	0.10609
0.19	0.73	1.00	0.627	3.150	1.150	0.10607
0.19	0.74	1.00	0.611	3.148	1.151	0.10595
0.19	0.75	1.00	0.607	3.151	1.152	0.10609
0.19	0.76	1.00	0.605	3.154	1.151	0.10628
0.19	0.77	1.00	0.613	3.161	1.151	0.10664
0.19	0.78	1.00	0.601	3.169	1.153	0.10700
0.19	0.79	1.00	0.612	3.179	1.152	0.10757
0.19	0.80	1.00	0.592	3.184	1.151	0.10785
0.19	0.81	1.00	0.625	3.191	1.154	0.10808
0.19	0.82	1.00	0.616	3.201	1.151	0.10878
0.19	0.83	1.00	0.627	3.209	1.152	0.10915
0.19	0.84	1.00	0.633	3.219	1.150	0.10978
0.19	0.85	1.00	0.618	3.231	1.148	0.11054
0.19	0.86	1.00	0.613	3.242	1.147	0.11115
0.19	0.87	1.00	0.607	3.250	1.144	0.11171
0.19	0.88	1.00	0.642	3.264	1.141	0.11255
0.19	0.89	1.00	0.606	3.276	1.140	0.11325
0.19	0.90	1.00	0.604	3.288	1.137	0.11399
0.19	0.91	1.00	0.615	3.300	1.138	0.11462
0.19	0.92	1.00	0.636	3.315	1.142	0.11525
0.19	0.93	1.00	0.607	3.332	1.146	0.11593
0.19	0.94	1.00	0.639	3.360	1.138	0.11778
0.19	0.95	1.00	0.605	3.378	1.135	0.11888
0.19	0.96	1.00	0.642	3.386	1.138	0.11922
0.19	0.97	1.00	0.608	3.386	1.139	0.11914
0.19	0.98	1.00	0.621	3.392	1.136	0.11960
0.19	0.99	1.00	0.637	3.401	1.133	0.12021
0.19	1.00	1.00	0.687	3.397	1.128	0.12024
0.20	0.01	1.00	0.608	2.800	1.214	0.08441
0.20	0.02	1.00	0.575	2.796	1.215	0.08416
0.20	0.03	1.00	0.589	2.799	1.219	0.08418
0.20	0.04	1.00	0.600	2.803	1.225	0.08402
0.20	0.05	1.00	0.587	2.816	1.235	0.08424
0.20	0.06	1.00	0.611	2.830	1.248	0.08436
0.20	0.07	1.00	0.622	2.842	1.255	0.08468
0.20	0.08	1.00	0.582	2.844	1.255	0.08477
0.20	0.09	1.00	0.595	2.838	1.254	0.08449
0.20	0.10	1.00	0.617	2.835	1.253	0.08439
0.20	0.11	1.00	0.618	2.830	1.247	0.08442
0.20	0.12	1.00	0.625	2.826	1.242	0.08448
0.20	0.13	1.00	0.590	2.826	1.238	0.08463
0.20	0.14	1.00	0.616	2.824	1.235	0.08465
0.20	0.15	1.00	0.593	2.824	1.232	0.08482
0.20	0.16	1.00	0.577	2.823	1.228	0.08499
0.20	0.17	1.00	0.590	2.822	1.221	0.08527
0.20	0.18	1.00	0.591	2.821	1.219	0.08530
0.20	0.19	1.00	0.583	2.820	1.214	0.08548
0.20	0.20	1.00	0.590	2.821	1.210	0.08573
0.20	0.21	1.00	0.595	2.821	1.209	0.08580
0.20	0.22	1.00	0.609	2.822	1.204	0.08604
0.20	0.23	1.00	0.589	2.823	1.202	0.08625
0.20	0.24	1.00	0.599	2.826	1.200	0.08649
0.20	0.25	1.00	0.577	2.827	1.199	0.08657
0.20	0.26	1.00	0.598	2.828	1.198	0.08668
0.20	0.27	1.00	0.579	2.832	1.198	0.08688
0.20	0.28	1.00	0.578	2.835	1.196	0.08713
0.20	0.29	1.00	0.612	2.838	1.194	0.08745
0.20	0.30	1.00	0.583	2.842	1.194	0.08766
0.20	0.31	1.00	0.595	2.847	1.192	0.08798
0.20	0.32	1.00	0.577	2.851	1.193	0.08814
0.20	0.33	1.00	0.628	2.856	1.193	0.08845
0.20	0.34	1.00	0.581	2.863	1.194	0.08875
0.20	0.35	1.00	0.609	2.870	1.192	0.08923
0.20	0.36	1.00	0.598	2.876	1.191	0.08956
0.20	0.37	1.00	0.600	2.885	1.195	0.08982
0.20	0.38	1.00	0.617	2.893	1.195	0.09030
0.20	0.39	1.00	0.630	2.897	1.195	0.09052
0.20	0.40	1.00	0.615	2.905	1.194	0.09098
0.20	0.41	1.00	0.586	2.913	1.193	0.09143
0.20	0.42	1.00	0.616	2.923	1.194	0.09194
0.20	0.43	1.00	0.599	2.933	1.193	0.09252
0.20	0.44	1.00	0.621	2.940	1.193	0.09291
0.20	0.45	1.00	0.638	2.948	1.191	0.09341
0.20	0.46	1.00	0.585	2.954	1.193	0.09368
0.20	0.47	1.00	0.597	2.961	1.193	0.09397
0.20	0.48	1.00	0.600	2.965	1.197	0.09404
0.20	0.49	1.00	0.605	2.970	1.198	0.09423
0.20	0.50	1.00	0.591	2.970	1.198	0.09423
0.20	0.51	1.00	0.612	2.975	1.200	0.09445
0.20	0.52	1.00	0.587	2.980	1.199	0.09471
0.20	0.53	1.00	0.593	2.987	1.198	0.09515
0.20	0.54	1.00	0.619	2.993	1.199	0.09542
0.20	0.55	1.00	0.617	2.999	1.198	0.09580
0.20	0.56	1.00	0.612	3.007	1.199	0.09617
0.20	0.57	1.00	0.620	3.016	1.195	0.09679
0.20	0.58	1.00	0.607	3.027	1.192	0.09760
0.20	0.59	1.00	0.618	3.036	1.189	0.09818
0.20	0.60	1.00	0.592	3.051	1.185	0.09920
0.20	0.61	1.00	0.603	3.063	1.178	0.10017
0.20	0.62	1.00	0.631	3.077	1.171	0.10121
0.20	0.63	1.00	0.624	3.091	1.166	0.10222
0.20	0.64	1.00	0.625	3.103	1.159	0.10321
0.20	0.65	1.00	0.606	3.114	1.155	0.10392
0.20	0.66	1.00	0.590	3.123	1.153	0.10456
0.20	0.67	1.00	0.617	3.132	1.147	0.10527
0.20	0.68	1.00	0.625	3.139	1.147	0.10566
0.20	0.69	1.00	0.605	3.143	1.145	0.10596
0.20	0.70	1.00	0.630	3.149	1.145	0.10626
0.20	0.71	1.00	0.623	3.152	1.143	0.10652
0.20	0.72	1.00	0.593	3.155	1.144	0.10664
0.20	0.73	1.00	0.631	3.156	1.147	0.10657
0.20	0.74	1.00	0.615	3.157	1.149	0.10652
0.20	0.75	1.00	0.617	3.157	1.148	0.10658
0.20	0.76	1.00	0.623	3.160	1.150	0.10663
0.20	0.77	1.00	0.615	3.161	1.149	0.10670
0.20	0.78	1.00	0.630	3.167	1.150	0.10704
0.20	0.79	1.00	0.629	3.173	1.150	0.10732
0.20	0.80	1.00	0.606	3.182	1.151	0.10774
0.20	0.81	1.00	0.628	3.189	1.149	0.10826
0.20	0.82	1.00	0.625	3.196	1.151	0.10850
0.20	0.83	1.00	0.632	3.208	1.150	0.10915
0.20	0.84	1.00	0.600	3.214	1.147	0.10967
0.20	0.85	1.00	0.615	3.225	1.146	0.11023
0.20	0.86	1.00	0.632	3.237	1.144	0.11099
0.20	0.87	1.00	0.631	3.249	1.142	0.11174
0.20	0.88	1.00	0.609	3.258	1.139	0.11237
0.20	0.89	1.00	0.633	3.269	1.137	0.11298
0.20	0.90	1.00	0.638	3.280	1.136	0.11368
0.20	0.91	1.00	0.600	3.294	1.139	0.11428
0.20	0.92	1.00	0.627	3.309	1.143	0.11485
0.20	0.93	1.00	0.601	3.325	1.142	0.11578
0.20	0.94	1.00	0.616	3.350	1.138	0.11727
0.20	0.95	1.00	0.627	3.365	1.138	0.11804
0.20	0.96	1.00	0.640	3.368	1.139	0.11819
0.20	0.97	1.00	0.622	3.370	1.139	0.11828
0.20	0.98	1.00	0.628	3.376	1.138	0.11864
0.20	0.99	1.00	0.637	3.383	1.139	0.11901
[truncated: 8,001 more rows]
