# Supplementary material for: A study of Mandelbrot and Julia Sets via Picard–Thakur iteration with s-convexity
Source: PLoS One. 2025 Mar 21;20(3):e0315271. doi: 10.1371/journal.pone.0315271 (PMC11927917; doi:10.1371/journal.pone.0315271)
Supplement: Data 1 — (ZIP) [file pone.0315271.s001.zip › data/mandelbrot/k3/varying_s/linear_m4_pt11.tsv]

s	time	ANI	AET	NAI
0.010	1.084	1.790	1.145	0.03426
0.020	1.459	1.833	1.143	0.03659
0.030	1.101	1.871	1.144	0.03855
0.040	1.137	1.908	1.151	0.04013
0.050	1.169	1.955	1.160	0.04218
0.060	1.395	1.994	1.170	0.04376
0.070	1.214	2.046	1.177	0.04619
0.080	1.103	2.109	1.184	0.04920
0.090	1.076	2.168	1.193	0.05189
0.100	1.096	2.228	1.206	0.05439
0.110	1.049	2.288	1.219	0.05694
0.120	1.079	2.339	1.235	0.05882
0.130	1.149	2.387	1.251	0.06057
0.140	1.097	2.437	1.266	0.06252
0.150	1.129	2.490	1.282	0.06457
0.160	1.137	2.550	1.293	0.06721
0.170	1.191	2.591	1.303	0.06889
0.180	1.275	2.631	1.315	0.07041
0.190	1.204	2.668	1.325	0.07191
0.200	1.398	2.699	1.333	0.07319
0.210	1.152	2.723	1.336	0.07432
0.220	1.233	2.747	1.344	0.07522
0.230	1.132	2.757	1.356	0.07516
0.240	1.212	2.765	1.367	0.07507
0.250	1.183	2.773	1.378	0.07489
0.260	1.195	2.782	1.390	0.07478
0.270	1.208	2.778	1.408	0.07372
0.280	1.166	2.747	1.430	0.07092
0.290	1.163	2.680	1.459	0.06584
0.300	1.155	2.649	1.474	0.06338
0.310	1.178	2.629	1.486	0.06173
0.320	1.218	2.614	1.494	0.06052
0.330	1.179	2.619	1.497	0.06064
0.340	1.200	2.637	1.496	0.06167
0.350	1.131	2.657	1.496	0.06274
0.360	1.199	2.683	1.496	0.06417
0.370	1.133	2.726	1.492	0.06671
0.380	1.192	2.719	1.481	0.06683
0.390	1.188	2.736	1.475	0.06809
0.400	1.179	2.745	1.468	0.06892
0.410	1.235	2.758	1.459	0.07005
0.420	1.165	2.765	1.450	0.07092
0.430	1.195	2.771	1.433	0.07206
0.440	1.208	2.773	1.408	0.07342
0.450	1.191	2.756	1.364	0.07473
0.460	1.157	2.751	1.339	0.07563
0.470	1.160	2.760	1.322	0.07698
0.480	1.188	2.768	1.313	0.07789
0.490	1.213	2.783	1.304	0.07913
0.500	1.162	2.799	1.306	0.07985
0.510	1.199	2.819	1.305	0.08094
0.520	1.190	2.840	1.307	0.08199
0.530	1.428	2.864	1.308	0.08323
0.540	1.204	2.884	1.309	0.08430
0.550	1.231	2.907	1.310	0.08547
0.560	1.203	2.933	1.310	0.08679
0.570	1.198	2.955	1.310	0.08802
0.580	1.175	2.981	1.314	0.08923
0.590	1.209	3.007	1.314	0.09064
0.600	1.243	3.032	1.313	0.09196
0.610	1.269	3.058	1.314	0.09334
0.620	1.273	3.083	1.316	0.09455
0.630	1.302	3.108	1.317	0.09583
0.640	1.305	3.133	1.317	0.09723
0.650	1.398	3.157	1.321	0.09829
0.660	1.232	3.181	1.321	0.09960
0.670	1.279	3.202	1.325	0.10053
0.680	1.259	3.227	1.326	0.10183
0.690	1.275	3.254	1.326	0.10325
0.700	1.297	3.278	1.330	0.10434
0.710	1.305	3.302	1.333	0.10550
0.720	1.349	3.327	1.337	0.10663
0.730	1.285	3.351	1.337	0.10796
0.740	1.335	3.377	1.338	0.10926
0.750	1.356	3.401	1.341	0.11042
0.760	1.349	3.426	1.342	0.11171
0.770	1.417	3.451	1.346	0.11281
0.780	1.336	3.476	1.346	0.11420
0.790	1.327	3.501	1.347	0.11549
0.800	1.339	3.526	1.352	0.11657
0.810	1.347	3.551	1.353	0.11787
0.820	1.345	3.574	1.356	0.11897
0.830	1.322	3.599	1.358	0.12022
0.840	1.397	3.622	1.363	0.12122
0.850	1.379	3.647	1.362	0.12263
0.860	1.377	3.671	1.365	0.12378
0.870	1.362	3.697	1.366	0.12506
0.880	1.419	3.723	1.368	0.12639
0.890	1.393	3.748	1.366	0.12782
0.900	1.365	3.771	1.370	0.12886
0.910	1.395	3.796	1.371	0.13017
0.920	1.381	3.818	1.375	0.13118
0.930	1.449	3.845	1.375	0.13264
0.940	1.385	3.868	1.378	0.13370
0.950	1.390	3.891	1.381	0.13478
0.960	1.384	3.914	1.381	0.13606
0.970	1.417	3.935	1.385	0.13702
0.980	1.419	3.958	1.386	0.13816
0.990	1.364	3.982	1.386	0.13944
1.000	1.453	4.005	1.389	0.14057
