# Supplementary material for: A study of Mandelbrot and Julia Sets via Picard–Thakur iteration with s-convexity
Source: PLoS One. 2025 Mar 21;20(3):e0315271. doi: 10.1371/journal.pone.0315271 (PMC11927917; doi:10.1371/journal.pone.0315271)
Supplement: Data 1 — (ZIP) [file pone.0315271.s001.zip › data/mandelbrot/k3/varying_s/linear_m4_pt2.tsv]

s	time	ANI	AET	NAI
0.010	1.244	1.785	1.144	0.03399
0.020	1.430	1.822	1.141	0.03609
0.030	1.148	1.856	1.139	0.03799
0.040	1.027	1.889	1.144	0.03953
0.050	1.032	1.920	1.151	0.04076
0.060	0.993	1.958	1.159	0.04243
0.070	1.018	1.996	1.166	0.04407
0.080	1.043	2.042	1.170	0.04632
0.090	1.014	2.093	1.176	0.04872
0.100	1.037	2.147	1.183	0.05122
0.110	1.054	2.196	1.191	0.05340
0.120	1.107	2.247	1.203	0.05553
0.130	1.140	2.286	1.216	0.05698
0.140	1.116	2.323	1.228	0.05832
0.150	1.078	2.362	1.242	0.05974
0.160	1.119	2.405	1.254	0.06143
0.170	1.102	2.444	1.266	0.06291
0.180	1.103	2.490	1.277	0.06479
0.190	1.145	2.523	1.284	0.06622
0.200	1.137	2.548	1.297	0.06690
0.210	1.125	2.575	1.304	0.06797
0.220	1.159	2.600	1.314	0.06885
0.230	1.153	2.616	1.316	0.06955
0.240	1.158	2.629	1.319	0.07013
0.250	1.188	2.636	1.328	0.07008
0.260	1.176	2.639	1.338	0.06969
0.270	1.184	2.636	1.346	0.06913
0.280	1.259	2.626	1.353	0.06826
0.290	1.215	2.618	1.366	0.06719
0.300	1.147	2.597	1.380	0.06534
0.310	1.181	2.540	1.406	0.06103
0.320	1.171	2.515	1.420	0.05894
0.330	1.159	2.503	1.432	0.05770
0.340	1.117	2.496	1.441	0.05680
0.350	1.171	2.487	1.449	0.05592
0.360	1.117	2.477	1.459	0.05493
0.370	1.200	2.478	1.461	0.05488
0.380	1.169	2.493	1.459	0.05579
0.390	1.169	2.508	1.460	0.05655
0.400	1.183	2.530	1.461	0.05763
0.410	1.149	2.553	1.461	0.05888
0.420	1.163	2.583	1.455	0.06080
0.430	1.181	2.583	1.449	0.06110
0.440	1.159	2.596	1.443	0.06213
0.450	1.203	2.609	1.435	0.06319
0.460	1.150	2.621	1.430	0.06412
0.470	1.178	2.634	1.420	0.06531
0.480	1.195	2.648	1.412	0.06650
0.490	1.205	2.659	1.399	0.06773
0.500	1.233	2.666	1.384	0.06889
0.510	1.155	2.661	1.356	0.06997
0.520	1.204	2.660	1.331	0.07121
0.530	1.166	2.664	1.310	0.07247
0.540	1.182	2.671	1.294	0.07361
0.550	1.223	2.682	1.285	0.07466
0.560	1.201	2.698	1.276	0.07593
0.570	1.192	2.716	1.271	0.07714
0.580	1.223	2.737	1.266	0.07848
0.590	1.204	2.762	1.266	0.07989
0.600	1.190	2.785	1.268	0.08099
0.610	1.232	2.811	1.270	0.08229
0.620	1.471	2.837	1.271	0.08360
0.630	1.506	2.865	1.270	0.08513
0.640	1.356	2.890	1.274	0.08633
0.650	1.432	2.917	1.275	0.08769
0.660	1.511	2.943	1.280	0.08881
0.670	1.489	2.973	1.280	0.09044
0.680	1.389	2.999	1.283	0.09172
0.690	1.233	3.028	1.286	0.09306
0.700	1.253	3.054	1.290	0.09428
0.710	1.309	3.086	1.292	0.09592
0.720	1.248	3.113	1.297	0.09713
0.730	1.236	3.143	1.299	0.09862
0.740	1.248	3.172	1.303	0.09996
0.750	1.272	3.204	1.307	0.10148
0.760	1.319	3.236	1.309	0.10308
0.770	1.397	3.266	1.312	0.10459
0.780	1.333	3.300	1.316	0.10617
0.790	1.287	3.331	1.316	0.10787
0.800	1.402	3.364	1.318	0.10953
0.810	1.317	3.399	1.322	0.11119
0.820	1.344	3.433	1.325	0.11286
0.830	1.334	3.469	1.326	0.11477
0.840	1.338	3.504	1.328	0.11656
0.850	1.448	3.540	1.329	0.11847
0.860	1.368	3.577	1.332	0.12022
0.870	1.345	3.615	1.337	0.12204
0.880	1.376	3.649	1.341	0.12369
0.890	1.324	3.686	1.342	0.12567
0.900	1.445	3.723	1.348	0.12732
0.910	1.402	3.760	1.350	0.12923
0.920	1.346	3.798	1.354	0.13104
0.930	1.421	3.836	1.355	0.13310
0.940	1.391	3.874	1.361	0.13480
0.950	1.429	3.910	1.366	0.13651
0.960	1.445	3.950	1.369	0.13852
0.970	1.509	3.987	1.374	0.14030
0.980	1.462	4.026	1.377	0.14223
0.990	1.462	4.067	1.382	0.14422
1.000	1.445	4.108	1.387	0.14619
