# Supplementary material for: A study of Mandelbrot and Julia Sets via Picard–Thakur iteration with s-convexity
Source: PLoS One. 2025 Mar 21;20(3):e0315271. doi: 10.1371/journal.pone.0315271 (PMC11927917; doi:10.1371/journal.pone.0315271)
Supplement: Data 1 — (ZIP) [file pone.0315271.s001.zip › data/mandelbrot/k3/varying_s/linear_m4_pt3.tsv]

s	time	ANI	AET	NAI
0.010	0.971	1.770	1.136	0.03362
0.020	1.144	1.797	1.133	0.03517
0.030	1.093	1.830	1.127	0.03723
0.040	1.022	1.857	1.124	0.03884
0.050	0.974	1.883	1.125	0.04015
0.060	1.095	1.907	1.130	0.04117
0.070	1.010	1.929	1.134	0.04211
0.080	1.001	1.950	1.139	0.04297
0.090	1.027	1.976	1.143	0.04417
0.100	1.041	2.008	1.148	0.04561
0.110	1.051	2.038	1.153	0.04696
0.120	1.033	2.075	1.157	0.04871
0.130	1.035	2.114	1.161	0.05058
0.140	1.055	2.152	1.164	0.05241
0.150	1.049	2.191	1.168	0.05431
0.160	1.083	2.231	1.173	0.05619
0.170	1.120	2.262	1.179	0.05750
0.180	1.124	2.292	1.186	0.05882
0.190	1.112	2.317	1.193	0.05973
0.200	1.092	2.345	1.202	0.06077
0.210	1.151	2.370	1.213	0.06156
0.220	1.115	2.399	1.222	0.06269
0.230	1.148	2.427	1.230	0.06375
0.240	1.144	2.460	1.237	0.06522
0.250	1.154	2.488	1.245	0.06625
0.260	1.139	2.520	1.253	0.06759
0.270	1.115	2.552	1.262	0.06883
0.280	1.146	2.581	1.266	0.07016
0.290	1.192	2.606	1.270	0.07136
0.300	1.131	2.631	1.278	0.07224
0.310	1.159	2.653	1.283	0.07323
0.320	1.230	2.681	1.284	0.07465
0.330	1.280	2.708	1.288	0.07592
0.340	1.166	2.743	1.298	0.07729
0.350	1.216	2.768	1.298	0.07861
0.360	1.223	2.792	1.292	0.08019
0.370	1.211	2.817	1.291	0.08157
0.380	1.207	2.844	1.295	0.08282
0.390	1.198	2.871	1.298	0.08413
0.400	1.194	2.895	1.303	0.08514
0.410	1.228	2.914	1.307	0.08597
0.420	1.220	2.932	1.310	0.08678
0.430	1.338	2.952	1.314	0.08763
0.440	1.233	2.974	1.321	0.08848
0.450	1.253	3.001	1.324	0.08978
0.460	1.256	3.027	1.330	0.09089
0.470	1.235	3.054	1.336	0.09201
0.480	1.297	3.081	1.343	0.09319
0.490	1.232	3.112	1.349	0.09453
0.500	1.295	3.139	1.354	0.09574
0.510	1.266	3.165	1.364	0.09663
0.520	1.328	3.188	1.372	0.09751
0.530	1.277	3.202	1.380	0.09786
0.540	1.311	3.215	1.389	0.09812
0.550	1.256	3.222	1.393	0.09826
0.560	1.299	3.226	1.401	0.09810
0.570	1.254	3.216	1.410	0.09717
0.580	1.306	3.177	1.429	0.09412
0.590	1.272	3.142	1.443	0.09157
0.600	1.231	3.129	1.450	0.09051
0.610	1.281	3.128	1.456	0.09021
0.620	1.301	3.134	1.457	0.09043
0.630	1.304	3.144	1.458	0.09093
0.640	1.302	3.154	1.454	0.09165
0.650	1.296	3.176	1.447	0.09320
0.660	1.262	3.197	1.437	0.09480
0.670	1.292	3.211	1.429	0.09599
0.680	1.372	3.232	1.422	0.09743
0.690	1.264	3.256	1.418	0.09887
0.700	1.351	3.282	1.414	0.10048
0.710	1.319	3.312	1.410	0.10234
0.720	1.320	3.341	1.410	0.10392
0.730	1.310	3.378	1.408	0.10596
0.740	1.358	3.411	1.410	0.10760
0.750	1.326	3.446	1.411	0.10950
0.760	1.378	3.483	1.414	0.11136
0.770	1.382	3.523	1.415	0.11343
0.780	1.389	3.559	1.417	0.11528
0.790	1.339	3.589	1.408	0.11730
0.800	1.370	3.625	1.404	0.11944
0.810	1.426	3.656	1.401	0.12126
0.820	1.370	3.686	1.394	0.12322
0.830	1.412	3.721	1.385	0.12546
0.840	1.404	3.753	1.378	0.12756
0.850	1.469	3.782	1.364	0.12975
0.860	1.406	3.807	1.345	0.13200
0.870	1.408	3.841	1.331	0.13446
0.880	1.458	3.875	1.322	0.13668
0.890	1.399	3.919	1.313	0.13943
0.900	1.427	3.956	1.310	0.14158
0.910	1.508	4.000	1.305	0.14418
0.920	1.502	4.047	1.297	0.14707
0.930	1.520	4.093	1.291	0.14978
0.940	1.548	4.142	1.289	0.15246
0.950	1.522	4.190	1.290	0.15500
0.960	1.501	4.245	1.288	0.15802
0.970	1.515	4.295	1.286	0.16078
0.980	1.534	4.347	1.285	0.16358
0.990	1.533	4.397	1.286	0.16621
1.000	1.520	4.448	1.287	0.16892
