# Supplementary material for: A study of Mandelbrot and Julia Sets via Picard–Thakur iteration with s-convexity
Source: PLoS One. 2025 Mar 21;20(3):e0315271. doi: 10.1371/journal.pone.0315271 (PMC11927917; doi:10.1371/journal.pone.0315271)
Supplement: Data 1 — (ZIP) [file pone.0315271.s001.zip › data/mandelbrot/k3/varying_s/linear_m4_pt4.tsv]

s	time	ANI	AET	NAI
0.010	1.160	1.766	1.133	0.03353
0.020	1.176	1.791	1.130	0.03504
0.030	0.966	1.820	1.122	0.03694
0.040	1.003	1.844	1.120	0.03837
0.050	1.007	1.866	1.121	0.03949
0.060	1.016	1.890	1.121	0.04073
0.070	0.980	1.913	1.124	0.04180
0.080	1.028	1.938	1.126	0.04303
0.090	1.006	1.962	1.131	0.04406
0.100	1.089	1.988	1.133	0.04532
0.110	1.071	2.022	1.134	0.04704
0.120	1.029	2.054	1.136	0.04865
0.130	1.088	2.083	1.140	0.05000
0.140	1.065	2.110	1.144	0.05121
0.150	1.040	2.135	1.148	0.05233
0.160	1.054	2.162	1.152	0.05357
0.170	1.117	2.188	1.158	0.05467
0.180	1.085	2.216	1.163	0.05589
0.190	1.045	2.247	1.167	0.05735
0.200	1.060	2.277	1.171	0.05878
0.210	1.077	2.307	1.176	0.06004
0.220	1.109	2.330	1.181	0.06106
0.230	1.107	2.350	1.185	0.06189
0.240	1.144	2.368	1.190	0.06264
0.250	1.157	2.390	1.195	0.06355
0.260	1.120	2.413	1.201	0.06451
0.270	1.087	2.438	1.208	0.06549
0.280	1.132	2.464	1.215	0.06649
0.290	1.095	2.487	1.223	0.06732
0.300	1.103	2.508	1.228	0.06819
0.310	1.098	2.533	1.233	0.06925
0.320	1.150	2.559	1.238	0.07043
0.330	1.169	2.587	1.242	0.07168
0.340	1.180	2.613	1.247	0.07284
0.350	1.166	2.641	1.253	0.07403
0.360	1.197	2.672	1.257	0.07548
0.370	1.187	2.695	1.263	0.07644
0.380	1.152	2.717	1.266	0.07744
0.390	1.223	2.739	1.270	0.07842
0.400	1.149	2.758	1.270	0.07945
0.410	1.216	2.786	1.272	0.08082
0.420	1.190	2.813	1.271	0.08233
0.430	1.168	2.843	1.273	0.08387
0.440	1.196	2.875	1.276	0.08539
0.450	1.188	2.907	1.279	0.08695
0.460	1.263	2.941	1.284	0.08857
0.470	1.247	2.977	1.287	0.09033
0.480	1.313	3.006	1.287	0.09184
0.490	1.249	3.039	1.290	0.09350
0.500	1.219	3.074	1.292	0.09522
0.510	1.316	3.104	1.294	0.09679
0.520	1.249	3.136	1.296	0.09836
0.530	1.254	3.166	1.298	0.09986
0.540	1.270	3.196	1.300	0.10139
0.550	1.312	3.226	1.303	0.10285
0.560	1.325	3.254	1.305	0.10428
0.570	1.264	3.288	1.308	0.10592
0.580	1.289	3.322	1.312	0.10755
0.590	1.366	3.357	1.316	0.10924
0.600	1.265	3.395	1.320	0.11108
0.610	1.290	3.431	1.326	0.11276
0.620	1.335	3.469	1.327	0.11468
0.630	1.308	3.507	1.335	0.11637
0.640	1.318	3.547	1.338	0.11839
0.650	1.367	3.589	1.341	0.12048
0.660	1.344	3.634	1.344	0.12276
0.670	1.357	3.681	1.345	0.12521
0.680	1.380	3.729	1.348	0.12768
0.690	1.377	3.780	1.351	0.13027
0.700	1.392	3.830	1.355	0.13276
0.710	1.413	3.881	1.356	0.13544
0.720	1.451	3.932	1.360	0.13800
0.730	1.405	3.982	1.364	0.14049
0.740	1.461	4.033	1.367	0.14307
0.750	1.485	4.082	1.368	0.14563
0.760	1.452	4.130	1.365	0.14839
0.770	1.486	4.180	1.362	0.15122
0.780	1.476	4.234	1.365	0.15393
0.790	1.483	4.293	1.368	0.15700
0.800	1.498	4.351	1.372	0.15991
0.810	1.519	4.408	1.376	0.16279
0.820	1.514	4.468	1.377	0.16601
0.830	1.536	4.527	1.375	0.16924
0.840	1.579	4.577	1.368	0.17224
0.850	1.617	4.634	1.366	0.17536
0.860	1.520	4.689	1.366	0.17833
0.870	1.555	4.753	1.360	0.18203
0.880	1.602	4.814	1.358	0.18538
0.890	1.553	4.877	1.357	0.18881
0.900	1.604	4.942	1.355	0.19236
0.910	1.623	5.010	1.355	0.19606
0.920	1.610	5.075	1.358	0.19943
0.930	1.611	5.146	1.359	0.20317
0.940	1.585	5.217	1.363	0.20680
0.950	1.645	5.288	1.365	0.21048
0.960	1.735	5.358	1.367	0.21416
0.970	1.703	5.431	1.368	0.21807
0.980	2.087	5.502	1.368	0.22188
0.990	1.781	5.578	1.371	0.22581
1.000	1.814	5.649	1.371	0.22962
