# Supplementary material for: A study of Mandelbrot and Julia Sets via Picard–Thakur iteration with s-convexity
Source: PLoS One. 2025 Mar 21;20(3):e0315271. doi: 10.1371/journal.pone.0315271 (PMC11927917; doi:10.1371/journal.pone.0315271)
Supplement: Data 1 — (ZIP) [file pone.0315271.s001.zip › data/mandelbrot/k3/varying_s/linear_m4_pt5.tsv]

s	time	ANI	AET	NAI
0.010	1.236	1.768	1.133	0.03365
0.020	1.111	1.793	1.127	0.03528
0.030	1.023	1.823	1.120	0.03723
0.040	1.029	1.849	1.120	0.03862
0.050	1.048	1.879	1.119	0.04022
0.060	0.983	1.908	1.121	0.04173
0.070	1.061	1.943	1.120	0.04362
0.080	1.053	1.972	1.122	0.04505
0.090	1.021	1.997	1.124	0.04627
0.100	1.068	2.019	1.129	0.04717
0.110	1.124	2.041	1.132	0.04816
0.120	1.028	2.062	1.135	0.04916
0.130	1.059	2.080	1.138	0.04992
0.140	1.038	2.100	1.141	0.05088
0.150	1.070	2.122	1.145	0.05182
0.160	1.077	2.144	1.149	0.05278
0.170	1.044	2.165	1.154	0.05364
0.180	1.070	2.187	1.158	0.05463
0.190	1.049	2.207	1.163	0.05542
0.200	1.060	2.228	1.165	0.05645
0.210	1.071	2.248	1.166	0.05746
0.220	1.089	2.269	1.168	0.05847
0.230	1.080	2.289	1.171	0.05937
0.240	1.103	2.312	1.174	0.06044
0.250	1.067	2.333	1.179	0.06130
0.260	1.108	2.354	1.183	0.06221
0.270	1.112	2.377	1.186	0.06332
0.280	1.134	2.402	1.188	0.06454
0.290	1.174	2.426	1.191	0.06561
0.300	1.119	2.449	1.193	0.06678
0.310	1.109	2.468	1.201	0.06743
0.320	1.189	2.490	1.204	0.06841
0.330	1.156	2.519	1.205	0.06987
0.340	1.160	2.545	1.208	0.07114
0.350	1.178	2.566	1.213	0.07204
0.360	1.172	2.586	1.215	0.07299
0.370	1.162	2.606	1.219	0.07389
0.380	1.175	2.627	1.222	0.07483
0.390	1.170	2.650	1.222	0.07602
0.400	1.152	2.672	1.226	0.07703
0.410	1.250	2.693	1.230	0.07798
0.420	1.167	2.711	1.234	0.07870
0.430	1.183	2.733	1.239	0.07963
0.440	1.217	2.756	1.240	0.08081
0.450	1.154	2.778	1.238	0.08208
0.460	1.189	2.801	1.237	0.08338
0.470	1.192	2.823	1.236	0.08458
0.480	1.196	2.848	1.235	0.08596
0.490	1.221	2.874	1.235	0.08735
0.500	1.219	2.899	1.234	0.08871
0.510	1.240	2.924	1.232	0.09017
0.520	1.226	2.953	1.234	0.09162
0.530	1.236	2.981	1.236	0.09298
0.540	1.249	3.009	1.237	0.09447
0.550	1.223	3.040	1.241	0.09590
0.560	1.214	3.069	1.244	0.09730
0.570	1.283	3.100	1.247	0.09882
0.580	1.253	3.133	1.250	0.10045
0.590	1.269	3.162	1.254	0.10177
0.600	1.270	3.194	1.256	0.10339
0.610	1.287	3.230	1.260	0.10510
0.620	1.303	3.262	1.264	0.10663
0.630	1.256	3.295	1.267	0.10824
0.640	1.298	3.329	1.271	0.10986
0.650	1.302	3.363	1.274	0.11156
0.660	1.268	3.397	1.280	0.11311
0.670	1.309	3.434	1.283	0.11491
0.680	1.312	3.469	1.288	0.11659
0.690	1.348	3.506	1.292	0.11834
0.700	1.366	3.541	1.297	0.11996
0.710	1.299	3.572	1.302	0.12143
0.720	1.338	3.605	1.304	0.12309
0.730	1.392	3.636	1.308	0.12457
0.740	1.370	3.668	1.311	0.12614
0.750	1.385	3.699	1.313	0.12773
0.760	1.405	3.733	1.317	0.12931
0.770	1.332	3.764	1.323	0.13071
0.780	1.351	3.800	1.329	0.13237
0.790	1.403	3.831	1.333	0.13384
0.800	1.387	3.866	1.339	0.13544
0.810	1.496	3.900	1.341	0.13713
0.820	1.497	3.934	1.346	0.13874
0.830	1.369	3.970	1.349	0.14052
0.840	1.405	4.005	1.359	0.14195
0.850	1.427	4.044	1.364	0.14381
0.860	1.496	4.084	1.370	0.14571
0.870	1.480	4.119	1.375	0.14730
0.880	1.455	4.154	1.379	0.14902
0.890	1.387	4.192	1.379	0.15107
0.900	1.506	4.230	1.384	0.15284
0.910	1.509	4.267	1.385	0.15478
0.920	1.576	4.303	1.387	0.15668
0.930	1.485	4.340	1.386	0.15873
0.940	1.514	4.377	1.384	0.16077
0.950	1.553	4.413	1.383	0.16274
0.960	1.529	4.452	1.384	0.16481
0.970	1.512	4.489	1.384	0.16678
0.980	1.530	4.530	1.385	0.16894
0.990	1.572	4.567	1.384	0.17099
1.000	1.486	4.608	1.381	0.17330
