# Supplementary material for: A study of Mandelbrot and Julia Sets via Picard–Thakur iteration with s-convexity
Source: PLoS One. 2025 Mar 21;20(3):e0315271. doi: 10.1371/journal.pone.0315271 (PMC11927917; doi:10.1371/journal.pone.0315271)
Supplement: Data 1 — (ZIP) [file pone.0315271.s001.zip › data/mandelbrot/k3/varying_s/linear_m4_pt6.tsv]

s	time	ANI	AET	NAI
0.010	0.942	1.765	1.132	0.03358
0.020	1.014	1.786	1.127	0.03488
0.030	1.000	1.810	1.124	0.03634
0.040	1.005	1.833	1.123	0.03761
0.050	0.964	1.859	1.122	0.03903
0.060	1.040	1.887	1.124	0.04042
0.070	1.005	1.923	1.123	0.04239
0.080	0.994	1.964	1.121	0.04464
0.090	1.052	1.995	1.123	0.04624
0.100	0.992	2.024	1.124	0.04767
0.110	1.054	2.049	1.128	0.04880
0.120	1.072	2.076	1.130	0.05013
0.130	1.034	2.100	1.134	0.05124
0.140	1.080	2.123	1.137	0.05230
0.150	1.026	2.146	1.141	0.05328
0.160	1.098	2.170	1.145	0.05433
0.170	1.093	2.191	1.149	0.05529
0.180	1.062	2.216	1.153	0.05644
0.190	1.085	2.240	1.158	0.05744
0.200	1.077	2.265	1.160	0.05863
0.210	1.051	2.291	1.165	0.05980
0.220	1.094	2.313	1.166	0.06093
0.230	1.127	2.339	1.169	0.06213
0.240	1.125	2.362	1.174	0.06312
0.250	1.107	2.386	1.180	0.06411
0.260	1.108	2.411	1.182	0.06529
0.270	1.136	2.436	1.187	0.06638
0.280	1.116	2.459	1.192	0.06736
0.290	1.142	2.487	1.195	0.06868
0.300	1.101	2.512	1.201	0.06977
0.310	1.132	2.537	1.206	0.07084
0.320	1.118	2.564	1.211	0.07201
0.330	1.205	2.586	1.217	0.07286
0.340	1.195	2.606	1.221	0.07377
0.350	1.157	2.626	1.227	0.07453
0.360	1.236	2.644	1.233	0.07518
0.370	1.162	2.661	1.237	0.07589
0.380	1.171	2.684	1.241	0.07691
0.390	1.174	2.707	1.241	0.07816
0.400	1.217	2.728	1.242	0.07922
0.410	1.180	2.748	1.244	0.08018
0.420	1.181	2.774	1.245	0.08151
0.430	1.207	2.797	1.248	0.08260
0.440	1.187	2.823	1.251	0.08388
0.450	1.192	2.849	1.255	0.08504
0.460	1.200	2.876	1.259	0.08629
0.470	1.285	2.904	1.262	0.08761
0.480	1.219	2.934	1.265	0.08908
0.490	1.243	2.962	1.269	0.09039
0.500	1.258	2.991	1.272	0.09179
0.510	1.225	3.018	1.274	0.09309
0.520	1.300	3.048	1.277	0.09458
0.530	1.241	3.080	1.281	0.09614
0.540	1.284	3.116	1.287	0.09776
0.550	1.252	3.149	1.293	0.09922
0.560	1.341	3.184	1.296	0.10094
0.570	1.266	3.220	1.298	0.10278
0.580	1.309	3.259	1.301	0.10468
0.590	1.242	3.299	1.304	0.10671
0.600	1.309	3.340	1.308	0.10873
0.610	1.324	3.384	1.314	0.11080
0.620	1.304	3.428	1.315	0.11305
0.630	1.318	3.469	1.319	0.11508
0.640	1.362	3.515	1.325	0.11726
0.650	1.362	3.559	1.327	0.11953
0.660	1.402	3.608	1.333	0.12190
0.670	1.325	3.657	1.336	0.12437
0.680	1.373	3.707	1.342	0.12677
0.690	1.350	3.756	1.347	0.12915
0.700	1.420	3.806	1.352	0.13162
0.710	1.417	3.860	1.355	0.13438
0.720	1.406	3.914	1.360	0.13701
0.730	1.404	3.968	1.364	0.13975
0.740	1.514	4.024	1.370	0.14246
0.750	1.388	4.081	1.375	0.14530
0.760	1.429	4.139	1.379	0.14823
0.770	1.447	4.194	1.384	0.15097
0.780	1.521	4.249	1.392	0.15356
0.790	1.521	4.308	1.400	0.15638
0.800	1.474	4.364	1.407	0.15906
0.810	1.545	4.424	1.415	0.16190
0.820	1.523	4.484	1.423	0.16475
0.830	1.577	4.547	1.432	0.16778
0.840	1.530	4.611	1.439	0.17088
0.850	1.549	4.674	1.447	0.17390
0.860	1.550	4.740	1.456	0.17709
0.870	1.582	4.807	1.468	0.18017
0.880	1.560	4.874	1.479	0.18332
0.890	1.619	4.942	1.490	0.18648
0.900	1.687	5.012	1.503	0.18974
0.910	1.721	5.089	1.520	0.19311
0.920	1.649	5.166	1.533	0.19670
0.930	1.639	5.237	1.539	0.20033
0.940	1.722	5.307	1.543	0.20396
0.950	1.728	5.383	1.551	0.20767
0.960	1.727	5.462	1.561	0.21159
0.970	1.751	5.549	1.570	0.21588
0.980	1.826	5.638	1.577	0.22041
0.990	1.784	5.729	1.581	0.22518
1.000	1.852	5.822	1.587	0.23001
