# Supplementary material for: A study of Mandelbrot and Julia Sets via Picard–Thakur iteration with s-convexity
Source: PLoS One. 2025 Mar 21;20(3):e0315271. doi: 10.1371/journal.pone.0315271 (PMC11927917; doi:10.1371/journal.pone.0315271)
Supplement: Data 1 — (ZIP) [file pone.0315271.s001.zip › data/mandelbrot/k3/varying_s/linear_m4_pt7.tsv]

s	time	ANI	AET	NAI
0.010	10.425	1.773	1.129	0.03414
0.020	1.240	1.810	1.122	0.03643
0.030	1.118	1.848	1.120	0.03855
0.040	1.195	1.894	1.117	0.04112
0.050	1.105	1.931	1.117	0.04310
0.060	1.183	1.964	1.118	0.04482
0.070	1.191	1.993	1.119	0.04628
0.080	1.043	2.020	1.121	0.04763
0.090	1.081	2.045	1.123	0.04887
0.100	1.019	2.071	1.125	0.05012
0.110	1.004	2.094	1.127	0.05121
0.120	1.043	2.118	1.129	0.05240
0.130	1.062	2.139	1.132	0.05336
0.140	1.097	2.161	1.135	0.05438
0.150	1.078	2.183	1.136	0.05550
0.160	1.021	2.199	1.139	0.05620
0.170	1.087	2.213	1.144	0.05673
0.180	1.079	2.229	1.146	0.05743
0.190	1.081	2.245	1.148	0.05814
0.200	1.048	2.261	1.153	0.05879
0.210	1.116	2.277	1.156	0.05948
0.220	1.136	2.290	1.159	0.06003
0.230	1.110	2.303	1.164	0.06046
0.240	1.077	2.315	1.172	0.06071
0.250	1.160	2.326	1.179	0.06096
0.260	1.091	2.348	1.184	0.06190
0.270	1.162	2.370	1.188	0.06285
0.280	1.093	2.390	1.189	0.06386
0.290	1.138	2.412	1.192	0.06490
0.300	1.118	2.431	1.190	0.06596
0.310	1.093	2.449	1.187	0.06707
0.320	1.128	2.469	1.190	0.06802
0.330	1.130	2.492	1.192	0.06911
0.340	1.138	2.518	1.194	0.07041
0.350	1.140	2.543	1.193	0.07177
0.360	1.127	2.564	1.193	0.07289
0.370	1.154	2.584	1.193	0.07393
0.380	1.111	2.603	1.194	0.07489
0.390	1.181	2.624	1.195	0.07597
0.400	1.184	2.646	1.195	0.07716
0.410	1.183	2.666	1.195	0.07822
0.420	1.126	2.687	1.198	0.07918
0.430	1.151	2.707	1.200	0.08019
0.440	1.132	2.727	1.198	0.08133
0.450	1.232	2.747	1.199	0.08236
0.460	1.140	2.768	1.199	0.08343
0.470	1.199	2.788	1.199	0.08452
0.480	1.113	2.809	1.197	0.08571
0.490	1.228	2.832	1.196	0.08697
0.500	1.169	2.854	1.197	0.08817
0.510	1.205	2.876	1.197	0.08928
0.520	1.185	2.898	1.197	0.09045
0.530	1.181	2.915	1.202	0.09114
0.540	1.181	2.936	1.206	0.09207
0.550	1.173	2.960	1.207	0.09330
0.560	1.196	2.982	1.210	0.09428
0.570	1.240	3.004	1.210	0.09549
0.580	1.257	3.027	1.212	0.09657
0.590	1.211	3.049	1.213	0.09777
0.600	1.224	3.074	1.214	0.09897
0.610	1.237	3.096	1.214	0.10018
0.620	1.271	3.117	1.215	0.10127
0.630	1.217	3.140	1.215	0.10247
0.640	1.249	3.161	1.215	0.10363
0.650	1.286	3.183	1.216	0.10470
0.660	1.223	3.205	1.216	0.10588
0.670	1.293	3.228	1.217	0.10706
0.680	1.292	3.249	1.217	0.10820
0.690	1.301	3.272	1.215	0.10949
0.700	1.271	3.293	1.215	0.11064
0.710	1.271	3.309	1.214	0.11151
0.720	1.272	3.329	1.216	0.11245
0.730	1.279	3.348	1.216	0.11348
0.740	1.358	3.369	1.217	0.11460
0.750	1.296	3.387	1.220	0.11539
0.760	1.286	3.408	1.221	0.11642
0.770	1.406	3.425	1.224	0.11722
0.780	1.348	3.446	1.223	0.11836
0.790	1.290	3.465	1.225	0.11931
0.800	1.333	3.482	1.226	0.12017
0.810	1.311	3.505	1.228	0.12131
0.820	1.295	3.525	1.229	0.12229
0.830	1.372	3.545	1.231	0.12326
0.840	1.306	3.566	1.233	0.12435
0.850	1.309	3.587	1.237	0.12525
0.860	1.283	3.610	1.236	0.12651
0.870	1.354	3.630	1.240	0.12740
0.880	1.404	3.652	1.244	0.12840
0.890	1.356	3.669	1.245	0.12925
0.900	1.365	3.688	1.250	0.13007
0.910	1.397	3.708	1.253	0.13094
0.920	1.377	3.726	1.257	0.13170
0.930	1.338	3.748	1.259	0.13278
0.940	1.419	3.769	1.262	0.13379
0.950	1.388	3.789	1.264	0.13480
0.960	1.354	3.810	1.268	0.13573
0.970	1.358	3.829	1.268	0.13671
0.980	1.377	3.852	1.271	0.13781
0.990	1.368	3.873	1.272	0.13888
1.000	1.403	3.894	1.273	0.13997
