# Supplementary material for: A study of Mandelbrot and Julia Sets via Picard–Thakur iteration with s-convexity
Source: PLoS One. 2025 Mar 21;20(3):e0315271. doi: 10.1371/journal.pone.0315271 (PMC11927917; doi:10.1371/journal.pone.0315271)
Supplement: Data 1 — (ZIP) [file pone.0315271.s001.zip › data/mandelbrot/k3/varying_s/linear_m4_pt81.tsv]

s	time	ANI	AET	NAI
0.010	5.067	1.841	1.124	0.03800
0.020	1.586	1.949	1.119	0.04393
0.030	1.109	2.016	1.121	0.04739
0.040	1.120	2.072	1.125	0.05017
0.050	1.112	2.122	1.127	0.05272
0.060	1.019	2.166	1.131	0.05488
0.070	1.038	2.200	1.138	0.05632
0.080	1.118	2.221	1.149	0.05688
0.090	1.044	2.229	1.163	0.05658
0.100	1.061	2.268	1.170	0.05827
0.110	1.088	2.302	1.170	0.06013
0.120	1.046	2.336	1.168	0.06205
0.130	1.108	2.377	1.170	0.06410
0.140	1.122	2.415	1.168	0.06621
0.150	1.122	2.453	1.166	0.06830
0.160	1.081	2.486	1.167	0.07007
0.170	1.149	2.521	1.166	0.07193
0.180	1.117	2.558	1.168	0.07378
0.190	1.166	2.594	1.169	0.07568
0.200	1.152	2.631	1.166	0.07780
0.210	1.137	2.665	1.164	0.07970
0.220	1.139	2.699	1.164	0.08150
0.230	1.215	2.733	1.163	0.08333
0.240	1.175	2.765	1.163	0.08503
0.250	1.171	2.790	1.164	0.08632
0.260	1.159	2.815	1.165	0.08760
0.270	1.174	2.845	1.170	0.08899
0.280	1.198	2.874	1.172	0.09040
0.290	1.501	2.910	1.170	0.09240
0.300	1.224	2.951	1.158	0.09515
0.310	1.208	2.984	1.149	0.09735
0.320	1.231	3.016	1.143	0.09935
0.330	1.223	3.042	1.138	0.10093
0.340	1.242	3.067	1.136	0.10236
0.350	1.218	3.085	1.140	0.10314
0.360	1.233	3.108	1.136	0.10456
0.370	1.221	3.127	1.134	0.10568
0.380	1.245	3.146	1.130	0.10681
0.390	1.262	3.164	1.130	0.10779
0.400	1.211	3.182	1.129	0.10878
0.410	1.374	3.200	1.126	0.10987
0.420	1.214	3.215	1.122	0.11088
0.430	1.244	3.228	1.120	0.11167
0.440	1.273	3.241	1.118	0.11248
0.450	1.272	3.254	1.117	0.11318
0.460	1.258	3.267	1.118	0.11383
0.470	1.280	3.278	1.118	0.11440
0.480	1.234	3.289	1.117	0.11502
0.490	1.263	3.300	1.118	0.11558
0.500	1.260	3.311	1.115	0.11628
0.510	1.266	3.319	1.113	0.11680
0.520	1.301	3.326	1.114	0.11712
0.530	1.416	3.335	1.112	0.11770
0.540	1.306	3.342	1.110	0.11815
0.550	1.340	3.349	1.111	0.11846
0.560	1.296	3.356	1.109	0.11897
0.570	1.304	3.362	1.109	0.11925
0.580	1.231	3.369	1.108	0.11967
0.590	1.298	3.373	1.107	0.11991
0.600	1.299	3.377	1.108	0.12007
0.610	1.293	3.381	1.109	0.12027
0.620	1.293	3.387	1.107	0.12067
0.630	1.285	3.393	1.107	0.12098
0.640	1.350	3.397	1.107	0.12124
0.650	1.275	3.401	1.106	0.12146
0.660	1.316	3.405	1.106	0.12168
0.670	1.304	3.409	1.105	0.12194
0.680	1.307	3.414	1.106	0.12217
0.690	1.326	3.417	1.104	0.12238
0.700	1.297	3.421	1.105	0.12257
0.710	1.400	3.424	1.104	0.12279
0.720	1.366	3.427	1.102	0.12303
0.730	1.345	3.430	1.103	0.12317
0.740	1.335	3.433	1.103	0.12328
0.750	1.339	3.437	1.103	0.12347
0.760	1.279	3.440	1.103	0.12369
0.770	1.271	3.444	1.102	0.12389
0.780	1.281	3.446	1.102	0.12402
0.790	1.308	3.448	1.103	0.12408
0.800	1.277	3.449	1.101	0.12426
0.810	1.277	3.452	1.101	0.12439
0.820	1.267	3.453	1.099	0.12454
0.830	1.335	3.455	1.099	0.12466
0.840	1.344	3.456	1.100	0.12467
0.850	1.300	3.458	1.098	0.12487
0.860	1.277	3.462	1.099	0.12499
0.870	1.277	3.463	1.100	0.12505
0.880	1.328	3.466	1.100	0.12518
0.890	1.270	3.467	1.099	0.12529
0.900	1.360	3.468	1.098	0.12541
0.910	1.333	3.469	1.096	0.12552
0.920	1.406	3.471	1.096	0.12561
0.930	1.297	3.472	1.096	0.12565
0.940	1.302	3.473	1.096	0.12577
0.950	1.362	3.474	1.095	0.12582
0.960	1.251	3.476	1.095	0.12594
0.970	1.313	3.477	1.096	0.12597
0.980	1.263	3.477	1.097	0.12589
0.990	1.294	3.479	1.095	0.12610
1.000	1.674	3.480	1.095	0.12614
